# Supplementary material for: Deep-sea mining discharge can disrupt midwater food webs
Source: Nat Commun. 2025 Nov 6;16:9575. doi: 10.1038/s41467-025-65411-w (PMC12592452; doi:10.1038/s41467-025-65411-w)
Supplement: Supplementary file 3 — Supplementary Data 1-4 [file 41467_2025_65411_MOESM3_ESM.zip]

Archive with 11 entries (10 files):
- Supplementary_Data/
- Supplementary_Data/Supplementary Data 4.xlsx
- __MACOSX/Supplementary_Data/._Supplementary Data 4.xlsx
- Supplementary_Data/.DS_Store
- __MACOSX/Supplementary_Data/._.DS_Store
- Supplementary_Data/Supplementary Data 2.xlsx
- __MACOSX/Supplementary_Data/._Supplementary Data 2.xlsx
- Supplementary_Data/Supplementary Data 3.xlsx
- __MACOSX/Supplementary_Data/._Supplementary Data 3.xlsx
- Supplementary_Data/Supplementary Data 1.xlsx
- __MACOSX/Supplementary_Data/._Supplementary Data 1.xlsx
