# Supplementary material for: Deep-sea mining discharge can disrupt midwater food webs
Source: Nat Commun. 2025 Nov 6;16:9575. doi: 10.1038/s41467-025-65411-w (PMC12592452; doi:10.1038/s41467-025-65411-w)
Supplement: Supplementary file 3 — Supplementary Data 1-4 [file 41467_2025_65411_MOESM3_ESM.zip › Supplementary_Data/Supplementary Data 4.xlsx]

## Sheet: Consumer Data
Sample	Type	Pore	Depth	Cruise	Oxygen_Category	Phe_N	Lys_N	Leu_C	Phe_N_sd	Lys_N_sd	Leu_C_sd
DG5C_952	Zooplankton	0.2-0.5 mm	750	Fall 2021	Lower Oxycline (10-50 μmol/kg)	5.02414	10.1335	-26.2739	0.774298	0.577999	0.487413
DG5C_673	Zooplankton	0.2-0.5 mm	900	Fall 2021	Lower Oxycline (10-50 μmol/kg)	10.5548	11.4402	-27.4378	0.667863	0.47288	0.347572
DG5B_380	Zooplankton	0.2-0.5 mm	1125	Spring 2021	Suboxycline (>50 μmol/kg)	9.886	10.31	-27.085	0.972	0.253	0.136
DG5C_668	Zooplankton	0.2-0.5 mm	1125	Fall 2021	Suboxycline (>50 μmol/kg)	5.629	6.884	-27.612	0.623	0.252	0.258
DG5B_375	Zooplankton	0.2-0.5 mm	1375	Spring 2021	Suboxycline (>50 μmol/kg)	7.251	8.21	-28.385	0.493	0.189	0.037
DG5C_951	Zooplankton	0.5-1.0 mm	750	Fall 2021	Lower Oxycline (10-50 μmol/kg)	3.78732	8.63507	-29.3045	0.791602	0.034156	0.294899
DG5C_672	Zooplankton	0.5-1.0 mm	900	Fall 2021	Lower Oxycline (10-50 μmol/kg)	5.72851	9.2217	-26.977	0.920778	0.437198	0.183918
DG5B_379	Zooplankton	0.5-1.0 mm	1125	Spring 2021	Suboxycline (>50 μmol/kg)	5.211	9.318	-27.744	0.554	0.193	0.314
DG5C_667	Zooplankton	0.5-1.0 mm	1125	Fall 2021	Suboxycline (>50 μmol/kg)	5.638	6.021	-28.15	0.53	0.299	0.143
DG5B_374	Zooplankton	0.5-1.0 mm	1375	Spring 2021	Suboxycline (>50 μmol/kg)	4.682	8.181	-27.403	0.761	0.279	0.193
DG5C_662	Zooplankton	0.5-1.0 mm	1375	Fall 2021	Suboxycline (>50 μmol/kg)	10.807	9.127	-27.478	0.447	0.214	0.186
DG5C_950	Zooplankton	1.0-2.0 mm	750	Fall 2021	Lower Oxycline (10-50 μmol/kg)	6.475	9.479	-28.607	1.151	1.011	0.244
DG5B_383	Zooplankton	1.0-2.0 mm	900	Spring 2021	Lower Oxycline (10-50 μmol/kg)	2.222	8.24	-26.826	2.555	0.752	0.415
DG5C_671	Zooplankton	1.0-2.0 mm	900	Fall 2021	Lower Oxycline (10-50 μmol/kg)	6.601	5.661	-27.944	0.322	0.686	0.655
DG5B_378	Zooplankton	1.0-2.0 mm	1125	Spring 2021	Suboxycline (>50 μmol/kg)	3.583	7.913	-27.009	0.546	0.506	0.058
DG5C_666	Zooplankton	1.0-2.0 mm	1125	Fall 2021	Suboxycline (>50 μmol/kg)	8.655	8.094	-27.489	0.84	0.784	0.374
DG5B_373	Zooplankton	1.0-2.0 mm	1375	Spring 2021	Suboxycline (>50 μmol/kg)	5.439	7.686	-28.233	0.905	0.903	0.05
DG5C_661	Zooplankton	1.0-2.0 mm	1375	Fall 2021	Suboxycline (>50 μmol/kg)	7.451	6.847	-28.263	0.875	0.626	0.056
DG5C_949	Zooplankton	2.0-5.0 mm	750	Fall 2021	Lower Oxycline (10-50 μmol/kg)	5.17573	8.88754	-27.2436	0.444495	0.290719	0.206996
DG5C_670	Zooplankton	2.0-5.0 mm	900	Fall 2021	Lower Oxycline (10-50 μmol/kg)	4.08816	8.11476	-27.9796	0.908944	0.189533	0.0720193
DG5B_377	Zooplankton	2.0-5.0 mm	1125	Spring 2021	Suboxycline (>50 μmol/kg)	7.222	6.869	-26.405	0.877	0.72	0.663
DG5C_665	Zooplankton	2.0-5.0 mm	1125	Fall 2021	Suboxycline (>50 μmol/kg)	2.359	6.674	-27.429	0.348	0.68	0.291
DG5B_372	Zooplankton	2.0-5.0 mm	1375	Spring 2021	Suboxycline (>50 μmol/kg)	7.617	7.408	-27.232	0.807	0.16	0.253
DG5C_660	Zooplankton	2.0-5.0 mm	1375	Fall 2021	Suboxycline (>50 μmol/kg)	8.168	8.514	-26.988	0.41	0.287	0.282
573A	Micronekton	Caridean	850	Fall 2021	Lower Oxycline (10-50 μmol/kg)	13.4793	7.5205	-27.7566	0.871859	0.142811	0.361148
573B	Micronekton	Caridean	850	Fall 2021	Lower Oxycline (10-50 μmol/kg)	13.1279	8.80795	-27.9275	0.73749	0.41448	0.426535
573C	Micronekton	Caridean	850	Fall 2021	Lower Oxycline (10-50 μmol/kg)	12.6674	9.47494	-27.1239	0.592049	0.228381	0.346908
782A	Micronekton	Caridean	1250	Fall 2021	Suboxycline (>50 μmol/kg)	9.85369	9.79288	-27.6777	0.291802	0.597595	0.174744
782B	Micronekton	Caridean	1250	Fall 2021	Suboxycline (>50 μmol/kg)	9.16364	8.3467	-27.7541	0.33138	0.440832	0.239586
782C	Micronekton	Caridean	1250	Fall 2021	Suboxycline (>50 μmol/kg)	10.1058	9.20363	-27.4577	0.498947	0.362152	0.0729995
435A	Micronekton	Cyclothone	850	Fall 2021	Lower Oxycline (10-50 μmol/kg)	7.18039	8.40702	-26.66	0.979361	0.441959	0.654927
435B	Micronekton	Cyclothone	850	Fall 2021	Lower Oxycline (10-50 μmol/kg)	7.21931	8.38771	-27.1782	0.611457	0.0553903	0.456689
435C	Micronekton	Cyclothone	850	Fall 2021	Lower Oxycline (10-50 μmol/kg)	13.5915	7.51394	-26.7909	0.853196	0.577013	0.2641
435D	Micronekton	Cyclothone	850	Fall 2021	Lower Oxycline (10-50 μmol/kg)	15.256	10.4815	-27.6103	0.246743	0.635013	0.175493
611H	Micronekton	Cyclothone	1250	Fall 2021	Suboxycline (>50 μmol/kg)	5.866	3.067	-28.222	0.908	1.424	0.322
611I	Micronekton	Cyclothone	1250	Fall 2021	Suboxycline (>50 μmol/kg)	7.498	8.909	-28.208	0.994	1.435	0.617
611J	Micronekton	Cyclothone	1250	Fall 2021	Suboxycline (>50 μmol/kg)	7.572	6.899	-28.158	0.848	1.088	0.167
426A	Micronekton	Japatella	850	Fall 2021	Lower Oxycline (10-50 μmol/kg)	8.25492	9.71541	-27.5103	0.672991	1.10453	0.281139
426B	Micronekton	Japatella	850	Fall 2021	Lower Oxycline (10-50 μmol/kg)	8.00362	9.54411	-27.2188	0.375724	1.02389	0.0317705
633A	Micronekton	Japatella	850	Fall 2021	Lower Oxycline (10-50 μmol/kg)	8.03142	7.5046	-26.9539	0.144891	0.204655	0.0346092
633B	Micronekton	Japatella	850	Fall 2021	Lower Oxycline (10-50 μmol/kg)	7.69121	8.72569	-27.2339	0.372375	0.241021	0.0385409
612A	Micronekton	Japatella	1250	Fall 2021	Suboxycline (>50 μmol/kg)	8.09638	5.98285	-26.2076	0.92597	0.542315	0.176751
612B	Micronekton	Japatella	1250	Fall 2021	Suboxycline (>50 μmol/kg)	9.87335	9.0829	-26.7342	0.654563	0.29425	0.277708
778C	Micronekton	Mysid	1250	Fall 2021	Suboxycline (>50 μmol/kg)	8.279	8.894	-26.874	1.232	0.385	0.243
778D	Micronekton	Mysid	1250	Fall 2021	Suboxycline (>50 μmol/kg)	7.068	7.905	-27.364	1.187	0.597	0.257

## Sheet: Readme
Amino acid isotope values for consumers, Bayesian Mixing Model
Dowd M.H., Assad V.E., Cazares-Nuesser A.E., Drazen J.C., Goetze E., White A.E., and Popp B.N. (2025) Disruptions to Midwater Food Webs from Deep-Sea Mining Discharge. Nature Communications
Description	Units
Sample	#
Type	text
Pore	text
Depth	#
Cruise	text
Oxygen_Category	text
δ15N value of phenylalanine in permil relative to AIR	#
δ15N value of lysine in permil relative to AIR	#
δ13C value of leucine in permil relative to VDPB	#
δ15N standard deviation of triplicate analysis (when possible) of phenylalanine in permil relative to AIR	#
δ15N standard deviation of triplicate analysis (when possible) of lysine in permil relative to AIR	#
δ13C standard deviation of triplicate analysis (when possible) of leucine in permil relative to VDPB	#
