# Supplementary material for: Deep-sea mining discharge can disrupt midwater food webs
Source: Nat Commun. 2025 Nov 6;16:9575. doi: 10.1038/s41467-025-65411-w (PMC12592452; doi:10.1038/s41467-025-65411-w)
Supplement: Supplementary file 3 — Supplementary Data 1-4 [file 41467_2025_65411_MOESM3_ESM.zip › Supplementary_Data/Supplementary Data 2.xlsx]

## Sheet: Sheet1
Broad Classification	Lowest Taxonomic Unit	Depths Present	Functional Group	Source
Cephalopoda	Bolitaeninae stet.	700 - 1500 m	Zooplanktivores	1
	Squid fam. gen. sp. juv.	700 - 1500 m	Zooplanktivores	1–4
	Vampyroteuthis infernalis	700 - 1500 m	Zooplanktivores	5
	Vitreledonella richardi	700 - 1500 m	Pelagic micronektonivores	6
Crustacea	Acanthephyra brevicarinata	700 - 1500 m	Pelagic micronektonivores	7
	Acanthephyra curtirostris	700 - 1500 m	Pelagic micronektonivores	8
	Acanthephyra tenuipes	700 - 1500 m	Pelagic micronektonivores	7
	Amphipoda fam. gen. sp.	700 - 1500 m	CD
	Bentheogennema intermedia	700 - 1500 m	Pelagic micronektonivores	9
	Boreomysis sp.	700 - 1500 m	Pelagic micronektonivores	10
	Ephyrina ombango	700 - 1500 m	Pelagic micronektonivores	10
	Eucopia australis confer.	700 - 1500 m	Zooplanktivores	9,11
	Eucopia grimaldii	700 - 1500 m	Zooplanktivores	11
	Eucopia sculpticauda	700 - 1500 m	Zooplanktivores	11
	Gennadas scutatus	700 - 1500 m	Zooplanktivores	12
	Gennadas sordidus	700 - 1500 m	Zooplanktivores	12
	Gigantocypris sp.	700 - 1500 m	Zooplanktivores	13
	Gnathophausia gracilis	700 - 1500 m	Pelagic micronektonivores	10
	Meningodora mollis	700 - 1500 m	Pelagic micronektonivores	10
	Nebalia sp.	700 - 1500 m	Pelagic micronektonivores	10
	Parapasiphae sulcatifrons	700 - 1500 m	Pelagic micronektonivores	10
	Sergestes cylindricus	700 - 1000 m	Zooplanktivores	14
	Sergestes halia	700 - 1000 m	Zooplanktivores	14
	Sergestes orientalis	700 - 1000 m	Zooplanktivores	14
	Sergestes pectinatus	700 - 1500 m	Zooplanktivores	14
	Sergestes tantillus	700 - 1000 m	Zooplanktivores	14
	Sergia bisulcata	700 - 1500 m	Zooplanktivores	14
	Sergia laminata	700 - 1500 m	Zooplanktivores	14
	Sergia tenuiremis	700 - 1500 m	Zooplanktivores	14
	Systellaspis braueri	700 - 1500 m	Pelagic micronektonivores	10
	Systellaspis cristata	700 - 1500 m	Pelagic micronektonivores	10
	Bentheuphausia amblyops	700 - 1500 m	Zooplanktivores	15
	Euphausiid lobedeye	700 - 1500 m	Zooplanktivores	15
	Euphausiid roundeye	700 - 1500 m	Zooplanktivores	15
Fishes	Anoplogaster cornuta	700 - 1500 m	Pelagic generalists	16
	Avocettina sp.	700 - 1500 m	Pelagic micronektonivores	16
	Bathophilus filifer	700 - 1000 m	Pelagic micronektonivores	16
	Bathylagoides nigrigenys	700 - 1500 m	Gelativores	16
	Bregmaceros sp.	700 - 1500 m	Zooplanktivores	17
	Centrophryne spinulosa	700 - 1500 m	Pelagic micronektonivores	16
	Chauliodus sloani	700 - 1000 m	Pelagic micronektonivores	16
	Chiasmodon subniger	700 - 1000 m	Pelagic micronektonivores	18
	Coccorella atlantica?	700 - 1000 m	Pelagic micronektonivores	17
	Cubiceps sp.	700 - 1500 m	Zooplanktivores	17
	Cyclothone acclinidens	700 - 1500 m	Zooplanktivores	16,19
	Cyclothone atraria	700 -1000 m	Zooplanktivores	16,19
	Cyclothone pallida	700 - 1500 m	Zooplanktivores	16,19
	Diaphus cf. pacificus	700 - 1000 m	Zooplanktivores	16
	Diogenicthys laternatus	700 - 1500 m	Zooplanktivores	16
	Gigantactis kreffti	700 - 1000 m	Pelagic micronektonivores	16
	Gigantactis paresca	700 - 1000 m	Pelagic micronektonivores	16
	Hygophum proximum	700 - 1000 m	Zooplanktivores	16
	Idiacanthus antrostomus	700 - 1500 m	Pelagic micronektonivores	16
	Kali kerberti	700 - 1500 m	Pelagic micronektonivores	18
	Lampanyctus bristori	700 - 1500 m	Zooplanktivores	16
	Lampanyctus omostigma	700 - 1500 m	Zooplanktivores	16
	Lampanyctus parvicauda	700 - 1500 m	Zooplanktivores	16
	Melamphaes macrocephalus	700 - 1500 m	Zooplanktivores	20–22
	Melamphaes spinifer	700 - 1500 m	Zooplanktivores	20–22
	Melanocetus johnsonii	700 - 1000 m	Pelagic micronektonivores	16
	Melanocetus niger	1000 - 1500 m	Pelagic micronektonivores	16
	Mentodus facilis	700 - 1000 m	Zooplanktivores	23
	Myctophum aurolaternatum	1000 - 1500 m	Zooplanktivores	16
	Myctophum nitidulum	700 - 1000 m	Zooplanktivores	16
	Nemichthys sp.	700 - 1000 m	Pelagic micronektonivores	16
	Nezumia parini	700 - 1500 m	Pelagic micronektonivores	17
	Oneirodes luetkenii	700 - 1000 m	Pelagic micronektonivores	16
	Osteichthyes fam. gen. sp. juv.	700 - 1500 m	Zooplanktivores	N.A.
	Poromitra nigrofulva	1000 - 1500 m	Zooplanktivores	20–22
	Poromitra oscitans	1000 - 1500 m	Zooplanktivores	20–22
	Scopelengys tristis	700 - 1000 m	Zooplanktivores	20–22
	Scopeloberyx malayanus	700 - 1500 m	Zooplanktivores	20–22
	Scopeloberyx pequenoi	700 - 1000 m	Zooplanktivores	20–22
	Scopeloberyx robustus	700 - 1500 m	Zooplanktivores	20–22
	Scopelogadus bispinosus	700 - 1500 m	Zooplanktivores	20–22
	Serrivomer sp.	700 - 1500 m	Pelagic micronektonivores	16
	Sternoptyx pseudobscura	700 - 1500 m	Zooplanktivores	16
	Stomias sp.	700 - 1000 m	Pelagic micronektonivores	16
	Symbolophorous cf. evermanni	700 - 1000 m	Zooplanktivores	16
	Symbolophorous reversus	700 - 1000 m	Zooplanktivores	16
	Vinciguerria lucetia	700 - 1500 m	Zooplanktivores	24

## Sheet: References
1	Passarella, K. C. & Hopkins, T. L. Species composition and food habits of the micronektonic cephalopod assemblage in the Eastern Gulf of Mexico. Bull Mar Sci 49, 638–659 (1991).
2	Rodhouse, P. G. & Piatkowski, U. Fine-scale distribution of juvenile cephalopods in the Scotia Sea and adaptive allometry of the brachial crown. Mar Biol 124, 111–117 (1995).
3	Kubota, T., Koshiga, M. & Okutani, T. Rare and Interesting Squid from Japan VII. Some Biological Data on Chiroteuthis imperator from Suruga Bay, Japan (Cephalopoda: Chiroteuthidae). Jap. Jour. Malac. 40, 150–159 (1981).
4	Hoving, H. J. et al. The study of deep-sea cephalopods. in Advances in Cephalopod Science: Biology, Ecology, Cultivation and Fisheries vol. 67, 235–359 (2014).
5	Hoving, H. J. & Robison, B. H. Vampire squid: detritivores in the oxygen minimum zone. Proc R. Soc. B 279, 4559–4567 (2012).
6	Jereb, P., Roper, C. F. E., Norman, M. D. & Finn, J. K. Cephalopods of the world. An annotated and illustrated catalogue of cephalopod species known to date. Volume 3. Octopods and Vampire Squids. FAO Species Catalogue for Fisheries Purposes vol. 3 (2016).
7	Burukovsky, R. N. & Falkenhaug, T. Feeding of the pelagic shrimp Acanthephyra pelagica (Risso, 1816) (Crustacea: Decapoda: Oplophoridae) in the northern Mid-Atlantic Ridge area in 1984 and 2004. Arthropoda Sel 24, 303–316 (2015).
8	Cartes, J. E. Feeding habits of oplophorid shrimps in the deep western Mediterranean. Journal of the Marine Biological Association of the United Kingdom 73, 193–206 (1993).
9	SeaLifeBase. www.sealifebase.org (2024).
10	Hopkins, T. L., Flock, M. E., Gartner, J. V. J. & Torres, J. J. Structure and trophic ecology of a low latitude midwater decapod and mysid assemblage. Mar Ecol Prog Ser 109, 143–156 (1994).
11	Burghart, S. E., Hopkins, T. L. & Torres, J. J. Partitioning of food resources in bathypelagic micronekton in the eastern Gulf of Mexico. Mar Ecol Prog Ser 399, 131–140 (2010).
12	Heffernan, J. J. & Hopkins, T. L. Vertical Distribution and Feeding of the Shrimp Genera Gennadas and Bentheogennema (Decapoda: Penaeidea) in the Eastern Gulf of Mexico. Journal of Crustacean Biology 1, 461–473 (1981).
13	Wilkinson, I., Wilby, P., Williams, P., Siveter, D. & Vannier, J. Ostracod carnivory through time. in Predation in Organisms: a distinct phenomenon 39–57 (2007).
14	Flock, M. E. & Hopkins, T. L. Species Composition, Vertical Distribution, and Food Habits of the Sergestid Shrimp Assemblage in the Eastern Gulf of Mexico. Journal of Crustacean Biology 12, 210–223 (1992).
15	Zhou, F., Hirai, J., Hamasaki, K., Horii, S. & Tsuda, A. Feeding Ecology of Three Euphausiid Species in the North Pacific Ocean Inferred From 18S V9 Metabarcoding and Stable Isotope Analysis. Front Mar Sci 8, (2021).
16	Drazen, J. C. & Sutton, T. T. Dining in the Deep: The Feeding Ecology of Deep-Sea Fishes. Ann Rev Mar Sci 9, 337–366 (2017).
17	FishBase. www.fishbase.org (2024).
18	Kirk, T. J. & Sutton, T. T. Trophic Ecology of Black Swallowers (Scombriformes: Chiasmodontidae: Chiasmodon) In the Deep-Pelagic Gulf of Mexico. vol. Master’s thesis (Halmos College of Arts and Sciences, 2024).
19	North-Menthonnex, O. C. An Ecological Assessment of the Deep-Pelagic Fish Genus Cyclothone (Gonostomatidae; Stomiiformes), Possibly the World’s Most Abundant Fishes, in the Gulf of Mexico. (Nova Southeastern University, 2023).
20	Gartner Jr., J. V & Musick, J. A. Feeding habits of the deep-sea fish, Scopelogadus beanii (Pisces: Melamphaidae), in the western North Atlantic. Deep Sea Research 36, 1457–1469 (1989).
21	Ebeling, A. W. & Cailliet, G. M. Mouth size and predator strategy of midwater fishes. Deep Sea Research 21, 959–968 (1974).
22	Bartow, K. A. & Sutton, T. T. Taxonomy and Ecology of the Deep-pelagic Fish Family Melamphaidae with Emphasis on Interactions with a Mid-Ocean Ridge System. Charles E. Schmidt College of Science vol. Ph.D. (Boca Raton, Fl, 2010).
23	Novotny, M. & Sutton, T. T. The Assemblage Structure and Trophic Ecology of a Deep-Pelagic Fish Family (Platytroctidae) in the Gulf of Mexico. vol. Master’s thesis (Halmos College of Natural Sciences and Oceanography, 2018).
24	Oliva, E. A., Ulloa, R. H. & Bleck, J. Z. Feeding habits of four species of mesopelagic fishes from the Northern Chilean. Rev. biol. trop 54, 613–622 (2006).
