# Supplementary material for: Deep-sea mining discharge can disrupt midwater food webs
Source: Nat Commun. 2025 Nov 6;16:9575. doi: 10.1038/s41467-025-65411-w (PMC12592452; doi:10.1038/s41467-025-65411-w)
Supplement: Supplementary file 3 — Supplementary Data 1-4 [file 41467_2025_65411_MOESM3_ESM.zip › Supplementary_Data/Supplementary Data 3.xlsx]

## Sheet: metadata-15291235-processed-ok
accession	study	object_status	bioproject_accession	biosample_accession	library_ID	title	library_strategy	library_source	library_selection	library_layout	platform	instrument_model	design_description	filetype	filename	filename2	filename3	filename4	assembly	fasta_file
SRR33375556	SRP580642	new	PRJNA1254332	SAMN48110450	DG5C-M75:18S	metabarcoding of pelagic zooplankton	AMPLICON	METAGENOMIC	PCR	paired	ILLUMINA	Illumina MiSeq	DNA metabarcoding was performed on bulk zooplankton samples from two size fractions (0.21.0 mm, >1.0 mm) per net using a modified OMEGA E.Z.N.A. Blood Maxi extraction kit. DNA was eluted into 2 mL elution buffer, quantified with the Qubit dsDNA BR Assay (ThermoFisher Scientific), and normalized to 20 ng/L before PCR. Samples below 5 ng/L were cleaned and concentrated using Zymo Research DNA Clean…	fastq	Fon_DG5C-M75_S95_L001_R1_001.fastq.gz	Fon_DG5C-M75_S95_L001_R2_001.fastq.gz
SRR33375557	SRP580642	new	PRJNA1254332	SAMN48110502	DG5C-M73:18S	metabarcoding of pelagic zooplankton	AMPLICON	METAGENOMIC	PCR	paired	ILLUMINA	Illumina MiSeq	DNA metabarcoding was performed on bulk zooplankton samples from two size fractions (0.21.0 mm, >1.0 mm) per net using a modified OMEGA E.Z.N.A. Blood Maxi extraction kit. DNA was eluted into 2 mL elution buffer, quantified with the Qubit dsDNA BR Assay (ThermoFisher Scientific), and normalized to 20 ng/L before PCR. Samples below 5 ng/L were cleaned and concentrated using Zymo Research DNA Clean…	fastq	Fon_DG5C-M73_S14_L001_R1_001.fastq.gz	Fon_DG5C-M73_S14_L001_R2_001.fastq.gz
SRR33375558	SRP580642	new	PRJNA1254332	SAMN48110312	DG5B-M118:18S	metabarcoding of pelagic zooplankton	AMPLICON	METAGENOMIC	PCR	paired	ILLUMINA	Illumina MiSeq	DNA metabarcoding was performed on bulk zooplankton samples from two size fractions (0.21.0 mm, >1.0 mm) per net using a modified OMEGA E.Z.N.A. Blood Maxi extraction kit. DNA was eluted into 2 mL elution buffer, quantified with the Qubit dsDNA BR Assay (ThermoFisher Scientific), and normalized to 20 ng/L before PCR. Samples below 5 ng/L were cleaned and concentrated using Zymo Research DNA Clean…	fastq	Fon_DG5B-M118_S27_L001_R1_001.fastq.gz	Fon_DG5B-M118_S27_L001_R2_001.fastq.gz
SRR33375559	SRP580642	new	PRJNA1254332	SAMN48110565	DG5C-M72:18S	metabarcoding of pelagic zooplankton	AMPLICON	METAGENOMIC	PCR	paired	ILLUMINA	Illumina MiSeq	DNA metabarcoding was performed on bulk zooplankton samples from two size fractions (0.21.0 mm, >1.0 mm) per net using a modified OMEGA E.Z.N.A. Blood Maxi extraction kit. DNA was eluted into 2 mL elution buffer, quantified with the Qubit dsDNA BR Assay (ThermoFisher Scientific), and normalized to 20 ng/L before PCR. Samples below 5 ng/L were cleaned and concentrated using Zymo Research DNA Clean…	fastq	Fon_DG5C-M72_S81_L001_R1_001.fastq.gz	Fon_DG5C-M72_S81_L001_R2_001.fastq.gz
SRR33375560	SRP580642	new	PRJNA1254332	SAMN48110564	DG5C-M71:18S	metabarcoding of pelagic zooplankton	AMPLICON	METAGENOMIC	PCR	paired	ILLUMINA	Illumina MiSeq	DNA metabarcoding was performed on bulk zooplankton samples from two size fractions (0.21.0 mm, >1.0 mm) per net using a modified OMEGA E.Z.N.A. Blood Maxi extraction kit. DNA was eluted into 2 mL elution buffer, quantified with the Qubit dsDNA BR Assay (ThermoFisher Scientific), and normalized to 20 ng/L before PCR. Samples below 5 ng/L were cleaned and concentrated using Zymo Research DNA Clean…	fastq	Fon_DG5C-M71_S93_L001_R1_001.fastq.gz	Fon_DG5C-M71_S93_L001_R2_001.fastq.gz
SRR33375561	SRP580642	new	PRJNA1254332	SAMN48110566	DG5C-M70:18S	metabarcoding of pelagic zooplankton	AMPLICON	METAGENOMIC	PCR	paired	ILLUMINA	Illumina MiSeq	DNA metabarcoding was performed on bulk zooplankton samples from two size fractions (0.21.0 mm, >1.0 mm) per net using a modified OMEGA E.Z.N.A. Blood Maxi extraction kit. DNA was eluted into 2 mL elution buffer, quantified with the Qubit dsDNA BR Assay (ThermoFisher Scientific), and normalized to 20 ng/L before PCR. Samples below 5 ng/L were cleaned and concentrated using Zymo Research DNA Clean…	fastq	Fon_DG5C-M70_S8_L001_R1_001.fastq.gz	Fon_DG5C-M70_S8_L001_R2_001.fastq.gz
SRR33375562	SRP580642	new	PRJNA1254332	SAMN48110559	DG5C-M56:18S	metabarcoding of pelagic zooplankton	AMPLICON	METAGENOMIC	PCR	paired	ILLUMINA	Illumina MiSeq	DNA metabarcoding was performed on bulk zooplankton samples from two size fractions (0.21.0 mm, >1.0 mm) per net using a modified OMEGA E.Z.N.A. Blood Maxi extraction kit. DNA was eluted into 2 mL elution buffer, quantified with the Qubit dsDNA BR Assay (ThermoFisher Scientific), and normalized to 20 ng/L before PCR. Samples below 5 ng/L were cleaned and concentrated using Zymo Research DNA Clean…	fastq	Fon_DG5C-M56_S67_L001_R1_001.fastq.gz	Fon_DG5C-M56_S67_L001_R2_001.fastq.gz
SRR33375563	SRP580642	new	PRJNA1254332	SAMN48110558	DG5C-M55:18S	metabarcoding of pelagic zooplankton	AMPLICON	METAGENOMIC	PCR	paired	ILLUMINA	Illumina MiSeq	DNA metabarcoding was performed on bulk zooplankton samples from two size fractions (0.21.0 mm, >1.0 mm) per net using a modified OMEGA E.Z.N.A. Blood Maxi extraction kit. DNA was eluted into 2 mL elution buffer, quantified with the Qubit dsDNA BR Assay (ThermoFisher Scientific), and normalized to 20 ng/L before PCR. Samples below 5 ng/L were cleaned and concentrated using Zymo Research DNA Clean…	fastq	Fon_DG5C-M55_S79_L001_R1_001.fastq.gz	Fon_DG5C-M55_S79_L001_R2_001.fastq.gz
SRR33375564	SRP580642	new	PRJNA1254332	SAMN48110308	DG5B-M116:18S	metabarcoding of pelagic zooplankton	AMPLICON	METAGENOMIC	PCR	paired	ILLUMINA	Illumina MiSeq	DNA metabarcoding was performed on bulk zooplankton samples from two size fractions (0.21.0 mm, >1.0 mm) per net using a modified OMEGA E.Z.N.A. Blood Maxi extraction kit. DNA was eluted into 2 mL elution buffer, quantified with the Qubit dsDNA BR Assay (ThermoFisher Scientific), and normalized to 20 ng/L before PCR. Samples below 5 ng/L were cleaned and concentrated using Zymo Research DNA Clean…	fastq	Fon_DG5B-M116_S31_L001_R1_001.fastq.gz	Fon_DG5B-M116_S31_L001_R2_001.fastq.gz
SRR33375565	SRP580642	new	PRJNA1254332	SAMN48110538	DG5C-M54:18S	metabarcoding of pelagic zooplankton	AMPLICON	METAGENOMIC	PCR	paired	ILLUMINA	Illumina MiSeq	DNA metabarcoding was performed on bulk zooplankton samples from two size fractions (0.21.0 mm, >1.0 mm) per net using a modified OMEGA E.Z.N.A. Blood Maxi extraction kit. DNA was eluted into 2 mL elution buffer, quantified with the Qubit dsDNA BR Assay (ThermoFisher Scientific), and normalized to 20 ng/L before PCR. Samples below 5 ng/L were cleaned and concentrated using Zymo Research DNA Clean…	fastq	Fon_DG5C-M54_S91_L001_R1_001.fastq.gz	Fon_DG5C-M54_S91_L001_R2_001.fastq.gz
SRR33375566	SRP580642	new	PRJNA1254332	SAMN48110550	DG5C-M53:18S	metabarcoding of pelagic zooplankton	AMPLICON	METAGENOMIC	PCR	paired	ILLUMINA	Illumina MiSeq	DNA metabarcoding was performed on bulk zooplankton samples from two size fractions (0.21.0 mm, >1.0 mm) per net using a modified OMEGA E.Z.N.A. Blood Maxi extraction kit. DNA was eluted into 2 mL elution buffer, quantified with the Qubit dsDNA BR Assay (ThermoFisher Scientific), and normalized to 20 ng/L before PCR. Samples below 5 ng/L were cleaned and concentrated using Zymo Research DNA Clean…	fastq	Fon_DG5C-M53_S6_L001_R1_001.fastq.gz	Fon_DG5C-M53_S6_L001_R2_001.fastq.gz
SRR33375567	SRP580642	new	PRJNA1254332	SAMN48110548	DG5C-M52:18S	metabarcoding of pelagic zooplankton	AMPLICON	METAGENOMIC	PCR	paired	ILLUMINA	Illumina MiSeq	DNA metabarcoding was performed on bulk zooplankton samples from two size fractions (0.21.0 mm, >1.0 mm) per net using a modified OMEGA E.Z.N.A. Blood Maxi extraction kit. DNA was eluted into 2 mL elution buffer, quantified with the Qubit dsDNA BR Assay (ThermoFisher Scientific), and normalized to 20 ng/L before PCR. Samples below 5 ng/L were cleaned and concentrated using Zymo Research DNA Clean…	fastq	Fon_DG5C-M52_S18_L001_R1_001.fastq.gz	Fon_DG5C-M52_S18_L001_R2_001.fastq.gz
SRR33375568	SRP580642	new	PRJNA1254332	SAMN48110553	DG5C-M51:18S	metabarcoding of pelagic zooplankton	AMPLICON	METAGENOMIC	PCR	paired	ILLUMINA	Illumina MiSeq	DNA metabarcoding was performed on bulk zooplankton samples from two size fractions (0.21.0 mm, >1.0 mm) per net using a modified OMEGA E.Z.N.A. Blood Maxi extraction kit. DNA was eluted into 2 mL elution buffer, quantified with the Qubit dsDNA BR Assay (ThermoFisher Scientific), and normalized to 20 ng/L before PCR. Samples below 5 ng/L were cleaned and concentrated using Zymo Research DNA Clean…	fastq	Fon_DG5C-M51_S30_L001_R1_001.fastq.gz	Fon_DG5C-M51_S30_L001_R2_001.fastq.gz
SRR33375569	SRP580642	new	PRJNA1254332	SAMN48110544	DG5C-M50:18S	metabarcoding of pelagic zooplankton	AMPLICON	METAGENOMIC	PCR	paired	ILLUMINA	Illumina MiSeq	DNA metabarcoding was performed on bulk zooplankton samples from two size fractions (0.21.0 mm, >1.0 mm) per net using a modified OMEGA E.Z.N.A. Blood Maxi extraction kit. DNA was eluted into 2 mL elution buffer, quantified with the Qubit dsDNA BR Assay (ThermoFisher Scientific), and normalized to 20 ng/L before PCR. Samples below 5 ng/L were cleaned and concentrated using Zymo Research DNA Clean…	fastq	Fon_DG5C-M50_S42_L001_R1_001.fastq.gz	Fon_DG5C-M50_S42_L001_R2_001.fastq.gz
SRR33375570	SRP580642	new	PRJNA1254332	SAMN48110305	DG5B-M114:18S	metabarcoding of pelagic zooplankton	AMPLICON	METAGENOMIC	PCR	paired	ILLUMINA	Illumina MiSeq	DNA metabarcoding was performed on bulk zooplankton samples from two size fractions (0.21.0 mm, >1.0 mm) per net using a modified OMEGA E.Z.N.A. Blood Maxi extraction kit. DNA was eluted into 2 mL elution buffer, quantified with the Qubit dsDNA BR Assay (ThermoFisher Scientific), and normalized to 20 ng/L before PCR. Samples below 5 ng/L were cleaned and concentrated using Zymo Research DNA Clean…	fastq	Fon_DG5B-M114_S19_L001_R1_001.fastq.gz	Fon_DG5B-M114_S19_L001_R2_001.fastq.gz
SRR33375571	SRP580642	new	PRJNA1254332	SAMN48110398	DB5B-M128:18S	metabarcoding of pelagic zooplankton	AMPLICON	METAGENOMIC	PCR	paired	ILLUMINA	Illumina MiSeq	DNA metabarcoding was performed on bulk zooplankton samples from two size fractions (0.21.0 mm, >1.0 mm) per net using a modified OMEGA E.Z.N.A. Blood Maxi extraction kit. DNA was eluted into 2 mL elution buffer, quantified with the Qubit dsDNA BR Assay (ThermoFisher Scientific), and normalized to 20 ng/L before PCR. Samples below 5 ng/L were cleaned and concentrated using Zymo Research DNA Clean…	fastq	Fon_DB5B-M128_S73_L001_R1_001.fastq.gz	Fon_DB5B-M128_S73_L001_R2_001.fastq.gz
SRR33375572	SRP580642	new	PRJNA1254332	SAMN48110574	DG5C-M36:18S	metabarcoding of extraction blank	AMPLICON	METAGENOMIC	PCR	paired	ILLUMINA	Illumina MiSeq	DNA metabarcoding was performed on bulk zooplankton samples from two size fractions (0.21.0 mm, >1.0 mm) per net using a modified OMEGA E.Z.N.A. Blood Maxi extraction kit. DNA was eluted into 2 mL elution buffer, quantified with the Qubit dsDNA BR Assay (ThermoFisher Scientific), and normalized to 20 ng/L before PCR. Samples below 5 ng/L were cleaned and concentrated using Zymo Research DNA Clean…	fastq	Fon_DG5C-M36_S46_L001_R1_001.fastq.gz	Fon_DG5C-M36_S46_L001_R2_001.fastq.gz
SRR33375573	SRP580642	new	PRJNA1254332	SAMN48110536	DG5C-M35:18S	metabarcoding of pelagic zooplankton	AMPLICON	METAGENOMIC	PCR	paired	ILLUMINA	Illumina MiSeq	DNA metabarcoding was performed on bulk zooplankton samples from two size fractions (0.21.0 mm, >1.0 mm) per net using a modified OMEGA E.Z.N.A. Blood Maxi extraction kit. DNA was eluted into 2 mL elution buffer, quantified with the Qubit dsDNA BR Assay (ThermoFisher Scientific), and normalized to 20 ng/L before PCR. Samples below 5 ng/L were cleaned and concentrated using Zymo Research DNA Clean…	fastq	Fon_DG5C-M35_S4_L001_R1_001.fastq.gz	Fon_DG5C-M35_S4_L001_R2_001.fastq.gz
SRR33375574	SRP580642	new	PRJNA1254332	SAMN48110537	DG5C-M34:18S	metabarcoding of pelagic zooplankton	AMPLICON	METAGENOMIC	PCR	paired	ILLUMINA	Illumina MiSeq	DNA metabarcoding was performed on bulk zooplankton samples from two size fractions (0.21.0 mm, >1.0 mm) per net using a modified OMEGA E.Z.N.A. Blood Maxi extraction kit. DNA was eluted into 2 mL elution buffer, quantified with the Qubit dsDNA BR Assay (ThermoFisher Scientific), and normalized to 20 ng/L before PCR. Samples below 5 ng/L were cleaned and concentrated using Zymo Research DNA Clean…	fastq	Fon_DG5C-M34_S16_L001_R1_001.fastq.gz	Fon_DG5C-M34_S16_L001_R2_001.fastq.gz
SRR33375575	SRP580642	new	PRJNA1254332	SAMN48110532	DG5C-M33:18S	metabarcoding of pelagic zooplankton	AMPLICON	METAGENOMIC	PCR	paired	ILLUMINA	Illumina MiSeq	DNA metabarcoding was performed on bulk zooplankton samples from two size fractions (0.21.0 mm, >1.0 mm) per net using a modified OMEGA E.Z.N.A. Blood Maxi extraction kit. DNA was eluted into 2 mL elution buffer, quantified with the Qubit dsDNA BR Assay (ThermoFisher Scientific), and normalized to 20 ng/L before PCR. Samples below 5 ng/L were cleaned and concentrated using Zymo Research DNA Clean…	fastq	Fon_DG5C-M33_S28_L001_R1_001.fastq.gz	Fon_DG5C-M33_S28_L001_R2_001.fastq.gz
SRR33375576	SRP580642	new	PRJNA1254332	SAMN48110528	DG5C-M32:18S	metabarcoding of pelagic zooplankton	AMPLICON	METAGENOMIC	PCR	paired	ILLUMINA	Illumina MiSeq	DNA metabarcoding was performed on bulk zooplankton samples from two size fractions (0.21.0 mm, >1.0 mm) per net using a modified OMEGA E.Z.N.A. Blood Maxi extraction kit. DNA was eluted into 2 mL elution buffer, quantified with the Qubit dsDNA BR Assay (ThermoFisher Scientific), and normalized to 20 ng/L before PCR. Samples below 5 ng/L were cleaned and concentrated using Zymo Research DNA Clean…	fastq	Fon_DG5C-M32_S40_L001_R1_001.fastq.gz	Fon_DG5C-M32_S40_L001_R2_001.fastq.gz
SRR33375577	SRP580642	new	PRJNA1254332	SAMN48110534	DG5C-M31:18S	metabarcoding of pelagic zooplankton	AMPLICON	METAGENOMIC	PCR	paired	ILLUMINA	Illumina MiSeq	DNA metabarcoding was performed on bulk zooplankton samples from two size fractions (0.21.0 mm, >1.0 mm) per net using a modified OMEGA E.Z.N.A. Blood Maxi extraction kit. DNA was eluted into 2 mL elution buffer, quantified with the Qubit dsDNA BR Assay (ThermoFisher Scientific), and normalized to 20 ng/L before PCR. Samples below 5 ng/L were cleaned and concentrated using Zymo Research DNA Clean…	fastq	Fon_DG5C-M31_S52_L001_R1_001.fastq.gz	Fon_DG5C-M31_S52_L001_R2_001.fastq.gz
SRR33375578	SRP580642	new	PRJNA1254332	SAMN48110595	DG5C-M147:18S	metabarcoding of pelagic zooplankton	AMPLICON	METAGENOMIC	PCR	paired	ILLUMINA	Illumina MiSeq	DNA metabarcoding was performed on bulk zooplankton samples from two size fractions (0.21.0 mm, >1.0 mm) per net using a modified OMEGA E.Z.N.A. Blood Maxi extraction kit. DNA was eluted into 2 mL elution buffer, quantified with the Qubit dsDNA BR Assay (ThermoFisher Scientific), and normalized to 20 ng/L before PCR. Samples below 5 ng/L were cleaned and concentrated using Zymo Research DNA Clean…	fastq	Fon_DG5C-M147_S96_L001_R1_001.fastq.gz	Fon_DG5C-M147_S96_L001_R2_001.fastq.gz
SRR33375579	SRP580642	new	PRJNA1254332	SAMN48110447	DG5C-M146:18S	metabarcoding of pelagic zooplankton	AMPLICON	METAGENOMIC	PCR	paired	ILLUMINA	Illumina MiSeq	DNA metabarcoding was performed on bulk zooplankton samples from two size fractions (0.21.0 mm, >1.0 mm) per net using a modified OMEGA E.Z.N.A. Blood Maxi extraction kit. DNA was eluted into 2 mL elution buffer, quantified with the Qubit dsDNA BR Assay (ThermoFisher Scientific), and normalized to 20 ng/L before PCR. Samples below 5 ng/L were cleaned and concentrated using Zymo Research DNA Clean…	fastq	Fon_DG5C-M146_S81_L001_R1_001.fastq.gz	Fon_DG5C-M146_S81_L001_R2_001.fastq.gz
SRR33375580	SRP580642	new	PRJNA1254332	SAMN48110299	DG5B-M111:18S	metabarcoding of pelagic zooplankton	AMPLICON	METAGENOMIC	PCR	paired	ILLUMINA	Illumina MiSeq	DNA metabarcoding was performed on bulk zooplankton samples from two size fractions (0.21.0 mm, >1.0 mm) per net using a modified OMEGA E.Z.N.A. Blood Maxi extraction kit. DNA was eluted into 2 mL elution buffer, quantified with the Qubit dsDNA BR Assay (ThermoFisher Scientific), and normalized to 20 ng/L before PCR. Samples below 5 ng/L were cleaned and concentrated using Zymo Research DNA Clean…	fastq	Fon_DG5B-M111_S53_L001_R1_001.fastq.gz	Fon_DG5B-M111_S53_L001_R2_001.fastq.gz
SRR33375581	SRP580642	new	PRJNA1254332	SAMN48110448	DG5C-M145:18S	metabarcoding of pelagic zooplankton	AMPLICON	METAGENOMIC	PCR	paired	ILLUMINA	Illumina MiSeq	DNA metabarcoding was performed on bulk zooplankton samples from two size fractions (0.21.0 mm, >1.0 mm) per net using a modified OMEGA E.Z.N.A. Blood Maxi extraction kit. DNA was eluted into 2 mL elution buffer, quantified with the Qubit dsDNA BR Assay (ThermoFisher Scientific), and normalized to 20 ng/L before PCR. Samples below 5 ng/L were cleaned and concentrated using Zymo Research DNA Clean…	fastq	Fon_DG5C-M145_S82_L001_R1_001.fastq.gz	Fon_DG5C-M145_S82_L001_R2_001.fastq.gz
SRR33375582	SRP580642	new	PRJNA1254332	SAMN48110578	DG5C-M144:18S	metabarcoding of extraction blank	AMPLICON	METAGENOMIC	PCR	paired	ILLUMINA	Illumina MiSeq	DNA metabarcoding was performed on bulk zooplankton samples from two size fractions (0.21.0 mm, >1.0 mm) per net using a modified OMEGA E.Z.N.A. Blood Maxi extraction kit. DNA was eluted into 2 mL elution buffer, quantified with the Qubit dsDNA BR Assay (ThermoFisher Scientific), and normalized to 20 ng/L before PCR. Samples below 5 ng/L were cleaned and concentrated using Zymo Research DNA Clean…	fastq	Fon_DG5C-M144_S90_L001_R1_001.fastq.gz	Fon_DG5C-M144_S90_L001_R2_001.fastq.gz
SRR33375583	SRP580642	new	PRJNA1254332	SAMN48110445	DG5C-M143:18S	metabarcoding of pelagic zooplankton	AMPLICON	METAGENOMIC	PCR	paired	ILLUMINA	Illumina MiSeq	DNA metabarcoding was performed on bulk zooplankton samples from two size fractions (0.21.0 mm, >1.0 mm) per net using a modified OMEGA E.Z.N.A. Blood Maxi extraction kit. DNA was eluted into 2 mL elution buffer, quantified with the Qubit dsDNA BR Assay (ThermoFisher Scientific), and normalized to 20 ng/L before PCR. Samples below 5 ng/L were cleaned and concentrated using Zymo Research DNA Clean…	fastq	Fon_DG5C-M143_S83_L001_R1_001.fastq.gz	Fon_DG5C-M143_S83_L001_R2_001.fastq.gz
SRR33375584	SRP580642	new	PRJNA1254332	SAMN48110446	DG5C-M142:18S	metabarcoding of pelagic zooplankton	AMPLICON	METAGENOMIC	PCR	paired	ILLUMINA	Illumina MiSeq	DNA metabarcoding was performed on bulk zooplankton samples from two size fractions (0.21.0 mm, >1.0 mm) per net using a modified OMEGA E.Z.N.A. Blood Maxi extraction kit. DNA was eluted into 2 mL elution buffer, quantified with the Qubit dsDNA BR Assay (ThermoFisher Scientific), and normalized to 20 ng/L before PCR. Samples below 5 ng/L were cleaned and concentrated using Zymo Research DNA Clean…	fastq	Fon_DG5C-M142_S84_L001_R1_001.fastq.gz	Fon_DG5C-M142_S84_L001_R2_001.fastq.gz
SRR33375585	SRP580642	new	PRJNA1254332	SAMN48110443	DG5C-M141:18S	metabarcoding of pelagic zooplankton	AMPLICON	METAGENOMIC	PCR	paired	ILLUMINA	Illumina MiSeq	DNA metabarcoding was performed on bulk zooplankton samples from two size fractions (0.21.0 mm, >1.0 mm) per net using a modified OMEGA E.Z.N.A. Blood Maxi extraction kit. DNA was eluted into 2 mL elution buffer, quantified with the Qubit dsDNA BR Assay (ThermoFisher Scientific), and normalized to 20 ng/L before PCR. Samples below 5 ng/L were cleaned and concentrated using Zymo Research DNA Clean…	fastq	Fon_DG5C-M141_S85_L001_R1_001.fastq.gz	Fon_DG5C-M141_S85_L001_R2_001.fastq.gz
SRR33375586	SRP580642	new	PRJNA1254332	SAMN48110599	DG5C-M109:18S	metabarcoding of pelagic zooplankton	AMPLICON	METAGENOMIC	PCR	paired	ILLUMINA	Illumina MiSeq	DNA metabarcoding was performed on bulk zooplankton samples from two size fractions (0.21.0 mm, >1.0 mm) per net using a modified OMEGA E.Z.N.A. Blood Maxi extraction kit. DNA was eluted into 2 mL elution buffer, quantified with the Qubit dsDNA BR Assay (ThermoFisher Scientific), and normalized to 20 ng/L before PCR. Samples below 5 ng/L were cleaned and concentrated using Zymo Research DNA Clean…	fastq	Fon_DG5C-M109_S24_L001_R1_001.fastq.gz	Fon_DG5C-M109_S24_L001_R2_001.fastq.gz
SRR33375587	SRP580642	new	PRJNA1254332	SAMN48110500	DG5C-M108:18S	metabarcoding of pelagic zooplankton	AMPLICON	METAGENOMIC	PCR	paired	ILLUMINA	Illumina MiSeq	DNA metabarcoding was performed on bulk zooplankton samples from two size fractions (0.21.0 mm, >1.0 mm) per net using a modified OMEGA E.Z.N.A. Blood Maxi extraction kit. DNA was eluted into 2 mL elution buffer, quantified with the Qubit dsDNA BR Assay (ThermoFisher Scientific), and normalized to 20 ng/L before PCR. Samples below 5 ng/L were cleaned and concentrated using Zymo Research DNA Clean…	fastq	Fon_DG5C-M108_S101_L001_R1_001.fastq.gz	Fon_DG5C-M108_S101_L001_R2_001.fastq.gz
SRR33375588	SRP580642	new	PRJNA1254332	SAMN48110501	DG5C-M107:18S	metabarcoding of pelagic zooplankton	AMPLICON	METAGENOMIC	PCR	paired	ILLUMINA	Illumina MiSeq	DNA metabarcoding was performed on bulk zooplankton samples from two size fractions (0.21.0 mm, >1.0 mm) per net using a modified OMEGA E.Z.N.A. Blood Maxi extraction kit. DNA was eluted into 2 mL elution buffer, quantified with the Qubit dsDNA BR Assay (ThermoFisher Scientific), and normalized to 20 ng/L before PCR. Samples below 5 ng/L were cleaned and concentrated using Zymo Research DNA Clean…	fastq	Fon_DG5C-M107_S104_L001_R1_001.fastq.gz	Fon_DG5C-M107_S104_L001_R2_001.fastq.gz
SRR33375589	SRP580642	new	PRJNA1254332	SAMN48110491	DG5C-M106:18S	metabarcoding of pelagic zooplankton	AMPLICON	METAGENOMIC	PCR	paired	ILLUMINA	Illumina MiSeq	DNA metabarcoding was performed on bulk zooplankton samples from two size fractions (0.21.0 mm, >1.0 mm) per net using a modified OMEGA E.Z.N.A. Blood Maxi extraction kit. DNA was eluted into 2 mL elution buffer, quantified with the Qubit dsDNA BR Assay (ThermoFisher Scientific), and normalized to 20 ng/L before PCR. Samples below 5 ng/L were cleaned and concentrated using Zymo Research DNA Clean…	fastq	Fon_DG5C-M106_S103_L001_R1_001.fastq.gz	Fon_DG5C-M106_S103_L001_R2_001.fastq.gz
SRR33375590	SRP580642	new	PRJNA1254332	SAMN48110490	DG5C-M105:18S	metabarcoding of pelagic zooplankton	AMPLICON	METAGENOMIC	PCR	paired	ILLUMINA	Illumina MiSeq	DNA metabarcoding was performed on bulk zooplankton samples from two size fractions (0.21.0 mm, >1.0 mm) per net using a modified OMEGA E.Z.N.A. Blood Maxi extraction kit. DNA was eluted into 2 mL elution buffer, quantified with the Qubit dsDNA BR Assay (ThermoFisher Scientific), and normalized to 20 ng/L before PCR. Samples below 5 ng/L were cleaned and concentrated using Zymo Research DNA Clean…	fastq	Fon_DG5C-M105_S100_L001_R1_001.fastq.gz	Fon_DG5C-M105_S100_L001_R2_001.fastq.gz
SRR33375591	SRP580642	new	PRJNA1254332	SAMN48110488	DG5C-M104:18S	metabarcoding of pelagic zooplankton	AMPLICON	METAGENOMIC	PCR	paired	ILLUMINA	Illumina MiSeq	DNA metabarcoding was performed on bulk zooplankton samples from two size fractions (0.21.0 mm, >1.0 mm) per net using a modified OMEGA E.Z.N.A. Blood Maxi extraction kit. DNA was eluted into 2 mL elution buffer, quantified with the Qubit dsDNA BR Assay (ThermoFisher Scientific), and normalized to 20 ng/L before PCR. Samples below 5 ng/L were cleaned and concentrated using Zymo Research DNA Clean…	fastq	Fon_DG5C-M104_S106_L001_R1_001.fastq.gz	Fon_DG5C-M104_S106_L001_R2_001.fastq.gz
SRR33375592	SRP580642	new	PRJNA1254332	SAMN48110489	DG5C-M103:18S	metabarcoding of pelagic zooplankton	AMPLICON	METAGENOMIC	PCR	paired	ILLUMINA	Illumina MiSeq	DNA metabarcoding was performed on bulk zooplankton samples from two size fractions (0.21.0 mm, >1.0 mm) per net using a modified OMEGA E.Z.N.A. Blood Maxi extraction kit. DNA was eluted into 2 mL elution buffer, quantified with the Qubit dsDNA BR Assay (ThermoFisher Scientific), and normalized to 20 ng/L before PCR. Samples below 5 ng/L were cleaned and concentrated using Zymo Research DNA Clean…	fastq	Fon_DG5C-M103_S109_L001_R1_001.fastq.gz	Fon_DG5C-M103_S109_L001_R2_001.fastq.gz
SRR33375593	SRP580642	new	PRJNA1254332	SAMN48110496	DG5C-M102:18S	metabarcoding of pelagic zooplankton	AMPLICON	METAGENOMIC	PCR	paired	ILLUMINA	Illumina MiSeq	DNA metabarcoding was performed on bulk zooplankton samples from two size fractions (0.21.0 mm, >1.0 mm) per net using a modified OMEGA E.Z.N.A. Blood Maxi extraction kit. DNA was eluted into 2 mL elution buffer, quantified with the Qubit dsDNA BR Assay (ThermoFisher Scientific), and normalized to 20 ng/L before PCR. Samples below 5 ng/L were cleaned and concentrated using Zymo Research DNA Clean…	fastq	Fon_DG5C-M102_S113_L001_R1_001.fastq.gz	Fon_DG5C-M102_S113_L001_R2_001.fastq.gz
SRR33375594	SRP580642	new	PRJNA1254332	SAMN48110254	DG5B-M57:18S	metabarcoding of pelagic zooplankton	AMPLICON	METAGENOMIC	PCR	paired	ILLUMINA	Illumina MiSeq	DNA metabarcoding was performed on bulk zooplankton samples from two size fractions (0.21.0 mm, >1.0 mm) per net using a modified OMEGA E.Z.N.A. Blood Maxi extraction kit. DNA was eluted into 2 mL elution buffer, quantified with the Qubit dsDNA BR Assay (ThermoFisher Scientific), and normalized to 20 ng/L before PCR. Samples below 5 ng/L were cleaned and concentrated using Zymo Research DNA Clean…	fastq	Fon_DG5B-M57_S4_L001_R1_001.fastq.gz	Fon_DG5B-M57_S4_L001_R2_001.fastq.gz
SRR33375595	SRP580642	new	PRJNA1254332	SAMN48110246	DG5B-M102:18S	metabarcoding of pelagic zooplankton	AMPLICON	METAGENOMIC	PCR	paired	ILLUMINA	Illumina MiSeq	DNA metabarcoding was performed on bulk zooplankton samples from two size fractions (0.21.0 mm, >1.0 mm) per net using a modified OMEGA E.Z.N.A. Blood Maxi extraction kit. DNA was eluted into 2 mL elution buffer, quantified with the Qubit dsDNA BR Assay (ThermoFisher Scientific), and normalized to 20 ng/L before PCR. Samples below 5 ng/L were cleaned and concentrated using Zymo Research DNA Clean…	fastq	Fon_DG5B-M102_S104_L001_R1_001.fastq.gz	Fon_DG5B-M102_S104_L001_R2_001.fastq.gz
SRR33375596	SRP580642	new	PRJNA1254332	SAMN48110276	DG5B-M56:18S	metabarcoding of pelagic zooplankton	AMPLICON	METAGENOMIC	PCR	paired	ILLUMINA	Illumina MiSeq	DNA metabarcoding was performed on bulk zooplankton samples from two size fractions (0.21.0 mm, >1.0 mm) per net using a modified OMEGA E.Z.N.A. Blood Maxi extraction kit. DNA was eluted into 2 mL elution buffer, quantified with the Qubit dsDNA BR Assay (ThermoFisher Scientific), and normalized to 20 ng/L before PCR. Samples below 5 ng/L were cleaned and concentrated using Zymo Research DNA Clean…	fastq	Fon_DG5B-M56_S30_L001_R1_001.fastq.gz	Fon_DG5B-M56_S30_L001_R2_001.fastq.gz
SRR33375597	SRP580642	new	PRJNA1254332	SAMN48110240	DG5B-M55:18S	metabarcoding of pelagic zooplankton	AMPLICON	METAGENOMIC	PCR	paired	ILLUMINA	Illumina MiSeq	DNA metabarcoding was performed on bulk zooplankton samples from two size fractions (0.21.0 mm, >1.0 mm) per net using a modified OMEGA E.Z.N.A. Blood Maxi extraction kit. DNA was eluted into 2 mL elution buffer, quantified with the Qubit dsDNA BR Assay (ThermoFisher Scientific), and normalized to 20 ng/L before PCR. Samples below 5 ng/L were cleaned and concentrated using Zymo Research DNA Clean…	fastq	Fon_DG5B-M55_S110_L001_R1_001.fastq.gz	Fon_DG5B-M55_S110_L001_R2_001.fastq.gz
SRR33375598	SRP580642	new	PRJNA1254332	SAMN48110234	DG5B-M54:18S	metabarcoding of pelagic zooplankton	AMPLICON	METAGENOMIC	PCR	paired	ILLUMINA	Illumina MiSeq	DNA metabarcoding was performed on bulk zooplankton samples from two size fractions (0.21.0 mm, >1.0 mm) per net using a modified OMEGA E.Z.N.A. Blood Maxi extraction kit. DNA was eluted into 2 mL elution buffer, quantified with the Qubit dsDNA BR Assay (ThermoFisher Scientific), and normalized to 20 ng/L before PCR. Samples below 5 ng/L were cleaned and concentrated using Zymo Research DNA Clean…	fastq	Fon_DG5B-M54_S100_L001_R1_001.fastq.gz	Fon_DG5B-M54_S100_L001_R2_001.fastq.gz
SRR33375599	SRP580642	new	PRJNA1254332	SAMN48110236	DG5B-M53:18S	metabarcoding of pelagic zooplankton	AMPLICON	METAGENOMIC	PCR	paired	ILLUMINA	Illumina MiSeq	DNA metabarcoding was performed on bulk zooplankton samples from two size fractions (0.21.0 mm, >1.0 mm) per net using a modified OMEGA E.Z.N.A. Blood Maxi extraction kit. DNA was eluted into 2 mL elution buffer, quantified with the Qubit dsDNA BR Assay (ThermoFisher Scientific), and normalized to 20 ng/L before PCR. Samples below 5 ng/L were cleaned and concentrated using Zymo Research DNA Clean…	fastq	Fon_DG5B-M53_S98_L001_R1_001.fastq.gz	Fon_DG5B-M53_S98_L001_R2_001.fastq.gz
SRR33375600	SRP580642	new	PRJNA1254332	SAMN48110232	DG5B-M52:18S	metabarcoding of pelagic zooplankton	AMPLICON	METAGENOMIC	PCR	paired	ILLUMINA	Illumina MiSeq	DNA metabarcoding was performed on bulk zooplankton samples from two size fractions (0.21.0 mm, >1.0 mm) per net using a modified OMEGA E.Z.N.A. Blood Maxi extraction kit. DNA was eluted into 2 mL elution buffer, quantified with the Qubit dsDNA BR Assay (ThermoFisher Scientific), and normalized to 20 ng/L before PCR. Samples below 5 ng/L were cleaned and concentrated using Zymo Research DNA Clean…	fastq	Fon_DG5B-M52_S102_L001_R1_001.fastq.gz	Fon_DG5B-M52_S102_L001_R2_001.fastq.gz
SRR33375601	SRP580642	new	PRJNA1254332	SAMN48110238	DG5B-M51:18S	metabarcoding of pelagic zooplankton	AMPLICON	METAGENOMIC	PCR	paired	ILLUMINA	Illumina MiSeq	DNA metabarcoding was performed on bulk zooplankton samples from two size fractions (0.21.0 mm, >1.0 mm) per net using a modified OMEGA E.Z.N.A. Blood Maxi extraction kit. DNA was eluted into 2 mL elution buffer, quantified with the Qubit dsDNA BR Assay (ThermoFisher Scientific), and normalized to 20 ng/L before PCR. Samples below 5 ng/L were cleaned and concentrated using Zymo Research DNA Clean…	fastq	Fon_DG5B-M51_S96_L001_R1_001.fastq.gz	Fon_DG5B-M51_S96_L001_R2_001.fastq.gz
SRR33375602	SRP580642	new	PRJNA1254332	SAMN48110329	DG5B-M50:18S	metabarcoding of pelagic zooplankton	AMPLICON	METAGENOMIC	PCR	paired	ILLUMINA	Illumina MiSeq	DNA metabarcoding was performed on bulk zooplankton samples from two size fractions (0.21.0 mm, >1.0 mm) per net using a modified OMEGA E.Z.N.A. Blood Maxi extraction kit. DNA was eluted into 2 mL elution buffer, quantified with the Qubit dsDNA BR Assay (ThermoFisher Scientific), and normalized to 20 ng/L before PCR. Samples below 5 ng/L were cleaned and concentrated using Zymo Research DNA Clean…	fastq	Fon_DG5B-M50_S109_L001_R1_001.fastq.gz	Fon_DG5B-M50_S109_L001_R2_001.fastq.gz
SRR33375603	SRP580642	new	PRJNA1254332	SAMN48110363	DG5B-M5:18S	metabarcoding of pelagic zooplankton	AMPLICON	METAGENOMIC	PCR	paired	ILLUMINA	Illumina MiSeq	DNA metabarcoding was performed on bulk zooplankton samples from two size fractions (0.21.0 mm, >1.0 mm) per net using a modified OMEGA E.Z.N.A. Blood Maxi extraction kit. DNA was eluted into 2 mL elution buffer, quantified with the Qubit dsDNA BR Assay (ThermoFisher Scientific), and normalized to 20 ng/L before PCR. Samples below 5 ng/L were cleaned and concentrated using Zymo Research DNA Clean…	fastq	Fon_DG5B-M5_S46_L001_R1_001.fastq.gz	Fon_DG5B-M5_S46_L001_R2_001.fastq.gz
SRR33375604	SRP580642	new	PRJNA1254332	SAMN48110375	DG5B-M49:18S	metabarcoding of pelagic zooplankton	AMPLICON	METAGENOMIC	PCR	paired	ILLUMINA	Illumina MiSeq	DNA metabarcoding was performed on bulk zooplankton samples from two size fractions (0.21.0 mm, >1.0 mm) per net using a modified OMEGA E.Z.N.A. Blood Maxi extraction kit. DNA was eluted into 2 mL elution buffer, quantified with the Qubit dsDNA BR Assay (ThermoFisher Scientific), and normalized to 20 ng/L before PCR. Samples below 5 ng/L were cleaned and concentrated using Zymo Research DNA Clean…	fastq	Fon_DG5B-M49_S50_L001_R1_001.fastq.gz	Fon_DG5B-M49_S50_L001_R2_001.fastq.gz
SRR33375605	SRP580642	new	PRJNA1254332	SAMN48110361	DG5B-M48:18S	metabarcoding of pelagic zooplankton	AMPLICON	METAGENOMIC	PCR	paired	ILLUMINA	Illumina MiSeq	DNA metabarcoding was performed on bulk zooplankton samples from two size fractions (0.21.0 mm, >1.0 mm) per net using a modified OMEGA E.Z.N.A. Blood Maxi extraction kit. DNA was eluted into 2 mL elution buffer, quantified with the Qubit dsDNA BR Assay (ThermoFisher Scientific), and normalized to 20 ng/L before PCR. Samples below 5 ng/L were cleaned and concentrated using Zymo Research DNA Clean…	fastq	Fon_DG5B-M48_S48_L001_R1_001.fastq.gz	Fon_DG5B-M48_S48_L001_R2_001.fastq.gz
SRR33375606	SRP580642	new	PRJNA1254332	SAMN48110391	DG5B-M100:18S	metabarcoding of pelagic zooplankton	AMPLICON	METAGENOMIC	PCR	paired	ILLUMINA	Illumina MiSeq	DNA metabarcoding was performed on bulk zooplankton samples from two size fractions (0.21.0 mm, >1.0 mm) per net using a modified OMEGA E.Z.N.A. Blood Maxi extraction kit. DNA was eluted into 2 mL elution buffer, quantified with the Qubit dsDNA BR Assay (ThermoFisher Scientific), and normalized to 20 ng/L before PCR. Samples below 5 ng/L were cleaned and concentrated using Zymo Research DNA Clean…	fastq	Fon_DG5B-M100_S66_L001_R1_001.fastq.gz	Fon_DG5B-M100_S66_L001_R2_001.fastq.gz
SRR33375607	SRP580642	new	PRJNA1254332	SAMN48110341	DG5B-M47:18S	metabarcoding of pelagic zooplankton	AMPLICON	METAGENOMIC	PCR	paired	ILLUMINA	Illumina MiSeq	DNA metabarcoding was performed on bulk zooplankton samples from two size fractions (0.21.0 mm, >1.0 mm) per net using a modified OMEGA E.Z.N.A. Blood Maxi extraction kit. DNA was eluted into 2 mL elution buffer, quantified with the Qubit dsDNA BR Assay (ThermoFisher Scientific), and normalized to 20 ng/L before PCR. Samples below 5 ng/L were cleaned and concentrated using Zymo Research DNA Clean…	fastq	Fon_DG5B-M47_S64_L001_R1_001.fastq.gz	Fon_DG5B-M47_S64_L001_R2_001.fastq.gz
SRR33375608	SRP580642	new	PRJNA1254332	SAMN48110339	DG5B-M46:18S	metabarcoding of pelagic zooplankton	AMPLICON	METAGENOMIC	PCR	paired	ILLUMINA	Illumina MiSeq	DNA metabarcoding was performed on bulk zooplankton samples from two size fractions (0.21.0 mm, >1.0 mm) per net using a modified OMEGA E.Z.N.A. Blood Maxi extraction kit. DNA was eluted into 2 mL elution buffer, quantified with the Qubit dsDNA BR Assay (ThermoFisher Scientific), and normalized to 20 ng/L before PCR. Samples below 5 ng/L were cleaned and concentrated using Zymo Research DNA Clean…	fastq	Fon_DG5B-M46_S50_L001_R1_001.fastq.gz	Fon_DG5B-M46_S50_L001_R2_001.fastq.gz
SRR33375609	SRP580642	new	PRJNA1254332	SAMN48110359	DG5B-M45:18S	metabarcoding of pelagic zooplankton	AMPLICON	METAGENOMIC	PCR	paired	ILLUMINA	Illumina MiSeq	DNA metabarcoding was performed on bulk zooplankton samples from two size fractions (0.21.0 mm, >1.0 mm) per net using a modified OMEGA E.Z.N.A. Blood Maxi extraction kit. DNA was eluted into 2 mL elution buffer, quantified with the Qubit dsDNA BR Assay (ThermoFisher Scientific), and normalized to 20 ng/L before PCR. Samples below 5 ng/L were cleaned and concentrated using Zymo Research DNA Clean…	fastq	Fon_DG5B-M45_S34_L001_R1_001.fastq.gz	Fon_DG5B-M45_S34_L001_R2_001.fastq.gz
SRR33375610	SRP580642	new	PRJNA1254332	SAMN48110351	DG5B-M38:18S	metabarcoding of pelagic zooplankton	AMPLICON	METAGENOMIC	PCR	paired	ILLUMINA	Illumina MiSeq	DNA metabarcoding was performed on bulk zooplankton samples from two size fractions (0.21.0 mm, >1.0 mm) per net using a modified OMEGA E.Z.N.A. Blood Maxi extraction kit. DNA was eluted into 2 mL elution buffer, quantified with the Qubit dsDNA BR Assay (ThermoFisher Scientific), and normalized to 20 ng/L before PCR. Samples below 5 ng/L were cleaned and concentrated using Zymo Research DNA Clean…	fastq	Fon_DG5B-M38_S70_L001_R1_001.fastq.gz	Fon_DG5B-M38_S70_L001_R2_001.fastq.gz
SRR33375611	SRP580642	new	PRJNA1254332	SAMN48110349	DG5B-M37:18S	metabarcoding of pelagic zooplankton	AMPLICON	METAGENOMIC	PCR	paired	ILLUMINA	Illumina MiSeq	DNA metabarcoding was performed on bulk zooplankton samples from two size fractions (0.21.0 mm, >1.0 mm) per net using a modified OMEGA E.Z.N.A. Blood Maxi extraction kit. DNA was eluted into 2 mL elution buffer, quantified with the Qubit dsDNA BR Assay (ThermoFisher Scientific), and normalized to 20 ng/L before PCR. Samples below 5 ng/L were cleaned and concentrated using Zymo Research DNA Clean…	fastq	Fon_DG5B-M37_S72_L001_R1_001.fastq.gz	Fon_DG5B-M37_S72_L001_R2_001.fastq.gz
SRR33375612	SRP580642	new	PRJNA1254332	SAMN48110401	DG5B-M36:18S	metabarcoding of pelagic zooplankton	AMPLICON	METAGENOMIC	PCR	paired	ILLUMINA	Illumina MiSeq	DNA metabarcoding was performed on bulk zooplankton samples from two size fractions (0.21.0 mm, >1.0 mm) per net using a modified OMEGA E.Z.N.A. Blood Maxi extraction kit. DNA was eluted into 2 mL elution buffer, quantified with the Qubit dsDNA BR Assay (ThermoFisher Scientific), and normalized to 20 ng/L before PCR. Samples below 5 ng/L were cleaned and concentrated using Zymo Research DNA Clean…	fastq	Fon_DG5B-M36_S88_L001_R1_001.fastq.gz	Fon_DG5B-M36_S88_L001_R2_001.fastq.gz
SRR33375613	SRP580642	new	PRJNA1254332	SAMN48110219	DG5B-M34:18S	metabarcoding of pelagic zooplankton	AMPLICON	METAGENOMIC	PCR	paired	ILLUMINA	Illumina MiSeq	DNA metabarcoding was performed on bulk zooplankton samples from two size fractions (0.21.0 mm, >1.0 mm) per net using a modified OMEGA E.Z.N.A. Blood Maxi extraction kit. DNA was eluted into 2 mL elution buffer, quantified with the Qubit dsDNA BR Assay (ThermoFisher Scientific), and normalized to 20 ng/L before PCR. Samples below 5 ng/L were cleaned and concentrated using Zymo Research DNA Clean…	fastq	Fon_DG5B-M34_S2_L001_R1_001.fastq.gz	Fon_DG5B-M34_S2_L001_R2_001.fastq.gz
SRR33375614	SRP580642	new	PRJNA1254332	SAMN48110217	DG5B-M33:18S	metabarcoding of pelagic zooplankton	AMPLICON	METAGENOMIC	PCR	paired	ILLUMINA	Illumina MiSeq	DNA metabarcoding was performed on bulk zooplankton samples from two size fractions (0.21.0 mm, >1.0 mm) per net using a modified OMEGA E.Z.N.A. Blood Maxi extraction kit. DNA was eluted into 2 mL elution buffer, quantified with the Qubit dsDNA BR Assay (ThermoFisher Scientific), and normalized to 20 ng/L before PCR. Samples below 5 ng/L were cleaned and concentrated using Zymo Research DNA Clean…	fastq	Fon_DG5B-M33_S4_L001_R1_001.fastq.gz	Fon_DG5B-M33_S4_L001_R2_001.fastq.gz
SRR33375615	SRP580642	new	PRJNA1254332	SAMN48110227	DG5B-M32:18S	metabarcoding of pelagic zooplankton	AMPLICON	METAGENOMIC	PCR	paired	ILLUMINA	Illumina MiSeq	DNA metabarcoding was performed on bulk zooplankton samples from two size fractions (0.21.0 mm, >1.0 mm) per net using a modified OMEGA E.Z.N.A. Blood Maxi extraction kit. DNA was eluted into 2 mL elution buffer, quantified with the Qubit dsDNA BR Assay (ThermoFisher Scientific), and normalized to 20 ng/L before PCR. Samples below 5 ng/L were cleaned and concentrated using Zymo Research DNA Clean…	fastq	Fon_DG5B-M32_S10_L001_R1_001.fastq.gz	Fon_DG5B-M32_S10_L001_R2_001.fastq.gz
SRR33375616	SRP580642	new	PRJNA1254332	SAMN48110229	DG5B-M31-COI-only:18S	metabarcoding of pelagic zooplankton	AMPLICON	METAGENOMIC	PCR	paired	ILLUMINA	Illumina MiSeq	DNA metabarcoding was performed on bulk zooplankton samples from two size fractions (0.21.0 mm, >1.0 mm) per net using a modified OMEGA E.Z.N.A. Blood Maxi extraction kit. DNA was eluted into 2 mL elution buffer, quantified with the Qubit dsDNA BR Assay (ThermoFisher Scientific), and normalized to 20 ng/L before PCR. Samples below 5 ng/L were cleaned and concentrated using Zymo Research DNA Clean…	fastq	Fon_DG5B-M31-COI-only_S110_L001_R1_001.fastq.gz	Fon_DG5B-M31-COI-only_S110_L001_R2_001.fastq.gz
SRR33375617	SRP580642	new	PRJNA1254332	SAMN48110230	DG5B-M31:18S	metabarcoding of pelagic zooplankton	AMPLICON	METAGENOMIC	PCR	paired	ILLUMINA	Illumina MiSeq	DNA metabarcoding was performed on bulk zooplankton samples from two size fractions (0.21.0 mm, >1.0 mm) per net using a modified OMEGA E.Z.N.A. Blood Maxi extraction kit. DNA was eluted into 2 mL elution buffer, quantified with the Qubit dsDNA BR Assay (ThermoFisher Scientific), and normalized to 20 ng/L before PCR. Samples below 5 ng/L were cleaned and concentrated using Zymo Research DNA Clean…	fastq	Fon_DG5B-M31_S24_L001_R1_001.fastq.gz	Fon_DG5B-M31_S24_L001_R2_001.fastq.gz
SRR33375618	SRP580642	new	PRJNA1254332	SAMN48110223	DG5B-M30:18S	metabarcoding of pelagic zooplankton	AMPLICON	METAGENOMIC	PCR	paired	ILLUMINA	Illumina MiSeq	DNA metabarcoding was performed on bulk zooplankton samples from two size fractions (0.21.0 mm, >1.0 mm) per net using a modified OMEGA E.Z.N.A. Blood Maxi extraction kit. DNA was eluted into 2 mL elution buffer, quantified with the Qubit dsDNA BR Assay (ThermoFisher Scientific), and normalized to 20 ng/L before PCR. Samples below 5 ng/L were cleaned and concentrated using Zymo Research DNA Clean…	fastq	Fon_DG5B-M30_S14_L001_R1_001.fastq.gz	Fon_DG5B-M30_S14_L001_R2_001.fastq.gz
SRR33375619	SRP580642	new	PRJNA1254332	SAMN48110409	DG5B-M3:18S	metabarcoding of pelagic zooplankton	AMPLICON	METAGENOMIC	PCR	paired	ILLUMINA	Illumina MiSeq	DNA metabarcoding was performed on bulk zooplankton samples from two size fractions (0.21.0 mm, >1.0 mm) per net using a modified OMEGA E.Z.N.A. Blood Maxi extraction kit. DNA was eluted into 2 mL elution buffer, quantified with the Qubit dsDNA BR Assay (ThermoFisher Scientific), and normalized to 20 ng/L before PCR. Samples below 5 ng/L were cleaned and concentrated using Zymo Research DNA Clean…	fastq	Fon_DG5B-M3_S94_L001_R1_001.fastq.gz	Fon_DG5B-M3_S94_L001_R2_001.fastq.gz
SRR33375620	SRP580642	new	PRJNA1254332	SAMN48110332	DB5B-M181:18S	metabarcoding of pelagic zooplankton	AMPLICON	METAGENOMIC	PCR	paired	ILLUMINA	Illumina MiSeq	DNA metabarcoding was performed on bulk zooplankton samples from two size fractions (0.21.0 mm, >1.0 mm) per net using a modified OMEGA E.Z.N.A. Blood Maxi extraction kit. DNA was eluted into 2 mL elution buffer, quantified with the Qubit dsDNA BR Assay (ThermoFisher Scientific), and normalized to 20 ng/L before PCR. Samples below 5 ng/L were cleaned and concentrated using Zymo Research DNA Clean…	fastq	Fon_DB5B-M181_S104_L001_R1_001.fastq.gz	Fon_DB5B-M181_S104_L001_R2_001.fastq.gz
SRR33375621	SRP580642	new	PRJNA1254332	SAMN48110214	DG5B-M29:18S	metabarcoding of pelagic zooplankton	AMPLICON	METAGENOMIC	PCR	paired	ILLUMINA	Illumina MiSeq	DNA metabarcoding was performed on bulk zooplankton samples from two size fractions (0.21.0 mm, >1.0 mm) per net using a modified OMEGA E.Z.N.A. Blood Maxi extraction kit. DNA was eluted into 2 mL elution buffer, quantified with the Qubit dsDNA BR Assay (ThermoFisher Scientific), and normalized to 20 ng/L before PCR. Samples below 5 ng/L were cleaned and concentrated using Zymo Research DNA Clean…	fastq	Fon_DG5B-M29_S8_L001_R1_001.fastq.gz	Fon_DG5B-M29_S8_L001_R2_001.fastq.gz
SRR33375622	SRP580642	new	PRJNA1254332	SAMN48110221	DG5B-M28:18S	metabarcoding of pelagic zooplankton	AMPLICON	METAGENOMIC	PCR	paired	ILLUMINA	Illumina MiSeq	DNA metabarcoding was performed on bulk zooplankton samples from two size fractions (0.21.0 mm, >1.0 mm) per net using a modified OMEGA E.Z.N.A. Blood Maxi extraction kit. DNA was eluted into 2 mL elution buffer, quantified with the Qubit dsDNA BR Assay (ThermoFisher Scientific), and normalized to 20 ng/L before PCR. Samples below 5 ng/L were cleaned and concentrated using Zymo Research DNA Clean…	fastq	Fon_DG5B-M28_S16_L001_R1_001.fastq.gz	Fon_DG5B-M28_S16_L001_R2_001.fastq.gz
SRR33375623	SRP580642	new	PRJNA1254332	SAMN48110225	DG5B-M27:18S	metabarcoding of pelagic zooplankton	AMPLICON	METAGENOMIC	PCR	paired	ILLUMINA	Illumina MiSeq	DNA metabarcoding was performed on bulk zooplankton samples from two size fractions (0.21.0 mm, >1.0 mm) per net using a modified OMEGA E.Z.N.A. Blood Maxi extraction kit. DNA was eluted into 2 mL elution buffer, quantified with the Qubit dsDNA BR Assay (ThermoFisher Scientific), and normalized to 20 ng/L before PCR. Samples below 5 ng/L were cleaned and concentrated using Zymo Research DNA Clean…	fastq	Fon_DG5B-M27_S12_L001_R1_001.fastq.gz	Fon_DG5B-M27_S12_L001_R2_001.fastq.gz
SRR33375624	SRP580642	new	PRJNA1254332	SAMN48110274	DG5B-M26:18S	metabarcoding of pelagic zooplankton	AMPLICON	METAGENOMIC	PCR	paired	ILLUMINA	Illumina MiSeq	DNA metabarcoding was performed on bulk zooplankton samples from two size fractions (0.21.0 mm, >1.0 mm) per net using a modified OMEGA E.Z.N.A. Blood Maxi extraction kit. DNA was eluted into 2 mL elution buffer, quantified with the Qubit dsDNA BR Assay (ThermoFisher Scientific), and normalized to 20 ng/L before PCR. Samples below 5 ng/L were cleaned and concentrated using Zymo Research DNA Clean…	fastq	Fon_DG5B-M26_S32_L001_R1_001.fastq.gz	Fon_DG5B-M26_S32_L001_R2_001.fastq.gz
SRR33375625	SRP580642	new	PRJNA1254332	SAMN48110311	DG5B-M24:18S	metabarcoding of pelagic zooplankton	AMPLICON	METAGENOMIC	PCR	paired	ILLUMINA	Illumina MiSeq	DNA metabarcoding was performed on bulk zooplankton samples from two size fractions (0.21.0 mm, >1.0 mm) per net using a modified OMEGA E.Z.N.A. Blood Maxi extraction kit. DNA was eluted into 2 mL elution buffer, quantified with the Qubit dsDNA BR Assay (ThermoFisher Scientific), and normalized to 20 ng/L before PCR. Samples below 5 ng/L were cleaned and concentrated using Zymo Research DNA Clean…	fastq	Fon_DG5B-M24_S30_L001_R1_001.fastq.gz	Fon_DG5B-M24_S30_L001_R2_001.fastq.gz
SRR33375626	SRP580642	new	PRJNA1254332	SAMN48110266	DG5B-M23:18S	metabarcoding of pelagic zooplankton	AMPLICON	METAGENOMIC	PCR	paired	ILLUMINA	Illumina MiSeq	DNA metabarcoding was performed on bulk zooplankton samples from two size fractions (0.21.0 mm, >1.0 mm) per net using a modified OMEGA E.Z.N.A. Blood Maxi extraction kit. DNA was eluted into 2 mL elution buffer, quantified with the Qubit dsDNA BR Assay (ThermoFisher Scientific), and normalized to 20 ng/L before PCR. Samples below 5 ng/L were cleaned and concentrated using Zymo Research DNA Clean…	fastq	Fon_DG5B-M23_S24_L001_R1_001.fastq.gz	Fon_DG5B-M23_S24_L001_R2_001.fastq.gz
SRR33375627	SRP580642	new	PRJNA1254332	SAMN48110429	DG5B-M220:18S	metabarcoding of extraction blank	AMPLICON	METAGENOMIC	PCR	paired	ILLUMINA	Illumina MiSeq	DNA metabarcoding was performed on bulk zooplankton samples from two size fractions (0.21.0 mm, >1.0 mm) per net using a modified OMEGA E.Z.N.A. Blood Maxi extraction kit. DNA was eluted into 2 mL elution buffer, quantified with the Qubit dsDNA BR Assay (ThermoFisher Scientific), and normalized to 20 ng/L before PCR. Samples below 5 ng/L were cleaned and concentrated using Zymo Research DNA Clean…	fastq	Fon_DG5B-M220_S90_L001_R1_001.fastq.gz	Fon_DG5B-M220_S90_L001_R2_001.fastq.gz
SRR33375628	SRP580642	new	PRJNA1254332	SAMN48110427	DG5B-M22:18S	metabarcoding of pelagic zooplankton	AMPLICON	METAGENOMIC	PCR	paired	ILLUMINA	Illumina MiSeq	DNA metabarcoding was performed on bulk zooplankton samples from two size fractions (0.21.0 mm, >1.0 mm) per net using a modified OMEGA E.Z.N.A. Blood Maxi extraction kit. DNA was eluted into 2 mL elution buffer, quantified with the Qubit dsDNA BR Assay (ThermoFisher Scientific), and normalized to 20 ng/L before PCR. Samples below 5 ng/L were cleaned and concentrated using Zymo Research DNA Clean…	fastq	Fon_DG5B-M22_S93_L001_R1_001.fastq.gz	Fon_DG5B-M22_S93_L001_R2_001.fastq.gz
SRR33375629	SRP580642	new	PRJNA1254332	SAMN48110428	DG5B-M219:18S	metabarcoding of extraction blank	AMPLICON	METAGENOMIC	PCR	paired	ILLUMINA	Illumina MiSeq	DNA metabarcoding was performed on bulk zooplankton samples from two size fractions (0.21.0 mm, >1.0 mm) per net using a modified OMEGA E.Z.N.A. Blood Maxi extraction kit. DNA was eluted into 2 mL elution buffer, quantified with the Qubit dsDNA BR Assay (ThermoFisher Scientific), and normalized to 20 ng/L before PCR. Samples below 5 ng/L were cleaned and concentrated using Zymo Research DNA Clean…	fastq	Fon_DG5B-M219_S92_L001_R1_001.fastq.gz	Fon_DG5B-M219_S92_L001_R2_001.fastq.gz
SRR33375630	SRP580642	new	PRJNA1254332	SAMN48110406	DG5B-M218:18S	metabarcoding of pelagic zooplankton	AMPLICON	METAGENOMIC	PCR	paired	ILLUMINA	Illumina MiSeq	DNA metabarcoding was performed on bulk zooplankton samples from two size fractions (0.21.0 mm, >1.0 mm) per net using a modified OMEGA E.Z.N.A. Blood Maxi extraction kit. DNA was eluted into 2 mL elution buffer, quantified with the Qubit dsDNA BR Assay (ThermoFisher Scientific), and normalized to 20 ng/L before PCR. Samples below 5 ng/L were cleaned and concentrated using Zymo Research DNA Clean…	fastq	Fon_DG5B-M218_S81_L001_R1_001.fastq.gz	Fon_DG5B-M218_S81_L001_R2_001.fastq.gz
SRR33375631	SRP580642	new	PRJNA1254332	SAMN48110368	DB5B-M180:18S	metabarcoding of pelagic zooplankton	AMPLICON	METAGENOMIC	PCR	paired	ILLUMINA	Illumina MiSeq	DNA metabarcoding was performed on bulk zooplankton samples from two size fractions (0.21.0 mm, >1.0 mm) per net using a modified OMEGA E.Z.N.A. Blood Maxi extraction kit. DNA was eluted into 2 mL elution buffer, quantified with the Qubit dsDNA BR Assay (ThermoFisher Scientific), and normalized to 20 ng/L before PCR. Samples below 5 ng/L were cleaned and concentrated using Zymo Research DNA Clean…	fastq	Fon_DB5B-M180_S55_L001_R1_001.fastq.gz	Fon_DB5B-M180_S55_L001_R2_001.fastq.gz
SRR33375632	SRP580642	new	PRJNA1254332	SAMN48110424	DG5B-M217:18S	metabarcoding of pelagic zooplankton	AMPLICON	METAGENOMIC	PCR	paired	ILLUMINA	Illumina MiSeq	DNA metabarcoding was performed on bulk zooplankton samples from two size fractions (0.21.0 mm, >1.0 mm) per net using a modified OMEGA E.Z.N.A. Blood Maxi extraction kit. DNA was eluted into 2 mL elution buffer, quantified with the Qubit dsDNA BR Assay (ThermoFisher Scientific), and normalized to 20 ng/L before PCR. Samples below 5 ng/L were cleaned and concentrated using Zymo Research DNA Clean…	fastq	Fon_DG5B-M217_S81_L001_R1_001.fastq.gz	Fon_DG5B-M217_S81_L001_R2_001.fastq.gz
SRR33375633	SRP580642	new	PRJNA1254332	SAMN48110416	DG5B-M216:18S	metabarcoding of pelagic zooplankton	AMPLICON	METAGENOMIC	PCR	paired	ILLUMINA	Illumina MiSeq	DNA metabarcoding was performed on bulk zooplankton samples from two size fractions (0.21.0 mm, >1.0 mm) per net using a modified OMEGA E.Z.N.A. Blood Maxi extraction kit. DNA was eluted into 2 mL elution buffer, quantified with the Qubit dsDNA BR Assay (ThermoFisher Scientific), and normalized to 20 ng/L before PCR. Samples below 5 ng/L were cleaned and concentrated using Zymo Research DNA Clean…	fastq	Fon_DG5B-M216_S73_L001_R1_001.fastq.gz	Fon_DG5B-M216_S73_L001_R2_001.fastq.gz
SRR33375634	SRP580642	new	PRJNA1254332	SAMN48110338	DG5B-M195:18S	metabarcoding of pelagic zooplankton	AMPLICON	METAGENOMIC	PCR	paired	ILLUMINA	Illumina MiSeq	DNA metabarcoding was performed on bulk zooplankton samples from two size fractions (0.21.0 mm, >1.0 mm) per net using a modified OMEGA E.Z.N.A. Blood Maxi extraction kit. DNA was eluted into 2 mL elution buffer, quantified with the Qubit dsDNA BR Assay (ThermoFisher Scientific), and normalized to 20 ng/L before PCR. Samples below 5 ng/L were cleaned and concentrated using Zymo Research DNA Clean…	fastq	Fon_DG5B-M195_S49_L001_R1_001.fastq.gz	Fon_DG5B-M195_S49_L001_R2_001.fastq.gz
SRR33375635	SRP580642	new	PRJNA1254332	SAMN48110374	DG5B-M194:18S	metabarcoding of pelagic zooplankton	AMPLICON	METAGENOMIC	PCR	paired	ILLUMINA	Illumina MiSeq	DNA metabarcoding was performed on bulk zooplankton samples from two size fractions (0.21.0 mm, >1.0 mm) per net using a modified OMEGA E.Z.N.A. Blood Maxi extraction kit. DNA was eluted into 2 mL elution buffer, quantified with the Qubit dsDNA BR Assay (ThermoFisher Scientific), and normalized to 20 ng/L before PCR. Samples below 5 ng/L were cleaned and concentrated using Zymo Research DNA Clean…	fastq	Fon_DG5B-M194_S49_L001_R1_001.fastq.gz	Fon_DG5B-M194_S49_L001_R2_001.fastq.gz
SRR33375636	SRP580642	new	PRJNA1254332	SAMN48110285	DG5B-M193:18S	metabarcoding of pelagic zooplankton	AMPLICON	METAGENOMIC	PCR	paired	ILLUMINA	Illumina MiSeq	DNA metabarcoding was performed on bulk zooplankton samples from two size fractions (0.21.0 mm, >1.0 mm) per net using a modified OMEGA E.Z.N.A. Blood Maxi extraction kit. DNA was eluted into 2 mL elution buffer, quantified with the Qubit dsDNA BR Assay (ThermoFisher Scientific), and normalized to 20 ng/L before PCR. Samples below 5 ng/L were cleaned and concentrated using Zymo Research DNA Clean…	fastq	Fon_DG5B-M193_S35_L001_R1_001.fastq.gz	Fon_DG5B-M193_S35_L001_R2_001.fastq.gz
SRR33375637	SRP580642	new	PRJNA1254332	SAMN48110268	DG5B-M192:18S	metabarcoding of pelagic zooplankton	AMPLICON	METAGENOMIC	PCR	paired	ILLUMINA	Illumina MiSeq	DNA metabarcoding was performed on bulk zooplankton samples from two size fractions (0.21.0 mm, >1.0 mm) per net using a modified OMEGA E.Z.N.A. Blood Maxi extraction kit. DNA was eluted into 2 mL elution buffer, quantified with the Qubit dsDNA BR Assay (ThermoFisher Scientific), and normalized to 20 ng/L before PCR. Samples below 5 ng/L were cleaned and concentrated using Zymo Research DNA Clean…	fastq	Fon_DG5B-M192_S22_L001_R1_001.fastq.gz	Fon_DG5B-M192_S22_L001_R2_001.fastq.gz
SRR33375638	SRP580642	new	PRJNA1254332	SAMN48110321	DG5B-M191:18S	metabarcoding of pelagic zooplankton	AMPLICON	METAGENOMIC	PCR	paired	ILLUMINA	Illumina MiSeq	DNA metabarcoding was performed on bulk zooplankton samples from two size fractions (0.21.0 mm, >1.0 mm) per net using a modified OMEGA E.Z.N.A. Blood Maxi extraction kit. DNA was eluted into 2 mL elution buffer, quantified with the Qubit dsDNA BR Assay (ThermoFisher Scientific), and normalized to 20 ng/L before PCR. Samples below 5 ng/L were cleaned and concentrated using Zymo Research DNA Clean…	fastq	Fon_DG5B-M191_S101_L001_R1_001.fastq.gz	Fon_DG5B-M191_S101_L001_R2_001.fastq.gz
SRR33375639	SRP580642	new	PRJNA1254332	SAMN48110382	DB5B-M135:18S	metabarcoding of pelagic zooplankton	AMPLICON	METAGENOMIC	PCR	paired	ILLUMINA	Illumina MiSeq	DNA metabarcoding was performed on bulk zooplankton samples from two size fractions (0.21.0 mm, >1.0 mm) per net using a modified OMEGA E.Z.N.A. Blood Maxi extraction kit. DNA was eluted into 2 mL elution buffer, quantified with the Qubit dsDNA BR Assay (ThermoFisher Scientific), and normalized to 20 ng/L before PCR. Samples below 5 ng/L were cleaned and concentrated using Zymo Research DNA Clean…	fastq	Fon_DB5B-M135_S57_L001_R1_001.fastq.gz	Fon_DB5B-M135_S57_L001_R2_001.fastq.gz
SRR33375640	SRP580642	new	PRJNA1254332	SAMN48110394	DB5B-M126:18S	metabarcoding of pelagic zooplankton	AMPLICON	METAGENOMIC	PCR	paired	ILLUMINA	Illumina MiSeq	DNA metabarcoding was performed on bulk zooplankton samples from two size fractions (0.21.0 mm, >1.0 mm) per net using a modified OMEGA E.Z.N.A. Blood Maxi extraction kit. DNA was eluted into 2 mL elution buffer, quantified with the Qubit dsDNA BR Assay (ThermoFisher Scientific), and normalized to 20 ng/L before PCR. Samples below 5 ng/L were cleaned and concentrated using Zymo Research DNA Clean…	fastq	Fon_DB5B-M126_S77_L001_R1_001.fastq.gz	Fon_DB5B-M126_S77_L001_R2_001.fastq.gz
SRR33375641	SRP580642	new	PRJNA1254332	SAMN48110333	DB5B-M125:18S	metabarcoding of pelagic zooplankton	AMPLICON	METAGENOMIC	PCR	paired	ILLUMINA	Illumina MiSeq	DNA metabarcoding was performed on bulk zooplankton samples from two size fractions (0.21.0 mm, >1.0 mm) per net using a modified OMEGA E.Z.N.A. Blood Maxi extraction kit. DNA was eluted into 2 mL elution buffer, quantified with the Qubit dsDNA BR Assay (ThermoFisher Scientific), and normalized to 20 ng/L before PCR. Samples below 5 ng/L were cleaned and concentrated using Zymo Research DNA Clean…	fastq	Fon_DB5B-M125_S105_L001_R1_001.fastq.gz	Fon_DB5B-M125_S105_L001_R2_001.fastq.gz
SRR33375642	SRP580642	new	PRJNA1254332	SAMN48110384	DB5B-M136:18S	metabarcoding of pelagic zooplankton	AMPLICON	METAGENOMIC	PCR	paired	ILLUMINA	Illumina MiSeq	DNA metabarcoding was performed on bulk zooplankton samples from two size fractions (0.21.0 mm, >1.0 mm) per net using a modified OMEGA E.Z.N.A. Blood Maxi extraction kit. DNA was eluted into 2 mL elution buffer, quantified with the Qubit dsDNA BR Assay (ThermoFisher Scientific), and normalized to 20 ng/L before PCR. Samples below 5 ng/L were cleaned and concentrated using Zymo Research DNA Clean…	fastq	Fon_DB5B-M136_S71_L001_R1_001.fastq.gz	Fon_DB5B-M136_S71_L001_R2_001.fastq.gz
SRR33375643	SRP580642	new	PRJNA1254332	SAMN48110310	DG5B-M117:18S	metabarcoding of pelagic zooplankton	AMPLICON	METAGENOMIC	PCR	paired	ILLUMINA	Illumina MiSeq	DNA metabarcoding was performed on bulk zooplankton samples from two size fractions (0.21.0 mm, >1.0 mm) per net using a modified OMEGA E.Z.N.A. Blood Maxi extraction kit. DNA was eluted into 2 mL elution buffer, quantified with the Qubit dsDNA BR Assay (ThermoFisher Scientific), and normalized to 20 ng/L before PCR. Samples below 5 ng/L were cleaned and concentrated using Zymo Research DNA Clean…	fastq	Fon_DG5B-M117_S117_L001_R1_001.fastq.gz	Fon_DG5B-M117_S117_L001_R2_001.fastq.gz
SRR33375644	SRP580642	new	PRJNA1254332	SAMN48110523	DG5C-M18:18S	metabarcoding of pelagic zooplankton	AMPLICON	METAGENOMIC	PCR	paired	ILLUMINA	Illumina MiSeq	DNA metabarcoding was performed on bulk zooplankton samples from two size fractions (0.21.0 mm, >1.0 mm) per net using a modified OMEGA E.Z.N.A. Blood Maxi extraction kit. DNA was eluted into 2 mL elution buffer, quantified with the Qubit dsDNA BR Assay (ThermoFisher Scientific), and normalized to 20 ng/L before PCR. Samples below 5 ng/L were cleaned and concentrated using Zymo Research DNA Clean…	fastq	Fon_DG5C-M18_S2_L001_R1_001.fastq.gz	Fon_DG5C-M18_S2_L001_R2_001.fastq.gz
SRR33375645	SRP580642	new	PRJNA1254332	SAMN48110516	DG5C-M17:18S	metabarcoding of pelagic zooplankton	AMPLICON	METAGENOMIC	PCR	paired	ILLUMINA	Illumina MiSeq	DNA metabarcoding was performed on bulk zooplankton samples from two size fractions (0.21.0 mm, >1.0 mm) per net using a modified OMEGA E.Z.N.A. Blood Maxi extraction kit. DNA was eluted into 2 mL elution buffer, quantified with the Qubit dsDNA BR Assay (ThermoFisher Scientific), and normalized to 20 ng/L before PCR. Samples below 5 ng/L were cleaned and concentrated using Zymo Research DNA Clean…	fastq	Fon_DG5C-M17_S26_L001_R1_001.fastq.gz	Fon_DG5C-M17_S26_L001_R2_001.fastq.gz
SRR33375646	SRP580642	new	PRJNA1254332	SAMN48110518	DG5C-M16:18S	metabarcoding of pelagic zooplankton	AMPLICON	METAGENOMIC	PCR	paired	ILLUMINA	Illumina MiSeq	DNA metabarcoding was performed on bulk zooplankton samples from two size fractions (0.21.0 mm, >1.0 mm) per net using a modified OMEGA E.Z.N.A. Blood Maxi extraction kit. DNA was eluted into 2 mL elution buffer, quantified with the Qubit dsDNA BR Assay (ThermoFisher Scientific), and normalized to 20 ng/L before PCR. Samples below 5 ng/L were cleaned and concentrated using Zymo Research DNA Clean…	fastq	Fon_DG5C-M16_S45_L001_R1_001.fastq.gz	Fon_DG5C-M16_S45_L001_R2_001.fastq.gz
SRR33375647	SRP580642	new	PRJNA1254332	SAMN48110579	DG5C-M151:18S	metabarcoding of extraction blank	AMPLICON	METAGENOMIC	PCR	paired	ILLUMINA	Illumina MiSeq	DNA metabarcoding was performed on bulk zooplankton samples from two size fractions (0.21.0 mm, >1.0 mm) per net using a modified OMEGA E.Z.N.A. Blood Maxi extraction kit. DNA was eluted into 2 mL elution buffer, quantified with the Qubit dsDNA BR Assay (ThermoFisher Scientific), and normalized to 20 ng/L before PCR. Samples below 5 ng/L were cleaned and concentrated using Zymo Research DNA Clean…	fastq	Fon_DG5C-M151_S89_L001_R1_001.fastq.gz	Fon_DG5C-M151_S89_L001_R2_001.fastq.gz
SRR33375648	SRP580642	new	PRJNA1254332	SAMN48110596	DG5C-M150:18S	metabarcoding of pelagic zooplankton	AMPLICON	METAGENOMIC	PCR	paired	ILLUMINA	Illumina MiSeq	DNA metabarcoding was performed on bulk zooplankton samples from two size fractions (0.21.0 mm, >1.0 mm) per net using a modified OMEGA E.Z.N.A. Blood Maxi extraction kit. DNA was eluted into 2 mL elution buffer, quantified with the Qubit dsDNA BR Assay (ThermoFisher Scientific), and normalized to 20 ng/L before PCR. Samples below 5 ng/L were cleaned and concentrated using Zymo Research DNA Clean…	fastq	Fon_DG5C-M150_S93_L001_R1_001.fastq.gz	Fon_DG5C-M150_S93_L001_R2_001.fastq.gz
SRR33375649	SRP580642	new	PRJNA1254332	SAMN48110515	DG5C-M15:18S	metabarcoding of pelagic zooplankton	AMPLICON	METAGENOMIC	PCR	paired	ILLUMINA	Illumina MiSeq	DNA metabarcoding was performed on bulk zooplankton samples from two size fractions (0.21.0 mm, >1.0 mm) per net using a modified OMEGA E.Z.N.A. Blood Maxi extraction kit. DNA was eluted into 2 mL elution buffer, quantified with the Qubit dsDNA BR Assay (ThermoFisher Scientific), and normalized to 20 ng/L before PCR. Samples below 5 ng/L were cleaned and concentrated using Zymo Research DNA Clean…	fastq	Fon_DG5C-M15_S57_L001_R1_001.fastq.gz	Fon_DG5C-M15_S57_L001_R2_001.fastq.gz
SRR33375650	SRP580642	new	PRJNA1254332	SAMN48110597	DG5C-M149:18S	metabarcoding of pelagic zooplankton	AMPLICON	METAGENOMIC	PCR	paired	ILLUMINA	Illumina MiSeq	DNA metabarcoding was performed on bulk zooplankton samples from two size fractions (0.21.0 mm, >1.0 mm) per net using a modified OMEGA E.Z.N.A. Blood Maxi extraction kit. DNA was eluted into 2 mL elution buffer, quantified with the Qubit dsDNA BR Assay (ThermoFisher Scientific), and normalized to 20 ng/L before PCR. Samples below 5 ng/L were cleaned and concentrated using Zymo Research DNA Clean…	fastq	Fon_DG5C-M149_S94_L001_R1_001.fastq.gz	Fon_DG5C-M149_S94_L001_R2_001.fastq.gz
SRR33375651	SRP580642	new	PRJNA1254332	SAMN48110594	DG5C-M148:18S	metabarcoding of pelagic zooplankton	AMPLICON	METAGENOMIC	PCR	paired	ILLUMINA	Illumina MiSeq	DNA metabarcoding was performed on bulk zooplankton samples from two size fractions (0.21.0 mm, >1.0 mm) per net using a modified OMEGA E.Z.N.A. Blood Maxi extraction kit. DNA was eluted into 2 mL elution buffer, quantified with the Qubit dsDNA BR Assay (ThermoFisher Scientific), and normalized to 20 ng/L before PCR. Samples below 5 ng/L were cleaned and concentrated using Zymo Research DNA Clean…	fastq	Fon_DG5C-M148_S95_L001_R1_001.fastq.gz	Fon_DG5C-M148_S95_L001_R2_001.fastq.gz
SRR33375652	SRP580642	new	PRJNA1254332	SAMN48110444	DG5C-M140:18S	metabarcoding of pelagic zooplankton	AMPLICON	METAGENOMIC	PCR	paired	ILLUMINA	Illumina MiSeq	DNA metabarcoding was performed on bulk zooplankton samples from two size fractions (0.21.0 mm, >1.0 mm) per net using a modified OMEGA E.Z.N.A. Blood Maxi extraction kit. DNA was eluted into 2 mL elution buffer, quantified with the Qubit dsDNA BR Assay (ThermoFisher Scientific), and normalized to 20 ng/L before PCR. Samples below 5 ng/L were cleaned and concentrated using Zymo Research DNA Clean…	fastq	Fon_DG5C-M140_S86_L001_R1_001.fastq.gz	Fon_DG5C-M140_S86_L001_R2_001.fastq.gz
SRR33375653	SRP580642	new	PRJNA1254332	SAMN48110512	DG5C-M14:18S	metabarcoding of pelagic zooplankton	AMPLICON	METAGENOMIC	PCR	paired	ILLUMINA	Illumina MiSeq	DNA metabarcoding was performed on bulk zooplankton samples from two size fractions (0.21.0 mm, >1.0 mm) per net using a modified OMEGA E.Z.N.A. Blood Maxi extraction kit. DNA was eluted into 2 mL elution buffer, quantified with the Qubit dsDNA BR Assay (ThermoFisher Scientific), and normalized to 20 ng/L before PCR. Samples below 5 ng/L were cleaned and concentrated using Zymo Research DNA Clean…	fastq	Fon_DG5C-M14_S38_L001_R1_001.fastq.gz	Fon_DG5C-M14_S38_L001_R2_001.fastq.gz
SRR33375654	SRP580642	new	PRJNA1254332	SAMN48110441	DG5C-M139:18S	metabarcoding of pelagic zooplankton	AMPLICON	METAGENOMIC	PCR	paired	ILLUMINA	Illumina MiSeq	DNA metabarcoding was performed on bulk zooplankton samples from two size fractions (0.21.0 mm, >1.0 mm) per net using a modified OMEGA E.Z.N.A. Blood Maxi extraction kit. DNA was eluted into 2 mL elution buffer, quantified with the Qubit dsDNA BR Assay (ThermoFisher Scientific), and normalized to 20 ng/L before PCR. Samples below 5 ng/L were cleaned and concentrated using Zymo Research DNA Clean…	fastq	Fon_DG5C-M139_S87_L001_R1_001.fastq.gz	Fon_DG5C-M139_S87_L001_R2_001.fastq.gz
SRR33375655	SRP580642	new	PRJNA1254332	SAMN48110442	DG5C-M138:18S	metabarcoding of pelagic zooplankton	AMPLICON	METAGENOMIC	PCR	paired	ILLUMINA	Illumina MiSeq	DNA metabarcoding was performed on bulk zooplankton samples from two size fractions (0.21.0 mm, >1.0 mm) per net using a modified OMEGA E.Z.N.A. Blood Maxi extraction kit. DNA was eluted into 2 mL elution buffer, quantified with the Qubit dsDNA BR Assay (ThermoFisher Scientific), and normalized to 20 ng/L before PCR. Samples below 5 ng/L were cleaned and concentrated using Zymo Research DNA Clean…	fastq	Fon_DG5C-M138_S88_L001_R1_001.fastq.gz	Fon_DG5C-M138_S88_L001_R2_001.fastq.gz
SRR33375656	SRP580642	new	PRJNA1254332	SAMN48110439	DG5C-M137:18S	metabarcoding of pelagic zooplankton	AMPLICON	METAGENOMIC	PCR	paired	ILLUMINA	Illumina MiSeq	DNA metabarcoding was performed on bulk zooplankton samples from two size fractions (0.21.0 mm, >1.0 mm) per net using a modified OMEGA E.Z.N.A. Blood Maxi extraction kit. DNA was eluted into 2 mL elution buffer, quantified with the Qubit dsDNA BR Assay (ThermoFisher Scientific), and normalized to 20 ng/L before PCR. Samples below 5 ng/L were cleaned and concentrated using Zymo Research DNA Clean…	fastq	Fon_DG5C-M137_S73_L001_R1_001.fastq.gz	Fon_DG5C-M137_S73_L001_R2_001.fastq.gz
SRR33375657	SRP580642	new	PRJNA1254332	SAMN48110297	DG5B-M110:18S	metabarcoding of pelagic zooplankton	AMPLICON	METAGENOMIC	PCR	paired	ILLUMINA	Illumina MiSeq	DNA metabarcoding was performed on bulk zooplankton samples from two size fractions (0.21.0 mm, >1.0 mm) per net using a modified OMEGA E.Z.N.A. Blood Maxi extraction kit. DNA was eluted into 2 mL elution buffer, quantified with the Qubit dsDNA BR Assay (ThermoFisher Scientific), and normalized to 20 ng/L before PCR. Samples below 5 ng/L were cleaned and concentrated using Zymo Research DNA Clean…	fastq	Fon_DG5B-M110_S55_L001_R1_001.fastq.gz	Fon_DG5B-M110_S55_L001_R2_001.fastq.gz
SRR33375658	SRP580642	new	PRJNA1254332	SAMN48110440	DG5C-M136:18S	metabarcoding of pelagic zooplankton	AMPLICON	METAGENOMIC	PCR	paired	ILLUMINA	Illumina MiSeq	DNA metabarcoding was performed on bulk zooplankton samples from two size fractions (0.21.0 mm, >1.0 mm) per net using a modified OMEGA E.Z.N.A. Blood Maxi extraction kit. DNA was eluted into 2 mL elution buffer, quantified with the Qubit dsDNA BR Assay (ThermoFisher Scientific), and normalized to 20 ng/L before PCR. Samples below 5 ng/L were cleaned and concentrated using Zymo Research DNA Clean…	fastq	Fon_DG5C-M136_S74_L001_R1_001.fastq.gz	Fon_DG5C-M136_S74_L001_R2_001.fastq.gz
SRR33375659	SRP580642	new	PRJNA1254332	SAMN48110437	DG5C-M135:18S	metabarcoding of pelagic zooplankton	AMPLICON	METAGENOMIC	PCR	paired	ILLUMINA	Illumina MiSeq	DNA metabarcoding was performed on bulk zooplankton samples from two size fractions (0.21.0 mm, >1.0 mm) per net using a modified OMEGA E.Z.N.A. Blood Maxi extraction kit. DNA was eluted into 2 mL elution buffer, quantified with the Qubit dsDNA BR Assay (ThermoFisher Scientific), and normalized to 20 ng/L before PCR. Samples below 5 ng/L were cleaned and concentrated using Zymo Research DNA Clean…	fastq	Fon_DG5C-M135_S75_L001_R1_001.fastq.gz	Fon_DG5C-M135_S75_L001_R2_001.fastq.gz
SRR33375660	SRP580642	new	PRJNA1254332	SAMN48110438	DG5C-M134:18S	metabarcoding of pelagic zooplankton	AMPLICON	METAGENOMIC	PCR	paired	ILLUMINA	Illumina MiSeq	DNA metabarcoding was performed on bulk zooplankton samples from two size fractions (0.21.0 mm, >1.0 mm) per net using a modified OMEGA E.Z.N.A. Blood Maxi extraction kit. DNA was eluted into 2 mL elution buffer, quantified with the Qubit dsDNA BR Assay (ThermoFisher Scientific), and normalized to 20 ng/L before PCR. Samples below 5 ng/L were cleaned and concentrated using Zymo Research DNA Clean…	fastq	Fon_DG5C-M134_S76_L001_R1_001.fastq.gz	Fon_DG5C-M134_S76_L001_R2_001.fastq.gz
SRR33375661	SRP580642	new	PRJNA1254332	SAMN48110435	DG5C-M133:18S	metabarcoding of pelagic zooplankton	AMPLICON	METAGENOMIC	PCR	paired	ILLUMINA	Illumina MiSeq	DNA metabarcoding was performed on bulk zooplankton samples from two size fractions (0.21.0 mm, >1.0 mm) per net using a modified OMEGA E.Z.N.A. Blood Maxi extraction kit. DNA was eluted into 2 mL elution buffer, quantified with the Qubit dsDNA BR Assay (ThermoFisher Scientific), and normalized to 20 ng/L before PCR. Samples below 5 ng/L were cleaned and concentrated using Zymo Research DNA Clean…	fastq	Fon_DG5C-M133_S77_L001_R1_001.fastq.gz	Fon_DG5C-M133_S77_L001_R2_001.fastq.gz
SRR33375662	SRP580642	new	PRJNA1254332	SAMN48110436	DG5C-M132:18S	metabarcoding of pelagic zooplankton	AMPLICON	METAGENOMIC	PCR	paired	ILLUMINA	Illumina MiSeq	DNA metabarcoding was performed on bulk zooplankton samples from two size fractions (0.21.0 mm, >1.0 mm) per net using a modified OMEGA E.Z.N.A. Blood Maxi extraction kit. DNA was eluted into 2 mL elution buffer, quantified with the Qubit dsDNA BR Assay (ThermoFisher Scientific), and normalized to 20 ng/L before PCR. Samples below 5 ng/L were cleaned and concentrated using Zymo Research DNA Clean…	fastq	Fon_DG5C-M132_S78_L001_R1_001.fastq.gz	Fon_DG5C-M132_S78_L001_R2_001.fastq.gz
SRR33375663	SRP580642	new	PRJNA1254332	SAMN48110482	DG5C-M131:18S	metabarcoding of pelagic zooplankton	AMPLICON	METAGENOMIC	PCR	paired	ILLUMINA	Illumina MiSeq	DNA metabarcoding was performed on bulk zooplankton samples from two size fractions (0.21.0 mm, >1.0 mm) per net using a modified OMEGA E.Z.N.A. Blood Maxi extraction kit. DNA was eluted into 2 mL elution buffer, quantified with the Qubit dsDNA BR Assay (ThermoFisher Scientific), and normalized to 20 ng/L before PCR. Samples below 5 ng/L were cleaned and concentrated using Zymo Research DNA Clean…	fastq	Fon_DG5C-M131_S79_L001_R1_001.fastq.gz	Fon_DG5C-M131_S79_L001_R2_001.fastq.gz
SRR33375664	SRP580642	new	PRJNA1254332	SAMN48110483	DG5C-M130:18S	metabarcoding of pelagic zooplankton	AMPLICON	METAGENOMIC	PCR	paired	ILLUMINA	Illumina MiSeq	DNA metabarcoding was performed on bulk zooplankton samples from two size fractions (0.21.0 mm, >1.0 mm) per net using a modified OMEGA E.Z.N.A. Blood Maxi extraction kit. DNA was eluted into 2 mL elution buffer, quantified with the Qubit dsDNA BR Assay (ThermoFisher Scientific), and normalized to 20 ng/L before PCR. Samples below 5 ng/L were cleaned and concentrated using Zymo Research DNA Clean…	fastq	Fon_DG5C-M130_S80_L001_R1_001.fastq.gz	Fon_DG5C-M130_S80_L001_R2_001.fastq.gz
SRR33375665	SRP580642	new	PRJNA1254332	SAMN48110519	DG5C-M13:18S	metabarcoding of pelagic zooplankton	AMPLICON	METAGENOMIC	PCR	paired	ILLUMINA	Illumina MiSeq	DNA metabarcoding was performed on bulk zooplankton samples from two size fractions (0.21.0 mm, >1.0 mm) per net using a modified OMEGA E.Z.N.A. Blood Maxi extraction kit. DNA was eluted into 2 mL elution buffer, quantified with the Qubit dsDNA BR Assay (ThermoFisher Scientific), and normalized to 20 ng/L before PCR. Samples below 5 ng/L were cleaned and concentrated using Zymo Research DNA Clean…	fastq	Fon_DG5C-M13_S50_L001_R1_001.fastq.gz	Fon_DG5C-M13_S50_L001_R2_001.fastq.gz
SRR33375666	SRP580642	new	PRJNA1254332	SAMN48110480	DG5C-M129:18S	metabarcoding of pelagic zooplankton	AMPLICON	METAGENOMIC	PCR	paired	ILLUMINA	Illumina MiSeq	DNA metabarcoding was performed on bulk zooplankton samples from two size fractions (0.21.0 mm, >1.0 mm) per net using a modified OMEGA E.Z.N.A. Blood Maxi extraction kit. DNA was eluted into 2 mL elution buffer, quantified with the Qubit dsDNA BR Assay (ThermoFisher Scientific), and normalized to 20 ng/L before PCR. Samples below 5 ng/L were cleaned and concentrated using Zymo Research DNA Clean…	fastq	Fon_DG5C-M129_S65_L001_R1_001.fastq.gz	Fon_DG5C-M129_S65_L001_R2_001.fastq.gz
SRR33375667	SRP580642	new	PRJNA1254332	SAMN48110481	DG5C-M128:18S	metabarcoding of pelagic zooplankton	AMPLICON	METAGENOMIC	PCR	paired	ILLUMINA	Illumina MiSeq	DNA metabarcoding was performed on bulk zooplankton samples from two size fractions (0.21.0 mm, >1.0 mm) per net using a modified OMEGA E.Z.N.A. Blood Maxi extraction kit. DNA was eluted into 2 mL elution buffer, quantified with the Qubit dsDNA BR Assay (ThermoFisher Scientific), and normalized to 20 ng/L before PCR. Samples below 5 ng/L were cleaned and concentrated using Zymo Research DNA Clean…	fastq	Fon_DG5C-M128_S66_L001_R1_001.fastq.gz	Fon_DG5C-M128_S66_L001_R2_001.fastq.gz
SRR33375668	SRP580642	new	PRJNA1254332	SAMN48110421	DG5B-M96:18S	metabarcoding of pelagic zooplankton	AMPLICON	METAGENOMIC	PCR	paired	ILLUMINA	Illumina MiSeq	DNA metabarcoding was performed on bulk zooplankton samples from two size fractions (0.21.0 mm, >1.0 mm) per net using a modified OMEGA E.Z.N.A. Blood Maxi extraction kit. DNA was eluted into 2 mL elution buffer, quantified with the Qubit dsDNA BR Assay (ThermoFisher Scientific), and normalized to 20 ng/L before PCR. Samples below 5 ng/L were cleaned and concentrated using Zymo Research DNA Clean…	fastq	Fon_DG5B-M96_S86_L001_R1_001.fastq.gz	Fon_DG5B-M96_S86_L001_R2_001.fastq.gz
SRR33375669	SRP580642	new	PRJNA1254332	SAMN48110385	DG5B-M95:18S	metabarcoding of pelagic zooplankton	AMPLICON	METAGENOMIC	PCR	paired	ILLUMINA	Illumina MiSeq	DNA metabarcoding was performed on bulk zooplankton samples from two size fractions (0.21.0 mm, >1.0 mm) per net using a modified OMEGA E.Z.N.A. Blood Maxi extraction kit. DNA was eluted into 2 mL elution buffer, quantified with the Qubit dsDNA BR Assay (ThermoFisher Scientific), and normalized to 20 ng/L before PCR. Samples below 5 ng/L were cleaned and concentrated using Zymo Research DNA Clean…	fastq	Fon_DG5B-M95_S72_L001_R1_001.fastq.gz	Fon_DG5B-M95_S72_L001_R2_001.fastq.gz
SRR33375670	SRP580642	new	PRJNA1254332	SAMN48110387	DG5B-M94:18S	metabarcoding of pelagic zooplankton	AMPLICON	METAGENOMIC	PCR	paired	ILLUMINA	Illumina MiSeq	DNA metabarcoding was performed on bulk zooplankton samples from two size fractions (0.21.0 mm, >1.0 mm) per net using a modified OMEGA E.Z.N.A. Blood Maxi extraction kit. DNA was eluted into 2 mL elution buffer, quantified with the Qubit dsDNA BR Assay (ThermoFisher Scientific), and normalized to 20 ng/L before PCR. Samples below 5 ng/L were cleaned and concentrated using Zymo Research DNA Clean…	fastq	Fon_DG5B-M94_S70_L001_R1_001.fastq.gz	Fon_DG5B-M94_S70_L001_R2_001.fastq.gz
SRR33375671	SRP580642	new	PRJNA1254332	SAMN48110315	DG5B-M93:18S	metabarcoding of pelagic zooplankton	AMPLICON	METAGENOMIC	PCR	paired	ILLUMINA	Illumina MiSeq	DNA metabarcoding was performed on bulk zooplankton samples from two size fractions (0.21.0 mm, >1.0 mm) per net using a modified OMEGA E.Z.N.A. Blood Maxi extraction kit. DNA was eluted into 2 mL elution buffer, quantified with the Qubit dsDNA BR Assay (ThermoFisher Scientific), and normalized to 20 ng/L before PCR. Samples below 5 ng/L were cleaned and concentrated using Zymo Research DNA Clean…	fastq	Fon_DG5B-M93_S26_L001_R1_001.fastq.gz	Fon_DG5B-M93_S26_L001_R2_001.fastq.gz
SRR33375672	SRP580642	new	PRJNA1254332	SAMN48110300	DG5B-M106:18S	metabarcoding of pelagic zooplankton	AMPLICON	METAGENOMIC	PCR	paired	ILLUMINA	Illumina MiSeq	DNA metabarcoding was performed on bulk zooplankton samples from two size fractions (0.21.0 mm, >1.0 mm) per net using a modified OMEGA E.Z.N.A. Blood Maxi extraction kit. DNA was eluted into 2 mL elution buffer, quantified with the Qubit dsDNA BR Assay (ThermoFisher Scientific), and normalized to 20 ng/L before PCR. Samples below 5 ng/L were cleaned and concentrated using Zymo Research DNA Clean…	fastq	Fon_DG5B-M106_S54_L001_R1_001.fastq.gz	Fon_DG5B-M106_S54_L001_R2_001.fastq.gz
SRR33375673	SRP580642	new	PRJNA1254332	SAMN48110280	DG5B-M92:18S	metabarcoding of pelagic zooplankton	AMPLICON	METAGENOMIC	PCR	paired	ILLUMINA	Illumina MiSeq	DNA metabarcoding was performed on bulk zooplankton samples from two size fractions (0.21.0 mm, >1.0 mm) per net using a modified OMEGA E.Z.N.A. Blood Maxi extraction kit. DNA was eluted into 2 mL elution buffer, quantified with the Qubit dsDNA BR Assay (ThermoFisher Scientific), and normalized to 20 ng/L before PCR. Samples below 5 ng/L were cleaned and concentrated using Zymo Research DNA Clean…	fastq	Fon_DG5B-M92_S26_L001_R1_001.fastq.gz	Fon_DG5B-M92_S26_L001_R2_001.fastq.gz
SRR33375674	SRP580642	new	PRJNA1254332	SAMN48110244	DG5B-M91:18S	metabarcoding of pelagic zooplankton	AMPLICON	METAGENOMIC	PCR	paired	ILLUMINA	Illumina MiSeq	DNA metabarcoding was performed on bulk zooplankton samples from two size fractions (0.21.0 mm, >1.0 mm) per net using a modified OMEGA E.Z.N.A. Blood Maxi extraction kit. DNA was eluted into 2 mL elution buffer, quantified with the Qubit dsDNA BR Assay (ThermoFisher Scientific), and normalized to 20 ng/L before PCR. Samples below 5 ng/L were cleaned and concentrated using Zymo Research DNA Clean…	fastq	Fon_DG5B-M91_S106_L001_R1_001.fastq.gz	Fon_DG5B-M91_S106_L001_R2_001.fastq.gz
SRR33375675	SRP580642	new	PRJNA1254332	SAMN48110417	DG5B-M90:18S	metabarcoding of pelagic zooplankton	AMPLICON	METAGENOMIC	PCR	paired	ILLUMINA	Illumina MiSeq	DNA metabarcoding was performed on bulk zooplankton samples from two size fractions (0.21.0 mm, >1.0 mm) per net using a modified OMEGA E.Z.N.A. Blood Maxi extraction kit. DNA was eluted into 2 mL elution buffer, quantified with the Qubit dsDNA BR Assay (ThermoFisher Scientific), and normalized to 20 ng/L before PCR. Samples below 5 ng/L were cleaned and concentrated using Zymo Research DNA Clean…	fastq	Fon_DG5B-M90_S74_L001_R1_001.fastq.gz	Fon_DG5B-M90_S74_L001_R2_001.fastq.gz
SRR33375676	SRP580642	new	PRJNA1254332	SAMN48110325	DG5B-M70:18S	metabarcoding of pelagic zooplankton	AMPLICON	METAGENOMIC	PCR	paired	ILLUMINA	Illumina MiSeq	DNA metabarcoding was performed on bulk zooplankton samples from two size fractions (0.21.0 mm, >1.0 mm) per net using a modified OMEGA E.Z.N.A. Blood Maxi extraction kit. DNA was eluted into 2 mL elution buffer, quantified with the Qubit dsDNA BR Assay (ThermoFisher Scientific), and normalized to 20 ng/L before PCR. Samples below 5 ng/L were cleaned and concentrated using Zymo Research DNA Clean…	fastq	Fon_DG5B-M70_S97_L001_R1_001.fastq.gz	Fon_DG5B-M70_S97_L001_R2_001.fastq.gz
SRR33375677	SRP580642	new	PRJNA1254332	SAMN48110260	DG5B-M7:18S	metabarcoding of pelagic zooplankton	AMPLICON	METAGENOMIC	PCR	paired	ILLUMINA	Illumina MiSeq	DNA metabarcoding was performed on bulk zooplankton samples from two size fractions (0.21.0 mm, >1.0 mm) per net using a modified OMEGA E.Z.N.A. Blood Maxi extraction kit. DNA was eluted into 2 mL elution buffer, quantified with the Qubit dsDNA BR Assay (ThermoFisher Scientific), and normalized to 20 ng/L before PCR. Samples below 5 ng/L were cleaned and concentrated using Zymo Research DNA Clean…	fastq	Fon_DG5B-M7_S14_L001_R1_001.fastq.gz	Fon_DG5B-M7_S14_L001_R2_001.fastq.gz
SRR33375678	SRP580642	new	PRJNA1254332	SAMN48110371	DG5B-M69:18S	metabarcoding of pelagic zooplankton	AMPLICON	METAGENOMIC	PCR	paired	ILLUMINA	Illumina MiSeq	DNA metabarcoding was performed on bulk zooplankton samples from two size fractions (0.21.0 mm, >1.0 mm) per net using a modified OMEGA E.Z.N.A. Blood Maxi extraction kit. DNA was eluted into 2 mL elution buffer, quantified with the Qubit dsDNA BR Assay (ThermoFisher Scientific), and normalized to 20 ng/L before PCR. Samples below 5 ng/L were cleaned and concentrated using Zymo Research DNA Clean…	fastq	Fon_DG5B-M69_S54_L001_R1_001.fastq.gz	Fon_DG5B-M69_S54_L001_R2_001.fastq.gz
SRR33375679	SRP580642	new	PRJNA1254332	SAMN48110335	DG5B-M68:18S	metabarcoding of pelagic zooplankton	AMPLICON	METAGENOMIC	PCR	paired	ILLUMINA	Illumina MiSeq	DNA metabarcoding was performed on bulk zooplankton samples from two size fractions (0.21.0 mm, >1.0 mm) per net using a modified OMEGA E.Z.N.A. Blood Maxi extraction kit. DNA was eluted into 2 mL elution buffer, quantified with the Qubit dsDNA BR Assay (ThermoFisher Scientific), and normalized to 20 ng/L before PCR. Samples below 5 ng/L were cleaned and concentrated using Zymo Research DNA Clean…	fastq	Fon_DG5B-M68_S103_L001_R1_001.fastq.gz	Fon_DG5B-M68_S103_L001_R2_001.fastq.gz
SRR33375680	SRP580642	new	PRJNA1254332	SAMN48110337	DG5B-M67:18S	metabarcoding of pelagic zooplankton	AMPLICON	METAGENOMIC	PCR	paired	ILLUMINA	Illumina MiSeq	DNA metabarcoding was performed on bulk zooplankton samples from two size fractions (0.21.0 mm, >1.0 mm) per net using a modified OMEGA E.Z.N.A. Blood Maxi extraction kit. DNA was eluted into 2 mL elution buffer, quantified with the Qubit dsDNA BR Assay (ThermoFisher Scientific), and normalized to 20 ng/L before PCR. Samples below 5 ng/L were cleaned and concentrated using Zymo Research DNA Clean…	fastq	Fon_DG5B-M67_S112_L001_R1_001.fastq.gz	Fon_DG5B-M67_S112_L001_R2_001.fastq.gz
SRR33375681	SRP580642	new	PRJNA1254332	SAMN48110367	DG5B-M66:18S	metabarcoding of pelagic zooplankton	AMPLICON	METAGENOMIC	PCR	paired	ILLUMINA	Illumina MiSeq	DNA metabarcoding was performed on bulk zooplankton samples from two size fractions (0.21.0 mm, >1.0 mm) per net using a modified OMEGA E.Z.N.A. Blood Maxi extraction kit. DNA was eluted into 2 mL elution buffer, quantified with the Qubit dsDNA BR Assay (ThermoFisher Scientific), and normalized to 20 ng/L before PCR. Samples below 5 ng/L were cleaned and concentrated using Zymo Research DNA Clean…	fastq	Fon_DG5B-M66_S42_L001_R1_001.fastq.gz	Fon_DG5B-M66_S42_L001_R2_001.fastq.gz
SRR33375682	SRP580642	new	PRJNA1254332	SAMN48110248	DG5B-M103:18S	metabarcoding of pelagic zooplankton	AMPLICON	METAGENOMIC	PCR	paired	ILLUMINA	Illumina MiSeq	DNA metabarcoding was performed on bulk zooplankton samples from two size fractions (0.21.0 mm, >1.0 mm) per net using a modified OMEGA E.Z.N.A. Blood Maxi extraction kit. DNA was eluted into 2 mL elution buffer, quantified with the Qubit dsDNA BR Assay (ThermoFisher Scientific), and normalized to 20 ng/L before PCR. Samples below 5 ng/L were cleaned and concentrated using Zymo Research DNA Clean…	fastq	Fon_DG5B-M103_S112_L001_R1_001.fastq.gz	Fon_DG5B-M103_S112_L001_R2_001.fastq.gz
SRR33375683	SRP580642	new	PRJNA1254332	SAMN48110292	DG5B-M65:18S	metabarcoding of pelagic zooplankton	AMPLICON	METAGENOMIC	PCR	paired	ILLUMINA	Illumina MiSeq	DNA metabarcoding was performed on bulk zooplankton samples from two size fractions (0.21.0 mm, >1.0 mm) per net using a modified OMEGA E.Z.N.A. Blood Maxi extraction kit. DNA was eluted into 2 mL elution buffer, quantified with the Qubit dsDNA BR Assay (ThermoFisher Scientific), and normalized to 20 ng/L before PCR. Samples below 5 ng/L were cleaned and concentrated using Zymo Research DNA Clean…	fastq	Fon_DG5B-M65_S46_L001_R1_001.fastq.gz	Fon_DG5B-M65_S46_L001_R2_001.fastq.gz
SRR33375684	SRP580642	new	PRJNA1254332	SAMN48110239	DG5B-M165:18S	metabarcoding of pelagic zooplankton	AMPLICON	METAGENOMIC	PCR	paired	ILLUMINA	Illumina MiSeq	DNA metabarcoding was performed on bulk zooplankton samples from two size fractions (0.21.0 mm, >1.0 mm) per net using a modified OMEGA E.Z.N.A. Blood Maxi extraction kit. DNA was eluted into 2 mL elution buffer, quantified with the Qubit dsDNA BR Assay (ThermoFisher Scientific), and normalized to 20 ng/L before PCR. Samples below 5 ng/L were cleaned and concentrated using Zymo Research DNA Clean…	fastq	Fon_DG5B-M165_S109_L001_R1_001.fastq.gz	Fon_DG5B-M165_S109_L001_R2_001.fastq.gz
SRR33375685	SRP580642	new	PRJNA1254332	SAMN48110326	DG5B-M164:18S	metabarcoding of pelagic zooplankton	AMPLICON	METAGENOMIC	PCR	paired	ILLUMINA	Illumina MiSeq	DNA metabarcoding was performed on bulk zooplankton samples from two size fractions (0.21.0 mm, >1.0 mm) per net using a modified OMEGA E.Z.N.A. Blood Maxi extraction kit. DNA was eluted into 2 mL elution buffer, quantified with the Qubit dsDNA BR Assay (ThermoFisher Scientific), and normalized to 20 ng/L before PCR. Samples below 5 ng/L were cleaned and concentrated using Zymo Research DNA Clean…	fastq	Fon_DG5B-M164_S94_L001_R1_001.fastq.gz	Fon_DG5B-M164_S94_L001_R2_001.fastq.gz
SRR33375686	SRP580642	new	PRJNA1254332	SAMN48110422	DG5B-M163:18S	metabarcoding of pelagic zooplankton	AMPLICON	METAGENOMIC	PCR	paired	ILLUMINA	Illumina MiSeq	DNA metabarcoding was performed on bulk zooplankton samples from two size fractions (0.21.0 mm, >1.0 mm) per net using a modified OMEGA E.Z.N.A. Blood Maxi extraction kit. DNA was eluted into 2 mL elution buffer, quantified with the Qubit dsDNA BR Assay (ThermoFisher Scientific), and normalized to 20 ng/L before PCR. Samples below 5 ng/L were cleaned and concentrated using Zymo Research DNA Clean…	fastq	Fon_DG5B-M163_S83_L001_R1_001.fastq.gz	Fon_DG5B-M163_S83_L001_R2_001.fastq.gz
SRR33375687	SRP580642	new	PRJNA1254332	SAMN48110364	DG5B-M162:18S	metabarcoding of pelagic zooplankton	AMPLICON	METAGENOMIC	PCR	paired	ILLUMINA	Illumina MiSeq	DNA metabarcoding was performed on bulk zooplankton samples from two size fractions (0.21.0 mm, >1.0 mm) per net using a modified OMEGA E.Z.N.A. Blood Maxi extraction kit. DNA was eluted into 2 mL elution buffer, quantified with the Qubit dsDNA BR Assay (ThermoFisher Scientific), and normalized to 20 ng/L before PCR. Samples below 5 ng/L were cleaned and concentrated using Zymo Research DNA Clean…	fastq	Fon_DG5B-M162_S43_L001_R1_001.fastq.gz	Fon_DG5B-M162_S43_L001_R2_001.fastq.gz
SRR33375688	SRP580642	new	PRJNA1254332	SAMN48110412	DG5B-M161:18S	metabarcoding of pelagic zooplankton	AMPLICON	METAGENOMIC	PCR	paired	ILLUMINA	Illumina MiSeq	DNA metabarcoding was performed on bulk zooplankton samples from two size fractions (0.21.0 mm, >1.0 mm) per net using a modified OMEGA E.Z.N.A. Blood Maxi extraction kit. DNA was eluted into 2 mL elution buffer, quantified with the Qubit dsDNA BR Assay (ThermoFisher Scientific), and normalized to 20 ng/L before PCR. Samples below 5 ng/L were cleaned and concentrated using Zymo Research DNA Clean…	fastq	Fon_DG5B-M161_S77_L001_R1_001.fastq.gz	Fon_DG5B-M161_S77_L001_R2_001.fastq.gz
SRR33375689	SRP580642	new	PRJNA1254332	SAMN48110247	DB5B-M132:18S	metabarcoding of pelagic zooplankton	AMPLICON	METAGENOMIC	PCR	paired	ILLUMINA	Illumina MiSeq	DNA metabarcoding was performed on bulk zooplankton samples from two size fractions (0.21.0 mm, >1.0 mm) per net using a modified OMEGA E.Z.N.A. Blood Maxi extraction kit. DNA was eluted into 2 mL elution buffer, quantified with the Qubit dsDNA BR Assay (ThermoFisher Scientific), and normalized to 20 ng/L before PCR. Samples below 5 ng/L were cleaned and concentrated using Zymo Research DNA Clean…	fastq	Fon_DB5B-M132_S111_L001_R1_001.fastq.gz	Fon_DB5B-M132_S111_L001_R2_001.fastq.gz
SRR33375690	SRP580642	new	PRJNA1254332	SAMN48110376	DG5B-M160:18S	metabarcoding of pelagic zooplankton	AMPLICON	METAGENOMIC	PCR	paired	ILLUMINA	Illumina MiSeq	DNA metabarcoding was performed on bulk zooplankton samples from two size fractions (0.21.0 mm, >1.0 mm) per net using a modified OMEGA E.Z.N.A. Blood Maxi extraction kit. DNA was eluted into 2 mL elution buffer, quantified with the Qubit dsDNA BR Assay (ThermoFisher Scientific), and normalized to 20 ng/L before PCR. Samples below 5 ng/L were cleaned and concentrated using Zymo Research DNA Clean…	fastq	Fon_DG5B-M160_S63_L001_R1_001.fastq.gz	Fon_DG5B-M160_S63_L001_R2_001.fastq.gz
SRR33375691	SRP580642	new	PRJNA1254332	SAMN48110407	DG5B-M16:18S	metabarcoding of pelagic zooplankton	AMPLICON	METAGENOMIC	PCR	paired	ILLUMINA	Illumina MiSeq	DNA metabarcoding was performed on bulk zooplankton samples from two size fractions (0.21.0 mm, >1.0 mm) per net using a modified OMEGA E.Z.N.A. Blood Maxi extraction kit. DNA was eluted into 2 mL elution buffer, quantified with the Qubit dsDNA BR Assay (ThermoFisher Scientific), and normalized to 20 ng/L before PCR. Samples below 5 ng/L were cleaned and concentrated using Zymo Research DNA Clean…	fastq	Fon_DG5B-M16_S82_L001_R1_001.fastq.gz	Fon_DG5B-M16_S82_L001_R2_001.fastq.gz
SRR33375692	SRP580642	new	PRJNA1254332	SAMN48110334	DG5B-M139:18S	metabarcoding of pelagic zooplankton	AMPLICON	METAGENOMIC	PCR	paired	ILLUMINA	Illumina MiSeq	DNA metabarcoding was performed on bulk zooplankton samples from two size fractions (0.21.0 mm, >1.0 mm) per net using a modified OMEGA E.Z.N.A. Blood Maxi extraction kit. DNA was eluted into 2 mL elution buffer, quantified with the Qubit dsDNA BR Assay (ThermoFisher Scientific), and normalized to 20 ng/L before PCR. Samples below 5 ng/L were cleaned and concentrated using Zymo Research DNA Clean…	fastq	Fon_DG5B-M139_S102_L001_R1_001.fastq.gz	Fon_DG5B-M139_S102_L001_R2_001.fastq.gz
SRR33375693	SRP580642	new	PRJNA1254332	SAMN48110324	DG5B-M138:18S	metabarcoding of pelagic zooplankton	AMPLICON	METAGENOMIC	PCR	paired	ILLUMINA	Illumina MiSeq	DNA metabarcoding was performed on bulk zooplankton samples from two size fractions (0.21.0 mm, >1.0 mm) per net using a modified OMEGA E.Z.N.A. Blood Maxi extraction kit. DNA was eluted into 2 mL elution buffer, quantified with the Qubit dsDNA BR Assay (ThermoFisher Scientific), and normalized to 20 ng/L before PCR. Samples below 5 ng/L were cleaned and concentrated using Zymo Research DNA Clean…	fastq	Fon_DG5B-M138_S96_L001_R1_001.fastq.gz	Fon_DG5B-M138_S96_L001_R2_001.fastq.gz
SRR33375694	SRP580642	new	PRJNA1254332	SAMN48110322	DG5B-M137:18S	metabarcoding of pelagic zooplankton	AMPLICON	METAGENOMIC	PCR	paired	ILLUMINA	Illumina MiSeq	DNA metabarcoding was performed on bulk zooplankton samples from two size fractions (0.21.0 mm, >1.0 mm) per net using a modified OMEGA E.Z.N.A. Blood Maxi extraction kit. DNA was eluted into 2 mL elution buffer, quantified with the Qubit dsDNA BR Assay (ThermoFisher Scientific), and normalized to 20 ng/L before PCR. Samples below 5 ng/L were cleaned and concentrated using Zymo Research DNA Clean…	fastq	Fon_DG5B-M137_S98_L001_R1_001.fastq.gz	Fon_DG5B-M137_S98_L001_R2_001.fastq.gz
SRR33375695	SRP580642	new	PRJNA1254332	SAMN48110296	DG5B-M13:18S	metabarcoding of pelagic zooplankton	AMPLICON	METAGENOMIC	PCR	paired	ILLUMINA	Illumina MiSeq	DNA metabarcoding was performed on bulk zooplankton samples from two size fractions (0.21.0 mm, >1.0 mm) per net using a modified OMEGA E.Z.N.A. Blood Maxi extraction kit. DNA was eluted into 2 mL elution buffer, quantified with the Qubit dsDNA BR Assay (ThermoFisher Scientific), and normalized to 20 ng/L before PCR. Samples below 5 ng/L were cleaned and concentrated using Zymo Research DNA Clean…	fastq	Fon_DG5B-M13_S42_L001_R1_001.fastq.gz	Fon_DG5B-M13_S42_L001_R2_001.fastq.gz
SRR33375696	SRP580642	new	PRJNA1254332	SAMN48110318	DG5B-M124:18S	metabarcoding of pelagic zooplankton	AMPLICON	METAGENOMIC	PCR	paired	ILLUMINA	Illumina MiSeq	DNA metabarcoding was performed on bulk zooplankton samples from two size fractions (0.21.0 mm, >1.0 mm) per net using a modified OMEGA E.Z.N.A. Blood Maxi extraction kit. DNA was eluted into 2 mL elution buffer, quantified with the Qubit dsDNA BR Assay (ThermoFisher Scientific), and normalized to 20 ng/L before PCR. Samples below 5 ng/L were cleaned and concentrated using Zymo Research DNA Clean…	fastq	Fon_DG5B-M124_S37_L001_R1_001.fastq.gz	Fon_DG5B-M124_S37_L001_R2_001.fastq.gz
SRR33375697	SRP580642	new	PRJNA1254332	SAMN48110316	DG5B-M123:18S	metabarcoding of pelagic zooplankton	AMPLICON	METAGENOMIC	PCR	paired	ILLUMINA	Illumina MiSeq	DNA metabarcoding was performed on bulk zooplankton samples from two size fractions (0.21.0 mm, >1.0 mm) per net using a modified OMEGA E.Z.N.A. Blood Maxi extraction kit. DNA was eluted into 2 mL elution buffer, quantified with the Qubit dsDNA BR Assay (ThermoFisher Scientific), and normalized to 20 ng/L before PCR. Samples below 5 ng/L were cleaned and concentrated using Zymo Research DNA Clean…	fastq	Fon_DG5B-M123_S39_L001_R1_001.fastq.gz	Fon_DG5B-M123_S39_L001_R2_001.fastq.gz
SRR33375698	SRP580642	new	PRJNA1254332	SAMN48110402	DB5B-M129:18S	metabarcoding of pelagic zooplankton	AMPLICON	METAGENOMIC	PCR	paired	ILLUMINA	Illumina MiSeq	DNA metabarcoding was performed on bulk zooplankton samples from two size fractions (0.21.0 mm, >1.0 mm) per net using a modified OMEGA E.Z.N.A. Blood Maxi extraction kit. DNA was eluted into 2 mL elution buffer, quantified with the Qubit dsDNA BR Assay (ThermoFisher Scientific), and normalized to 20 ng/L before PCR. Samples below 5 ng/L were cleaned and concentrated using Zymo Research DNA Clean…	fastq	Fon_DB5B-M129_S85_L001_R1_001.fastq.gz	Fon_DB5B-M129_S85_L001_R2_001.fastq.gz
SRR33375699	SRP580642	new	PRJNA1254332	SAMN48110314	DG5B-M122:18S	metabarcoding of pelagic zooplankton	AMPLICON	METAGENOMIC	PCR	paired	ILLUMINA	Illumina MiSeq	DNA metabarcoding was performed on bulk zooplankton samples from two size fractions (0.21.0 mm, >1.0 mm) per net using a modified OMEGA E.Z.N.A. Blood Maxi extraction kit. DNA was eluted into 2 mL elution buffer, quantified with the Qubit dsDNA BR Assay (ThermoFisher Scientific), and normalized to 20 ng/L before PCR. Samples below 5 ng/L were cleaned and concentrated using Zymo Research DNA Clean…	fastq	Fon_DG5B-M122_S25_L001_R1_001.fastq.gz	Fon_DG5B-M122_S25_L001_R2_001.fastq.gz
SRR33375700	SRP580642	new	PRJNA1254332	SAMN48110570	DG5C-M63:18S	metabarcoding of pelagic zooplankton	AMPLICON	METAGENOMIC	PCR	paired	ILLUMINA	Illumina MiSeq	DNA metabarcoding was performed on bulk zooplankton samples from two size fractions (0.21.0 mm, >1.0 mm) per net using a modified OMEGA E.Z.N.A. Blood Maxi extraction kit. DNA was eluted into 2 mL elution buffer, quantified with the Qubit dsDNA BR Assay (ThermoFisher Scientific), and normalized to 20 ng/L before PCR. Samples below 5 ng/L were cleaned and concentrated using Zymo Research DNA Clean…	fastq	Fon_DG5C-M63_S80_L001_R1_001.fastq.gz	Fon_DG5C-M63_S80_L001_R2_001.fastq.gz
SRR33375701	SRP580642	new	PRJNA1254332	SAMN48110568	DG5C-M62:18S	metabarcoding of pelagic zooplankton	AMPLICON	METAGENOMIC	PCR	paired	ILLUMINA	Illumina MiSeq	DNA metabarcoding was performed on bulk zooplankton samples from two size fractions (0.21.0 mm, >1.0 mm) per net using a modified OMEGA E.Z.N.A. Blood Maxi extraction kit. DNA was eluted into 2 mL elution buffer, quantified with the Qubit dsDNA BR Assay (ThermoFisher Scientific), and normalized to 20 ng/L before PCR. Samples below 5 ng/L were cleaned and concentrated using Zymo Research DNA Clean…	fastq	Fon_DG5C-M62_S92_L001_R1_001.fastq.gz	Fon_DG5C-M62_S92_L001_R2_001.fastq.gz
SRR33375702	SRP580642	new	PRJNA1254332	SAMN48110572	DG5C-M61:18S	metabarcoding of pelagic zooplankton	AMPLICON	METAGENOMIC	PCR	paired	ILLUMINA	Illumina MiSeq	DNA metabarcoding was performed on bulk zooplankton samples from two size fractions (0.21.0 mm, >1.0 mm) per net using a modified OMEGA E.Z.N.A. Blood Maxi extraction kit. DNA was eluted into 2 mL elution buffer, quantified with the Qubit dsDNA BR Assay (ThermoFisher Scientific), and normalized to 20 ng/L before PCR. Samples below 5 ng/L were cleaned and concentrated using Zymo Research DNA Clean…	fastq	Fon_DG5C-M61_S7_L001_R1_001.fastq.gz	Fon_DG5C-M61_S7_L001_R2_001.fastq.gz
SRR33375703	SRP580642	new	PRJNA1254332	SAMN48110563	DG5C-M60:18S	metabarcoding of pelagic zooplankton	AMPLICON	METAGENOMIC	PCR	paired	ILLUMINA	Illumina MiSeq	DNA metabarcoding was performed on bulk zooplankton samples from two size fractions (0.21.0 mm, >1.0 mm) per net using a modified OMEGA E.Z.N.A. Blood Maxi extraction kit. DNA was eluted into 2 mL elution buffer, quantified with the Qubit dsDNA BR Assay (ThermoFisher Scientific), and normalized to 20 ng/L before PCR. Samples below 5 ng/L were cleaned and concentrated using Zymo Research DNA Clean…	fastq	Fon_DG5C-M60_S19_L001_R1_001.fastq.gz	Fon_DG5C-M60_S19_L001_R2_001.fastq.gz
SRR33375704	SRP580642	new	PRJNA1254332	SAMN48110514	DG5C-M6:18S	metabarcoding of pelagic zooplankton	AMPLICON	METAGENOMIC	PCR	paired	ILLUMINA	Illumina MiSeq	DNA metabarcoding was performed on bulk zooplankton samples from two size fractions (0.21.0 mm, >1.0 mm) per net using a modified OMEGA E.Z.N.A. Blood Maxi extraction kit. DNA was eluted into 2 mL elution buffer, quantified with the Qubit dsDNA BR Assay (ThermoFisher Scientific), and normalized to 20 ng/L before PCR. Samples below 5 ng/L were cleaned and concentrated using Zymo Research DNA Clean…	fastq	Fon_DG5C-M6_S37_L001_R1_001.fastq.gz	Fon_DG5C-M6_S37_L001_R2_001.fastq.gz
SRR33375705	SRP580642	new	PRJNA1254332	SAMN48110556	DG5C-M59:18S	metabarcoding of pelagic zooplankton	AMPLICON	METAGENOMIC	PCR	paired	ILLUMINA	Illumina MiSeq	DNA metabarcoding was performed on bulk zooplankton samples from two size fractions (0.21.0 mm, >1.0 mm) per net using a modified OMEGA E.Z.N.A. Blood Maxi extraction kit. DNA was eluted into 2 mL elution buffer, quantified with the Qubit dsDNA BR Assay (ThermoFisher Scientific), and normalized to 20 ng/L before PCR. Samples below 5 ng/L were cleaned and concentrated using Zymo Research DNA Clean…	fastq	Fon_DG5C-M59_S31_L001_R1_001.fastq.gz	Fon_DG5C-M59_S31_L001_R2_001.fastq.gz
SRR33375706	SRP580642	new	PRJNA1254332	SAMN48110562	DG5C-M58:18S	metabarcoding of pelagic zooplankton	AMPLICON	METAGENOMIC	PCR	paired	ILLUMINA	Illumina MiSeq	DNA metabarcoding was performed on bulk zooplankton samples from two size fractions (0.21.0 mm, >1.0 mm) per net using a modified OMEGA E.Z.N.A. Blood Maxi extraction kit. DNA was eluted into 2 mL elution buffer, quantified with the Qubit dsDNA BR Assay (ThermoFisher Scientific), and normalized to 20 ng/L before PCR. Samples below 5 ng/L were cleaned and concentrated using Zymo Research DNA Clean…	fastq	Fon_DG5C-M58_S43_L001_R1_001.fastq.gz	Fon_DG5C-M58_S43_L001_R2_001.fastq.gz
SRR33375707	SRP580642	new	PRJNA1254332	SAMN48110557	DG5C-M57:18S	metabarcoding of pelagic zooplankton	AMPLICON	METAGENOMIC	PCR	paired	ILLUMINA	Illumina MiSeq	DNA metabarcoding was performed on bulk zooplankton samples from two size fractions (0.21.0 mm, >1.0 mm) per net using a modified OMEGA E.Z.N.A. Blood Maxi extraction kit. DNA was eluted into 2 mL elution buffer, quantified with the Qubit dsDNA BR Assay (ThermoFisher Scientific), and normalized to 20 ng/L before PCR. Samples below 5 ng/L were cleaned and concentrated using Zymo Research DNA Clean…	fastq	Fon_DG5C-M57_S55_L001_R1_001.fastq.gz	Fon_DG5C-M57_S55_L001_R2_001.fastq.gz
SRR33375708	SRP580642	new	PRJNA1254332	SAMN48110509	DG5C-M5:18S	metabarcoding of pelagic zooplankton	AMPLICON	METAGENOMIC	PCR	paired	ILLUMINA	Illumina MiSeq	DNA metabarcoding was performed on bulk zooplankton samples from two size fractions (0.21.0 mm, >1.0 mm) per net using a modified OMEGA E.Z.N.A. Blood Maxi extraction kit. DNA was eluted into 2 mL elution buffer, quantified with the Qubit dsDNA BR Assay (ThermoFisher Scientific), and normalized to 20 ng/L before PCR. Samples below 5 ng/L were cleaned and concentrated using Zymo Research DNA Clean…	fastq	Fon_DG5C-M5_S49_L001_R1_001.fastq.gz	Fon_DG5C-M5_S49_L001_R2_001.fastq.gz
SRR33375709	SRP580642	new	PRJNA1254332	SAMN48110547	DG5C-M49:18S	metabarcoding of pelagic zooplankton	AMPLICON	METAGENOMIC	PCR	paired	ILLUMINA	Illumina MiSeq	DNA metabarcoding was performed on bulk zooplankton samples from two size fractions (0.21.0 mm, >1.0 mm) per net using a modified OMEGA E.Z.N.A. Blood Maxi extraction kit. DNA was eluted into 2 mL elution buffer, quantified with the Qubit dsDNA BR Assay (ThermoFisher Scientific), and normalized to 20 ng/L before PCR. Samples below 5 ng/L were cleaned and concentrated using Zymo Research DNA Clean…	fastq	Fon_DG5C-M49_S54_L001_R1_001.fastq.gz	Fon_DG5C-M49_S54_L001_R2_001.fastq.gz
SRR33375710	SRP580642	new	PRJNA1254332	SAMN48110552	DG5C-M48:18S	metabarcoding of pelagic zooplankton	AMPLICON	METAGENOMIC	PCR	paired	ILLUMINA	Illumina MiSeq	DNA metabarcoding was performed on bulk zooplankton samples from two size fractions (0.21.0 mm, >1.0 mm) per net using a modified OMEGA E.Z.N.A. Blood Maxi extraction kit. DNA was eluted into 2 mL elution buffer, quantified with the Qubit dsDNA BR Assay (ThermoFisher Scientific), and normalized to 20 ng/L before PCR. Samples below 5 ng/L were cleaned and concentrated using Zymo Research DNA Clean…	fastq	Fon_DG5C-M48_S66_L001_R1_001.fastq.gz	Fon_DG5C-M48_S66_L001_R2_001.fastq.gz
SRR33375711	SRP580642	new	PRJNA1254332	SAMN48110554	DG5C-M47:18S	metabarcoding of pelagic zooplankton	AMPLICON	METAGENOMIC	PCR	paired	ILLUMINA	Illumina MiSeq	DNA metabarcoding was performed on bulk zooplankton samples from two size fractions (0.21.0 mm, >1.0 mm) per net using a modified OMEGA E.Z.N.A. Blood Maxi extraction kit. DNA was eluted into 2 mL elution buffer, quantified with the Qubit dsDNA BR Assay (ThermoFisher Scientific), and normalized to 20 ng/L before PCR. Samples below 5 ng/L were cleaned and concentrated using Zymo Research DNA Clean…	fastq	Fon_DG5C-M47_S78_L001_R1_001.fastq.gz	Fon_DG5C-M47_S78_L001_R2_001.fastq.gz
SRR33375712	SRP580642	new	PRJNA1254332	SAMN48110540	DG5C-M46:18S	metabarcoding of pelagic zooplankton	AMPLICON	METAGENOMIC	PCR	paired	ILLUMINA	Illumina MiSeq	DNA metabarcoding was performed on bulk zooplankton samples from two size fractions (0.21.0 mm, >1.0 mm) per net using a modified OMEGA E.Z.N.A. Blood Maxi extraction kit. DNA was eluted into 2 mL elution buffer, quantified with the Qubit dsDNA BR Assay (ThermoFisher Scientific), and normalized to 20 ng/L before PCR. Samples below 5 ng/L were cleaned and concentrated using Zymo Research DNA Clean…	fastq	Fon_DG5C-M46_S90_L001_R1_001.fastq.gz	Fon_DG5C-M46_S90_L001_R2_001.fastq.gz
SRR33375713	SRP580642	new	PRJNA1254332	SAMN48110306	DG5B-M115:18S	metabarcoding of pelagic zooplankton	AMPLICON	METAGENOMIC	PCR	paired	ILLUMINA	Illumina MiSeq	DNA metabarcoding was performed on bulk zooplankton samples from two size fractions (0.21.0 mm, >1.0 mm) per net using a modified OMEGA E.Z.N.A. Blood Maxi extraction kit. DNA was eluted into 2 mL elution buffer, quantified with the Qubit dsDNA BR Assay (ThermoFisher Scientific), and normalized to 20 ng/L before PCR. Samples below 5 ng/L were cleaned and concentrated using Zymo Research DNA Clean…	fastq	Fon_DG5B-M115_S17_L001_R1_001.fastq.gz	Fon_DG5B-M115_S17_L001_R2_001.fastq.gz
SRR33375714	SRP580642	new	PRJNA1254332	SAMN48110549	DG5C-M45:18S	metabarcoding of pelagic zooplankton	AMPLICON	METAGENOMIC	PCR	paired	ILLUMINA	Illumina MiSeq	DNA metabarcoding was performed on bulk zooplankton samples from two size fractions (0.21.0 mm, >1.0 mm) per net using a modified OMEGA E.Z.N.A. Blood Maxi extraction kit. DNA was eluted into 2 mL elution buffer, quantified with the Qubit dsDNA BR Assay (ThermoFisher Scientific), and normalized to 20 ng/L before PCR. Samples below 5 ng/L were cleaned and concentrated using Zymo Research DNA Clean…	fastq	Fon_DG5C-M45_S5_L001_R1_001.fastq.gz	Fon_DG5C-M45_S5_L001_R2_001.fastq.gz
SRR33375715	SRP580642	new	PRJNA1254332	SAMN48110545	DG5C-M44:18S	metabarcoding of pelagic zooplankton	AMPLICON	METAGENOMIC	PCR	paired	ILLUMINA	Illumina MiSeq	DNA metabarcoding was performed on bulk zooplankton samples from two size fractions (0.21.0 mm, >1.0 mm) per net using a modified OMEGA E.Z.N.A. Blood Maxi extraction kit. DNA was eluted into 2 mL elution buffer, quantified with the Qubit dsDNA BR Assay (ThermoFisher Scientific), and normalized to 20 ng/L before PCR. Samples below 5 ng/L were cleaned and concentrated using Zymo Research DNA Clean…	fastq	Fon_DG5C-M44_S17_L001_R1_001.fastq.gz	Fon_DG5C-M44_S17_L001_R2_001.fastq.gz
SRR33375716	SRP580642	new	PRJNA1254332	SAMN48110539	DG5C-M43:18S	metabarcoding of pelagic zooplankton	AMPLICON	METAGENOMIC	PCR	paired	ILLUMINA	Illumina MiSeq	DNA metabarcoding was performed on bulk zooplankton samples from two size fractions (0.21.0 mm, >1.0 mm) per net using a modified OMEGA E.Z.N.A. Blood Maxi extraction kit. DNA was eluted into 2 mL elution buffer, quantified with the Qubit dsDNA BR Assay (ThermoFisher Scientific), and normalized to 20 ng/L before PCR. Samples below 5 ng/L were cleaned and concentrated using Zymo Research DNA Clean…	fastq	Fon_DG5C-M43_S29_L001_R1_001.fastq.gz	Fon_DG5C-M43_S29_L001_R2_001.fastq.gz
SRR33375717	SRP580642	new	PRJNA1254332	SAMN48110541	DG5C-M42:18S	metabarcoding of pelagic zooplankton	AMPLICON	METAGENOMIC	PCR	paired	ILLUMINA	Illumina MiSeq	DNA metabarcoding was performed on bulk zooplankton samples from two size fractions (0.21.0 mm, >1.0 mm) per net using a modified OMEGA E.Z.N.A. Blood Maxi extraction kit. DNA was eluted into 2 mL elution buffer, quantified with the Qubit dsDNA BR Assay (ThermoFisher Scientific), and normalized to 20 ng/L before PCR. Samples below 5 ng/L were cleaned and concentrated using Zymo Research DNA Clean…	fastq	Fon_DG5C-M42_S41_L001_R1_001.fastq.gz	Fon_DG5C-M42_S41_L001_R2_001.fastq.gz
SRR33375718	SRP580642	new	PRJNA1254332	SAMN48110555	DG5C-M41:18S	metabarcoding of pelagic zooplankton	AMPLICON	METAGENOMIC	PCR	paired	ILLUMINA	Illumina MiSeq	DNA metabarcoding was performed on bulk zooplankton samples from two size fractions (0.21.0 mm, >1.0 mm) per net using a modified OMEGA E.Z.N.A. Blood Maxi extraction kit. DNA was eluted into 2 mL elution buffer, quantified with the Qubit dsDNA BR Assay (ThermoFisher Scientific), and normalized to 20 ng/L before PCR. Samples below 5 ng/L were cleaned and concentrated using Zymo Research DNA Clean…	fastq	Fon_DG5C-M41_S53_L001_R1_001.fastq.gz	Fon_DG5C-M41_S53_L001_R2_001.fastq.gz
SRR33375719	SRP580642	new	PRJNA1254332	SAMN48110551	DG5C-M40:18S	metabarcoding of pelagic zooplankton	AMPLICON	METAGENOMIC	PCR	paired	ILLUMINA	Illumina MiSeq	DNA metabarcoding was performed on bulk zooplankton samples from two size fractions (0.21.0 mm, >1.0 mm) per net using a modified OMEGA E.Z.N.A. Blood Maxi extraction kit. DNA was eluted into 2 mL elution buffer, quantified with the Qubit dsDNA BR Assay (ThermoFisher Scientific), and normalized to 20 ng/L before PCR. Samples below 5 ng/L were cleaned and concentrated using Zymo Research DNA Clean…	fastq	Fon_DG5C-M40_S21_L001_R1_001.fastq.gz	Fon_DG5C-M40_S21_L001_R2_001.fastq.gz
SRR33375720	SRP580642	new	PRJNA1254332	SAMN48110513	DG5C-M4:18S	metabarcoding of pelagic zooplankton	AMPLICON	METAGENOMIC	PCR	paired	ILLUMINA	Illumina MiSeq	DNA metabarcoding was performed on bulk zooplankton samples from two size fractions (0.21.0 mm, >1.0 mm) per net using a modified OMEGA E.Z.N.A. Blood Maxi extraction kit. DNA was eluted into 2 mL elution buffer, quantified with the Qubit dsDNA BR Assay (ThermoFisher Scientific), and normalized to 20 ng/L before PCR. Samples below 5 ng/L were cleaned and concentrated using Zymo Research DNA Clean…	fastq	Fon_DG5C-M4_S69_L001_R1_001.fastq.gz	Fon_DG5C-M4_S69_L001_R2_001.fastq.gz
SRR33375721	SRP580642	new	PRJNA1254332	SAMN48110543	DG5C-M39:18S	metabarcoding of pelagic zooplankton	AMPLICON	METAGENOMIC	PCR	paired	ILLUMINA	Illumina MiSeq	DNA metabarcoding was performed on bulk zooplankton samples from two size fractions (0.21.0 mm, >1.0 mm) per net using a modified OMEGA E.Z.N.A. Blood Maxi extraction kit. DNA was eluted into 2 mL elution buffer, quantified with the Qubit dsDNA BR Assay (ThermoFisher Scientific), and normalized to 20 ng/L before PCR. Samples below 5 ng/L were cleaned and concentrated using Zymo Research DNA Clean…	fastq	Fon_DG5C-M39_S65_L001_R1_001.fastq.gz	Fon_DG5C-M39_S65_L001_R2_001.fastq.gz
SRR33375722	SRP580642	new	PRJNA1254332	SAMN48110546	DG5C-M38:18S	metabarcoding of pelagic zooplankton	AMPLICON	METAGENOMIC	PCR	paired	ILLUMINA	Illumina MiSeq	DNA metabarcoding was performed on bulk zooplankton samples from two size fractions (0.21.0 mm, >1.0 mm) per net using a modified OMEGA E.Z.N.A. Blood Maxi extraction kit. DNA was eluted into 2 mL elution buffer, quantified with the Qubit dsDNA BR Assay (ThermoFisher Scientific), and normalized to 20 ng/L before PCR. Samples below 5 ng/L were cleaned and concentrated using Zymo Research DNA Clean…	fastq	Fon_DG5C-M38_S77_L001_R1_001.fastq.gz	Fon_DG5C-M38_S77_L001_R2_001.fastq.gz
SRR33375723	SRP580642	new	PRJNA1254332	SAMN48110542	DG5C-M37:18S	metabarcoding of pelagic zooplankton	AMPLICON	METAGENOMIC	PCR	paired	ILLUMINA	Illumina MiSeq	DNA metabarcoding was performed on bulk zooplankton samples from two size fractions (0.21.0 mm, >1.0 mm) per net using a modified OMEGA E.Z.N.A. Blood Maxi extraction kit. DNA was eluted into 2 mL elution buffer, quantified with the Qubit dsDNA BR Assay (ThermoFisher Scientific), and normalized to 20 ng/L before PCR. Samples below 5 ng/L were cleaned and concentrated using Zymo Research DNA Clean…	fastq	Fon_DG5C-M37_S89_L001_R1_001.fastq.gz	Fon_DG5C-M37_S89_L001_R2_001.fastq.gz
SRR33375724	SRP580642	new	PRJNA1254332	SAMN48110304	DG5B-M77:18S	metabarcoding of pelagic zooplankton	AMPLICON	METAGENOMIC	PCR	paired	ILLUMINA	Illumina MiSeq	DNA metabarcoding was performed on bulk zooplankton samples from two size fractions (0.21.0 mm, >1.0 mm) per net using a modified OMEGA E.Z.N.A. Blood Maxi extraction kit. DNA was eluted into 2 mL elution buffer, quantified with the Qubit dsDNA BR Assay (ThermoFisher Scientific), and normalized to 20 ng/L before PCR. Samples below 5 ng/L were cleaned and concentrated using Zymo Research DNA Clean…	fastq	Fon_DG5B-M77_S22_L001_R1_001.fastq.gz	Fon_DG5B-M77_S22_L001_R2_001.fastq.gz
SRR33375725	SRP580642	new	PRJNA1254332	SAMN48110294	DG5B-M76:18S	metabarcoding of pelagic zooplankton	AMPLICON	METAGENOMIC	PCR	paired	ILLUMINA	Illumina MiSeq	DNA metabarcoding was performed on bulk zooplankton samples from two size fractions (0.21.0 mm, >1.0 mm) per net using a modified OMEGA E.Z.N.A. Blood Maxi extraction kit. DNA was eluted into 2 mL elution buffer, quantified with the Qubit dsDNA BR Assay (ThermoFisher Scientific), and normalized to 20 ng/L before PCR. Samples below 5 ng/L were cleaned and concentrated using Zymo Research DNA Clean…	fastq	Fon_DG5B-M76_S44_L001_R1_001.fastq.gz	Fon_DG5B-M76_S44_L001_R2_001.fastq.gz
SRR33375726	SRP580642	new	PRJNA1254332	SAMN48110278	DG5B-M75:18S	metabarcoding of pelagic zooplankton	AMPLICON	METAGENOMIC	PCR	paired	ILLUMINA	Illumina MiSeq	DNA metabarcoding was performed on bulk zooplankton samples from two size fractions (0.21.0 mm, >1.0 mm) per net using a modified OMEGA E.Z.N.A. Blood Maxi extraction kit. DNA was eluted into 2 mL elution buffer, quantified with the Qubit dsDNA BR Assay (ThermoFisher Scientific), and normalized to 20 ng/L before PCR. Samples below 5 ng/L were cleaned and concentrated using Zymo Research DNA Clean…	fastq	Fon_DG5B-M75_S28_L001_R1_001.fastq.gz	Fon_DG5B-M75_S28_L001_R2_001.fastq.gz
SRR33375727	SRP580642	new	PRJNA1254332	SAMN48110264	DG5B-M104:18S	metabarcoding of pelagic zooplankton	AMPLICON	METAGENOMIC	PCR	paired	ILLUMINA	Illumina MiSeq	DNA metabarcoding was performed on bulk zooplankton samples from two size fractions (0.21.0 mm, >1.0 mm) per net using a modified OMEGA E.Z.N.A. Blood Maxi extraction kit. DNA was eluted into 2 mL elution buffer, quantified with the Qubit dsDNA BR Assay (ThermoFisher Scientific), and normalized to 20 ng/L before PCR. Samples below 5 ng/L were cleaned and concentrated using Zymo Research DNA Clean…	fastq	Fon_DG5B-M104_S10_L001_R1_001.fastq.gz	Fon_DG5B-M104_S10_L001_R2_001.fastq.gz
SRR33375728	SRP580642	new	PRJNA1254332	SAMN48110272	DG5B-M74:18S	metabarcoding of pelagic zooplankton	AMPLICON	METAGENOMIC	PCR	paired	ILLUMINA	Illumina MiSeq	DNA metabarcoding was performed on bulk zooplankton samples from two size fractions (0.21.0 mm, >1.0 mm) per net using a modified OMEGA E.Z.N.A. Blood Maxi extraction kit. DNA was eluted into 2 mL elution buffer, quantified with the Qubit dsDNA BR Assay (ThermoFisher Scientific), and normalized to 20 ng/L before PCR. Samples below 5 ng/L were cleaned and concentrated using Zymo Research DNA Clean…	fastq	Fon_DG5B-M74_S18_L001_R1_001.fastq.gz	Fon_DG5B-M74_S18_L001_R2_001.fastq.gz
SRR33375729	SRP580642	new	PRJNA1254332	SAMN48110270	DG5B-M73:18S	metabarcoding of pelagic zooplankton	AMPLICON	METAGENOMIC	PCR	paired	ILLUMINA	Illumina MiSeq	DNA metabarcoding was performed on bulk zooplankton samples from two size fractions (0.21.0 mm, >1.0 mm) per net using a modified OMEGA E.Z.N.A. Blood Maxi extraction kit. DNA was eluted into 2 mL elution buffer, quantified with the Qubit dsDNA BR Assay (ThermoFisher Scientific), and normalized to 20 ng/L before PCR. Samples below 5 ng/L were cleaned and concentrated using Zymo Research DNA Clean…	fastq	Fon_DG5B-M73_S20_L001_R1_001.fastq.gz	Fon_DG5B-M73_S20_L001_R2_001.fastq.gz
SRR33375730	SRP580642	new	PRJNA1254332	SAMN48110320	DG5B-M188:18S	metabarcoding of pelagic zooplankton	AMPLICON	METAGENOMIC	PCR	paired	ILLUMINA	Illumina MiSeq	DNA metabarcoding was performed on bulk zooplankton samples from two size fractions (0.21.0 mm, >1.0 mm) per net using a modified OMEGA E.Z.N.A. Blood Maxi extraction kit. DNA was eluted into 2 mL elution buffer, quantified with the Qubit dsDNA BR Assay (ThermoFisher Scientific), and normalized to 20 ng/L before PCR. Samples below 5 ng/L were cleaned and concentrated using Zymo Research DNA Clean…	fastq	Fon_DG5B-M188_S100_L001_R1_001.fastq.gz	Fon_DG5B-M188_S100_L001_R2_001.fastq.gz
SRR33375731	SRP580642	new	PRJNA1254332	SAMN48110303	DG5B-M187:18S	metabarcoding of pelagic zooplankton	AMPLICON	METAGENOMIC	PCR	paired	ILLUMINA	Illumina MiSeq	DNA metabarcoding was performed on bulk zooplankton samples from two size fractions (0.21.0 mm, >1.0 mm) per net using a modified OMEGA E.Z.N.A. Blood Maxi extraction kit. DNA was eluted into 2 mL elution buffer, quantified with the Qubit dsDNA BR Assay (ThermoFisher Scientific), and normalized to 20 ng/L before PCR. Samples below 5 ng/L were cleaned and concentrated using Zymo Research DNA Clean…	fastq	Fon_DG5B-M187_S21_L001_R1_001.fastq.gz	Fon_DG5B-M187_S21_L001_R2_001.fastq.gz
SRR33375732	SRP580642	new	PRJNA1254332	SAMN48110249	DG5B-M186:18S	metabarcoding of pelagic zooplankton	AMPLICON	METAGENOMIC	PCR	paired	ILLUMINA	Illumina MiSeq	DNA metabarcoding was performed on bulk zooplankton samples from two size fractions (0.21.0 mm, >1.0 mm) per net using a modified OMEGA E.Z.N.A. Blood Maxi extraction kit. DNA was eluted into 2 mL elution buffer, quantified with the Qubit dsDNA BR Assay (ThermoFisher Scientific), and normalized to 20 ng/L before PCR. Samples below 5 ng/L were cleaned and concentrated using Zymo Research DNA Clean…	fastq	Fon_DG5B-M186_S7_L001_R1_001.fastq.gz	Fon_DG5B-M186_S7_L001_R2_001.fastq.gz
SRR33375733	SRP580642	new	PRJNA1254332	SAMN48110231	DG5B-M185:18S	metabarcoding of pelagic zooplankton	AMPLICON	METAGENOMIC	PCR	paired	ILLUMINA	Illumina MiSeq	DNA metabarcoding was performed on bulk zooplankton samples from two size fractions (0.21.0 mm, >1.0 mm) per net using a modified OMEGA E.Z.N.A. Blood Maxi extraction kit. DNA was eluted into 2 mL elution buffer, quantified with the Qubit dsDNA BR Assay (ThermoFisher Scientific), and normalized to 20 ng/L before PCR. Samples below 5 ng/L were cleaned and concentrated using Zymo Research DNA Clean…	fastq	Fon_DG5B-M185_S101_L001_R1_001.fastq.gz	Fon_DG5B-M185_S101_L001_R2_001.fastq.gz
SRR33375734	SRP580642	new	PRJNA1254332	SAMN48110213	DG5B-M184:18S	metabarcoding of pelagic zooplankton	AMPLICON	METAGENOMIC	PCR	paired	ILLUMINA	Illumina MiSeq	DNA metabarcoding was performed on bulk zooplankton samples from two size fractions (0.21.0 mm, >1.0 mm) per net using a modified OMEGA E.Z.N.A. Blood Maxi extraction kit. DNA was eluted into 2 mL elution buffer, quantified with the Qubit dsDNA BR Assay (ThermoFisher Scientific), and normalized to 20 ng/L before PCR. Samples below 5 ng/L were cleaned and concentrated using Zymo Research DNA Clean…	fastq	Fon_DG5B-M184_S7_L001_R1_001.fastq.gz	Fon_DG5B-M184_S7_L001_R2_001.fastq.gz
SRR33375735	SRP580642	new	PRJNA1254332	SAMN48110279	DG5B-M183:18S	metabarcoding of pelagic zooplankton	AMPLICON	METAGENOMIC	PCR	paired	ILLUMINA	Illumina MiSeq	DNA metabarcoding was performed on bulk zooplankton samples from two size fractions (0.21.0 mm, >1.0 mm) per net using a modified OMEGA E.Z.N.A. Blood Maxi extraction kit. DNA was eluted into 2 mL elution buffer, quantified with the Qubit dsDNA BR Assay (ThermoFisher Scientific), and normalized to 20 ng/L before PCR. Samples below 5 ng/L were cleaned and concentrated using Zymo Research DNA Clean…	fastq	Fon_DG5B-M183_S25_L001_R1_001.fastq.gz	Fon_DG5B-M183_S25_L001_R2_001.fastq.gz
SRR33375736	SRP580642	new	PRJNA1254332	SAMN48110277	DG5B-M182:18S	metabarcoding of pelagic zooplankton	AMPLICON	METAGENOMIC	PCR	paired	ILLUMINA	Illumina MiSeq	DNA metabarcoding was performed on bulk zooplankton samples from two size fractions (0.21.0 mm, >1.0 mm) per net using a modified OMEGA E.Z.N.A. Blood Maxi extraction kit. DNA was eluted into 2 mL elution buffer, quantified with the Qubit dsDNA BR Assay (ThermoFisher Scientific), and normalized to 20 ng/L before PCR. Samples below 5 ng/L were cleaned and concentrated using Zymo Research DNA Clean…	fastq	Fon_DG5B-M182_S27_L001_R1_001.fastq.gz	Fon_DG5B-M182_S27_L001_R2_001.fastq.gz
SRR33375737	SRP580642	new	PRJNA1254332	SAMN48110380	DB5B-M134:18S	metabarcoding of pelagic zooplankton	AMPLICON	METAGENOMIC	PCR	paired	ILLUMINA	Illumina MiSeq	DNA metabarcoding was performed on bulk zooplankton samples from two size fractions (0.21.0 mm, >1.0 mm) per net using a modified OMEGA E.Z.N.A. Blood Maxi extraction kit. DNA was eluted into 2 mL elution buffer, quantified with the Qubit dsDNA BR Assay (ThermoFisher Scientific), and normalized to 20 ng/L before PCR. Samples below 5 ng/L were cleaned and concentrated using Zymo Research DNA Clean…	fastq	Fon_DB5B-M134_S59_L001_R1_001.fastq.gz	Fon_DB5B-M134_S59_L001_R2_001.fastq.gz
SRR33375738	SRP580642	new	PRJNA1254332	SAMN48110222	DG5B-M171:18S	metabarcoding of pelagic zooplankton	AMPLICON	METAGENOMIC	PCR	paired	ILLUMINA	Illumina MiSeq	DNA metabarcoding was performed on bulk zooplankton samples from two size fractions (0.21.0 mm, >1.0 mm) per net using a modified OMEGA E.Z.N.A. Blood Maxi extraction kit. DNA was eluted into 2 mL elution buffer, quantified with the Qubit dsDNA BR Assay (ThermoFisher Scientific), and normalized to 20 ng/L before PCR. Samples below 5 ng/L were cleaned and concentrated using Zymo Research DNA Clean…	fastq	Fon_DG5B-M171_S13_L001_R1_001.fastq.gz	Fon_DG5B-M171_S13_L001_R2_001.fastq.gz
SRR33375739	SRP580642	new	PRJNA1254332	SAMN48110220	DG5B-M170:18S	metabarcoding of pelagic zooplankton	AMPLICON	METAGENOMIC	PCR	paired	ILLUMINA	Illumina MiSeq	DNA metabarcoding was performed on bulk zooplankton samples from two size fractions (0.21.0 mm, >1.0 mm) per net using a modified OMEGA E.Z.N.A. Blood Maxi extraction kit. DNA was eluted into 2 mL elution buffer, quantified with the Qubit dsDNA BR Assay (ThermoFisher Scientific), and normalized to 20 ng/L before PCR. Samples below 5 ng/L were cleaned and concentrated using Zymo Research DNA Clean…	fastq	Fon_DG5B-M170_S15_L001_R1_001.fastq.gz	Fon_DG5B-M170_S15_L001_R2_001.fastq.gz
SRR33375740	SRP580642	new	PRJNA1254332	SAMN48110287	DB5B-M133:18S	metabarcoding of pelagic zooplankton	AMPLICON	METAGENOMIC	PCR	paired	ILLUMINA	Illumina MiSeq	DNA metabarcoding was performed on bulk zooplankton samples from two size fractions (0.21.0 mm, >1.0 mm) per net using a modified OMEGA E.Z.N.A. Blood Maxi extraction kit. DNA was eluted into 2 mL elution buffer, quantified with the Qubit dsDNA BR Assay (ThermoFisher Scientific), and normalized to 20 ng/L before PCR. Samples below 5 ng/L were cleaned and concentrated using Zymo Research DNA Clean…	fastq	Fon_DB5B-M133_S33_L001_R1_001.fastq.gz	Fon_DB5B-M133_S33_L001_R2_001.fastq.gz
SRR33375741	SRP580642	new	PRJNA1254332	SAMN48110423	DG5B-M17:18S	metabarcoding of pelagic zooplankton	AMPLICON	METAGENOMIC	PCR	paired	ILLUMINA	Illumina MiSeq	DNA metabarcoding was performed on bulk zooplankton samples from two size fractions (0.21.0 mm, >1.0 mm) per net using a modified OMEGA E.Z.N.A. Blood Maxi extraction kit. DNA was eluted into 2 mL elution buffer, quantified with the Qubit dsDNA BR Assay (ThermoFisher Scientific), and normalized to 20 ng/L before PCR. Samples below 5 ng/L were cleaned and concentrated using Zymo Research DNA Clean…	fastq	Fon_DG5B-M17_S84_L001_R1_001.fastq.gz	Fon_DG5B-M17_S84_L001_R2_001.fastq.gz
SRR33375742	SRP580642	new	PRJNA1254332	SAMN48110218	DG5B-M169:18S	metabarcoding of pelagic zooplankton	AMPLICON	METAGENOMIC	PCR	paired	ILLUMINA	Illumina MiSeq	DNA metabarcoding was performed on bulk zooplankton samples from two size fractions (0.21.0 mm, >1.0 mm) per net using a modified OMEGA E.Z.N.A. Blood Maxi extraction kit. DNA was eluted into 2 mL elution buffer, quantified with the Qubit dsDNA BR Assay (ThermoFisher Scientific), and normalized to 20 ng/L before PCR. Samples below 5 ng/L were cleaned and concentrated using Zymo Research DNA Clean…	fastq	Fon_DG5B-M169_S1_L001_R1_001.fastq.gz	Fon_DG5B-M169_S1_L001_R2_001.fastq.gz
SRR33375743	SRP580642	new	PRJNA1254332	SAMN48110216	DG5B-M168:18S	metabarcoding of pelagic zooplankton	AMPLICON	METAGENOMIC	PCR	paired	ILLUMINA	Illumina MiSeq	DNA metabarcoding was performed on bulk zooplankton samples from two size fractions (0.21.0 mm, >1.0 mm) per net using a modified OMEGA E.Z.N.A. Blood Maxi extraction kit. DNA was eluted into 2 mL elution buffer, quantified with the Qubit dsDNA BR Assay (ThermoFisher Scientific), and normalized to 20 ng/L before PCR. Samples below 5 ng/L were cleaned and concentrated using Zymo Research DNA Clean…	fastq	Fon_DG5B-M168_S3_L001_R1_001.fastq.gz	Fon_DG5B-M168_S3_L001_R2_001.fastq.gz
SRR33375744	SRP580642	new	PRJNA1254332	SAMN48110215	DG5B-M167:18S	metabarcoding of pelagic zooplankton	AMPLICON	METAGENOMIC	PCR	paired	ILLUMINA	Illumina MiSeq	DNA metabarcoding was performed on bulk zooplankton samples from two size fractions (0.21.0 mm, >1.0 mm) per net using a modified OMEGA E.Z.N.A. Blood Maxi extraction kit. DNA was eluted into 2 mL elution buffer, quantified with the Qubit dsDNA BR Assay (ThermoFisher Scientific), and normalized to 20 ng/L before PCR. Samples below 5 ng/L were cleaned and concentrated using Zymo Research DNA Clean…	fastq	Fon_DG5B-M167_S5_L001_R1_001.fastq.gz	Fon_DG5B-M167_S5_L001_R2_001.fastq.gz
SRR33375745	SRP580642	new	PRJNA1254332	SAMN48110366	DG5B-M166:18S	metabarcoding of pelagic zooplankton	AMPLICON	METAGENOMIC	PCR	paired	ILLUMINA	Illumina MiSeq	DNA metabarcoding was performed on bulk zooplankton samples from two size fractions (0.21.0 mm, >1.0 mm) per net using a modified OMEGA E.Z.N.A. Blood Maxi extraction kit. DNA was eluted into 2 mL elution buffer, quantified with the Qubit dsDNA BR Assay (ThermoFisher Scientific), and normalized to 20 ng/L before PCR. Samples below 5 ng/L were cleaned and concentrated using Zymo Research DNA Clean…	fastq	Fon_DG5B-M166_S41_L001_R1_001.fastq.gz	Fon_DG5B-M166_S41_L001_R2_001.fastq.gz
SRR33375746	SRP580642	new	PRJNA1254332	SAMN48110494	DG5C-M96:18S	metabarcoding of pelagic zooplankton	AMPLICON	METAGENOMIC	PCR	paired	ILLUMINA	Illumina MiSeq	DNA metabarcoding was performed on bulk zooplankton samples from two size fractions (0.21.0 mm, >1.0 mm) per net using a modified OMEGA E.Z.N.A. Blood Maxi extraction kit. DNA was eluted into 2 mL elution buffer, quantified with the Qubit dsDNA BR Assay (ThermoFisher Scientific), and normalized to 20 ng/L before PCR. Samples below 5 ng/L were cleaned and concentrated using Zymo Research DNA Clean…	fastq	Fon_DG5C-M96_S119_L001_R1_001.fastq.gz	Fon_DG5C-M96_S119_L001_R2_001.fastq.gz
SRR33375747	SRP580642	new	PRJNA1254332	SAMN48110495	DG5C-M95:18S	metabarcoding of pelagic zooplankton	AMPLICON	METAGENOMIC	PCR	paired	ILLUMINA	Illumina MiSeq	DNA metabarcoding was performed on bulk zooplankton samples from two size fractions (0.21.0 mm, >1.0 mm) per net using a modified OMEGA E.Z.N.A. Blood Maxi extraction kit. DNA was eluted into 2 mL elution buffer, quantified with the Qubit dsDNA BR Assay (ThermoFisher Scientific), and normalized to 20 ng/L before PCR. Samples below 5 ng/L were cleaned and concentrated using Zymo Research DNA Clean…	fastq	Fon_DG5C-M95_S102_L001_R1_001.fastq.gz	Fon_DG5C-M95_S102_L001_R2_001.fastq.gz
SRR33375748	SRP580642	new	PRJNA1254332	SAMN48110498	DG5C-M94:18S	metabarcoding of pelagic zooplankton	AMPLICON	METAGENOMIC	PCR	paired	ILLUMINA	Illumina MiSeq	DNA metabarcoding was performed on bulk zooplankton samples from two size fractions (0.21.0 mm, >1.0 mm) per net using a modified OMEGA E.Z.N.A. Blood Maxi extraction kit. DNA was eluted into 2 mL elution buffer, quantified with the Qubit dsDNA BR Assay (ThermoFisher Scientific), and normalized to 20 ng/L before PCR. Samples below 5 ng/L were cleaned and concentrated using Zymo Research DNA Clean…	fastq	Fon_DG5C-M94_S107_L001_R1_001.fastq.gz	Fon_DG5C-M94_S107_L001_R2_001.fastq.gz
SRR33375749	SRP580642	new	PRJNA1254332	SAMN48110499	DG5C-M93:18S	metabarcoding of pelagic zooplankton	AMPLICON	METAGENOMIC	PCR	paired	ILLUMINA	Illumina MiSeq	DNA metabarcoding was performed on bulk zooplankton samples from two size fractions (0.21.0 mm, >1.0 mm) per net using a modified OMEGA E.Z.N.A. Blood Maxi extraction kit. DNA was eluted into 2 mL elution buffer, quantified with the Qubit dsDNA BR Assay (ThermoFisher Scientific), and normalized to 20 ng/L before PCR. Samples below 5 ng/L were cleaned and concentrated using Zymo Research DNA Clean…	fastq	Fon_DG5C-M93_S110_L001_R1_001.fastq.gz	Fon_DG5C-M93_S110_L001_R2_001.fastq.gz
SRR33375750	SRP580642	new	PRJNA1254332	SAMN48110485	DG5C-M92:18S	metabarcoding of pelagic zooplankton	AMPLICON	METAGENOMIC	PCR	paired	ILLUMINA	Illumina MiSeq	DNA metabarcoding was performed on bulk zooplankton samples from two size fractions (0.21.0 mm, >1.0 mm) per net using a modified OMEGA E.Z.N.A. Blood Maxi extraction kit. DNA was eluted into 2 mL elution buffer, quantified with the Qubit dsDNA BR Assay (ThermoFisher Scientific), and normalized to 20 ng/L before PCR. Samples below 5 ng/L were cleaned and concentrated using Zymo Research DNA Clean…	fastq	Fon_DG5C-M92_S105_L001_R1_001.fastq.gz	Fon_DG5C-M92_S105_L001_R2_001.fastq.gz
SRR33375751	SRP580642	new	PRJNA1254332	SAMN48110393	DG5B-M12:18S	metabarcoding of pelagic zooplankton	AMPLICON	METAGENOMIC	PCR	paired	ILLUMINA	Illumina MiSeq	DNA metabarcoding was performed on bulk zooplankton samples from two size fractions (0.21.0 mm, >1.0 mm) per net using a modified OMEGA E.Z.N.A. Blood Maxi extraction kit. DNA was eluted into 2 mL elution buffer, quantified with the Qubit dsDNA BR Assay (ThermoFisher Scientific), and normalized to 20 ng/L before PCR. Samples below 5 ng/L were cleaned and concentrated using Zymo Research DNA Clean…	fastq	Fon_DG5B-M12_S80_L001_R1_001.fastq.gz	Fon_DG5B-M12_S80_L001_R2_001.fastq.gz
SRR33375752	SRP580642	new	PRJNA1254332	SAMN48110484	DG5C-M91:18S	metabarcoding of pelagic zooplankton	AMPLICON	METAGENOMIC	PCR	paired	ILLUMINA	Illumina MiSeq	DNA metabarcoding was performed on bulk zooplankton samples from two size fractions (0.21.0 mm, >1.0 mm) per net using a modified OMEGA E.Z.N.A. Blood Maxi extraction kit. DNA was eluted into 2 mL elution buffer, quantified with the Qubit dsDNA BR Assay (ThermoFisher Scientific), and normalized to 20 ng/L before PCR. Samples below 5 ng/L were cleaned and concentrated using Zymo Research DNA Clean…	fastq	Fon_DG5C-M91_S118_L001_R1_001.fastq.gz	Fon_DG5C-M91_S118_L001_R2_001.fastq.gz
SRR33375753	SRP580642	new	PRJNA1254332	SAMN48110455	DG5C-M90:18S	metabarcoding of pelagic zooplankton	AMPLICON	METAGENOMIC	PCR	paired	ILLUMINA	Illumina MiSeq	DNA metabarcoding was performed on bulk zooplankton samples from two size fractions (0.21.0 mm, >1.0 mm) per net using a modified OMEGA E.Z.N.A. Blood Maxi extraction kit. DNA was eluted into 2 mL elution buffer, quantified with the Qubit dsDNA BR Assay (ThermoFisher Scientific), and normalized to 20 ng/L before PCR. Samples below 5 ng/L were cleaned and concentrated using Zymo Research DNA Clean…	fastq	Fon_DG5C-M90_S23_L001_R1_001.fastq.gz	Fon_DG5C-M90_S23_L001_R2_001.fastq.gz
SRR33375754	SRP580642	new	PRJNA1254332	SAMN48110508	DG5C-M9:18S	metabarcoding of pelagic zooplankton	AMPLICON	METAGENOMIC	PCR	paired	ILLUMINA	Illumina MiSeq	DNA metabarcoding was performed on bulk zooplankton samples from two size fractions (0.21.0 mm, >1.0 mm) per net using a modified OMEGA E.Z.N.A. Blood Maxi extraction kit. DNA was eluted into 2 mL elution buffer, quantified with the Qubit dsDNA BR Assay (ThermoFisher Scientific), and normalized to 20 ng/L before PCR. Samples below 5 ng/L were cleaned and concentrated using Zymo Research DNA Clean…	fastq	Fon_DG5C-M9_S1_L001_R1_001.fastq.gz	Fon_DG5C-M9_S1_L001_R2_001.fastq.gz
SRR33375755	SRP580642	new	PRJNA1254332	SAMN48110456	DG5C-M89:18S	metabarcoding of pelagic zooplankton	AMPLICON	METAGENOMIC	PCR	paired	ILLUMINA	Illumina MiSeq	DNA metabarcoding was performed on bulk zooplankton samples from two size fractions (0.21.0 mm, >1.0 mm) per net using a modified OMEGA E.Z.N.A. Blood Maxi extraction kit. DNA was eluted into 2 mL elution buffer, quantified with the Qubit dsDNA BR Assay (ThermoFisher Scientific), and normalized to 20 ng/L before PCR. Samples below 5 ng/L were cleaned and concentrated using Zymo Research DNA Clean…	fastq	Fon_DG5C-M89_S108_L001_R1_001.fastq.gz	Fon_DG5C-M89_S108_L001_R2_001.fastq.gz
SRR33375756	SRP580642	new	PRJNA1254332	SAMN48110457	DG5C-M88:18S	metabarcoding of pelagic zooplankton	AMPLICON	METAGENOMIC	PCR	paired	ILLUMINA	Illumina MiSeq	DNA metabarcoding was performed on bulk zooplankton samples from two size fractions (0.21.0 mm, >1.0 mm) per net using a modified OMEGA E.Z.N.A. Blood Maxi extraction kit. DNA was eluted into 2 mL elution buffer, quantified with the Qubit dsDNA BR Assay (ThermoFisher Scientific), and normalized to 20 ng/L before PCR. Samples below 5 ng/L were cleaned and concentrated using Zymo Research DNA Clean…	fastq	Fon_DG5C-M88_S96_L001_R1_001.fastq.gz	Fon_DG5C-M88_S96_L001_R2_001.fastq.gz
SRR33375757	SRP580642	new	PRJNA1254332	SAMN48110458	DG5C-M87:18S	metabarcoding of pelagic zooplankton	AMPLICON	METAGENOMIC	PCR	paired	ILLUMINA	Illumina MiSeq	DNA metabarcoding was performed on bulk zooplankton samples from two size fractions (0.21.0 mm, >1.0 mm) per net using a modified OMEGA E.Z.N.A. Blood Maxi extraction kit. DNA was eluted into 2 mL elution buffer, quantified with the Qubit dsDNA BR Assay (ThermoFisher Scientific), and normalized to 20 ng/L before PCR. Samples below 5 ng/L were cleaned and concentrated using Zymo Research DNA Clean…	fastq	Fon_DG5C-M87_S11_L001_R1_001.fastq.gz	Fon_DG5C-M87_S11_L001_R2_001.fastq.gz
SRR33375758	SRP580642	new	PRJNA1254332	SAMN48110461	DG5C-M86:18S	metabarcoding of pelagic zooplankton	AMPLICON	METAGENOMIC	PCR	paired	ILLUMINA	Illumina MiSeq	DNA metabarcoding was performed on bulk zooplankton samples from two size fractions (0.21.0 mm, >1.0 mm) per net using a modified OMEGA E.Z.N.A. Blood Maxi extraction kit. DNA was eluted into 2 mL elution buffer, quantified with the Qubit dsDNA BR Assay (ThermoFisher Scientific), and normalized to 20 ng/L before PCR. Samples below 5 ng/L were cleaned and concentrated using Zymo Research DNA Clean…	fastq	Fon_DG5C-M86_S60_L001_R1_001.fastq.gz	Fon_DG5C-M86_S60_L001_R2_001.fastq.gz
SRR33375759	SRP580642	new	PRJNA1254332	SAMN48110462	DG5C-M85:18S	metabarcoding of pelagic zooplankton	AMPLICON	METAGENOMIC	PCR	paired	ILLUMINA	Illumina MiSeq	DNA metabarcoding was performed on bulk zooplankton samples from two size fractions (0.21.0 mm, >1.0 mm) per net using a modified OMEGA E.Z.N.A. Blood Maxi extraction kit. DNA was eluted into 2 mL elution buffer, quantified with the Qubit dsDNA BR Assay (ThermoFisher Scientific), and normalized to 20 ng/L before PCR. Samples below 5 ng/L were cleaned and concentrated using Zymo Research DNA Clean…	fastq	Fon_DG5C-M85_S72_L001_R1_001.fastq.gz	Fon_DG5C-M85_S72_L001_R2_001.fastq.gz
SRR33375760	SRP580642	new	PRJNA1254332	SAMN48110463	DG5C-M84:18S	metabarcoding of pelagic zooplankton	AMPLICON	METAGENOMIC	PCR	paired	ILLUMINA	Illumina MiSeq	DNA metabarcoding was performed on bulk zooplankton samples from two size fractions (0.21.0 mm, >1.0 mm) per net using a modified OMEGA E.Z.N.A. Blood Maxi extraction kit. DNA was eluted into 2 mL elution buffer, quantified with the Qubit dsDNA BR Assay (ThermoFisher Scientific), and normalized to 20 ng/L before PCR. Samples below 5 ng/L were cleaned and concentrated using Zymo Research DNA Clean…	fastq	Fon_DG5C-M84_S36_L001_R1_001.fastq.gz	Fon_DG5C-M84_S36_L001_R2_001.fastq.gz
SRR33375761	SRP580642	new	PRJNA1254332	SAMN48110464	DG5C-M83:18S	metabarcoding of pelagic zooplankton	AMPLICON	METAGENOMIC	PCR	paired	ILLUMINA	Illumina MiSeq	DNA metabarcoding was performed on bulk zooplankton samples from two size fractions (0.21.0 mm, >1.0 mm) per net using a modified OMEGA E.Z.N.A. Blood Maxi extraction kit. DNA was eluted into 2 mL elution buffer, quantified with the Qubit dsDNA BR Assay (ThermoFisher Scientific), and normalized to 20 ng/L before PCR. Samples below 5 ng/L were cleaned and concentrated using Zymo Research DNA Clean…	fastq	Fon_DG5C-M83_S48_L001_R1_001.fastq.gz	Fon_DG5C-M83_S48_L001_R2_001.fastq.gz
SRR33375762	SRP580642	new	PRJNA1254332	SAMN48110517	DG5C-M7:18S	metabarcoding of pelagic zooplankton	AMPLICON	METAGENOMIC	PCR	paired	ILLUMINA	Illumina MiSeq	DNA metabarcoding was performed on bulk zooplankton samples from two size fractions (0.21.0 mm, >1.0 mm) per net using a modified OMEGA E.Z.N.A. Blood Maxi extraction kit. DNA was eluted into 2 mL elution buffer, quantified with the Qubit dsDNA BR Assay (ThermoFisher Scientific), and normalized to 20 ng/L before PCR. Samples below 5 ng/L were cleaned and concentrated using Zymo Research DNA Clean…	fastq	Fon_DG5C-M7_S25_L001_R1_001.fastq.gz	Fon_DG5C-M7_S25_L001_R2_001.fastq.gz
SRR33375763	SRP580642	new	PRJNA1254332	SAMN48110567	DG5C-M69:18S	metabarcoding of pelagic zooplankton	AMPLICON	METAGENOMIC	PCR	paired	ILLUMINA	Illumina MiSeq	DNA metabarcoding was performed on bulk zooplankton samples from two size fractions (0.21.0 mm, >1.0 mm) per net using a modified OMEGA E.Z.N.A. Blood Maxi extraction kit. DNA was eluted into 2 mL elution buffer, quantified with the Qubit dsDNA BR Assay (ThermoFisher Scientific), and normalized to 20 ng/L before PCR. Samples below 5 ng/L were cleaned and concentrated using Zymo Research DNA Clean…	fastq	Fon_DG5C-M69_S9_L001_R1_001.fastq.gz	Fon_DG5C-M69_S9_L001_R2_001.fastq.gz
SRR33375764	SRP580642	new	PRJNA1254332	SAMN48110561	DG5C-M68:18S	metabarcoding of pelagic zooplankton	AMPLICON	METAGENOMIC	PCR	paired	ILLUMINA	Illumina MiSeq	DNA metabarcoding was performed on bulk zooplankton samples from two size fractions (0.21.0 mm, >1.0 mm) per net using a modified OMEGA E.Z.N.A. Blood Maxi extraction kit. DNA was eluted into 2 mL elution buffer, quantified with the Qubit dsDNA BR Assay (ThermoFisher Scientific), and normalized to 20 ng/L before PCR. Samples below 5 ng/L were cleaned and concentrated using Zymo Research DNA Clean…	fastq	Fon_DG5C-M68_S20_L001_R1_001.fastq.gz	Fon_DG5C-M68_S20_L001_R2_001.fastq.gz
SRR33375765	SRP580642	new	PRJNA1254332	SAMN48110560	DG5C-M67:18S	metabarcoding of pelagic zooplankton	AMPLICON	METAGENOMIC	PCR	paired	ILLUMINA	Illumina MiSeq	DNA metabarcoding was performed on bulk zooplankton samples from two size fractions (0.21.0 mm, >1.0 mm) per net using a modified OMEGA E.Z.N.A. Blood Maxi extraction kit. DNA was eluted into 2 mL elution buffer, quantified with the Qubit dsDNA BR Assay (ThermoFisher Scientific), and normalized to 20 ng/L before PCR. Samples below 5 ng/L were cleaned and concentrated using Zymo Research DNA Clean…	fastq	Fon_DG5C-M67_S32_L001_R1_001.fastq.gz	Fon_DG5C-M67_S32_L001_R2_001.fastq.gz
SRR33375766	SRP580642	new	PRJNA1254332	SAMN48110569	DG5C-M66:18S	metabarcoding of pelagic zooplankton	AMPLICON	METAGENOMIC	PCR	paired	ILLUMINA	Illumina MiSeq	DNA metabarcoding was performed on bulk zooplankton samples from two size fractions (0.21.0 mm, >1.0 mm) per net using a modified OMEGA E.Z.N.A. Blood Maxi extraction kit. DNA was eluted into 2 mL elution buffer, quantified with the Qubit dsDNA BR Assay (ThermoFisher Scientific), and normalized to 20 ng/L before PCR. Samples below 5 ng/L were cleaned and concentrated using Zymo Research DNA Clean…	fastq	Fon_DG5C-M66_S44_L001_R1_001.fastq.gz	Fon_DG5C-M66_S44_L001_R2_001.fastq.gz
SRR33375767	SRP580642	new	PRJNA1254332	SAMN48110571	DG5C-M65:18S	metabarcoding of pelagic zooplankton	AMPLICON	METAGENOMIC	PCR	paired	ILLUMINA	Illumina MiSeq	DNA metabarcoding was performed on bulk zooplankton samples from two size fractions (0.21.0 mm, >1.0 mm) per net using a modified OMEGA E.Z.N.A. Blood Maxi extraction kit. DNA was eluted into 2 mL elution buffer, quantified with the Qubit dsDNA BR Assay (ThermoFisher Scientific), and normalized to 20 ng/L before PCR. Samples below 5 ng/L were cleaned and concentrated using Zymo Research DNA Clean…	fastq	Fon_DG5C-M65_S56_L001_R1_001.fastq.gz	Fon_DG5C-M65_S56_L001_R2_001.fastq.gz
SRR33375768	SRP580642	new	PRJNA1254332	SAMN48110573	DG5C-M64:18S	metabarcoding of pelagic zooplankton	AMPLICON	METAGENOMIC	PCR	paired	ILLUMINA	Illumina MiSeq	DNA metabarcoding was performed on bulk zooplankton samples from two size fractions (0.21.0 mm, >1.0 mm) per net using a modified OMEGA E.Z.N.A. Blood Maxi extraction kit. DNA was eluted into 2 mL elution buffer, quantified with the Qubit dsDNA BR Assay (ThermoFisher Scientific), and normalized to 20 ng/L before PCR. Samples below 5 ng/L were cleaned and concentrated using Zymo Research DNA Clean…	fastq	Fon_DG5C-M64_S68_L001_R1_001.fastq.gz	Fon_DG5C-M64_S68_L001_R2_001.fastq.gz
SRR33375769	SRP580642	new	PRJNA1254332	SAMN48110479	DG5C-M126:18S	metabarcoding of pelagic zooplankton	AMPLICON	METAGENOMIC	PCR	paired	ILLUMINA	Illumina MiSeq	DNA metabarcoding was performed on bulk zooplankton samples from two size fractions (0.21.0 mm, >1.0 mm) per net using a modified OMEGA E.Z.N.A. Blood Maxi extraction kit. DNA was eluted into 2 mL elution buffer, quantified with the Qubit dsDNA BR Assay (ThermoFisher Scientific), and normalized to 20 ng/L before PCR. Samples below 5 ng/L were cleaned and concentrated using Zymo Research DNA Clean…	fastq	Fon_DG5C-M126_S68_L001_R1_001.fastq.gz	Fon_DG5C-M126_S68_L001_R2_001.fastq.gz
SRR33375770	SRP580642	new	PRJNA1254332	SAMN48110476	DG5C-M125:18S	metabarcoding of pelagic zooplankton	AMPLICON	METAGENOMIC	PCR	paired	ILLUMINA	Illumina MiSeq	DNA metabarcoding was performed on bulk zooplankton samples from two size fractions (0.21.0 mm, >1.0 mm) per net using a modified OMEGA E.Z.N.A. Blood Maxi extraction kit. DNA was eluted into 2 mL elution buffer, quantified with the Qubit dsDNA BR Assay (ThermoFisher Scientific), and normalized to 20 ng/L before PCR. Samples below 5 ng/L were cleaned and concentrated using Zymo Research DNA Clean…	fastq	Fon_DG5C-M125_S69_L001_R1_001.fastq.gz	Fon_DG5C-M125_S69_L001_R2_001.fastq.gz
SRR33375771	SRP580642	new	PRJNA1254332	SAMN48110477	DG5C-M124:18S	metabarcoding of pelagic zooplankton	AMPLICON	METAGENOMIC	PCR	paired	ILLUMINA	Illumina MiSeq	DNA metabarcoding was performed on bulk zooplankton samples from two size fractions (0.21.0 mm, >1.0 mm) per net using a modified OMEGA E.Z.N.A. Blood Maxi extraction kit. DNA was eluted into 2 mL elution buffer, quantified with the Qubit dsDNA BR Assay (ThermoFisher Scientific), and normalized to 20 ng/L before PCR. Samples below 5 ng/L were cleaned and concentrated using Zymo Research DNA Clean…	fastq	Fon_DG5C-M124_S70_L001_R1_001.fastq.gz	Fon_DG5C-M124_S70_L001_R2_001.fastq.gz
SRR33375772	SRP580642	new	PRJNA1254332	SAMN48110474	DG5C-M123:18S	metabarcoding of pelagic zooplankton	AMPLICON	METAGENOMIC	PCR	paired	ILLUMINA	Illumina MiSeq	DNA metabarcoding was performed on bulk zooplankton samples from two size fractions (0.21.0 mm, >1.0 mm) per net using a modified OMEGA E.Z.N.A. Blood Maxi extraction kit. DNA was eluted into 2 mL elution buffer, quantified with the Qubit dsDNA BR Assay (ThermoFisher Scientific), and normalized to 20 ng/L before PCR. Samples below 5 ng/L were cleaned and concentrated using Zymo Research DNA Clean…	fastq	Fon_DG5C-M123_S71_L001_R1_001.fastq.gz	Fon_DG5C-M123_S71_L001_R2_001.fastq.gz
SRR33375773	SRP580642	new	PRJNA1254332	SAMN48110475	DG5C-M122:18S	metabarcoding of pelagic zooplankton	AMPLICON	METAGENOMIC	PCR	paired	ILLUMINA	Illumina MiSeq	DNA metabarcoding was performed on bulk zooplankton samples from two size fractions (0.21.0 mm, >1.0 mm) per net using a modified OMEGA E.Z.N.A. Blood Maxi extraction kit. DNA was eluted into 2 mL elution buffer, quantified with the Qubit dsDNA BR Assay (ThermoFisher Scientific), and normalized to 20 ng/L before PCR. Samples below 5 ng/L were cleaned and concentrated using Zymo Research DNA Clean…	fastq	Fon_DG5C-M122_S72_L001_R1_001.fastq.gz	Fon_DG5C-M122_S72_L001_R2_001.fastq.gz
SRR33375774	SRP580642	new	PRJNA1254332	SAMN48110472	DG5C-M121-COI-only :18S	metabarcoding of pelagic zooplankton	AMPLICON	METAGENOMIC	PCR	paired	ILLUMINA	Illumina MiSeq	DNA metabarcoding was performed on bulk zooplankton samples from two size fractions (0.21.0 mm, >1.0 mm) per net using a modified OMEGA E.Z.N.A. Blood Maxi extraction kit. DNA was eluted into 2 mL elution buffer, quantified with the Qubit dsDNA BR Assay (ThermoFisher Scientific), and normalized to 20 ng/L before PCR. Samples below 5 ng/L were cleaned and concentrated using Zymo Research DNA Clean…	fastq	Fon_DG5C-M121-COI-only_S100_L001_R1_001.fastq.gz	Fon_DG5C-M121-COI-only_S100_L001_R2_001.fastq.gz
SRR33375775	SRP580642	new	PRJNA1254332	SAMN48110471	DG5C-M121:18S	metabarcoding of pelagic zooplankton	AMPLICON	METAGENOMIC	PCR	paired	ILLUMINA	Illumina MiSeq	DNA metabarcoding was performed on bulk zooplankton samples from two size fractions (0.21.0 mm, >1.0 mm) per net using a modified OMEGA E.Z.N.A. Blood Maxi extraction kit. DNA was eluted into 2 mL elution buffer, quantified with the Qubit dsDNA BR Assay (ThermoFisher Scientific), and normalized to 20 ng/L before PCR. Samples below 5 ng/L were cleaned and concentrated using Zymo Research DNA Clean…	fastq	Fon_DG5C-M121_S57_L001_R1_001.fastq.gz	Fon_DG5C-M121_S57_L001_R2_001.fastq.gz
SRR33375776	SRP580642	new	PRJNA1254332	SAMN48110473	DG5C-M120:18S	metabarcoding of pelagic zooplankton	AMPLICON	METAGENOMIC	PCR	paired	ILLUMINA	Illumina MiSeq	DNA metabarcoding was performed on bulk zooplankton samples from two size fractions (0.21.0 mm, >1.0 mm) per net using a modified OMEGA E.Z.N.A. Blood Maxi extraction kit. DNA was eluted into 2 mL elution buffer, quantified with the Qubit dsDNA BR Assay (ThermoFisher Scientific), and normalized to 20 ng/L before PCR. Samples below 5 ng/L were cleaned and concentrated using Zymo Research DNA Clean…	fastq	Fon_DG5C-M120_S58_L001_R1_001.fastq.gz	Fon_DG5C-M120_S58_L001_R2_001.fastq.gz
SRR33375777	SRP580642	new	PRJNA1254332	SAMN48110503	DG5C-M12:18S	metabarcoding of pelagic zooplankton	AMPLICON	METAGENOMIC	PCR	paired	ILLUMINA	Illumina MiSeq	DNA metabarcoding was performed on bulk zooplankton samples from two size fractions (0.21.0 mm, >1.0 mm) per net using a modified OMEGA E.Z.N.A. Blood Maxi extraction kit. DNA was eluted into 2 mL elution buffer, quantified with the Qubit dsDNA BR Assay (ThermoFisher Scientific), and normalized to 20 ng/L before PCR. Samples below 5 ng/L were cleaned and concentrated using Zymo Research DNA Clean…	fastq	Fon_DG5C-M12_S62_L001_R1_001.fastq.gz	Fon_DG5C-M12_S62_L001_R2_001.fastq.gz
SRR33375778	SRP580642	new	PRJNA1254332	SAMN48110295	DG5B-M109:18S	metabarcoding of pelagic zooplankton	AMPLICON	METAGENOMIC	PCR	paired	ILLUMINA	Illumina MiSeq	DNA metabarcoding was performed on bulk zooplankton samples from two size fractions (0.21.0 mm, >1.0 mm) per net using a modified OMEGA E.Z.N.A. Blood Maxi extraction kit. DNA was eluted into 2 mL elution buffer, quantified with the Qubit dsDNA BR Assay (ThermoFisher Scientific), and normalized to 20 ng/L before PCR. Samples below 5 ng/L were cleaned and concentrated using Zymo Research DNA Clean…	fastq	Fon_DG5B-M109_S41_L001_R1_001.fastq.gz	Fon_DG5B-M109_S41_L001_R2_001.fastq.gz
SRR33375779	SRP580642	new	PRJNA1254332	SAMN48110469	DG5C-M119:18S	metabarcoding of pelagic zooplankton	AMPLICON	METAGENOMIC	PCR	paired	ILLUMINA	Illumina MiSeq	DNA metabarcoding was performed on bulk zooplankton samples from two size fractions (0.21.0 mm, >1.0 mm) per net using a modified OMEGA E.Z.N.A. Blood Maxi extraction kit. DNA was eluted into 2 mL elution buffer, quantified with the Qubit dsDNA BR Assay (ThermoFisher Scientific), and normalized to 20 ng/L before PCR. Samples below 5 ng/L were cleaned and concentrated using Zymo Research DNA Clean…	fastq	Fon_DG5C-M119_S59_L001_R1_001.fastq.gz	Fon_DG5C-M119_S59_L001_R2_001.fastq.gz
SRR33375780	SRP580642	new	PRJNA1254332	SAMN48110470	DG5C-M118:18S	metabarcoding of pelagic zooplankton	AMPLICON	METAGENOMIC	PCR	paired	ILLUMINA	Illumina MiSeq	DNA metabarcoding was performed on bulk zooplankton samples from two size fractions (0.21.0 mm, >1.0 mm) per net using a modified OMEGA E.Z.N.A. Blood Maxi extraction kit. DNA was eluted into 2 mL elution buffer, quantified with the Qubit dsDNA BR Assay (ThermoFisher Scientific), and normalized to 20 ng/L before PCR. Samples below 5 ng/L were cleaned and concentrated using Zymo Research DNA Clean…	fastq	Fon_DG5C-M118_S60_L001_R1_001.fastq.gz	Fon_DG5C-M118_S60_L001_R2_001.fastq.gz
SRR33375781	SRP580642	new	PRJNA1254332	SAMN48110467	DG5C-M117:18S	metabarcoding of pelagic zooplankton	AMPLICON	METAGENOMIC	PCR	paired	ILLUMINA	Illumina MiSeq	DNA metabarcoding was performed on bulk zooplankton samples from two size fractions (0.21.0 mm, >1.0 mm) per net using a modified OMEGA E.Z.N.A. Blood Maxi extraction kit. DNA was eluted into 2 mL elution buffer, quantified with the Qubit dsDNA BR Assay (ThermoFisher Scientific), and normalized to 20 ng/L before PCR. Samples below 5 ng/L were cleaned and concentrated using Zymo Research DNA Clean…	fastq	Fon_DG5C-M117_S61_L001_R1_001.fastq.gz	Fon_DG5C-M117_S61_L001_R2_001.fastq.gz
SRR33375782	SRP580642	new	PRJNA1254332	SAMN48110468	DG5C-M116:18S	metabarcoding of pelagic zooplankton	AMPLICON	METAGENOMIC	PCR	paired	ILLUMINA	Illumina MiSeq	DNA metabarcoding was performed on bulk zooplankton samples from two size fractions (0.21.0 mm, >1.0 mm) per net using a modified OMEGA E.Z.N.A. Blood Maxi extraction kit. DNA was eluted into 2 mL elution buffer, quantified with the Qubit dsDNA BR Assay (ThermoFisher Scientific), and normalized to 20 ng/L before PCR. Samples below 5 ng/L were cleaned and concentrated using Zymo Research DNA Clean…	fastq	Fon_DG5C-M116_S62_L001_R1_001.fastq.gz	Fon_DG5C-M116_S62_L001_R2_001.fastq.gz
SRR33375783	SRP580642	new	PRJNA1254332	SAMN48110465	DG5C-M115:18S	metabarcoding of pelagic zooplankton	AMPLICON	METAGENOMIC	PCR	paired	ILLUMINA	Illumina MiSeq	DNA metabarcoding was performed on bulk zooplankton samples from two size fractions (0.21.0 mm, >1.0 mm) per net using a modified OMEGA E.Z.N.A. Blood Maxi extraction kit. DNA was eluted into 2 mL elution buffer, quantified with the Qubit dsDNA BR Assay (ThermoFisher Scientific), and normalized to 20 ng/L before PCR. Samples below 5 ng/L were cleaned and concentrated using Zymo Research DNA Clean…	fastq	Fon_DG5C-M115_S63_L001_R1_001.fastq.gz	Fon_DG5C-M115_S63_L001_R2_001.fastq.gz
SRR33375784	SRP580642	new	PRJNA1254332	SAMN48110466	DG5C-M114:18S	metabarcoding of pelagic zooplankton	AMPLICON	METAGENOMIC	PCR	paired	ILLUMINA	Illumina MiSeq	DNA metabarcoding was performed on bulk zooplankton samples from two size fractions (0.21.0 mm, >1.0 mm) per net using a modified OMEGA E.Z.N.A. Blood Maxi extraction kit. DNA was eluted into 2 mL elution buffer, quantified with the Qubit dsDNA BR Assay (ThermoFisher Scientific), and normalized to 20 ng/L before PCR. Samples below 5 ng/L were cleaned and concentrated using Zymo Research DNA Clean…	fastq	Fon_DG5C-M114_S64_L001_R1_001.fastq.gz	Fon_DG5C-M114_S64_L001_R2_001.fastq.gz
SRR33375785	SRP580642	new	PRJNA1254332	SAMN48110577	DG5C-M113:18S	metabarcoding of extraction blank	AMPLICON	METAGENOMIC	PCR	paired	ILLUMINA	Illumina MiSeq	DNA metabarcoding was performed on bulk zooplankton samples from two size fractions (0.21.0 mm, >1.0 mm) per net using a modified OMEGA E.Z.N.A. Blood Maxi extraction kit. DNA was eluted into 2 mL elution buffer, quantified with the Qubit dsDNA BR Assay (ThermoFisher Scientific), and normalized to 20 ng/L before PCR. Samples below 5 ng/L were cleaned and concentrated using Zymo Research DNA Clean…	fastq	Fon_DG5C-M113_S117_L001_R1_001.fastq.gz	Fon_DG5C-M113_S117_L001_R2_001.fastq.gz
SRR33375786	SRP580642	new	PRJNA1254332	SAMN48110576	DG5C-M112:18S	metabarcoding of extraction blank	AMPLICON	METAGENOMIC	PCR	paired	ILLUMINA	Illumina MiSeq	DNA metabarcoding was performed on bulk zooplankton samples from two size fractions (0.21.0 mm, >1.0 mm) per net using a modified OMEGA E.Z.N.A. Blood Maxi extraction kit. DNA was eluted into 2 mL elution buffer, quantified with the Qubit dsDNA BR Assay (ThermoFisher Scientific), and normalized to 20 ng/L before PCR. Samples below 5 ng/L were cleaned and concentrated using Zymo Research DNA Clean…	fastq	Fon_DG5C-M112_S120_L001_R1_001.fastq.gz	Fon_DG5C-M112_S120_L001_R2_001.fastq.gz
SRR33375787	SRP580642	new	PRJNA1254332	SAMN48110575	DG5C-M111:18S	metabarcoding of extraction blank	AMPLICON	METAGENOMIC	PCR	paired	ILLUMINA	Illumina MiSeq	DNA metabarcoding was performed on bulk zooplankton samples from two size fractions (0.21.0 mm, >1.0 mm) per net using a modified OMEGA E.Z.N.A. Blood Maxi extraction kit. DNA was eluted into 2 mL elution buffer, quantified with the Qubit dsDNA BR Assay (ThermoFisher Scientific), and normalized to 20 ng/L before PCR. Samples below 5 ng/L were cleaned and concentrated using Zymo Research DNA Clean…	fastq	Fon_DG5C-M111_S98_L001_R1_001.fastq.gz	Fon_DG5C-M111_S98_L001_R2_001.fastq.gz
SRR33375788	SRP580642	new	PRJNA1254332	SAMN48110598	DG5C-M110:18S	metabarcoding of pelagic zooplankton	AMPLICON	METAGENOMIC	PCR	paired	ILLUMINA	Illumina MiSeq	DNA metabarcoding was performed on bulk zooplankton samples from two size fractions (0.21.0 mm, >1.0 mm) per net using a modified OMEGA E.Z.N.A. Blood Maxi extraction kit. DNA was eluted into 2 mL elution buffer, quantified with the Qubit dsDNA BR Assay (ThermoFisher Scientific), and normalized to 20 ng/L before PCR. Samples below 5 ng/L were cleaned and concentrated using Zymo Research DNA Clean…	fastq	Fon_DG5C-M110_S12_L001_R1_001.fastq.gz	Fon_DG5C-M110_S12_L001_R2_001.fastq.gz
SRR33375789	SRP580642	new	PRJNA1254332	SAMN48110291	DG5B-M108:18S	metabarcoding of pelagic zooplankton	AMPLICON	METAGENOMIC	PCR	paired	ILLUMINA	Illumina MiSeq	DNA metabarcoding was performed on bulk zooplankton samples from two size fractions (0.21.0 mm, >1.0 mm) per net using a modified OMEGA E.Z.N.A. Blood Maxi extraction kit. DNA was eluted into 2 mL elution buffer, quantified with the Qubit dsDNA BR Assay (ThermoFisher Scientific), and normalized to 20 ng/L before PCR. Samples below 5 ng/L were cleaned and concentrated using Zymo Research DNA Clean…	fastq	Fon_DG5B-M108_S45_L001_R1_001.fastq.gz	Fon_DG5B-M108_S45_L001_R2_001.fastq.gz
SRR33375790	SRP580642	new	PRJNA1254332	SAMN48110505	DG5C-M11:18S	metabarcoding of pelagic zooplankton	AMPLICON	METAGENOMIC	PCR	paired	ILLUMINA	Illumina MiSeq	DNA metabarcoding was performed on bulk zooplankton samples from two size fractions (0.21.0 mm, >1.0 mm) per net using a modified OMEGA E.Z.N.A. Blood Maxi extraction kit. DNA was eluted into 2 mL elution buffer, quantified with the Qubit dsDNA BR Assay (ThermoFisher Scientific), and normalized to 20 ng/L before PCR. Samples below 5 ng/L were cleaned and concentrated using Zymo Research DNA Clean…	fastq	Fon_DG5C-M11_S74_L001_R1_001.fastq.gz	Fon_DG5C-M11_S74_L001_R2_001.fastq.gz
SRR33375791	SRP580642	new	PRJNA1254332	SAMN48110497	DG5C-M101:18S	metabarcoding of pelagic zooplankton	AMPLICON	METAGENOMIC	PCR	paired	ILLUMINA	Illumina MiSeq	DNA metabarcoding was performed on bulk zooplankton samples from two size fractions (0.21.0 mm, >1.0 mm) per net using a modified OMEGA E.Z.N.A. Blood Maxi extraction kit. DNA was eluted into 2 mL elution buffer, quantified with the Qubit dsDNA BR Assay (ThermoFisher Scientific), and normalized to 20 ng/L before PCR. Samples below 5 ng/L were cleaned and concentrated using Zymo Research DNA Clean…	fastq	Fon_DG5C-M101_S116_L001_R1_001.fastq.gz	Fon_DG5C-M101_S116_L001_R2_001.fastq.gz
SRR33375792	SRP580642	new	PRJNA1254332	SAMN48110289	DG5B-M107:18S	metabarcoding of pelagic zooplankton	AMPLICON	METAGENOMIC	PCR	paired	ILLUMINA	Illumina MiSeq	DNA metabarcoding was performed on bulk zooplankton samples from two size fractions (0.21.0 mm, >1.0 mm) per net using a modified OMEGA E.Z.N.A. Blood Maxi extraction kit. DNA was eluted into 2 mL elution buffer, quantified with the Qubit dsDNA BR Assay (ThermoFisher Scientific), and normalized to 20 ng/L before PCR. Samples below 5 ng/L were cleaned and concentrated using Zymo Research DNA Clean…	fastq	Fon_DG5B-M107_S47_L001_R1_001.fastq.gz	Fon_DG5B-M107_S47_L001_R2_001.fastq.gz
SRR33375793	SRP580642	new	PRJNA1254332	SAMN48110487	DG5C-M100:18S	metabarcoding of pelagic zooplankton	AMPLICON	METAGENOMIC	PCR	paired	ILLUMINA	Illumina MiSeq	DNA metabarcoding was performed on bulk zooplankton samples from two size fractions (0.21.0 mm, >1.0 mm) per net using a modified OMEGA E.Z.N.A. Blood Maxi extraction kit. DNA was eluted into 2 mL elution buffer, quantified with the Qubit dsDNA BR Assay (ThermoFisher Scientific), and normalized to 20 ng/L before PCR. Samples below 5 ng/L were cleaned and concentrated using Zymo Research DNA Clean…	fastq	Fon_DG5C-M100_S115_L001_R1_001.fastq.gz	Fon_DG5C-M100_S115_L001_R2_001.fastq.gz
SRR33375794	SRP580642	new	PRJNA1254332	SAMN48110506	DG5C-M10:18S	metabarcoding of pelagic zooplankton	AMPLICON	METAGENOMIC	PCR	paired	ILLUMINA	Illumina MiSeq	DNA metabarcoding was performed on bulk zooplankton samples from two size fractions (0.21.0 mm, >1.0 mm) per net using a modified OMEGA E.Z.N.A. Blood Maxi extraction kit. DNA was eluted into 2 mL elution buffer, quantified with the Qubit dsDNA BR Assay (ThermoFisher Scientific), and normalized to 20 ng/L before PCR. Samples below 5 ng/L were cleaned and concentrated using Zymo Research DNA Clean…	fastq	Fon_DG5C-M10_S86_L001_R1_001.fastq.gz	Fon_DG5C-M10_S86_L001_R2_001.fastq.gz
SRR33375795	SRP580642	new	PRJNA1254332	SAMN48110511	DG5C-M1:18S	metabarcoding of pelagic zooplankton	AMPLICON	METAGENOMIC	PCR	paired	ILLUMINA	Illumina MiSeq	DNA metabarcoding was performed on bulk zooplankton samples from two size fractions (0.21.0 mm, >1.0 mm) per net using a modified OMEGA E.Z.N.A. Blood Maxi extraction kit. DNA was eluted into 2 mL elution buffer, quantified with the Qubit dsDNA BR Assay (ThermoFisher Scientific), and normalized to 20 ng/L before PCR. Samples below 5 ng/L were cleaned and concentrated using Zymo Research DNA Clean…	fastq	Fon_DG5C-M1_S85_L001_R1_001.fastq.gz	Fon_DG5C-M1_S85_L001_R2_001.fastq.gz
SRR33375796	SRP580642	new	PRJNA1254332	SAMN48110373	DG5B-M99:18S	metabarcoding of pelagic zooplankton	AMPLICON	METAGENOMIC	PCR	paired	ILLUMINA	Illumina MiSeq	DNA metabarcoding was performed on bulk zooplankton samples from two size fractions (0.21.0 mm, >1.0 mm) per net using a modified OMEGA E.Z.N.A. Blood Maxi extraction kit. DNA was eluted into 2 mL elution buffer, quantified with the Qubit dsDNA BR Assay (ThermoFisher Scientific), and normalized to 20 ng/L before PCR. Samples below 5 ng/L were cleaned and concentrated using Zymo Research DNA Clean…	fastq	Fon_DG5B-M99_S52_L001_R1_001.fastq.gz	Fon_DG5B-M99_S52_L001_R2_001.fastq.gz
SRR33375797	SRP580642	new	PRJNA1254332	SAMN48110353	DG5B-M98:18S	metabarcoding of pelagic zooplankton	AMPLICON	METAGENOMIC	PCR	paired	ILLUMINA	Illumina MiSeq	DNA metabarcoding was performed on bulk zooplankton samples from two size fractions (0.21.0 mm, >1.0 mm) per net using a modified OMEGA E.Z.N.A. Blood Maxi extraction kit. DNA was eluted into 2 mL elution buffer, quantified with the Qubit dsDNA BR Assay (ThermoFisher Scientific), and normalized to 20 ng/L before PCR. Samples below 5 ng/L were cleaned and concentrated using Zymo Research DNA Clean…	fastq	Fon_DG5B-M98_S68_L001_R1_001.fastq.gz	Fon_DG5B-M98_S68_L001_R2_001.fastq.gz
SRR33375798	SRP580642	new	PRJNA1254332	SAMN48110319	DG5B-M97:18S	metabarcoding of pelagic zooplankton	AMPLICON	METAGENOMIC	PCR	paired	ILLUMINA	Illumina MiSeq	DNA metabarcoding was performed on bulk zooplankton samples from two size fractions (0.21.0 mm, >1.0 mm) per net using a modified OMEGA E.Z.N.A. Blood Maxi extraction kit. DNA was eluted into 2 mL elution buffer, quantified with the Qubit dsDNA BR Assay (ThermoFisher Scientific), and normalized to 20 ng/L before PCR. Samples below 5 ng/L were cleaned and concentrated using Zymo Research DNA Clean…	fastq	Fon_DG5B-M97_S38_L001_R1_001.fastq.gz	Fon_DG5B-M97_S38_L001_R2_001.fastq.gz
SRR33375799	SRP580642	new	PRJNA1254332	SAMN48110405	DG5B-M9:18S	metabarcoding of pelagic zooplankton	AMPLICON	METAGENOMIC	PCR	paired	ILLUMINA	Illumina MiSeq	DNA metabarcoding was performed on bulk zooplankton samples from two size fractions (0.21.0 mm, >1.0 mm) per net using a modified OMEGA E.Z.N.A. Blood Maxi extraction kit. DNA was eluted into 2 mL elution buffer, quantified with the Qubit dsDNA BR Assay (ThermoFisher Scientific), and normalized to 20 ng/L before PCR. Samples below 5 ng/L were cleaned and concentrated using Zymo Research DNA Clean…	fastq	Fon_DG5B-M9_S84_L001_R1_001.fastq.gz	Fon_DG5B-M9_S84_L001_R2_001.fastq.gz
SRR33375800	SRP580642	new	PRJNA1254332	SAMN48110415	DG5B-M89:18S	metabarcoding of pelagic zooplankton	AMPLICON	METAGENOMIC	PCR	paired	ILLUMINA	Illumina MiSeq	DNA metabarcoding was performed on bulk zooplankton samples from two size fractions (0.21.0 mm, >1.0 mm) per net using a modified OMEGA E.Z.N.A. Blood Maxi extraction kit. DNA was eluted into 2 mL elution buffer, quantified with the Qubit dsDNA BR Assay (ThermoFisher Scientific), and normalized to 20 ng/L before PCR. Samples below 5 ng/L were cleaned and concentrated using Zymo Research DNA Clean…	fastq	Fon_DG5B-M89_S76_L001_R1_001.fastq.gz	Fon_DG5B-M89_S76_L001_R2_001.fastq.gz
SRR33375801	SRP580642	new	PRJNA1254332	SAMN48110413	DG5B-M88:18S	metabarcoding of pelagic zooplankton	AMPLICON	METAGENOMIC	PCR	paired	ILLUMINA	Illumina MiSeq	DNA metabarcoding was performed on bulk zooplankton samples from two size fractions (0.21.0 mm, >1.0 mm) per net using a modified OMEGA E.Z.N.A. Blood Maxi extraction kit. DNA was eluted into 2 mL elution buffer, quantified with the Qubit dsDNA BR Assay (ThermoFisher Scientific), and normalized to 20 ng/L before PCR. Samples below 5 ng/L were cleaned and concentrated using Zymo Research DNA Clean…	fastq	Fon_DG5B-M88_S78_L001_R1_001.fastq.gz	Fon_DG5B-M88_S78_L001_R2_001.fastq.gz
SRR33375802	SRP580642	new	PRJNA1254332	SAMN48110383	DG5B-M87:18S	metabarcoding of pelagic zooplankton	AMPLICON	METAGENOMIC	PCR	paired	ILLUMINA	Illumina MiSeq	DNA metabarcoding was performed on bulk zooplankton samples from two size fractions (0.21.0 mm, >1.0 mm) per net using a modified OMEGA E.Z.N.A. Blood Maxi extraction kit. DNA was eluted into 2 mL elution buffer, quantified with the Qubit dsDNA BR Assay (ThermoFisher Scientific), and normalized to 20 ng/L before PCR. Samples below 5 ng/L were cleaned and concentrated using Zymo Research DNA Clean…	fastq	Fon_DG5B-M87_S58_L001_R1_001.fastq.gz	Fon_DG5B-M87_S58_L001_R2_001.fastq.gz
SRR33375803	SRP580642	new	PRJNA1254332	SAMN48110379	DG5B-M86:18S	metabarcoding of pelagic zooplankton	AMPLICON	METAGENOMIC	PCR	paired	ILLUMINA	Illumina MiSeq	DNA metabarcoding was performed on bulk zooplankton samples from two size fractions (0.21.0 mm, >1.0 mm) per net using a modified OMEGA E.Z.N.A. Blood Maxi extraction kit. DNA was eluted into 2 mL elution buffer, quantified with the Qubit dsDNA BR Assay (ThermoFisher Scientific), and normalized to 20 ng/L before PCR. Samples below 5 ng/L were cleaned and concentrated using Zymo Research DNA Clean…	fastq	Fon_DG5B-M86_S62_L001_R1_001.fastq.gz	Fon_DG5B-M86_S62_L001_R2_001.fastq.gz
SRR33375804	SRP580642	new	PRJNA1254332	SAMN48110256	DG5B-M85:18S	metabarcoding of pelagic zooplankton	AMPLICON	METAGENOMIC	PCR	paired	ILLUMINA	Illumina MiSeq	DNA metabarcoding was performed on bulk zooplankton samples from two size fractions (0.21.0 mm, >1.0 mm) per net using a modified OMEGA E.Z.N.A. Blood Maxi extraction kit. DNA was eluted into 2 mL elution buffer, quantified with the Qubit dsDNA BR Assay (ThermoFisher Scientific), and normalized to 20 ng/L before PCR. Samples below 5 ng/L were cleaned and concentrated using Zymo Research DNA Clean…	fastq	Fon_DG5B-M85_S2_L001_R1_001.fastq.gz	Fon_DG5B-M85_S2_L001_R2_001.fastq.gz
SRR33375805	SRP580642	new	PRJNA1254332	SAMN48110403	DG5B-M84:18S	metabarcoding of pelagic zooplankton	AMPLICON	METAGENOMIC	PCR	paired	ILLUMINA	Illumina MiSeq	DNA metabarcoding was performed on bulk zooplankton samples from two size fractions (0.21.0 mm, >1.0 mm) per net using a modified OMEGA E.Z.N.A. Blood Maxi extraction kit. DNA was eluted into 2 mL elution buffer, quantified with the Qubit dsDNA BR Assay (ThermoFisher Scientific), and normalized to 20 ng/L before PCR. Samples below 5 ng/L were cleaned and concentrated using Zymo Research DNA Clean…	fastq	Fon_DG5B-M84_S86_L001_R1_001.fastq.gz	Fon_DG5B-M84_S86_L001_R2_001.fastq.gz
SRR33375806	SRP580642	new	PRJNA1254332	SAMN48110284	DG5B-M105:18S	metabarcoding of pelagic zooplankton	AMPLICON	METAGENOMIC	PCR	paired	ILLUMINA	Illumina MiSeq	DNA metabarcoding was performed on bulk zooplankton samples from two size fractions (0.21.0 mm, >1.0 mm) per net using a modified OMEGA E.Z.N.A. Blood Maxi extraction kit. DNA was eluted into 2 mL elution buffer, quantified with the Qubit dsDNA BR Assay (ThermoFisher Scientific), and normalized to 20 ng/L before PCR. Samples below 5 ng/L were cleaned and concentrated using Zymo Research DNA Clean…	fastq	Fon_DG5B-M105_S38_L001_R1_001.fastq.gz	Fon_DG5B-M105_S38_L001_R2_001.fastq.gz
SRR33375807	SRP580642	new	PRJNA1254332	SAMN48110396	DB5B-M127:18S	metabarcoding of pelagic zooplankton	AMPLICON	METAGENOMIC	PCR	paired	ILLUMINA	Illumina MiSeq	DNA metabarcoding was performed on bulk zooplankton samples from two size fractions (0.21.0 mm, >1.0 mm) per net using a modified OMEGA E.Z.N.A. Blood Maxi extraction kit. DNA was eluted into 2 mL elution buffer, quantified with the Qubit dsDNA BR Assay (ThermoFisher Scientific), and normalized to 20 ng/L before PCR. Samples below 5 ng/L were cleaned and concentrated using Zymo Research DNA Clean…	fastq	Fon_DB5B-M127_S75_L001_R1_001.fastq.gz	Fon_DB5B-M127_S75_L001_R2_001.fastq.gz
SRR33375808	SRP580642	new	PRJNA1254332	SAMN48110313	DG5B-M83:18S	metabarcoding of pelagic zooplankton	AMPLICON	METAGENOMIC	PCR	paired	ILLUMINA	Illumina MiSeq	DNA metabarcoding was performed on bulk zooplankton samples from two size fractions (0.21.0 mm, >1.0 mm) per net using a modified OMEGA E.Z.N.A. Blood Maxi extraction kit. DNA was eluted into 2 mL elution buffer, quantified with the Qubit dsDNA BR Assay (ThermoFisher Scientific), and normalized to 20 ng/L before PCR. Samples below 5 ng/L were cleaned and concentrated using Zymo Research DNA Clean…	fastq	Fon_DG5B-M83_S28_L001_R1_001.fastq.gz	Fon_DG5B-M83_S28_L001_R2_001.fastq.gz
SRR33375809	SRP580642	new	PRJNA1254332	SAMN48110307	DG5B-M82:18S	metabarcoding of pelagic zooplankton	AMPLICON	METAGENOMIC	PCR	paired	ILLUMINA	Illumina MiSeq	DNA metabarcoding was performed on bulk zooplankton samples from two size fractions (0.21.0 mm, >1.0 mm) per net using a modified OMEGA E.Z.N.A. Blood Maxi extraction kit. DNA was eluted into 2 mL elution buffer, quantified with the Qubit dsDNA BR Assay (ThermoFisher Scientific), and normalized to 20 ng/L before PCR. Samples below 5 ng/L were cleaned and concentrated using Zymo Research DNA Clean…	fastq	Fon_DG5B-M82_S18_L001_R1_001.fastq.gz	Fon_DG5B-M82_S18_L001_R2_001.fastq.gz
SRR33375810	SRP580642	new	PRJNA1254332	SAMN48110258	DG5B-M81:18S	metabarcoding of pelagic zooplankton	AMPLICON	METAGENOMIC	PCR	paired	ILLUMINA	Illumina MiSeq	DNA metabarcoding was performed on bulk zooplankton samples from two size fractions (0.21.0 mm, >1.0 mm) per net using a modified OMEGA E.Z.N.A. Blood Maxi extraction kit. DNA was eluted into 2 mL elution buffer, quantified with the Qubit dsDNA BR Assay (ThermoFisher Scientific), and normalized to 20 ng/L before PCR. Samples below 5 ng/L were cleaned and concentrated using Zymo Research DNA Clean…	fastq	Fon_DG5B-M81_S16_L001_R1_001.fastq.gz	Fon_DG5B-M81_S16_L001_R2_001.fastq.gz
SRR33375811	SRP580642	new	PRJNA1254332	SAMN48110252	DG5B-M80:18S	metabarcoding of pelagic zooplankton	AMPLICON	METAGENOMIC	PCR	paired	ILLUMINA	Illumina MiSeq	DNA metabarcoding was performed on bulk zooplankton samples from two size fractions (0.21.0 mm, >1.0 mm) per net using a modified OMEGA E.Z.N.A. Blood Maxi extraction kit. DNA was eluted into 2 mL elution buffer, quantified with the Qubit dsDNA BR Assay (ThermoFisher Scientific), and normalized to 20 ng/L before PCR. Samples below 5 ng/L were cleaned and concentrated using Zymo Research DNA Clean…	fastq	Fon_DG5B-M80_S6_L001_R1_001.fastq.gz	Fon_DG5B-M80_S6_L001_R2_001.fastq.gz
SRR33375812	SRP580642	new	PRJNA1254332	SAMN48110323	DG5B-M8:18S	metabarcoding of pelagic zooplankton	AMPLICON	METAGENOMIC	PCR	paired	ILLUMINA	Illumina MiSeq	DNA metabarcoding was performed on bulk zooplankton samples from two size fractions (0.21.0 mm, >1.0 mm) per net using a modified OMEGA E.Z.N.A. Blood Maxi extraction kit. DNA was eluted into 2 mL elution buffer, quantified with the Qubit dsDNA BR Assay (ThermoFisher Scientific), and normalized to 20 ng/L before PCR. Samples below 5 ng/L were cleaned and concentrated using Zymo Research DNA Clean…	fastq	Fon_DG5B-M8_S99_L001_R1_001.fastq.gz	Fon_DG5B-M8_S99_L001_R2_001.fastq.gz
SRR33375813	SRP580642	new	PRJNA1254332	SAMN48110242	DG5B-M79:18S	metabarcoding of pelagic zooplankton	AMPLICON	METAGENOMIC	PCR	paired	ILLUMINA	Illumina MiSeq	DNA metabarcoding was performed on bulk zooplankton samples from two size fractions (0.21.0 mm, >1.0 mm) per net using a modified OMEGA E.Z.N.A. Blood Maxi extraction kit. DNA was eluted into 2 mL elution buffer, quantified with the Qubit dsDNA BR Assay (ThermoFisher Scientific), and normalized to 20 ng/L before PCR. Samples below 5 ng/L were cleaned and concentrated using Zymo Research DNA Clean…	fastq	Fon_DG5B-M79_S108_L001_R1_001.fastq.gz	Fon_DG5B-M79_S108_L001_R2_001.fastq.gz
SRR33375814	SRP580642	new	PRJNA1254332	SAMN48110309	DG5B-M78:18S	metabarcoding of pelagic zooplankton	AMPLICON	METAGENOMIC	PCR	paired	ILLUMINA	Illumina MiSeq	DNA metabarcoding was performed on bulk zooplankton samples from two size fractions (0.21.0 mm, >1.0 mm) per net using a modified OMEGA E.Z.N.A. Blood Maxi extraction kit. DNA was eluted into 2 mL elution buffer, quantified with the Qubit dsDNA BR Assay (ThermoFisher Scientific), and normalized to 20 ng/L before PCR. Samples below 5 ng/L were cleaned and concentrated using Zymo Research DNA Clean…	fastq	Fon_DG5B-M78_S32_L001_R1_001.fastq.gz	Fon_DG5B-M78_S32_L001_R2_001.fastq.gz
SRR33375815	SRP580642	new	PRJNA1254332	SAMN48110426	DG5B-M215:18S	metabarcoding of pelagic zooplankton	AMPLICON	METAGENOMIC	PCR	paired	ILLUMINA	Illumina MiSeq	DNA metabarcoding was performed on bulk zooplankton samples from two size fractions (0.21.0 mm, >1.0 mm) per net using a modified OMEGA E.Z.N.A. Blood Maxi extraction kit. DNA was eluted into 2 mL elution buffer, quantified with the Qubit dsDNA BR Assay (ThermoFisher Scientific), and normalized to 20 ng/L before PCR. Samples below 5 ng/L were cleaned and concentrated using Zymo Research DNA Clean…	fastq	Fon_DG5B-M215_S92_L001_R1_001.fastq.gz	Fon_DG5B-M215_S92_L001_R2_001.fastq.gz
SRR33375816	SRP580642	new	PRJNA1254332	SAMN48110388	DG5B-M214:18S	metabarcoding of pelagic zooplankton	AMPLICON	METAGENOMIC	PCR	paired	ILLUMINA	Illumina MiSeq	DNA metabarcoding was performed on bulk zooplankton samples from two size fractions (0.21.0 mm, >1.0 mm) per net using a modified OMEGA E.Z.N.A. Blood Maxi extraction kit. DNA was eluted into 2 mL elution buffer, quantified with the Qubit dsDNA BR Assay (ThermoFisher Scientific), and normalized to 20 ng/L before PCR. Samples below 5 ng/L were cleaned and concentrated using Zymo Research DNA Clean…	fastq	Fon_DG5B-M214_S67_L001_R1_001.fastq.gz	Fon_DG5B-M214_S67_L001_R2_001.fastq.gz
SRR33375817	SRP580642	new	PRJNA1254332	SAMN48110404	DG5B-M213:18S	metabarcoding of pelagic zooplankton	AMPLICON	METAGENOMIC	PCR	paired	ILLUMINA	Illumina MiSeq	DNA metabarcoding was performed on bulk zooplankton samples from two size fractions (0.21.0 mm, >1.0 mm) per net using a modified OMEGA E.Z.N.A. Blood Maxi extraction kit. DNA was eluted into 2 mL elution buffer, quantified with the Qubit dsDNA BR Assay (ThermoFisher Scientific), and normalized to 20 ng/L before PCR. Samples below 5 ng/L were cleaned and concentrated using Zymo Research DNA Clean…	fastq	Fon_DG5B-M213_S83_L001_R1_001.fastq.gz	Fon_DG5B-M213_S83_L001_R2_001.fastq.gz
SRR33375818	SRP580642	new	PRJNA1254332	SAMN48110386	DG5B-M212:18S	metabarcoding of pelagic zooplankton	AMPLICON	METAGENOMIC	PCR	paired	ILLUMINA	Illumina MiSeq	DNA metabarcoding was performed on bulk zooplankton samples from two size fractions (0.21.0 mm, >1.0 mm) per net using a modified OMEGA E.Z.N.A. Blood Maxi extraction kit. DNA was eluted into 2 mL elution buffer, quantified with the Qubit dsDNA BR Assay (ThermoFisher Scientific), and normalized to 20 ng/L before PCR. Samples below 5 ng/L were cleaned and concentrated using Zymo Research DNA Clean…	fastq	Fon_DG5B-M212_S69_L001_R1_001.fastq.gz	Fon_DG5B-M212_S69_L001_R2_001.fastq.gz
SRR33375819	SRP580642	new	PRJNA1254332	SAMN48110370	DG5B-M211:18S	metabarcoding of pelagic zooplankton	AMPLICON	METAGENOMIC	PCR	paired	ILLUMINA	Illumina MiSeq	DNA metabarcoding was performed on bulk zooplankton samples from two size fractions (0.21.0 mm, >1.0 mm) per net using a modified OMEGA E.Z.N.A. Blood Maxi extraction kit. DNA was eluted into 2 mL elution buffer, quantified with the Qubit dsDNA BR Assay (ThermoFisher Scientific), and normalized to 20 ng/L before PCR. Samples below 5 ng/L were cleaned and concentrated using Zymo Research DNA Clean…	fastq	Fon_DG5B-M211_S53_L001_R1_001.fastq.gz	Fon_DG5B-M211_S53_L001_R2_001.fastq.gz
SRR33375820	SRP580642	new	PRJNA1254332	SAMN48110372	DG5B-M210:18S	metabarcoding of pelagic zooplankton	AMPLICON	METAGENOMIC	PCR	paired	ILLUMINA	Illumina MiSeq	DNA metabarcoding was performed on bulk zooplankton samples from two size fractions (0.21.0 mm, >1.0 mm) per net using a modified OMEGA E.Z.N.A. Blood Maxi extraction kit. DNA was eluted into 2 mL elution buffer, quantified with the Qubit dsDNA BR Assay (ThermoFisher Scientific), and normalized to 20 ng/L before PCR. Samples below 5 ng/L were cleaned and concentrated using Zymo Research DNA Clean…	fastq	Fon_DG5B-M210_S51_L001_R1_001.fastq.gz	Fon_DG5B-M210_S51_L001_R2_001.fastq.gz
SRR33375821	SRP580642	new	PRJNA1254332	SAMN48110419	DG5B-M21:18S	metabarcoding of pelagic zooplankton	AMPLICON	METAGENOMIC	PCR	paired	ILLUMINA	Illumina MiSeq	DNA metabarcoding was performed on bulk zooplankton samples from two size fractions (0.21.0 mm, >1.0 mm) per net using a modified OMEGA E.Z.N.A. Blood Maxi extraction kit. DNA was eluted into 2 mL elution buffer, quantified with the Qubit dsDNA BR Assay (ThermoFisher Scientific), and normalized to 20 ng/L before PCR. Samples below 5 ng/L were cleaned and concentrated using Zymo Research DNA Clean…	fastq	Fon_DG5B-M21_S88_L001_R1_001.fastq.gz	Fon_DG5B-M21_S88_L001_R2_001.fastq.gz
SRR33375822	SRP580642	new	PRJNA1254332	SAMN48110273	DG5B-M209:18S	metabarcoding of pelagic zooplankton	AMPLICON	METAGENOMIC	PCR	paired	ILLUMINA	Illumina MiSeq	DNA metabarcoding was performed on bulk zooplankton samples from two size fractions (0.21.0 mm, >1.0 mm) per net using a modified OMEGA E.Z.N.A. Blood Maxi extraction kit. DNA was eluted into 2 mL elution buffer, quantified with the Qubit dsDNA BR Assay (ThermoFisher Scientific), and normalized to 20 ng/L before PCR. Samples below 5 ng/L were cleaned and concentrated using Zymo Research DNA Clean…	fastq	Fon_DG5B-M209_S31_L001_R1_001.fastq.gz	Fon_DG5B-M209_S31_L001_R2_001.fastq.gz
SRR33375823	SRP580642	new	PRJNA1254332	SAMN48110226	DG5B-M201:18S	metabarcoding of pelagic zooplankton	AMPLICON	METAGENOMIC	PCR	paired	ILLUMINA	Illumina MiSeq	DNA metabarcoding was performed on bulk zooplankton samples from two size fractions (0.21.0 mm, >1.0 mm) per net using a modified OMEGA E.Z.N.A. Blood Maxi extraction kit. DNA was eluted into 2 mL elution buffer, quantified with the Qubit dsDNA BR Assay (ThermoFisher Scientific), and normalized to 20 ng/L before PCR. Samples below 5 ng/L were cleaned and concentrated using Zymo Research DNA Clean…	fastq	Fon_DG5B-M201_S9_L001_R1_001.fastq.gz	Fon_DG5B-M201_S9_L001_R2_001.fastq.gz
SRR33375824	SRP580642	new	PRJNA1254332	SAMN48110228	DG5B-M200:18S	metabarcoding of pelagic zooplankton	AMPLICON	METAGENOMIC	PCR	paired	ILLUMINA	Illumina MiSeq	DNA metabarcoding was performed on bulk zooplankton samples from two size fractions (0.21.0 mm, >1.0 mm) per net using a modified OMEGA E.Z.N.A. Blood Maxi extraction kit. DNA was eluted into 2 mL elution buffer, quantified with the Qubit dsDNA BR Assay (ThermoFisher Scientific), and normalized to 20 ng/L before PCR. Samples below 5 ng/L were cleaned and concentrated using Zymo Research DNA Clean…	fastq	Fon_DG5B-M200_S23_L001_R1_001.fastq.gz	Fon_DG5B-M200_S23_L001_R2_001.fastq.gz
SRR33375825	SRP580642	new	PRJNA1254332	SAMN48110317	DG5B-M20:18S	metabarcoding of pelagic zooplankton	AMPLICON	METAGENOMIC	PCR	paired	ILLUMINA	Illumina MiSeq	DNA metabarcoding was performed on bulk zooplankton samples from two size fractions (0.21.0 mm, >1.0 mm) per net using a modified OMEGA E.Z.N.A. Blood Maxi extraction kit. DNA was eluted into 2 mL elution buffer, quantified with the Qubit dsDNA BR Assay (ThermoFisher Scientific), and normalized to 20 ng/L before PCR. Samples below 5 ng/L were cleaned and concentrated using Zymo Research DNA Clean…	fastq	Fon_DG5B-M20_S40_L001_R1_001.fastq.gz	Fon_DG5B-M20_S40_L001_R2_001.fastq.gz
SRR33375826	SRP580642	new	PRJNA1254332	SAMN48110425	DG5B-M2:18S	metabarcoding of pelagic zooplankton	AMPLICON	METAGENOMIC	PCR	paired	ILLUMINA	Illumina MiSeq	DNA metabarcoding was performed on bulk zooplankton samples from two size fractions (0.21.0 mm, >1.0 mm) per net using a modified OMEGA E.Z.N.A. Blood Maxi extraction kit. DNA was eluted into 2 mL elution buffer, quantified with the Qubit dsDNA BR Assay (ThermoFisher Scientific), and normalized to 20 ng/L before PCR. Samples below 5 ng/L were cleaned and concentrated using Zymo Research DNA Clean…	fastq	Fon_DG5B-M2_S82_L001_R1_001.fastq.gz	Fon_DG5B-M2_S82_L001_R2_001.fastq.gz
SRR33375827	SRP580642	new	PRJNA1254332	SAMN48110245	DG5B-M199:18S	metabarcoding of pelagic zooplankton	AMPLICON	METAGENOMIC	PCR	paired	ILLUMINA	Illumina MiSeq	DNA metabarcoding was performed on bulk zooplankton samples from two size fractions (0.21.0 mm, >1.0 mm) per net using a modified OMEGA E.Z.N.A. Blood Maxi extraction kit. DNA was eluted into 2 mL elution buffer, quantified with the Qubit dsDNA BR Assay (ThermoFisher Scientific), and normalized to 20 ng/L before PCR. Samples below 5 ng/L were cleaned and concentrated using Zymo Research DNA Clean…	fastq	Fon_DG5B-M199_S103_L001_R1_001.fastq.gz	Fon_DG5B-M199_S103_L001_R2_001.fastq.gz
SRR33375828	SRP580642	new	PRJNA1254332	SAMN48110267	DG5B-M198:18S	metabarcoding of pelagic zooplankton	AMPLICON	METAGENOMIC	PCR	paired	ILLUMINA	Illumina MiSeq	DNA metabarcoding was performed on bulk zooplankton samples from two size fractions (0.21.0 mm, >1.0 mm) per net using a modified OMEGA E.Z.N.A. Blood Maxi extraction kit. DNA was eluted into 2 mL elution buffer, quantified with the Qubit dsDNA BR Assay (ThermoFisher Scientific), and normalized to 20 ng/L before PCR. Samples below 5 ng/L were cleaned and concentrated using Zymo Research DNA Clean…	fastq	Fon_DG5B-M198_S21_L001_R1_001.fastq.gz	Fon_DG5B-M198_S21_L001_R2_001.fastq.gz
SRR33375829	SRP580642	new	PRJNA1254332	SAMN48110410	DG5B-M197:18S	metabarcoding of pelagic zooplankton	AMPLICON	METAGENOMIC	PCR	paired	ILLUMINA	Illumina MiSeq	DNA metabarcoding was performed on bulk zooplankton samples from two size fractions (0.21.0 mm, >1.0 mm) per net using a modified OMEGA E.Z.N.A. Blood Maxi extraction kit. DNA was eluted into 2 mL elution buffer, quantified with the Qubit dsDNA BR Assay (ThermoFisher Scientific), and normalized to 20 ng/L before PCR. Samples below 5 ng/L were cleaned and concentrated using Zymo Research DNA Clean…	fastq	Fon_DG5B-M197_S79_L001_R1_001.fastq.gz	Fon_DG5B-M197_S79_L001_R2_001.fastq.gz
SRR33375830	SRP580642	new	PRJNA1254332	SAMN48110392	DG5B-M196:18S	metabarcoding of pelagic zooplankton	AMPLICON	METAGENOMIC	PCR	paired	ILLUMINA	Illumina MiSeq	DNA metabarcoding was performed on bulk zooplankton samples from two size fractions (0.21.0 mm, >1.0 mm) per net using a modified OMEGA E.Z.N.A. Blood Maxi extraction kit. DNA was eluted into 2 mL elution buffer, quantified with the Qubit dsDNA BR Assay (ThermoFisher Scientific), and normalized to 20 ng/L before PCR. Samples below 5 ng/L were cleaned and concentrated using Zymo Research DNA Clean…	fastq	Fon_DG5B-M196_S79_L001_R1_001.fastq.gz	Fon_DG5B-M196_S79_L001_R2_001.fastq.gz
SRR33375831	SRP580642	new	PRJNA1254332	SAMN48110275	DG5B-M159:18S	metabarcoding of pelagic zooplankton	AMPLICON	METAGENOMIC	PCR	paired	ILLUMINA	Illumina MiSeq	DNA metabarcoding was performed on bulk zooplankton samples from two size fractions (0.21.0 mm, >1.0 mm) per net using a modified OMEGA E.Z.N.A. Blood Maxi extraction kit. DNA was eluted into 2 mL elution buffer, quantified with the Qubit dsDNA BR Assay (ThermoFisher Scientific), and normalized to 20 ng/L before PCR. Samples below 5 ng/L were cleaned and concentrated using Zymo Research DNA Clean…	fastq	Fon_DG5B-M159_S29_L001_R1_001.fastq.gz	Fon_DG5B-M159_S29_L001_R2_001.fastq.gz
SRR33375832	SRP580642	new	PRJNA1254332	SAMN48110265	DG5B-M158:18S	metabarcoding of pelagic zooplankton	AMPLICON	METAGENOMIC	PCR	paired	ILLUMINA	Illumina MiSeq	DNA metabarcoding was performed on bulk zooplankton samples from two size fractions (0.21.0 mm, >1.0 mm) per net using a modified OMEGA E.Z.N.A. Blood Maxi extraction kit. DNA was eluted into 2 mL elution buffer, quantified with the Qubit dsDNA BR Assay (ThermoFisher Scientific), and normalized to 20 ng/L before PCR. Samples below 5 ng/L were cleaned and concentrated using Zymo Research DNA Clean…	fastq	Fon_DG5B-M158_S23_L001_R1_001.fastq.gz	Fon_DG5B-M158_S23_L001_R2_001.fastq.gz
SRR33375833	SRP580642	new	PRJNA1254332	SAMN48110235	DG5B-M157:18S	metabarcoding of pelagic zooplankton	AMPLICON	METAGENOMIC	PCR	paired	ILLUMINA	Illumina MiSeq	DNA metabarcoding was performed on bulk zooplankton samples from two size fractions (0.21.0 mm, >1.0 mm) per net using a modified OMEGA E.Z.N.A. Blood Maxi extraction kit. DNA was eluted into 2 mL elution buffer, quantified with the Qubit dsDNA BR Assay (ThermoFisher Scientific), and normalized to 20 ng/L before PCR. Samples below 5 ng/L were cleaned and concentrated using Zymo Research DNA Clean…	fastq	Fon_DG5B-M157_S97_L001_R1_001.fastq.gz	Fon_DG5B-M157_S97_L001_R2_001.fastq.gz
SRR33375834	SRP580642	new	PRJNA1254332	SAMN48110237	DG5B-M156:18S	metabarcoding of pelagic zooplankton	AMPLICON	METAGENOMIC	PCR	paired	ILLUMINA	Illumina MiSeq	DNA metabarcoding was performed on bulk zooplankton samples from two size fractions (0.21.0 mm, >1.0 mm) per net using a modified OMEGA E.Z.N.A. Blood Maxi extraction kit. DNA was eluted into 2 mL elution buffer, quantified with the Qubit dsDNA BR Assay (ThermoFisher Scientific), and normalized to 20 ng/L before PCR. Samples below 5 ng/L were cleaned and concentrated using Zymo Research DNA Clean…	fastq	Fon_DG5B-M156_S95_L001_R1_001.fastq.gz	Fon_DG5B-M156_S95_L001_R2_001.fastq.gz
SRR33375835	SRP580642	new	PRJNA1254332	SAMN48110233	DG5B-M155:18S	metabarcoding of pelagic zooplankton	AMPLICON	METAGENOMIC	PCR	paired	ILLUMINA	Illumina MiSeq	DNA metabarcoding was performed on bulk zooplankton samples from two size fractions (0.21.0 mm, >1.0 mm) per net using a modified OMEGA E.Z.N.A. Blood Maxi extraction kit. DNA was eluted into 2 mL elution buffer, quantified with the Qubit dsDNA BR Assay (ThermoFisher Scientific), and normalized to 20 ng/L before PCR. Samples below 5 ng/L were cleaned and concentrated using Zymo Research DNA Clean…	fastq	Fon_DG5B-M155_S99_L001_R1_001.fastq.gz	Fon_DG5B-M155_S99_L001_R2_001.fastq.gz
SRR33375836	SRP580642	new	PRJNA1254332	SAMN48110362	DG5B-M154:18S	metabarcoding of pelagic zooplankton	AMPLICON	METAGENOMIC	PCR	paired	ILLUMINA	Illumina MiSeq	DNA metabarcoding was performed on bulk zooplankton samples from two size fractions (0.21.0 mm, >1.0 mm) per net using a modified OMEGA E.Z.N.A. Blood Maxi extraction kit. DNA was eluted into 2 mL elution buffer, quantified with the Qubit dsDNA BR Assay (ThermoFisher Scientific), and normalized to 20 ng/L before PCR. Samples below 5 ng/L were cleaned and concentrated using Zymo Research DNA Clean…	fastq	Fon_DG5B-M154_S45_L001_R1_001.fastq.gz	Fon_DG5B-M154_S45_L001_R2_001.fastq.gz
SRR33375837	SRP580642	new	PRJNA1254332	SAMN48110352	DG5B-M153:18S	metabarcoding of pelagic zooplankton	AMPLICON	METAGENOMIC	PCR	paired	ILLUMINA	Illumina MiSeq	DNA metabarcoding was performed on bulk zooplankton samples from two size fractions (0.21.0 mm, >1.0 mm) per net using a modified OMEGA E.Z.N.A. Blood Maxi extraction kit. DNA was eluted into 2 mL elution buffer, quantified with the Qubit dsDNA BR Assay (ThermoFisher Scientific), and normalized to 20 ng/L before PCR. Samples below 5 ng/L were cleaned and concentrated using Zymo Research DNA Clean…	fastq	Fon_DG5B-M153_S67_L001_R1_001.fastq.gz	Fon_DG5B-M153_S67_L001_R2_001.fastq.gz
SRR33375838	SRP580642	new	PRJNA1254332	SAMN48110400	DG5B-M152:18S	metabarcoding of pelagic zooplankton	AMPLICON	METAGENOMIC	PCR	paired	ILLUMINA	Illumina MiSeq	DNA metabarcoding was performed on bulk zooplankton samples from two size fractions (0.21.0 mm, >1.0 mm) per net using a modified OMEGA E.Z.N.A. Blood Maxi extraction kit. DNA was eluted into 2 mL elution buffer, quantified with the Qubit dsDNA BR Assay (ThermoFisher Scientific), and normalized to 20 ng/L before PCR. Samples below 5 ng/L were cleaned and concentrated using Zymo Research DNA Clean…	fastq	Fon_DG5B-M152_S87_L001_R1_001.fastq.gz	Fon_DG5B-M152_S87_L001_R2_001.fastq.gz
SRR33375839	SRP580642	new	PRJNA1254332	SAMN48110241	DB5B-M131:18S	metabarcoding of pelagic zooplankton	AMPLICON	METAGENOMIC	PCR	paired	ILLUMINA	Illumina MiSeq	DNA metabarcoding was performed on bulk zooplankton samples from two size fractions (0.21.0 mm, >1.0 mm) per net using a modified OMEGA E.Z.N.A. Blood Maxi extraction kit. DNA was eluted into 2 mL elution buffer, quantified with the Qubit dsDNA BR Assay (ThermoFisher Scientific), and normalized to 20 ng/L before PCR. Samples below 5 ng/L were cleaned and concentrated using Zymo Research DNA Clean…	fastq	Fon_DB5B-M131_S107_L001_R1_001.fastq.gz	Fon_DB5B-M131_S107_L001_R2_001.fastq.gz
SRR33375840	SRP580642	new	PRJNA1254332	SAMN48110418	DG5B-M151:18S	metabarcoding of pelagic zooplankton	AMPLICON	METAGENOMIC	PCR	paired	ILLUMINA	Illumina MiSeq	DNA metabarcoding was performed on bulk zooplankton samples from two size fractions (0.21.0 mm, >1.0 mm) per net using a modified OMEGA E.Z.N.A. Blood Maxi extraction kit. DNA was eluted into 2 mL elution buffer, quantified with the Qubit dsDNA BR Assay (ThermoFisher Scientific), and normalized to 20 ng/L before PCR. Samples below 5 ng/L were cleaned and concentrated using Zymo Research DNA Clean…	fastq	Fon_DG5B-M151_S87_L001_R1_001.fastq.gz	Fon_DG5B-M151_S87_L001_R2_001.fastq.gz
SRR33375841	SRP580642	new	PRJNA1254332	SAMN48110414	DG5B-M150:18S	metabarcoding of pelagic zooplankton	AMPLICON	METAGENOMIC	PCR	paired	ILLUMINA	Illumina MiSeq	DNA metabarcoding was performed on bulk zooplankton samples from two size fractions (0.21.0 mm, >1.0 mm) per net using a modified OMEGA E.Z.N.A. Blood Maxi extraction kit. DNA was eluted into 2 mL elution buffer, quantified with the Qubit dsDNA BR Assay (ThermoFisher Scientific), and normalized to 20 ng/L before PCR. Samples below 5 ng/L were cleaned and concentrated using Zymo Research DNA Clean…	fastq	Fon_DG5B-M150_S75_L001_R1_001.fastq.gz	Fon_DG5B-M150_S75_L001_R2_001.fastq.gz
SRR33375842	SRP580642	new	PRJNA1254332	SAMN48110397	DG5B-M15:18S	metabarcoding of pelagic zooplankton	AMPLICON	METAGENOMIC	PCR	paired	ILLUMINA	Illumina MiSeq	DNA metabarcoding was performed on bulk zooplankton samples from two size fractions (0.21.0 mm, >1.0 mm) per net using a modified OMEGA E.Z.N.A. Blood Maxi extraction kit. DNA was eluted into 2 mL elution buffer, quantified with the Qubit dsDNA BR Assay (ThermoFisher Scientific), and normalized to 20 ng/L before PCR. Samples below 5 ng/L were cleaned and concentrated using Zymo Research DNA Clean…	fastq	Fon_DG5B-M15_S76_L001_R1_001.fastq.gz	Fon_DG5B-M15_S76_L001_R2_001.fastq.gz
SRR33375843	SRP580642	new	PRJNA1254332	SAMN48110251	DG5B-M149:18S	metabarcoding of pelagic zooplankton	AMPLICON	METAGENOMIC	PCR	paired	ILLUMINA	Illumina MiSeq	DNA metabarcoding was performed on bulk zooplankton samples from two size fractions (0.21.0 mm, >1.0 mm) per net using a modified OMEGA E.Z.N.A. Blood Maxi extraction kit. DNA was eluted into 2 mL elution buffer, quantified with the Qubit dsDNA BR Assay (ThermoFisher Scientific), and normalized to 20 ng/L before PCR. Samples below 5 ng/L were cleaned and concentrated using Zymo Research DNA Clean…	fastq	Fon_DG5B-M149_S5_L001_R1_001.fastq.gz	Fon_DG5B-M149_S5_L001_R2_001.fastq.gz
SRR33375844	SRP580642	new	PRJNA1254332	SAMN48110336	DG5B-M148:18S	metabarcoding of pelagic zooplankton	AMPLICON	METAGENOMIC	PCR	paired	ILLUMINA	Illumina MiSeq	DNA metabarcoding was performed on bulk zooplankton samples from two size fractions (0.21.0 mm, >1.0 mm) per net using a modified OMEGA E.Z.N.A. Blood Maxi extraction kit. DNA was eluted into 2 mL elution buffer, quantified with the Qubit dsDNA BR Assay (ThermoFisher Scientific), and normalized to 20 ng/L before PCR. Samples below 5 ng/L were cleaned and concentrated using Zymo Research DNA Clean…	fastq	Fon_DG5B-M148_S111_L001_R1_001.fastq.gz	Fon_DG5B-M148_S111_L001_R2_001.fastq.gz
SRR33375845	SRP580642	new	PRJNA1254332	SAMN48110330	DG5B-M147:18S	metabarcoding of pelagic zooplankton	AMPLICON	METAGENOMIC	PCR	paired	ILLUMINA	Illumina MiSeq	DNA metabarcoding was performed on bulk zooplankton samples from two size fractions (0.21.0 mm, >1.0 mm) per net using a modified OMEGA E.Z.N.A. Blood Maxi extraction kit. DNA was eluted into 2 mL elution buffer, quantified with the Qubit dsDNA BR Assay (ThermoFisher Scientific), and normalized to 20 ng/L before PCR. Samples below 5 ng/L were cleaned and concentrated using Zymo Research DNA Clean…	fastq	Fon_DG5B-M147_S106_L001_R1_001.fastq.gz	Fon_DG5B-M147_S106_L001_R2_001.fastq.gz
SRR33375846	SRP580642	new	PRJNA1254332	SAMN48110271	DG5B-M146:18S	metabarcoding of pelagic zooplankton	AMPLICON	METAGENOMIC	PCR	paired	ILLUMINA	Illumina MiSeq	DNA metabarcoding was performed on bulk zooplankton samples from two size fractions (0.21.0 mm, >1.0 mm) per net using a modified OMEGA E.Z.N.A. Blood Maxi extraction kit. DNA was eluted into 2 mL elution buffer, quantified with the Qubit dsDNA BR Assay (ThermoFisher Scientific), and normalized to 20 ng/L before PCR. Samples below 5 ng/L were cleaned and concentrated using Zymo Research DNA Clean…	fastq	Fon_DG5B-M146_S17_L001_R1_001.fastq.gz	Fon_DG5B-M146_S17_L001_R2_001.fastq.gz
SRR33375847	SRP580642	new	PRJNA1254332	SAMN48110583	PCR-Blank-2-A:18S	metabarcoding of pcr blank	AMPLICON	METAGENOMIC	PCR	paired	ILLUMINA	Illumina MiSeq	DNA metabarcoding was performed on bulk zooplankton samples from two size fractions (0.21.0 mm, >1.0 mm) per net using a modified OMEGA E.Z.N.A. Blood Maxi extraction kit. DNA was eluted into 2 mL elution buffer, quantified with the Qubit dsDNA BR Assay (ThermoFisher Scientific), and normalized to 20 ng/L before PCR. Samples below 5 ng/L were cleaned and concentrated using Zymo Research DNA Clean…	fastq	Fon_PCR-Blank-2-A_S114_L001_R1_001.fastq.gz	Fon_PCR-Blank-2-A_S114_L001_R2_001.fastq.gz
SRR33375848	SRP580642	new	PRJNA1254332	SAMN48110581	PCR-Blank-11A-COI-only:18S	metabarcoding of pcr blank	AMPLICON	METAGENOMIC	PCR	paired	ILLUMINA	Illumina MiSeq	DNA metabarcoding was performed on bulk zooplankton samples from two size fractions (0.21.0 mm, >1.0 mm) per net using a modified OMEGA E.Z.N.A. Blood Maxi extraction kit. DNA was eluted into 2 mL elution buffer, quantified with the Qubit dsDNA BR Assay (ThermoFisher Scientific), and normalized to 20 ng/L before PCR. Samples below 5 ng/L were cleaned and concentrated using Zymo Research DNA Clean…	fastq	Fon_PCR-Blank-11A-COI-only_S101_L001_R1_001.fastq.gz	Fon_PCR-Blank-11A-COI-only_S101_L001_R2_001.fastq.gz
SRR33375849	SRP580642	new	PRJNA1254332	SAMN48110259	DG5B-M120:18S	metabarcoding of pelagic zooplankton	AMPLICON	METAGENOMIC	PCR	paired	ILLUMINA	Illumina MiSeq	DNA metabarcoding was performed on bulk zooplankton samples from two size fractions (0.21.0 mm, >1.0 mm) per net using a modified OMEGA E.Z.N.A. Blood Maxi extraction kit. DNA was eluted into 2 mL elution buffer, quantified with the Qubit dsDNA BR Assay (ThermoFisher Scientific), and normalized to 20 ng/L before PCR. Samples below 5 ng/L were cleaned and concentrated using Zymo Research DNA Clean…	fastq	Fon_DG5B-M120_S13_L001_R1_001.fastq.gz	Fon_DG5B-M120_S13_L001_R2_001.fastq.gz
SRR33375850	SRP580642	new	PRJNA1254332	SAMN48110580	PCR-Blank-10A-COI-only:18S	metabarcoding of pcr blank	AMPLICON	METAGENOMIC	PCR	paired	ILLUMINA	Illumina MiSeq	DNA metabarcoding was performed on bulk zooplankton samples from two size fractions (0.21.0 mm, >1.0 mm) per net using a modified OMEGA E.Z.N.A. Blood Maxi extraction kit. DNA was eluted into 2 mL elution buffer, quantified with the Qubit dsDNA BR Assay (ThermoFisher Scientific), and normalized to 20 ng/L before PCR. Samples below 5 ng/L were cleaned and concentrated using Zymo Research DNA Clean…	fastq	Fon_PCR-Blank-10A-COI-only_S102_L001_R1_001.fastq.gz	Fon_PCR-Blank-10A-COI-only_S102_L001_R2_001.fastq.gz
SRR33375851	SRP580642	new	PRJNA1254332	SAMN48110582	PCR-Blank-1-J:18S	metabarcoding of pcr blank	AMPLICON	METAGENOMIC	PCR	paired	ILLUMINA	Illumina MiSeq	DNA metabarcoding was performed on bulk zooplankton samples from two size fractions (0.21.0 mm, >1.0 mm) per net using a modified OMEGA E.Z.N.A. Blood Maxi extraction kit. DNA was eluted into 2 mL elution buffer, quantified with the Qubit dsDNA BR Assay (ThermoFisher Scientific), and normalized to 20 ng/L before PCR. Samples below 5 ng/L were cleaned and concentrated using Zymo Research DNA Clean…	fastq	Fon_PCR-Blank-1-J_S94_L001_R1_001.fastq.gz	Fon_PCR-Blank-1-J_S94_L001_R2_001.fastq.gz
SRR33375852	SRP580642	new	PRJNA1254332	SAMN48110486	DG5C-M99:18S	metabarcoding of pelagic zooplankton	AMPLICON	METAGENOMIC	PCR	paired	ILLUMINA	Illumina MiSeq	DNA metabarcoding was performed on bulk zooplankton samples from two size fractions (0.21.0 mm, >1.0 mm) per net using a modified OMEGA E.Z.N.A. Blood Maxi extraction kit. DNA was eluted into 2 mL elution buffer, quantified with the Qubit dsDNA BR Assay (ThermoFisher Scientific), and normalized to 20 ng/L before PCR. Samples below 5 ng/L were cleaned and concentrated using Zymo Research DNA Clean…	fastq	Fon_DG5C-M99_S112_L001_R1_001.fastq.gz	Fon_DG5C-M99_S112_L001_R2_001.fastq.gz
SRR33375853	SRP580642	new	PRJNA1254332	SAMN48110492	DG5C-M98:18S	metabarcoding of pelagic zooplankton	AMPLICON	METAGENOMIC	PCR	paired	ILLUMINA	Illumina MiSeq	DNA metabarcoding was performed on bulk zooplankton samples from two size fractions (0.21.0 mm, >1.0 mm) per net using a modified OMEGA E.Z.N.A. Blood Maxi extraction kit. DNA was eluted into 2 mL elution buffer, quantified with the Qubit dsDNA BR Assay (ThermoFisher Scientific), and normalized to 20 ng/L before PCR. Samples below 5 ng/L were cleaned and concentrated using Zymo Research DNA Clean…	fastq	Fon_DG5C-M98_S97_L001_R1_001.fastq.gz	Fon_DG5C-M98_S97_L001_R2_001.fastq.gz
SRR33375854	SRP580642	new	PRJNA1254332	SAMN48110493	DG5C-M97:18S	metabarcoding of pelagic zooplankton	AMPLICON	METAGENOMIC	PCR	paired	ILLUMINA	Illumina MiSeq	DNA metabarcoding was performed on bulk zooplankton samples from two size fractions (0.21.0 mm, >1.0 mm) per net using a modified OMEGA E.Z.N.A. Blood Maxi extraction kit. DNA was eluted into 2 mL elution buffer, quantified with the Qubit dsDNA BR Assay (ThermoFisher Scientific), and normalized to 20 ng/L before PCR. Samples below 5 ng/L were cleaned and concentrated using Zymo Research DNA Clean…	fastq	Fon_DG5C-M97_S99_L001_R1_001.fastq.gz	Fon_DG5C-M97_S99_L001_R2_001.fastq.gz
SRR33375855	SRP580642	new	PRJNA1254332	SAMN48110449	DG5C-M76:18S	metabarcoding of pelagic zooplankton	AMPLICON	METAGENOMIC	PCR	paired	ILLUMINA	Illumina MiSeq	DNA metabarcoding was performed on bulk zooplankton samples from two size fractions (0.21.0 mm, >1.0 mm) per net using a modified OMEGA E.Z.N.A. Blood Maxi extraction kit. DNA was eluted into 2 mL elution buffer, quantified with the Qubit dsDNA BR Assay (ThermoFisher Scientific), and normalized to 20 ng/L before PCR. Samples below 5 ng/L were cleaned and concentrated using Zymo Research DNA Clean…	fastq	Fon_DG5C-M76_S83_L001_R1_001.fastq.gz	Fon_DG5C-M76_S83_L001_R2_001.fastq.gz
SRR33375856	SRP580642	new	PRJNA1254332	SAMN48110365	DG5B-M72:18S	metabarcoding of pelagic zooplankton	AMPLICON	METAGENOMIC	PCR	paired	ILLUMINA	Illumina MiSeq	DNA metabarcoding was performed on bulk zooplankton samples from two size fractions (0.21.0 mm, >1.0 mm) per net using a modified OMEGA E.Z.N.A. Blood Maxi extraction kit. DNA was eluted into 2 mL elution buffer, quantified with the Qubit dsDNA BR Assay (ThermoFisher Scientific), and normalized to 20 ng/L before PCR. Samples below 5 ng/L were cleaned and concentrated using Zymo Research DNA Clean…	fastq	Fon_DG5B-M72_S44_L001_R1_001.fastq.gz	Fon_DG5B-M72_S44_L001_R2_001.fastq.gz
SRR33375857	SRP580642	new	PRJNA1254332	SAMN48110282	DG5B-M71:18S	metabarcoding of pelagic zooplankton	AMPLICON	METAGENOMIC	PCR	paired	ILLUMINA	Illumina MiSeq	DNA metabarcoding was performed on bulk zooplankton samples from two size fractions (0.21.0 mm, >1.0 mm) per net using a modified OMEGA E.Z.N.A. Blood Maxi extraction kit. DNA was eluted into 2 mL elution buffer, quantified with the Qubit dsDNA BR Assay (ThermoFisher Scientific), and normalized to 20 ng/L before PCR. Samples below 5 ng/L were cleaned and concentrated using Zymo Research DNA Clean…	fastq	Fon_DG5B-M71_S40_L001_R1_001.fastq.gz	Fon_DG5B-M71_S40_L001_R2_001.fastq.gz
SRR33375858	SRP580642	new	PRJNA1254332	SAMN48110331	DG5B-M64:18S	metabarcoding of pelagic zooplankton	AMPLICON	METAGENOMIC	PCR	paired	ILLUMINA	Illumina MiSeq	DNA metabarcoding was performed on bulk zooplankton samples from two size fractions (0.21.0 mm, >1.0 mm) per net using a modified OMEGA E.Z.N.A. Blood Maxi extraction kit. DNA was eluted into 2 mL elution buffer, quantified with the Qubit dsDNA BR Assay (ThermoFisher Scientific), and normalized to 20 ng/L before PCR. Samples below 5 ng/L were cleaned and concentrated using Zymo Research DNA Clean…	fastq	Fon_DG5B-M64_S107_L001_R1_001.fastq.gz	Fon_DG5B-M64_S107_L001_R2_001.fastq.gz
SRR33375859	SRP580642	new	PRJNA1254332	SAMN48110290	DG5B-M63:18S	metabarcoding of pelagic zooplankton	AMPLICON	METAGENOMIC	PCR	paired	ILLUMINA	Illumina MiSeq	DNA metabarcoding was performed on bulk zooplankton samples from two size fractions (0.21.0 mm, >1.0 mm) per net using a modified OMEGA E.Z.N.A. Blood Maxi extraction kit. DNA was eluted into 2 mL elution buffer, quantified with the Qubit dsDNA BR Assay (ThermoFisher Scientific), and normalized to 20 ng/L before PCR. Samples below 5 ng/L were cleaned and concentrated using Zymo Research DNA Clean…	fastq	Fon_DG5B-M63_S48_L001_R1_001.fastq.gz	Fon_DG5B-M63_S48_L001_R2_001.fastq.gz
SRR33375860	SRP580642	new	PRJNA1254332	SAMN48110369	DG5B-M62:18S	metabarcoding of pelagic zooplankton	AMPLICON	METAGENOMIC	PCR	paired	ILLUMINA	Illumina MiSeq	DNA metabarcoding was performed on bulk zooplankton samples from two size fractions (0.21.0 mm, >1.0 mm) per net using a modified OMEGA E.Z.N.A. Blood Maxi extraction kit. DNA was eluted into 2 mL elution buffer, quantified with the Qubit dsDNA BR Assay (ThermoFisher Scientific), and normalized to 20 ng/L before PCR. Samples below 5 ng/L were cleaned and concentrated using Zymo Research DNA Clean…	fastq	Fon_DG5B-M62_S56_L001_R1_001.fastq.gz	Fon_DG5B-M62_S56_L001_R2_001.fastq.gz
SRR33375861	SRP580642	new	PRJNA1254332	SAMN48110327	DG5B-M61:18S	metabarcoding of pelagic zooplankton	AMPLICON	METAGENOMIC	PCR	paired	ILLUMINA	Illumina MiSeq	DNA metabarcoding was performed on bulk zooplankton samples from two size fractions (0.21.0 mm, >1.0 mm) per net using a modified OMEGA E.Z.N.A. Blood Maxi extraction kit. DNA was eluted into 2 mL elution buffer, quantified with the Qubit dsDNA BR Assay (ThermoFisher Scientific), and normalized to 20 ng/L before PCR. Samples below 5 ng/L were cleaned and concentrated using Zymo Research DNA Clean…	fastq	Fon_DG5B-M61_S95_L001_R1_001.fastq.gz	Fon_DG5B-M61_S95_L001_R2_001.fastq.gz
SRR33375862	SRP580642	new	PRJNA1254332	SAMN48110381	DG5B-M60:18S	metabarcoding of pelagic zooplankton	AMPLICON	METAGENOMIC	PCR	paired	ILLUMINA	Illumina MiSeq	DNA metabarcoding was performed on bulk zooplankton samples from two size fractions (0.21.0 mm, >1.0 mm) per net using a modified OMEGA E.Z.N.A. Blood Maxi extraction kit. DNA was eluted into 2 mL elution buffer, quantified with the Qubit dsDNA BR Assay (ThermoFisher Scientific), and normalized to 20 ng/L before PCR. Samples below 5 ng/L were cleaned and concentrated using Zymo Research DNA Clean…	fastq	Fon_DG5B-M60_S60_L001_R1_001.fastq.gz	Fon_DG5B-M60_S60_L001_R2_001.fastq.gz
SRR33375863	SRP580642	new	PRJNA1254332	SAMN48110298	DG5B-M6:18S	metabarcoding of pelagic zooplankton	AMPLICON	METAGENOMIC	PCR	paired	ILLUMINA	Illumina MiSeq	DNA metabarcoding was performed on bulk zooplankton samples from two size fractions (0.21.0 mm, >1.0 mm) per net using a modified OMEGA E.Z.N.A. Blood Maxi extraction kit. DNA was eluted into 2 mL elution buffer, quantified with the Qubit dsDNA BR Assay (ThermoFisher Scientific), and normalized to 20 ng/L before PCR. Samples below 5 ng/L were cleaned and concentrated using Zymo Research DNA Clean…	fastq	Fon_DG5B-M6_S56_L001_R1_001.fastq.gz	Fon_DG5B-M6_S56_L001_R2_001.fastq.gz
SRR33375864	SRP580642	new	PRJNA1254332	SAMN48110262	DG5B-M59:18S	metabarcoding of pelagic zooplankton	AMPLICON	METAGENOMIC	PCR	paired	ILLUMINA	Illumina MiSeq	DNA metabarcoding was performed on bulk zooplankton samples from two size fractions (0.21.0 mm, >1.0 mm) per net using a modified OMEGA E.Z.N.A. Blood Maxi extraction kit. DNA was eluted into 2 mL elution buffer, quantified with the Qubit dsDNA BR Assay (ThermoFisher Scientific), and normalized to 20 ng/L before PCR. Samples below 5 ng/L were cleaned and concentrated using Zymo Research DNA Clean…	fastq	Fon_DG5B-M59_S12_L001_R1_001.fastq.gz	Fon_DG5B-M59_S12_L001_R2_001.fastq.gz
SRR33375865	SRP580642	new	PRJNA1254332	SAMN48110389	DG5B-M58:18S	metabarcoding of pelagic zooplankton	AMPLICON	METAGENOMIC	PCR	paired	ILLUMINA	Illumina MiSeq	DNA metabarcoding was performed on bulk zooplankton samples from two size fractions (0.21.0 mm, >1.0 mm) per net using a modified OMEGA E.Z.N.A. Blood Maxi extraction kit. DNA was eluted into 2 mL elution buffer, quantified with the Qubit dsDNA BR Assay (ThermoFisher Scientific), and normalized to 20 ng/L before PCR. Samples below 5 ng/L were cleaned and concentrated using Zymo Research DNA Clean…	fastq	Fon_DG5B-M58_S68_L001_R1_001.fastq.gz	Fon_DG5B-M58_S68_L001_R2_001.fastq.gz
SRR33375866	SRP580642	new	PRJNA1254332	SAMN48110345	DG5B-M44:18S	metabarcoding of pelagic zooplankton	AMPLICON	METAGENOMIC	PCR	paired	ILLUMINA	Illumina MiSeq	DNA metabarcoding was performed on bulk zooplankton samples from two size fractions (0.21.0 mm, >1.0 mm) per net using a modified OMEGA E.Z.N.A. Blood Maxi extraction kit. DNA was eluted into 2 mL elution buffer, quantified with the Qubit dsDNA BR Assay (ThermoFisher Scientific), and normalized to 20 ng/L before PCR. Samples below 5 ng/L were cleaned and concentrated using Zymo Research DNA Clean…	fastq	Fon_DG5B-M44_S60_L001_R1_001.fastq.gz	Fon_DG5B-M44_S60_L001_R2_001.fastq.gz
SRR33375867	SRP580642	new	PRJNA1254332	SAMN48110343	DG5B-M43:18S	metabarcoding of pelagic zooplankton	AMPLICON	METAGENOMIC	PCR	paired	ILLUMINA	Illumina MiSeq	DNA metabarcoding was performed on bulk zooplankton samples from two size fractions (0.21.0 mm, >1.0 mm) per net using a modified OMEGA E.Z.N.A. Blood Maxi extraction kit. DNA was eluted into 2 mL elution buffer, quantified with the Qubit dsDNA BR Assay (ThermoFisher Scientific), and normalized to 20 ng/L before PCR. Samples below 5 ng/L were cleaned and concentrated using Zymo Research DNA Clean…	fastq	Fon_DG5B-M43_S62_L001_R1_001.fastq.gz	Fon_DG5B-M43_S62_L001_R2_001.fastq.gz
SRR33375868	SRP580642	new	PRJNA1254332	SAMN48110357	DG5B-M42:18S	metabarcoding of pelagic zooplankton	AMPLICON	METAGENOMIC	PCR	paired	ILLUMINA	Illumina MiSeq	DNA metabarcoding was performed on bulk zooplankton samples from two size fractions (0.21.0 mm, >1.0 mm) per net using a modified OMEGA E.Z.N.A. Blood Maxi extraction kit. DNA was eluted into 2 mL elution buffer, quantified with the Qubit dsDNA BR Assay (ThermoFisher Scientific), and normalized to 20 ng/L before PCR. Samples below 5 ng/L were cleaned and concentrated using Zymo Research DNA Clean…	fastq	Fon_DG5B-M42_S36_L001_R1_001.fastq.gz	Fon_DG5B-M42_S36_L001_R2_001.fastq.gz
SRR33375869	SRP580642	new	PRJNA1254332	SAMN48110355	DG5B-M41:18S	metabarcoding of pelagic zooplankton	AMPLICON	METAGENOMIC	PCR	paired	ILLUMINA	Illumina MiSeq	DNA metabarcoding was performed on bulk zooplankton samples from two size fractions (0.21.0 mm, >1.0 mm) per net using a modified OMEGA E.Z.N.A. Blood Maxi extraction kit. DNA was eluted into 2 mL elution buffer, quantified with the Qubit dsDNA BR Assay (ThermoFisher Scientific), and normalized to 20 ng/L before PCR. Samples below 5 ng/L were cleaned and concentrated using Zymo Research DNA Clean…	fastq	Fon_DG5B-M41_S66_L001_R1_001.fastq.gz	Fon_DG5B-M41_S66_L001_R2_001.fastq.gz
SRR33375870	SRP580642	new	PRJNA1254332	SAMN48110399	DG5B-M40:18S	metabarcoding of pelagic zooplankton	AMPLICON	METAGENOMIC	PCR	paired	ILLUMINA	Illumina MiSeq	DNA metabarcoding was performed on bulk zooplankton samples from two size fractions (0.21.0 mm, >1.0 mm) per net using a modified OMEGA E.Z.N.A. Blood Maxi extraction kit. DNA was eluted into 2 mL elution buffer, quantified with the Qubit dsDNA BR Assay (ThermoFisher Scientific), and normalized to 20 ng/L before PCR. Samples below 5 ng/L were cleaned and concentrated using Zymo Research DNA Clean…	fastq	Fon_DG5B-M40_S74_L001_R1_001.fastq.gz	Fon_DG5B-M40_S74_L001_R2_001.fastq.gz
SRR33375871	SRP580642	new	PRJNA1254332	SAMN48110250	DG5B-M4:18S	metabarcoding of pelagic zooplankton	AMPLICON	METAGENOMIC	PCR	paired	ILLUMINA	Illumina MiSeq	DNA metabarcoding was performed on bulk zooplankton samples from two size fractions (0.21.0 mm, >1.0 mm) per net using a modified OMEGA E.Z.N.A. Blood Maxi extraction kit. DNA was eluted into 2 mL elution buffer, quantified with the Qubit dsDNA BR Assay (ThermoFisher Scientific), and normalized to 20 ng/L before PCR. Samples below 5 ng/L were cleaned and concentrated using Zymo Research DNA Clean…	fastq	Fon_DG5B-M4_S8_L001_R1_001.fastq.gz	Fon_DG5B-M4_S8_L001_R2_001.fastq.gz
SRR33375872	SRP580642	new	PRJNA1254332	SAMN48110347	DG5B-M39:18S	metabarcoding of pelagic zooplankton	AMPLICON	METAGENOMIC	PCR	paired	ILLUMINA	Illumina MiSeq	DNA metabarcoding was performed on bulk zooplankton samples from two size fractions (0.21.0 mm, >1.0 mm) per net using a modified OMEGA E.Z.N.A. Blood Maxi extraction kit. DNA was eluted into 2 mL elution buffer, quantified with the Qubit dsDNA BR Assay (ThermoFisher Scientific), and normalized to 20 ng/L before PCR. Samples below 5 ng/L were cleaned and concentrated using Zymo Research DNA Clean…	fastq	Fon_DG5B-M39_S58_L001_R1_001.fastq.gz	Fon_DG5B-M39_S58_L001_R2_001.fastq.gz
SRR33375873	SRP580642	new	PRJNA1254332	SAMN48110420	DG5B-M1:18S	metabarcoding of pelagic zooplankton	AMPLICON	METAGENOMIC	PCR	paired	ILLUMINA	Illumina MiSeq	DNA metabarcoding was performed on bulk zooplankton samples from two size fractions (0.21.0 mm, >1.0 mm) per net using a modified OMEGA E.Z.N.A. Blood Maxi extraction kit. DNA was eluted into 2 mL elution buffer, quantified with the Qubit dsDNA BR Assay (ThermoFisher Scientific), and normalized to 20 ng/L before PCR. Samples below 5 ng/L were cleaned and concentrated using Zymo Research DNA Clean…	fastq	Fon_DG5B-M1_S85_L001_R1_001.fastq.gz	Fon_DG5B-M1_S85_L001_R2_001.fastq.gz
SRR33375874	SRP580642	new	PRJNA1254332	SAMN48110377	DB5B-M179:18S	metabarcoding of pelagic zooplankton	AMPLICON	METAGENOMIC	PCR	paired	ILLUMINA	Illumina MiSeq	DNA metabarcoding was performed on bulk zooplankton samples from two size fractions (0.21.0 mm, >1.0 mm) per net using a modified OMEGA E.Z.N.A. Blood Maxi extraction kit. DNA was eluted into 2 mL elution buffer, quantified with the Qubit dsDNA BR Assay (ThermoFisher Scientific), and normalized to 20 ng/L before PCR. Samples below 5 ng/L were cleaned and concentrated using Zymo Research DNA Clean…	fastq	Fon_DB5B-M179_S64_L001_R1_001.fastq.gz	Fon_DB5B-M179_S64_L001_R2_001.fastq.gz
SRR33375875	SRP580642	new	PRJNA1254332	SAMN48110360	DG5B-M208:18S	metabarcoding of pelagic zooplankton	AMPLICON	METAGENOMIC	PCR	paired	ILLUMINA	Illumina MiSeq	DNA metabarcoding was performed on bulk zooplankton samples from two size fractions (0.21.0 mm, >1.0 mm) per net using a modified OMEGA E.Z.N.A. Blood Maxi extraction kit. DNA was eluted into 2 mL elution buffer, quantified with the Qubit dsDNA BR Assay (ThermoFisher Scientific), and normalized to 20 ng/L before PCR. Samples below 5 ng/L were cleaned and concentrated using Zymo Research DNA Clean…	fastq	Fon_DG5B-M208_S47_L001_R1_001.fastq.gz	Fon_DG5B-M208_S47_L001_R2_001.fastq.gz
SRR33375876	SRP580642	new	PRJNA1254332	SAMN48110348	DG5B-M207:18S	metabarcoding of pelagic zooplankton	AMPLICON	METAGENOMIC	PCR	paired	ILLUMINA	Illumina MiSeq	DNA metabarcoding was performed on bulk zooplankton samples from two size fractions (0.21.0 mm, >1.0 mm) per net using a modified OMEGA E.Z.N.A. Blood Maxi extraction kit. DNA was eluted into 2 mL elution buffer, quantified with the Qubit dsDNA BR Assay (ThermoFisher Scientific), and normalized to 20 ng/L before PCR. Samples below 5 ng/L were cleaned and concentrated using Zymo Research DNA Clean…	fastq	Fon_DG5B-M207_S71_L001_R1_001.fastq.gz	Fon_DG5B-M207_S71_L001_R2_001.fastq.gz
SRR33375877	SRP580642	new	PRJNA1254332	SAMN48110350	DG5B-M206:18S	metabarcoding of pelagic zooplankton	AMPLICON	METAGENOMIC	PCR	paired	ILLUMINA	Illumina MiSeq	DNA metabarcoding was performed on bulk zooplankton samples from two size fractions (0.21.0 mm, >1.0 mm) per net using a modified OMEGA E.Z.N.A. Blood Maxi extraction kit. DNA was eluted into 2 mL elution buffer, quantified with the Qubit dsDNA BR Assay (ThermoFisher Scientific), and normalized to 20 ng/L before PCR. Samples below 5 ng/L were cleaned and concentrated using Zymo Research DNA Clean…	fastq	Fon_DG5B-M206_S69_L001_R1_001.fastq.gz	Fon_DG5B-M206_S69_L001_R2_001.fastq.gz
SRR33375878	SRP580642	new	PRJNA1254332	SAMN48110263	DG5B-M205:18S	metabarcoding of pelagic zooplankton	AMPLICON	METAGENOMIC	PCR	paired	ILLUMINA	Illumina MiSeq	DNA metabarcoding was performed on bulk zooplankton samples from two size fractions (0.21.0 mm, >1.0 mm) per net using a modified OMEGA E.Z.N.A. Blood Maxi extraction kit. DNA was eluted into 2 mL elution buffer, quantified with the Qubit dsDNA BR Assay (ThermoFisher Scientific), and normalized to 20 ng/L before PCR. Samples below 5 ng/L were cleaned and concentrated using Zymo Research DNA Clean…	fastq	Fon_DG5B-M205_S9_L001_R1_001.fastq.gz	Fon_DG5B-M205_S9_L001_R2_001.fastq.gz
SRR33375879	SRP580642	new	PRJNA1254332	SAMN48110283	DG5B-M204:18S	metabarcoding of pelagic zooplankton	AMPLICON	METAGENOMIC	PCR	paired	ILLUMINA	Illumina MiSeq	DNA metabarcoding was performed on bulk zooplankton samples from two size fractions (0.21.0 mm, >1.0 mm) per net using a modified OMEGA E.Z.N.A. Blood Maxi extraction kit. DNA was eluted into 2 mL elution buffer, quantified with the Qubit dsDNA BR Assay (ThermoFisher Scientific), and normalized to 20 ng/L before PCR. Samples below 5 ng/L were cleaned and concentrated using Zymo Research DNA Clean…	fastq	Fon_DG5B-M204_S37_L001_R1_001.fastq.gz	Fon_DG5B-M204_S37_L001_R2_001.fastq.gz
SRR33375880	SRP580642	new	PRJNA1254332	SAMN48110281	DG5B-M203:18S	metabarcoding of pelagic zooplankton	AMPLICON	METAGENOMIC	PCR	paired	ILLUMINA	Illumina MiSeq	DNA metabarcoding was performed on bulk zooplankton samples from two size fractions (0.21.0 mm, >1.0 mm) per net using a modified OMEGA E.Z.N.A. Blood Maxi extraction kit. DNA was eluted into 2 mL elution buffer, quantified with the Qubit dsDNA BR Assay (ThermoFisher Scientific), and normalized to 20 ng/L before PCR. Samples below 5 ng/L were cleaned and concentrated using Zymo Research DNA Clean…	fastq	Fon_DG5B-M203_S39_L001_R1_001.fastq.gz	Fon_DG5B-M203_S39_L001_R2_001.fastq.gz
SRR33375881	SRP580642	new	PRJNA1254332	SAMN48110243	DG5B-M202:18S	metabarcoding of pelagic zooplankton	AMPLICON	METAGENOMIC	PCR	paired	ILLUMINA	Illumina MiSeq	DNA metabarcoding was performed on bulk zooplankton samples from two size fractions (0.21.0 mm, >1.0 mm) per net using a modified OMEGA E.Z.N.A. Blood Maxi extraction kit. DNA was eluted into 2 mL elution buffer, quantified with the Qubit dsDNA BR Assay (ThermoFisher Scientific), and normalized to 20 ng/L before PCR. Samples below 5 ng/L were cleaned and concentrated using Zymo Research DNA Clean…	fastq	Fon_DG5B-M202_S105_L001_R1_001.fastq.gz	Fon_DG5B-M202_S105_L001_R2_001.fastq.gz
SRR33375882	SRP580642	new	PRJNA1254332	SAMN48110286	DG5B-M190:18S	metabarcoding of pelagic zooplankton	AMPLICON	METAGENOMIC	PCR	paired	ILLUMINA	Illumina MiSeq	DNA metabarcoding was performed on bulk zooplankton samples from two size fractions (0.21.0 mm, >1.0 mm) per net using a modified OMEGA E.Z.N.A. Blood Maxi extraction kit. DNA was eluted into 2 mL elution buffer, quantified with the Qubit dsDNA BR Assay (ThermoFisher Scientific), and normalized to 20 ng/L before PCR. Samples below 5 ng/L were cleaned and concentrated using Zymo Research DNA Clean…	fastq	Fon_DG5B-M190_S36_L001_R1_001.fastq.gz	Fon_DG5B-M190_S36_L001_R2_001.fastq.gz
SRR33375883	SRP580642	new	PRJNA1254332	SAMN48110302	DG5B-M19:18S	metabarcoding of pelagic zooplankton	AMPLICON	METAGENOMIC	PCR	paired	ILLUMINA	Illumina MiSeq	DNA metabarcoding was performed on bulk zooplankton samples from two size fractions (0.21.0 mm, >1.0 mm) per net using a modified OMEGA E.Z.N.A. Blood Maxi extraction kit. DNA was eluted into 2 mL elution buffer, quantified with the Qubit dsDNA BR Assay (ThermoFisher Scientific), and normalized to 20 ng/L before PCR. Samples below 5 ng/L were cleaned and concentrated using Zymo Research DNA Clean…	fastq	Fon_DG5B-M19_S52_L001_R1_001.fastq.gz	Fon_DG5B-M19_S52_L001_R2_001.fastq.gz
SRR33375884	SRP580642	new	PRJNA1254332	SAMN48110356	DG5B-M189:18S	metabarcoding of pelagic zooplankton	AMPLICON	METAGENOMIC	PCR	paired	ILLUMINA	Illumina MiSeq	DNA metabarcoding was performed on bulk zooplankton samples from two size fractions (0.21.0 mm, >1.0 mm) per net using a modified OMEGA E.Z.N.A. Blood Maxi extraction kit. DNA was eluted into 2 mL elution buffer, quantified with the Qubit dsDNA BR Assay (ThermoFisher Scientific), and normalized to 20 ng/L before PCR. Samples below 5 ng/L were cleaned and concentrated using Zymo Research DNA Clean…	fastq	Fon_DG5B-M189_S35_L001_R1_001.fastq.gz	Fon_DG5B-M189_S35_L001_R2_001.fastq.gz
SRR33375885	SRP580642	new	PRJNA1254332	SAMN48110411	DG5B-M18:18S	metabarcoding of pelagic zooplankton	AMPLICON	METAGENOMIC	PCR	paired	ILLUMINA	Illumina MiSeq	DNA metabarcoding was performed on bulk zooplankton samples from two size fractions (0.21.0 mm, >1.0 mm) per net using a modified OMEGA E.Z.N.A. Blood Maxi extraction kit. DNA was eluted into 2 mL elution buffer, quantified with the Qubit dsDNA BR Assay (ThermoFisher Scientific), and normalized to 20 ng/L before PCR. Samples below 5 ng/L were cleaned and concentrated using Zymo Research DNA Clean…	fastq	Fon_DG5B-M18_S80_L001_R1_001.fastq.gz	Fon_DG5B-M18_S80_L001_R2_001.fastq.gz
SRR33375886	SRP580642	new	PRJNA1254332	SAMN48110358	DG5B-M178:18S	metabarcoding of pelagic zooplankton	AMPLICON	METAGENOMIC	PCR	paired	ILLUMINA	Illumina MiSeq	DNA metabarcoding was performed on bulk zooplankton samples from two size fractions (0.21.0 mm, >1.0 mm) per net using a modified OMEGA E.Z.N.A. Blood Maxi extraction kit. DNA was eluted into 2 mL elution buffer, quantified with the Qubit dsDNA BR Assay (ThermoFisher Scientific), and normalized to 20 ng/L before PCR. Samples below 5 ng/L were cleaned and concentrated using Zymo Research DNA Clean…	fastq	Fon_DG5B-M178_S33_L001_R1_001.fastq.gz	Fon_DG5B-M178_S33_L001_R2_001.fastq.gz
SRR33375887	SRP580642	new	PRJNA1254332	SAMN48110354	DG5B-M177:18S	metabarcoding of pelagic zooplankton	AMPLICON	METAGENOMIC	PCR	paired	ILLUMINA	Illumina MiSeq	DNA metabarcoding was performed on bulk zooplankton samples from two size fractions (0.21.0 mm, >1.0 mm) per net using a modified OMEGA E.Z.N.A. Blood Maxi extraction kit. DNA was eluted into 2 mL elution buffer, quantified with the Qubit dsDNA BR Assay (ThermoFisher Scientific), and normalized to 20 ng/L before PCR. Samples below 5 ng/L were cleaned and concentrated using Zymo Research DNA Clean…	fastq	Fon_DG5B-M177_S65_L001_R1_001.fastq.gz	Fon_DG5B-M177_S65_L001_R2_001.fastq.gz
SRR33375888	SRP580642	new	PRJNA1254332	SAMN48110346	DG5B-M176:18S	metabarcoding of pelagic zooplankton	AMPLICON	METAGENOMIC	PCR	paired	ILLUMINA	Illumina MiSeq	DNA metabarcoding was performed on bulk zooplankton samples from two size fractions (0.21.0 mm, >1.0 mm) per net using a modified OMEGA E.Z.N.A. Blood Maxi extraction kit. DNA was eluted into 2 mL elution buffer, quantified with the Qubit dsDNA BR Assay (ThermoFisher Scientific), and normalized to 20 ng/L before PCR. Samples below 5 ng/L were cleaned and concentrated using Zymo Research DNA Clean…	fastq	Fon_DG5B-M176_S57_L001_R1_001.fastq.gz	Fon_DG5B-M176_S57_L001_R2_001.fastq.gz
SRR33375889	SRP580642	new	PRJNA1254332	SAMN48110344	DG5B-M175:18S	metabarcoding of pelagic zooplankton	AMPLICON	METAGENOMIC	PCR	paired	ILLUMINA	Illumina MiSeq	DNA metabarcoding was performed on bulk zooplankton samples from two size fractions (0.21.0 mm, >1.0 mm) per net using a modified OMEGA E.Z.N.A. Blood Maxi extraction kit. DNA was eluted into 2 mL elution buffer, quantified with the Qubit dsDNA BR Assay (ThermoFisher Scientific), and normalized to 20 ng/L before PCR. Samples below 5 ng/L were cleaned and concentrated using Zymo Research DNA Clean…	fastq	Fon_DG5B-M175_S59_L001_R1_001.fastq.gz	Fon_DG5B-M175_S59_L001_R2_001.fastq.gz
SRR33375890	SRP580642	new	PRJNA1254332	SAMN48110342	DG5B-M174:18S	metabarcoding of pelagic zooplankton	AMPLICON	METAGENOMIC	PCR	paired	ILLUMINA	Illumina MiSeq	DNA metabarcoding was performed on bulk zooplankton samples from two size fractions (0.21.0 mm, >1.0 mm) per net using a modified OMEGA E.Z.N.A. Blood Maxi extraction kit. DNA was eluted into 2 mL elution buffer, quantified with the Qubit dsDNA BR Assay (ThermoFisher Scientific), and normalized to 20 ng/L before PCR. Samples below 5 ng/L were cleaned and concentrated using Zymo Research DNA Clean…	fastq	Fon_DG5B-M174_S61_L001_R1_001.fastq.gz	Fon_DG5B-M174_S61_L001_R2_001.fastq.gz
SRR33375891	SRP580642	new	PRJNA1254332	SAMN48110340	DG5B-M173:18S	metabarcoding of pelagic zooplankton	AMPLICON	METAGENOMIC	PCR	paired	ILLUMINA	Illumina MiSeq	DNA metabarcoding was performed on bulk zooplankton samples from two size fractions (0.21.0 mm, >1.0 mm) per net using a modified OMEGA E.Z.N.A. Blood Maxi extraction kit. DNA was eluted into 2 mL elution buffer, quantified with the Qubit dsDNA BR Assay (ThermoFisher Scientific), and normalized to 20 ng/L before PCR. Samples below 5 ng/L were cleaned and concentrated using Zymo Research DNA Clean…	fastq	Fon_DG5B-M173_S63_L001_R1_001.fastq.gz	Fon_DG5B-M173_S63_L001_R2_001.fastq.gz
SRR33375892	SRP580642	new	PRJNA1254332	SAMN48110224	DG5B-M172:18S	metabarcoding of pelagic zooplankton	AMPLICON	METAGENOMIC	PCR	paired	ILLUMINA	Illumina MiSeq	DNA metabarcoding was performed on bulk zooplankton samples from two size fractions (0.21.0 mm, >1.0 mm) per net using a modified OMEGA E.Z.N.A. Blood Maxi extraction kit. DNA was eluted into 2 mL elution buffer, quantified with the Qubit dsDNA BR Assay (ThermoFisher Scientific), and normalized to 20 ng/L before PCR. Samples below 5 ng/L were cleaned and concentrated using Zymo Research DNA Clean…	fastq	Fon_DG5B-M172_S11_L001_R1_001.fastq.gz	Fon_DG5B-M172_S11_L001_R2_001.fastq.gz
SRR33375893	SRP580642	new	PRJNA1254332	SAMN48110269	DG5B-M145:18S	metabarcoding of pelagic zooplankton	AMPLICON	METAGENOMIC	PCR	paired	ILLUMINA	Illumina MiSeq	DNA metabarcoding was performed on bulk zooplankton samples from two size fractions (0.21.0 mm, >1.0 mm) per net using a modified OMEGA E.Z.N.A. Blood Maxi extraction kit. DNA was eluted into 2 mL elution buffer, quantified with the Qubit dsDNA BR Assay (ThermoFisher Scientific), and normalized to 20 ng/L before PCR. Samples below 5 ng/L were cleaned and concentrated using Zymo Research DNA Clean…	fastq	Fon_DG5B-M145_S19_L001_R1_001.fastq.gz	Fon_DG5B-M145_S19_L001_R2_001.fastq.gz
SRR33375894	SRP580642	new	PRJNA1254332	SAMN48110255	DG5B-M144:18S	metabarcoding of pelagic zooplankton	AMPLICON	METAGENOMIC	PCR	paired	ILLUMINA	Illumina MiSeq	DNA metabarcoding was performed on bulk zooplankton samples from two size fractions (0.21.0 mm, >1.0 mm) per net using a modified OMEGA E.Z.N.A. Blood Maxi extraction kit. DNA was eluted into 2 mL elution buffer, quantified with the Qubit dsDNA BR Assay (ThermoFisher Scientific), and normalized to 20 ng/L before PCR. Samples below 5 ng/L were cleaned and concentrated using Zymo Research DNA Clean…	fastq	Fon_DG5B-M144_S1_L001_R1_001.fastq.gz	Fon_DG5B-M144_S1_L001_R2_001.fastq.gz
SRR33375895	SRP580642	new	PRJNA1254332	SAMN48110253	DG5B-M143:18S	metabarcoding of pelagic zooplankton	AMPLICON	METAGENOMIC	PCR	paired	ILLUMINA	Illumina MiSeq	DNA metabarcoding was performed on bulk zooplankton samples from two size fractions (0.21.0 mm, >1.0 mm) per net using a modified OMEGA E.Z.N.A. Blood Maxi extraction kit. DNA was eluted into 2 mL elution buffer, quantified with the Qubit dsDNA BR Assay (ThermoFisher Scientific), and normalized to 20 ng/L before PCR. Samples below 5 ng/L were cleaned and concentrated using Zymo Research DNA Clean…	fastq	Fon_DG5B-M143_S3_L001_R1_001.fastq.gz	Fon_DG5B-M143_S3_L001_R2_001.fastq.gz
SRR33375896	SRP580642	new	PRJNA1254332	SAMN48110408	DB5B-M130:18S	metabarcoding of pelagic zooplankton	AMPLICON	METAGENOMIC	PCR	paired	ILLUMINA	Illumina MiSeq	DNA metabarcoding was performed on bulk zooplankton samples from two size fractions (0.21.0 mm, >1.0 mm) per net using a modified OMEGA E.Z.N.A. Blood Maxi extraction kit. DNA was eluted into 2 mL elution buffer, quantified with the Qubit dsDNA BR Assay (ThermoFisher Scientific), and normalized to 20 ng/L before PCR. Samples below 5 ng/L were cleaned and concentrated using Zymo Research DNA Clean…	fastq	Fon_DB5B-M130_S93_L001_R1_001.fastq.gz	Fon_DB5B-M130_S93_L001_R2_001.fastq.gz
SRR33375897	SRP580642	new	PRJNA1254332	SAMN48110390	DG5B-M142:18S	metabarcoding of pelagic zooplankton	AMPLICON	METAGENOMIC	PCR	paired	ILLUMINA	Illumina MiSeq	DNA metabarcoding was performed on bulk zooplankton samples from two size fractions (0.21.0 mm, >1.0 mm) per net using a modified OMEGA E.Z.N.A. Blood Maxi extraction kit. DNA was eluted into 2 mL elution buffer, quantified with the Qubit dsDNA BR Assay (ThermoFisher Scientific), and normalized to 20 ng/L before PCR. Samples below 5 ng/L were cleaned and concentrated using Zymo Research DNA Clean…	fastq	Fon_DG5B-M142_S65_L001_R1_001.fastq.gz	Fon_DG5B-M142_S65_L001_R2_001.fastq.gz
SRR33375898	SRP580642	new	PRJNA1254332	SAMN48110378	DG5B-M141:18S	metabarcoding of pelagic zooplankton	AMPLICON	METAGENOMIC	PCR	paired	ILLUMINA	Illumina MiSeq	DNA metabarcoding was performed on bulk zooplankton samples from two size fractions (0.21.0 mm, >1.0 mm) per net using a modified OMEGA E.Z.N.A. Blood Maxi extraction kit. DNA was eluted into 2 mL elution buffer, quantified with the Qubit dsDNA BR Assay (ThermoFisher Scientific), and normalized to 20 ng/L before PCR. Samples below 5 ng/L were cleaned and concentrated using Zymo Research DNA Clean…	fastq	Fon_DG5B-M141_S61_L001_R1_001.fastq.gz	Fon_DG5B-M141_S61_L001_R2_001.fastq.gz
SRR33375899	SRP580642	new	PRJNA1254332	SAMN48110328	DG5B-M140:18S	metabarcoding of pelagic zooplankton	AMPLICON	METAGENOMIC	PCR	paired	ILLUMINA	Illumina MiSeq	DNA metabarcoding was performed on bulk zooplankton samples from two size fractions (0.21.0 mm, >1.0 mm) per net using a modified OMEGA E.Z.N.A. Blood Maxi extraction kit. DNA was eluted into 2 mL elution buffer, quantified with the Qubit dsDNA BR Assay (ThermoFisher Scientific), and normalized to 20 ng/L before PCR. Samples below 5 ng/L were cleaned and concentrated using Zymo Research DNA Clean…	fastq	Fon_DG5B-M140_S108_L001_R1_001.fastq.gz	Fon_DG5B-M140_S108_L001_R2_001.fastq.gz
SRR33375900	SRP580642	new	PRJNA1254332	SAMN48110395	DG5B-M14:18S	metabarcoding of pelagic zooplankton	AMPLICON	METAGENOMIC	PCR	paired	ILLUMINA	Illumina MiSeq	DNA metabarcoding was performed on bulk zooplankton samples from two size fractions (0.21.0 mm, >1.0 mm) per net using a modified OMEGA E.Z.N.A. Blood Maxi extraction kit. DNA was eluted into 2 mL elution buffer, quantified with the Qubit dsDNA BR Assay (ThermoFisher Scientific), and normalized to 20 ng/L before PCR. Samples below 5 ng/L were cleaned and concentrated using Zymo Research DNA Clean…	fastq	Fon_DG5B-M14_S78_L001_R1_001.fastq.gz	Fon_DG5B-M14_S78_L001_R2_001.fastq.gz
SRR33375901	SRP580642	new	PRJNA1254332	SAMN48110434	PCR-Neg-Control-5:18S	metabarcoding of pcr blank	AMPLICON	METAGENOMIC	PCR	paired	ILLUMINA	Illumina MiSeq	DNA metabarcoding was performed on bulk zooplankton samples from two size fractions (0.21.0 mm, >1.0 mm) per net using a modified OMEGA E.Z.N.A. Blood Maxi extraction kit. DNA was eluted into 2 mL elution buffer, quantified with the Qubit dsDNA BR Assay (ThermoFisher Scientific), and normalized to 20 ng/L before PCR. Samples below 5 ng/L were cleaned and concentrated using Zymo Research DNA Clean…	fastq	Fon_PCR-Neg-Control-5_S89_L001_R1_001.fastq.gz	Fon_PCR-Neg-Control-5_S89_L001_R2_001.fastq.gz
SRR33375902	SRP580642	new	PRJNA1254332	SAMN48110433	PCR-Neg-Control-4:18S	metabarcoding of pcr blank	AMPLICON	METAGENOMIC	PCR	paired	ILLUMINA	Illumina MiSeq	DNA metabarcoding was performed on bulk zooplankton samples from two size fractions (0.21.0 mm, >1.0 mm) per net using a modified OMEGA E.Z.N.A. Blood Maxi extraction kit. DNA was eluted into 2 mL elution buffer, quantified with the Qubit dsDNA BR Assay (ThermoFisher Scientific), and normalized to 20 ng/L before PCR. Samples below 5 ng/L were cleaned and concentrated using Zymo Research DNA Clean…	fastq	Fon_PCR-Neg-Control-4_S89_L001_R1_001.fastq.gz	Fon_PCR-Neg-Control-4_S89_L001_R2_001.fastq.gz
SRR33375903	SRP580642	new	PRJNA1254332	SAMN48110432	PCR-Neg-Control-3:18S	metabarcoding of pcr blank	AMPLICON	METAGENOMIC	PCR	paired	ILLUMINA	Illumina MiSeq	DNA metabarcoding was performed on bulk zooplankton samples from two size fractions (0.21.0 mm, >1.0 mm) per net using a modified OMEGA E.Z.N.A. Blood Maxi extraction kit. DNA was eluted into 2 mL elution buffer, quantified with the Qubit dsDNA BR Assay (ThermoFisher Scientific), and normalized to 20 ng/L before PCR. Samples below 5 ng/L were cleaned and concentrated using Zymo Research DNA Clean…	fastq	Fon_PCR-Neg-Control-3_S90_L001_R1_001.fastq.gz	Fon_PCR-Neg-Control-3_S90_L001_R2_001.fastq.gz
SRR33375904	SRP580642	new	PRJNA1254332	SAMN48110431	PCR-Neg-Control-2:18S	metabarcoding of pcr blank	AMPLICON	METAGENOMIC	PCR	paired	ILLUMINA	Illumina MiSeq	DNA metabarcoding was performed on bulk zooplankton samples from two size fractions (0.21.0 mm, >1.0 mm) per net using a modified OMEGA E.Z.N.A. Blood Maxi extraction kit. DNA was eluted into 2 mL elution buffer, quantified with the Qubit dsDNA BR Assay (ThermoFisher Scientific), and normalized to 20 ng/L before PCR. Samples below 5 ng/L were cleaned and concentrated using Zymo Research DNA Clean…	fastq	Fon_PCR-Neg-Control-2_S91_L001_R1_001.fastq.gz	Fon_PCR-Neg-Control-2_S91_L001_R2_001.fastq.gz
SRR33375905	SRP580642	new	PRJNA1254332	SAMN48110430	PCR-Neg-Control-1:18S	metabarcoding of pcr blank	AMPLICON	METAGENOMIC	PCR	paired	ILLUMINA	Illumina MiSeq	DNA metabarcoding was performed on bulk zooplankton samples from two size fractions (0.21.0 mm, >1.0 mm) per net using a modified OMEGA E.Z.N.A. Blood Maxi extraction kit. DNA was eluted into 2 mL elution buffer, quantified with the Qubit dsDNA BR Assay (ThermoFisher Scientific), and normalized to 20 ng/L before PCR. Samples below 5 ng/L were cleaned and concentrated using Zymo Research DNA Clean…	fastq	Fon_PCR-Neg-Control-1_S91_L001_R1_001.fastq.gz	Fon_PCR-Neg-Control-1_S91_L001_R2_001.fastq.gz
SRR33375906	SRP580642	new	PRJNA1254332	SAMN48110593	PCR-Blank-9A:18S	metabarcoding of pcr blank	AMPLICON	METAGENOMIC	PCR	paired	ILLUMINA	Illumina MiSeq	DNA metabarcoding was performed on bulk zooplankton samples from two size fractions (0.21.0 mm, >1.0 mm) per net using a modified OMEGA E.Z.N.A. Blood Maxi extraction kit. DNA was eluted into 2 mL elution buffer, quantified with the Qubit dsDNA BR Assay (ThermoFisher Scientific), and normalized to 20 ng/L before PCR. Samples below 5 ng/L were cleaned and concentrated using Zymo Research DNA Clean…	fastq	Fon_PCR-Blank-9A_S103_L001_R1_001.fastq.gz	Fon_PCR-Blank-9A_S103_L001_R2_001.fastq.gz
SRR33375907	SRP580642	new	PRJNA1254332	SAMN48110592	PCR-Blank-8A:18S	metabarcoding of pcr blank	AMPLICON	METAGENOMIC	PCR	paired	ILLUMINA	Illumina MiSeq	DNA metabarcoding was performed on bulk zooplankton samples from two size fractions (0.21.0 mm, >1.0 mm) per net using a modified OMEGA E.Z.N.A. Blood Maxi extraction kit. DNA was eluted into 2 mL elution buffer, quantified with the Qubit dsDNA BR Assay (ThermoFisher Scientific), and normalized to 20 ng/L before PCR. Samples below 5 ng/L were cleaned and concentrated using Zymo Research DNA Clean…	fastq	Fon_PCR-Blank-8A_S104_L001_R1_001.fastq.gz	Fon_PCR-Blank-8A_S104_L001_R2_001.fastq.gz
SRR33375908	SRP580642	new	PRJNA1254332	SAMN48110261	DG5B-M121:18S	metabarcoding of pelagic zooplankton	AMPLICON	METAGENOMIC	PCR	paired	ILLUMINA	Illumina MiSeq	DNA metabarcoding was performed on bulk zooplankton samples from two size fractions (0.21.0 mm, >1.0 mm) per net using a modified OMEGA E.Z.N.A. Blood Maxi extraction kit. DNA was eluted into 2 mL elution buffer, quantified with the Qubit dsDNA BR Assay (ThermoFisher Scientific), and normalized to 20 ng/L before PCR. Samples below 5 ng/L were cleaned and concentrated using Zymo Research DNA Clean…	fastq	Fon_DG5B-M121_S11_L001_R1_001.fastq.gz	Fon_DG5B-M121_S11_L001_R2_001.fastq.gz
SRR33375909	SRP580642	new	PRJNA1254332	SAMN48110591	PCR-Blank-7A:18S	metabarcoding of pcr blank	AMPLICON	METAGENOMIC	PCR	paired	ILLUMINA	Illumina MiSeq	DNA metabarcoding was performed on bulk zooplankton samples from two size fractions (0.21.0 mm, >1.0 mm) per net using a modified OMEGA E.Z.N.A. Blood Maxi extraction kit. DNA was eluted into 2 mL elution buffer, quantified with the Qubit dsDNA BR Assay (ThermoFisher Scientific), and normalized to 20 ng/L before PCR. Samples below 5 ng/L were cleaned and concentrated using Zymo Research DNA Clean…	fastq	Fon_PCR-Blank-7A_S91_L001_R1_001.fastq.gz	Fon_PCR-Blank-7A_S91_L001_R2_001.fastq.gz
SRR33375910	SRP580642	new	PRJNA1254332	SAMN48110590	PCR-Blank-6A:18S	metabarcoding of pcr blank	AMPLICON	METAGENOMIC	PCR	paired	ILLUMINA	Illumina MiSeq	DNA metabarcoding was performed on bulk zooplankton samples from two size fractions (0.21.0 mm, >1.0 mm) per net using a modified OMEGA E.Z.N.A. Blood Maxi extraction kit. DNA was eluted into 2 mL elution buffer, quantified with the Qubit dsDNA BR Assay (ThermoFisher Scientific), and normalized to 20 ng/L before PCR. Samples below 5 ng/L were cleaned and concentrated using Zymo Research DNA Clean…	fastq	Fon_PCR-Blank-6A_S92_L001_R1_001.fastq.gz	Fon_PCR-Blank-6A_S92_L001_R2_001.fastq.gz
SRR33375911	SRP580642	new	PRJNA1254332	SAMN48110589	PCR-Blank-5-A:18S	metabarcoding of pcr blank	AMPLICON	METAGENOMIC	PCR	paired	ILLUMINA	Illumina MiSeq	DNA metabarcoding was performed on bulk zooplankton samples from two size fractions (0.21.0 mm, >1.0 mm) per net using a modified OMEGA E.Z.N.A. Blood Maxi extraction kit. DNA was eluted into 2 mL elution buffer, quantified with the Qubit dsDNA BR Assay (ThermoFisher Scientific), and normalized to 20 ng/L before PCR. Samples below 5 ng/L were cleaned and concentrated using Zymo Research DNA Clean…	fastq	Fon_PCR-Blank-5-A_S10_L001_R1_001.fastq.gz	Fon_PCR-Blank-5-A_S10_L001_R2_001.fastq.gz
SRR33375912	SRP580642	new	PRJNA1254332	SAMN48110588	PCR-Blank-4-J:18S	metabarcoding of pcr blank	AMPLICON	METAGENOMIC	PCR	paired	ILLUMINA	Illumina MiSeq	DNA metabarcoding was performed on bulk zooplankton samples from two size fractions (0.21.0 mm, >1.0 mm) per net using a modified OMEGA E.Z.N.A. Blood Maxi extraction kit. DNA was eluted into 2 mL elution buffer, quantified with the Qubit dsDNA BR Assay (ThermoFisher Scientific), and normalized to 20 ng/L before PCR. Samples below 5 ng/L were cleaned and concentrated using Zymo Research DNA Clean…	fastq	Fon_PCR-Blank-4-J_S58_L001_R1_001.fastq.gz	Fon_PCR-Blank-4-J_S58_L001_R2_001.fastq.gz
SRR33375913	SRP580642	new	PRJNA1254332	SAMN48110587	PCR-Blank-4-A:18S	metabarcoding of pcr blank	AMPLICON	METAGENOMIC	PCR	paired	ILLUMINA	Illumina MiSeq	DNA metabarcoding was performed on bulk zooplankton samples from two size fractions (0.21.0 mm, >1.0 mm) per net using a modified OMEGA E.Z.N.A. Blood Maxi extraction kit. DNA was eluted into 2 mL elution buffer, quantified with the Qubit dsDNA BR Assay (ThermoFisher Scientific), and normalized to 20 ng/L before PCR. Samples below 5 ng/L were cleaned and concentrated using Zymo Research DNA Clean…	fastq	Fon_PCR-Blank-4-A_S22_L001_R1_001.fastq.gz	Fon_PCR-Blank-4-A_S22_L001_R2_001.fastq.gz
SRR33375914	SRP580642	new	PRJNA1254332	SAMN48110586	PCR-Blank-3-J:18S	metabarcoding of pcr blank	AMPLICON	METAGENOMIC	PCR	paired	ILLUMINA	Illumina MiSeq	DNA metabarcoding was performed on bulk zooplankton samples from two size fractions (0.21.0 mm, >1.0 mm) per net using a modified OMEGA E.Z.N.A. Blood Maxi extraction kit. DNA was eluted into 2 mL elution buffer, quantified with the Qubit dsDNA BR Assay (ThermoFisher Scientific), and normalized to 20 ng/L before PCR. Samples below 5 ng/L were cleaned and concentrated using Zymo Research DNA Clean…	fastq	Fon_PCR-Blank-3-J_S70_L001_R1_001.fastq.gz	Fon_PCR-Blank-3-J_S70_L001_R2_001.fastq.gz
SRR33375915	SRP580642	new	PRJNA1254332	SAMN48110585	PCR-Blank-3-A:18S	metabarcoding of pcr blank	AMPLICON	METAGENOMIC	PCR	paired	ILLUMINA	Illumina MiSeq	DNA metabarcoding was performed on bulk zooplankton samples from two size fractions (0.21.0 mm, >1.0 mm) per net using a modified OMEGA E.Z.N.A. Blood Maxi extraction kit. DNA was eluted into 2 mL elution buffer, quantified with the Qubit dsDNA BR Assay (ThermoFisher Scientific), and normalized to 20 ng/L before PCR. Samples below 5 ng/L were cleaned and concentrated using Zymo Research DNA Clean…	fastq	Fon_PCR-Blank-3-A_S34_L001_R1_001.fastq.gz	Fon_PCR-Blank-3-A_S34_L001_R2_001.fastq.gz
SRR33375916	SRP580642	new	PRJNA1254332	SAMN48110584	PCR-Blank-2-J:18S	metabarcoding of pcr blank	AMPLICON	METAGENOMIC	PCR	paired	ILLUMINA	Illumina MiSeq	DNA metabarcoding was performed on bulk zooplankton samples from two size fractions (0.21.0 mm, >1.0 mm) per net using a modified OMEGA E.Z.N.A. Blood Maxi extraction kit. DNA was eluted into 2 mL elution buffer, quantified with the Qubit dsDNA BR Assay (ThermoFisher Scientific), and normalized to 20 ng/L before PCR. Samples below 5 ng/L were cleaned and concentrated using Zymo Research DNA Clean…	fastq	Fon_PCR-Blank-2-J_S82_L001_R1_001.fastq.gz	Fon_PCR-Blank-2-J_S82_L001_R2_001.fastq.gz
SRR33375917	SRP580642	new	PRJNA1254332	SAMN48110257	DG5B-M119:18S	metabarcoding of pelagic zooplankton	AMPLICON	METAGENOMIC	PCR	paired	ILLUMINA	Illumina MiSeq	DNA metabarcoding was performed on bulk zooplankton samples from two size fractions (0.21.0 mm, >1.0 mm) per net using a modified OMEGA E.Z.N.A. Blood Maxi extraction kit. DNA was eluted into 2 mL elution buffer, quantified with the Qubit dsDNA BR Assay (ThermoFisher Scientific), and normalized to 20 ng/L before PCR. Samples below 5 ng/L were cleaned and concentrated using Zymo Research DNA Clean…	fastq	Fon_DG5B-M119_S15_L001_R1_001.fastq.gz	Fon_DG5B-M119_S15_L001_R2_001.fastq.gz
SRR33375918	SRP580642	new	PRJNA1254332	SAMN48110459	DG5C-M82:18S	metabarcoding of pelagic zooplankton	AMPLICON	METAGENOMIC	PCR	paired	ILLUMINA	Illumina MiSeq	DNA metabarcoding was performed on bulk zooplankton samples from two size fractions (0.21.0 mm, >1.0 mm) per net using a modified OMEGA E.Z.N.A. Blood Maxi extraction kit. DNA was eluted into 2 mL elution buffer, quantified with the Qubit dsDNA BR Assay (ThermoFisher Scientific), and normalized to 20 ng/L before PCR. Samples below 5 ng/L were cleaned and concentrated using Zymo Research DNA Clean…	fastq	Fon_DG5C-M82_S84_L001_R1_001.fastq.gz	Fon_DG5C-M82_S84_L001_R2_001.fastq.gz
SRR33375919	SRP580642	new	PRJNA1254332	SAMN48110460	DG5C-M81:18S	metabarcoding of pelagic zooplankton	AMPLICON	METAGENOMIC	PCR	paired	ILLUMINA	Illumina MiSeq	DNA metabarcoding was performed on bulk zooplankton samples from two size fractions (0.21.0 mm, >1.0 mm) per net using a modified OMEGA E.Z.N.A. Blood Maxi extraction kit. DNA was eluted into 2 mL elution buffer, quantified with the Qubit dsDNA BR Assay (ThermoFisher Scientific), and normalized to 20 ng/L before PCR. Samples below 5 ng/L were cleaned and concentrated using Zymo Research DNA Clean…	fastq	Fon_DG5C-M81_S111_L001_R1_001.fastq.gz	Fon_DG5C-M81_S111_L001_R2_001.fastq.gz
SRR33375920	SRP580642	new	PRJNA1254332	SAMN48110454	DG5C-M80:18S	metabarcoding of pelagic zooplankton	AMPLICON	METAGENOMIC	PCR	paired	ILLUMINA	Illumina MiSeq	DNA metabarcoding was performed on bulk zooplankton samples from two size fractions (0.21.0 mm, >1.0 mm) per net using a modified OMEGA E.Z.N.A. Blood Maxi extraction kit. DNA was eluted into 2 mL elution buffer, quantified with the Qubit dsDNA BR Assay (ThermoFisher Scientific), and normalized to 20 ng/L before PCR. Samples below 5 ng/L were cleaned and concentrated using Zymo Research DNA Clean…	fastq	Fon_DG5C-M80_S47_L001_R1_001.fastq.gz	Fon_DG5C-M80_S47_L001_R2_001.fastq.gz
SRR33375921	SRP580642	new	PRJNA1254332	SAMN48110507	DG5C-M8:18S	metabarcoding of pelagic zooplankton	AMPLICON	METAGENOMIC	PCR	paired	ILLUMINA	Illumina MiSeq	DNA metabarcoding was performed on bulk zooplankton samples from two size fractions (0.21.0 mm, >1.0 mm) per net using a modified OMEGA E.Z.N.A. Blood Maxi extraction kit. DNA was eluted into 2 mL elution buffer, quantified with the Qubit dsDNA BR Assay (ThermoFisher Scientific), and normalized to 20 ng/L before PCR. Samples below 5 ng/L were cleaned and concentrated using Zymo Research DNA Clean…	fastq	Fon_DG5C-M8_S13_L001_R1_001.fastq.gz	Fon_DG5C-M8_S13_L001_R2_001.fastq.gz
SRR33375922	SRP580642	new	PRJNA1254332	SAMN48110453	DG5C-M79:18S	metabarcoding of pelagic zooplankton	AMPLICON	METAGENOMIC	PCR	paired	ILLUMINA	Illumina MiSeq	DNA metabarcoding was performed on bulk zooplankton samples from two size fractions (0.21.0 mm, >1.0 mm) per net using a modified OMEGA E.Z.N.A. Blood Maxi extraction kit. DNA was eluted into 2 mL elution buffer, quantified with the Qubit dsDNA BR Assay (ThermoFisher Scientific), and normalized to 20 ng/L before PCR. Samples below 5 ng/L were cleaned and concentrated using Zymo Research DNA Clean…	fastq	Fon_DG5C-M79_S35_L001_R1_001.fastq.gz	Fon_DG5C-M79_S35_L001_R2_001.fastq.gz
SRR33375923	SRP580642	new	PRJNA1254332	SAMN48110451	DG5C-M78:18S	metabarcoding of pelagic zooplankton	AMPLICON	METAGENOMIC	PCR	paired	ILLUMINA	Illumina MiSeq	DNA metabarcoding was performed on bulk zooplankton samples from two size fractions (0.21.0 mm, >1.0 mm) per net using a modified OMEGA E.Z.N.A. Blood Maxi extraction kit. DNA was eluted into 2 mL elution buffer, quantified with the Qubit dsDNA BR Assay (ThermoFisher Scientific), and normalized to 20 ng/L before PCR. Samples below 5 ng/L were cleaned and concentrated using Zymo Research DNA Clean…	fastq	Fon_DG5C-M78_S59_L001_R1_001.fastq.gz	Fon_DG5C-M78_S59_L001_R2_001.fastq.gz
SRR33375924	SRP580642	new	PRJNA1254332	SAMN48110452	DG5C-M77:18S	metabarcoding of pelagic zooplankton	AMPLICON	METAGENOMIC	PCR	paired	ILLUMINA	Illumina MiSeq	DNA metabarcoding was performed on bulk zooplankton samples from two size fractions (0.21.0 mm, >1.0 mm) per net using a modified OMEGA E.Z.N.A. Blood Maxi extraction kit. DNA was eluted into 2 mL elution buffer, quantified with the Qubit dsDNA BR Assay (ThermoFisher Scientific), and normalized to 20 ng/L before PCR. Samples below 5 ng/L were cleaned and concentrated using Zymo Research DNA Clean…	fastq	Fon_DG5C-M77_S71_L001_R1_001.fastq.gz	Fon_DG5C-M77_S71_L001_R2_001.fastq.gz
SRR33375925	SRP580642	new	PRJNA1254332	SAMN48110527	DG5C-M30:18S	metabarcoding of pelagic zooplankton	AMPLICON	METAGENOMIC	PCR	paired	ILLUMINA	Illumina MiSeq	DNA metabarcoding was performed on bulk zooplankton samples from two size fractions (0.21.0 mm, >1.0 mm) per net using a modified OMEGA E.Z.N.A. Blood Maxi extraction kit. DNA was eluted into 2 mL elution buffer, quantified with the Qubit dsDNA BR Assay (ThermoFisher Scientific), and normalized to 20 ng/L before PCR. Samples below 5 ng/L were cleaned and concentrated using Zymo Research DNA Clean…	fastq	Fon_DG5C-M30_S64_L001_R1_001.fastq.gz	Fon_DG5C-M30_S64_L001_R2_001.fastq.gz
SRR33375926	SRP580642	new	PRJNA1254332	SAMN48110504	DG5C-M3:18S	metabarcoding of pelagic zooplankton	AMPLICON	METAGENOMIC	PCR	paired	ILLUMINA	Illumina MiSeq	DNA metabarcoding was performed on bulk zooplankton samples from two size fractions (0.21.0 mm, >1.0 mm) per net using a modified OMEGA E.Z.N.A. Blood Maxi extraction kit. DNA was eluted into 2 mL elution buffer, quantified with the Qubit dsDNA BR Assay (ThermoFisher Scientific), and normalized to 20 ng/L before PCR. Samples below 5 ng/L were cleaned and concentrated using Zymo Research DNA Clean…	fastq	Fon_DG5C-M3_S61_L001_R1_001.fastq.gz	Fon_DG5C-M3_S61_L001_R2_001.fastq.gz
SRR33375927	SRP580642	new	PRJNA1254332	SAMN48110533	DG5C-M29:18S	metabarcoding of pelagic zooplankton	AMPLICON	METAGENOMIC	PCR	paired	ILLUMINA	Illumina MiSeq	DNA metabarcoding was performed on bulk zooplankton samples from two size fractions (0.21.0 mm, >1.0 mm) per net using a modified OMEGA E.Z.N.A. Blood Maxi extraction kit. DNA was eluted into 2 mL elution buffer, quantified with the Qubit dsDNA BR Assay (ThermoFisher Scientific), and normalized to 20 ng/L before PCR. Samples below 5 ng/L were cleaned and concentrated using Zymo Research DNA Clean…	fastq	Fon_DG5C-M29_S76_L001_R1_001.fastq.gz	Fon_DG5C-M29_S76_L001_R2_001.fastq.gz
SRR33375928	SRP580642	new	PRJNA1254332	SAMN48110520	DG5C-M28:18S	metabarcoding of pelagic zooplankton	AMPLICON	METAGENOMIC	PCR	paired	ILLUMINA	Illumina MiSeq	DNA metabarcoding was performed on bulk zooplankton samples from two size fractions (0.21.0 mm, >1.0 mm) per net using a modified OMEGA E.Z.N.A. Blood Maxi extraction kit. DNA was eluted into 2 mL elution buffer, quantified with the Qubit dsDNA BR Assay (ThermoFisher Scientific), and normalized to 20 ng/L before PCR. Samples below 5 ng/L were cleaned and concentrated using Zymo Research DNA Clean…	fastq	Fon_DG5C-M28_S88_L001_R1_001.fastq.gz	Fon_DG5C-M28_S88_L001_R2_001.fastq.gz
SRR33375929	SRP580642	new	PRJNA1254332	SAMN48110293	DG5B-M113:18S	metabarcoding of pelagic zooplankton	AMPLICON	METAGENOMIC	PCR	paired	ILLUMINA	Illumina MiSeq	DNA metabarcoding was performed on bulk zooplankton samples from two size fractions (0.21.0 mm, >1.0 mm) per net using a modified OMEGA E.Z.N.A. Blood Maxi extraction kit. DNA was eluted into 2 mL elution buffer, quantified with the Qubit dsDNA BR Assay (ThermoFisher Scientific), and normalized to 20 ng/L before PCR. Samples below 5 ng/L were cleaned and concentrated using Zymo Research DNA Clean…	fastq	Fon_DG5B-M113_S43_L001_R1_001.fastq.gz	Fon_DG5B-M113_S43_L001_R2_001.fastq.gz
SRR33375930	SRP580642	new	PRJNA1254332	SAMN48110529	DG5C-M27:18S	metabarcoding of pelagic zooplankton	AMPLICON	METAGENOMIC	PCR	paired	ILLUMINA	Illumina MiSeq	DNA metabarcoding was performed on bulk zooplankton samples from two size fractions (0.21.0 mm, >1.0 mm) per net using a modified OMEGA E.Z.N.A. Blood Maxi extraction kit. DNA was eluted into 2 mL elution buffer, quantified with the Qubit dsDNA BR Assay (ThermoFisher Scientific), and normalized to 20 ng/L before PCR. Samples below 5 ng/L were cleaned and concentrated using Zymo Research DNA Clean…	fastq	Fon_DG5C-M27_S3_L001_R1_001.fastq.gz	Fon_DG5C-M27_S3_L001_R2_001.fastq.gz
SRR33375931	SRP580642	new	PRJNA1254332	SAMN48110522	DG5C-M26:18S	metabarcoding of pelagic zooplankton	AMPLICON	METAGENOMIC	PCR	paired	ILLUMINA	Illumina MiSeq	DNA metabarcoding was performed on bulk zooplankton samples from two size fractions (0.21.0 mm, >1.0 mm) per net using a modified OMEGA E.Z.N.A. Blood Maxi extraction kit. DNA was eluted into 2 mL elution buffer, quantified with the Qubit dsDNA BR Assay (ThermoFisher Scientific), and normalized to 20 ng/L before PCR. Samples below 5 ng/L were cleaned and concentrated using Zymo Research DNA Clean…	fastq	Fon_DG5C-M26_S15_L001_R1_001.fastq.gz	Fon_DG5C-M26_S15_L001_R2_001.fastq.gz
SRR33375932	SRP580642	new	PRJNA1254332	SAMN48110526	DG5C-M25:18S	metabarcoding of pelagic zooplankton	AMPLICON	METAGENOMIC	PCR	paired	ILLUMINA	Illumina MiSeq	DNA metabarcoding was performed on bulk zooplankton samples from two size fractions (0.21.0 mm, >1.0 mm) per net using a modified OMEGA E.Z.N.A. Blood Maxi extraction kit. DNA was eluted into 2 mL elution buffer, quantified with the Qubit dsDNA BR Assay (ThermoFisher Scientific), and normalized to 20 ng/L before PCR. Samples below 5 ng/L were cleaned and concentrated using Zymo Research DNA Clean…	fastq	Fon_DG5C-M25_S27_L001_R1_001.fastq.gz	Fon_DG5C-M25_S27_L001_R2_001.fastq.gz
SRR33375933	SRP580642	new	PRJNA1254332	SAMN48110524	DG5C-M24:18S	metabarcoding of pelagic zooplankton	AMPLICON	METAGENOMIC	PCR	paired	ILLUMINA	Illumina MiSeq	DNA metabarcoding was performed on bulk zooplankton samples from two size fractions (0.21.0 mm, >1.0 mm) per net using a modified OMEGA E.Z.N.A. Blood Maxi extraction kit. DNA was eluted into 2 mL elution buffer, quantified with the Qubit dsDNA BR Assay (ThermoFisher Scientific), and normalized to 20 ng/L before PCR. Samples below 5 ng/L were cleaned and concentrated using Zymo Research DNA Clean…	fastq	Fon_DG5C-M24_S39_L001_R1_001.fastq.gz	Fon_DG5C-M24_S39_L001_R2_001.fastq.gz
SRR33375934	SRP580642	new	PRJNA1254332	SAMN48110521	DG5C-M23:18S	metabarcoding of pelagic zooplankton	AMPLICON	METAGENOMIC	PCR	paired	ILLUMINA	Illumina MiSeq	DNA metabarcoding was performed on bulk zooplankton samples from two size fractions (0.21.0 mm, >1.0 mm) per net using a modified OMEGA E.Z.N.A. Blood Maxi extraction kit. DNA was eluted into 2 mL elution buffer, quantified with the Qubit dsDNA BR Assay (ThermoFisher Scientific), and normalized to 20 ng/L before PCR. Samples below 5 ng/L were cleaned and concentrated using Zymo Research DNA Clean…	fastq	Fon_DG5C-M23_S51_L001_R1_001.fastq.gz	Fon_DG5C-M23_S51_L001_R2_001.fastq.gz
SRR33375935	SRP580642	new	PRJNA1254332	SAMN48110535	DG5C-M22:18S	metabarcoding of pelagic zooplankton	AMPLICON	METAGENOMIC	PCR	paired	ILLUMINA	Illumina MiSeq	DNA metabarcoding was performed on bulk zooplankton samples from two size fractions (0.21.0 mm, >1.0 mm) per net using a modified OMEGA E.Z.N.A. Blood Maxi extraction kit. DNA was eluted into 2 mL elution buffer, quantified with the Qubit dsDNA BR Assay (ThermoFisher Scientific), and normalized to 20 ng/L before PCR. Samples below 5 ng/L were cleaned and concentrated using Zymo Research DNA Clean…	fastq	Fon_DG5C-M22_S63_L001_R1_001.fastq.gz	Fon_DG5C-M22_S63_L001_R2_001.fastq.gz
SRR33375936	SRP580642	new	PRJNA1254332	SAMN48110530	DG5C-M21:18S	metabarcoding of pelagic zooplankton	AMPLICON	METAGENOMIC	PCR	paired	ILLUMINA	Illumina MiSeq	DNA metabarcoding was performed on bulk zooplankton samples from two size fractions (0.21.0 mm, >1.0 mm) per net using a modified OMEGA E.Z.N.A. Blood Maxi extraction kit. DNA was eluted into 2 mL elution buffer, quantified with the Qubit dsDNA BR Assay (ThermoFisher Scientific), and normalized to 20 ng/L before PCR. Samples below 5 ng/L were cleaned and concentrated using Zymo Research DNA Clean…	fastq	Fon_DG5C-M21_S75_L001_R1_001.fastq.gz	Fon_DG5C-M21_S75_L001_R2_001.fastq.gz
SRR33375937	SRP580642	new	PRJNA1254332	SAMN48110525	DG5C-M20:18S	metabarcoding of pelagic zooplankton	AMPLICON	METAGENOMIC	PCR	paired	ILLUMINA	Illumina MiSeq	DNA metabarcoding was performed on bulk zooplankton samples from two size fractions (0.21.0 mm, >1.0 mm) per net using a modified OMEGA E.Z.N.A. Blood Maxi extraction kit. DNA was eluted into 2 mL elution buffer, quantified with the Qubit dsDNA BR Assay (ThermoFisher Scientific), and normalized to 20 ng/L before PCR. Samples below 5 ng/L were cleaned and concentrated using Zymo Research DNA Clean…	fastq	Fon_DG5C-M20_S87_L001_R1_001.fastq.gz	Fon_DG5C-M20_S87_L001_R2_001.fastq.gz
SRR33375938	SRP580642	new	PRJNA1254332	SAMN48110510	DG5C-M2:18S	metabarcoding of pelagic zooplankton	AMPLICON	METAGENOMIC	PCR	paired	ILLUMINA	Illumina MiSeq	DNA metabarcoding was performed on bulk zooplankton samples from two size fractions (0.21.0 mm, >1.0 mm) per net using a modified OMEGA E.Z.N.A. Blood Maxi extraction kit. DNA was eluted into 2 mL elution buffer, quantified with the Qubit dsDNA BR Assay (ThermoFisher Scientific), and normalized to 20 ng/L before PCR. Samples below 5 ng/L were cleaned and concentrated using Zymo Research DNA Clean…	fastq	Fon_DG5C-M2_S73_L001_R1_001.fastq.gz	Fon_DG5C-M2_S73_L001_R2_001.fastq.gz
SRR33375939	SRP580642	new	PRJNA1254332	SAMN48110531	DG5C-M19:18S	metabarcoding of pelagic zooplankton	AMPLICON	METAGENOMIC	PCR	paired	ILLUMINA	Illumina MiSeq	DNA metabarcoding was performed on bulk zooplankton samples from two size fractions (0.21.0 mm, >1.0 mm) per net using a modified OMEGA E.Z.N.A. Blood Maxi extraction kit. DNA was eluted into 2 mL elution buffer, quantified with the Qubit dsDNA BR Assay (ThermoFisher Scientific), and normalized to 20 ng/L before PCR. Samples below 5 ng/L were cleaned and concentrated using Zymo Research DNA Clean…	fastq	Fon_DG5C-M19_S33_L001_R1_001.fastq.gz	Fon_DG5C-M19_S33_L001_R2_001.fastq.gz
SRR33375940	SRP580642	new	PRJNA1254332	SAMN48110301	DG5B-M112:18S	metabarcoding of pelagic zooplankton	AMPLICON	METAGENOMIC	PCR	paired	ILLUMINA	Illumina MiSeq	DNA metabarcoding was performed on bulk zooplankton samples from two size fractions (0.21.0 mm, >1.0 mm) per net using a modified OMEGA E.Z.N.A. Blood Maxi extraction kit. DNA was eluted into 2 mL elution buffer, quantified with the Qubit dsDNA BR Assay (ThermoFisher Scientific), and normalized to 20 ng/L before PCR. Samples below 5 ng/L were cleaned and concentrated using Zymo Research DNA Clean…	fastq	Fon_DG5B-M112_S51_L001_R1_001.fastq.gz	Fon_DG5B-M112_S51_L001_R2_001.fastq.gz
SRR33375941	SRP580642	new	PRJNA1254332	SAMN48110288	DG5B-M11:18S	metabarcoding of pelagic zooplankton	AMPLICON	METAGENOMIC	PCR	paired	ILLUMINA	Illumina MiSeq	DNA metabarcoding was performed on bulk zooplankton samples from two size fractions (0.21.0 mm, >1.0 mm) per net using a modified OMEGA E.Z.N.A. Blood Maxi extraction kit. DNA was eluted into 2 mL elution buffer, quantified with the Qubit dsDNA BR Assay (ThermoFisher Scientific), and normalized to 20 ng/L before PCR. Samples below 5 ng/L were cleaned and concentrated using Zymo Research DNA Clean…	fastq	Fon_DG5B-M11_S34_L001_R1_001.fastq.gz	Fon_DG5B-M11_S34_L001_R2_001.fastq.gz
SRR33375942	SRP580642	new	PRJNA1254332	SAMN48110478	DG5C-M127:18S	metabarcoding of pelagic zooplankton	AMPLICON	METAGENOMIC	PCR	paired	ILLUMINA	Illumina MiSeq	DNA metabarcoding was performed on bulk zooplankton samples from two size fractions (0.21.0 mm, >1.0 mm) per net using a modified OMEGA E.Z.N.A. Blood Maxi extraction kit. DNA was eluted into 2 mL elution buffer, quantified with the Qubit dsDNA BR Assay (ThermoFisher Scientific), and normalized to 20 ng/L before PCR. Samples below 5 ng/L were cleaned and concentrated using Zymo Research DNA Clean…	fastq	Fon_DG5C-M127_S67_L001_R1_001.fastq.gz	Fon_DG5C-M127_S67_L001_R2_001.fastq.gz
