# Supplementary material for: Deep-sea mining discharge can disrupt midwater food webs
Source: Nat Commun. 2025 Nov 6;16:9575. doi: 10.1038/s41467-025-65411-w (PMC12592452; doi:10.1038/s41467-025-65411-w)
Supplement: Supplementary file 3 — Supplementary Data 1-4 [file 41467_2025_65411_MOESM3_ESM.zip › Supplementary_Data/Supplementary Data 1.xlsx]

## Sheet: Sheet1
Broad Classification	Taxon	Family	Feeding Type	Particle dependent ?	Unique ASVs (#)	References
Annelids	Alciopina	Phyllodocidae	Carnivore	No	2	1,2
	Vanadis	Phyllodocidae	Carnivore	No	1	1,2
	Glyceridae	Glyceridae	Carnivore	No	1	2
	Pelagobia	Lopadorrhynchidae	Herbivore/Carnivore	Yes	2	2–4
	Phyllodocidae	Phyllodocidae	Carnivore/Scavenger	No	1	2
	Phyllodocida	***	Herbivore/Carnivore/Scavenger	Yes?	1	2–4
	Unknown annelid	Unknown	Unknown	Unknown	1	N.A.
Calanoid Copepods	Acrocalanus	Paracalanidae	Suspension-feeder	Yes	1	5,6
	Aetideopsis	Aetideidae	Carnivore	No	1	5,6
	Augaptilidae	Augaptilidae	Omnivore/Carnivore	No	5	6
	Byrathis à	Diaixidae	Detritivore	Yes	1	7
	Calanidae	Calanidae	Suspension-feeder	Yes	1	8
	Calocalanus	Paracalanidae	Suspension-feeder	Yes	1	6
	Candacia	Candaciidae	Carnivore	No	2	6,8,9
	Clausocalanus	Clausocalanidae	Omnivore/Herbivore	Yes	3	6
	Cosmocalanus	Calanidae	Suspension-feeder	Yes	2	10
	Eucalanidae	Eucalanidae	Suspension-feeder	Yes	3	8
	Euchaeta	Euchaetidae	Carnivore	No	2	6
	Gaetanus	Aetideidae	Suspension-feeder	Yes	1	8
	Haloptilus	Augaptilidae	Omnivore/Carnivore	No	3	6,8
	Heterorhabdidae	Heterorhabdidae	Carnivore	No	1	8
	Heterorhabdus	Heterorhabdidae	Carnivore	No	1	8
	Lucicutia	Metridinidae	Suspension-feeder	Yes	6	8
	Mecynocera	Paracalanidae	Omnivore/Herbivore	Yes	1	6
	Metridia	Metridinidae	Suspension-feeder	Yes	6	8
	Mimocalanus	Spinocalanidae	Omnivore/Detritivore	Yes	2	8,11
	Neocalanus	Calanidae	Suspension-feeder	Yes	2	8
	Onchocalanus	Phaennidae	Detritivore/Suspension-feeder	Yes	1	12
	Paracalanus	Paracalanidae	Omnivore/Herbivore	Yes	2	6
	Pareucalanus	Eucalanidae	Suspension-feeder	Yes	1	8
	Parkius à	Parkiidae	Detritivore	Yes	1	13
	Pleuromamma	Metridinidae	Suspension-feeder	Yes	7	8
	Prolutamator à	Aetideidae	Unknown	Unknown	1	14
	Rostrocalanus à	Rostrocalanidae	Detritivore	Yes	10	15
	Scaphocalanus	Scolecithrichidae	Detritivore	Yes	5	8,11
	Scolecithricella	Scolecithrichidae	Detritivore	Yes	2	8
	Scolecithrix	Scolecithrichidae	Detritivore	Yes	5	6
	Spinocalanus	Spinocalanidae	Omnivore/Detritivore	Yes	5	11
	Subeucalanus	Eucalanidae	Suspension-feeder	Yes	1	8
	Temorites	Bathypontiidae	Suspension-feeder	Yes	1	8
	Undeuchaeta	Aetideidae	Carnivore	No	1	11
	Unknown calanoid	Unknown	Unknown	Unknown	10	N.A.
Other Copepods	Unknown cyclopoid	Unknown	Unknown	Unknown	1	N.A.
	Aegisthidae	Aegisthidae	Unknown	Unknown	2	N.A.
	Oncaea	Oncaeidae	Omnivore/Detritivore	Yes	2	6,16,17
	Triconia	Oncaeidae	Omnivore/Detritivore	Yes	4	6
	Poecilostomatoida	***	Detritivore ??	Yes	1	8
	Unknown copepod	Unknown	Unknown	Unknown	7	N.A.
Malacostracans	Gennadas	Benthesicymidae	Carnivore/Omnivore	No	2	18,19
	Systellaspis	Oplophoridae	Carnivore	No	2	20
	Oplophoridae	Oplophoridae	Carnivore	No	2	20
	Plesionika	Pandalidae	Carnivore/Omnivore	No	1	21,22
	Sergia	Sergestidae	Carnivore/Omnivore	No	2	23
	Bentheuphausia	Bentheuphausiidae	Carnivore/Omnivore	No	1	24 (& references therein)
	Euphausia	Euphausiidae	Omnivore	Yes	3	25
	Meganyctiphanes à	Euphausiidae	Omnivore/Carnivore	Yes	1	26 (& references therein)
	Nematobrachion	Euphausiidae	Carnivore	No	2	27
	Munneurycope	Munnopsidae	Omnivore/Detritivore	Yes	1	28,29
	Boreomysis	Mysidae	Omnivore/Detritivore	Yes	1	30,31
	Unknown malacostraca	Unknown	Unknown	Unknown	1	N.A.
Ostracods	Conchoecia	Halocyrididae	Omnivore/Detritivore	Yes	7	32,33 (& references therein)
	Cypridinidae	Cypridinidae	Omnivore/Carnivore	Yes	2	34
Arthropods	Unknown arthropod	Unknown	Unknown	Unknown	3	N.A.
Gelatinous Zooplankton
Chaetognaths	Pseudosagitta	Sagittidae	Carnivore	No	1	35
	Eukrohnia	Eukrohniidae	Carnivore	No	3	36–39
Tunicates	Doliolum	Doliolidae	Filter/Suspension feeder	Yes	5	40
	Doliolidae	***	Filter/Suspension feeder	Yes	3	40
	Pegea	Salpidae	Filter/Suspension feeder	Yes	2	40,41
	Salpidae	***	Filter/Suspension feeder	Yes	1	40,41
Cnidarians	Actiniaria	***	Carnivore/Detitivore	Yes	1	42–45
	Apolemia	Apolemiidae	Carnivore	No	3	46–48
	Erenna	Erennidae	Carnivore	No	4	46,49
	Siphonophorae	***	Carnivore	No	2	46–48
	Paraphyllina	Paraphyllinidae	Carnivore	No	1	50
	Coronatae	***	Carnivore	No	1	50,51
	Deepstaria	Ulmaridae	Carnivore	No	1	50,52
Ctenophores	Cydippida	***	Carnivore	No	1	53
Molluscs	Hyalocylis	Hyalocylidae	Omnivore/Detritivore	Yes	1	54
	Pneumodermatidae	Pneumodermatidae	Carnivore	No	1	54

## Sheet: References
1	Dales, R. P. The evolution of the pelagic alciopid and phyllodocid polychaetes. Proceedings of the Zoological Society of London 125, 411–420 (1955).
2	Jumars, P. A., Dorgan, K. M. & Lindsay, S. M. Diet of worms emended: an update of polychaete feeding guilds. Ann Rev Mar Sci 7, 497–520 (2015).
3	Fauchald, K. & Jumars, P. A. The Diet of Worms: A Study of Polychaete Feeding Guilds. Oceanogr. Mar. Biol. Ann. Rev 17, 193–284 (1979).
4	Hopkins, T. L. & Torres, J. J. Midwater food web in the vicinity of a marginal ice zone in the western Weddell Sea. Deep-Sea Research 36, 543–560 (1989).
5	Kouwenberg, J. H. M. Copepod Distribution in Relation to Seasonal Hydrographics and Spatial Structure in the North-western Mediterranean (Golfe du Lion). Estuar Coast Shelf Sci 38, 69–90 (1994).
6	Benedetti, F., Gasparini, S. & Ayata, S. D. Identifying copepod functional groups from species functional traits. J Plankton Res 38, 159–166 (2016).
7	Markhaseva, E. L. & Ferrari, F. D. New benthopelagic bradfordian calanoids (Crustacea:Copepoda) from the Pacific Ocean with comments on generic relationship. Invertebr Zool 2, 111–168 (2005).
8	Homma, T., Yamaguchi, A., Bower, J. R. & Imai, I. Vertical changes in abundance, biomass, and community structure of copepods in the northern North Pacific and Bering Sea at 0-3,000 m depth, and their role on the vertical flux of surface-produced organic material. Bulletin of the Faculty of Fisheries Sciences, Hokkaido University 61, 29–47 (2011).
9	Mauchline, J. The Biology of Calanoid Copepods. Advances in Marine Biology vol. 33 (Academic Press, London, 1998).
10	Turner, J. T. Zooplankton Feeding Ecology: Contents of Fecal Pellets of the Copepod Undinula vulgaris from Continental Shelf Waters of the Gulf of Mexico. Marine Ecology 7, 1–14 (1986).
11	Sano, M., Maki, K., Nishibe, Y., Nagata, T. & Nishida, S. Feeding habits of mesopelagic copepods in Sagami Bay: Insights from integrative analysis. Prog Oceanogr 110, 11–26 (2013).
12	Nishida, S. & Ohtsuka, S. Ultrastructure of the mouthpart sensory setae in mesopelagic copepods of the family Scolecitrichidae. Plankton Biol. Ecol. 1/2, 81–90 (1997).
13	Ferrari, F. D. & Markhaseva, E. L. Parkius karenwishnerae, a new genus and species of calanoid copepod (Parkiidae, new family) from benthopelagic waters of the eastern tropical Pacific Ocean. Proceedings of the Biological Society of Washington 109, 264–285 (1996).
14	Markhaseva, E. L. & Schulz, K. Two new species of Prolutamator gen. nov. and a new species of Pseudotharybis (Copepoda: Calanoida: Aetideidae) from deep waters of the South Atlantic and Antarctic. Mitteilungen aus dem Hamburgischen Zoologischen Museum und Institut 105, 77–89 (2008).
15	Markhaseva, E. L., Schulz, K. & Arbizu, P. M. New family and genus Rostrocalanus gen. nov. (Crustacea: Calanoida: Rostrocalanidae fam. nov.) from deep Atlantic waters. J Nat Hist 42, 2417–2441 (2008).
16	Ohtsuka, S., Kuso, N., Okada, M. & Gushima, K. Attachment and Feeding of Pelagic Copepods on Larvacean Houses. J Oceanogr 49, 115–120 (1993).
17	Steinberg, D. K. Diet of copepods (Scopalatum vorax) associated with mesopelagic detritus (giant larvacean houses) in Monterey Bay, California. Mar Biol 122, 571–584 (1995).
18	Heffernan, J. J. & Hopkins, T. L. Vertical Distribution and Feeding of the Shrimp Genera Gennadas and Bentheogennema (Decapoda: Penaeidea) in the Eastern Gulf of Mexico. Journal of Crustacean Biology 1, 461–473 (1981).
19	Mincks, S. L. et al. Distribution, abundance, and feeding ecology of decapods in the Arabian Sea, with implications for vertical flux. Deep-Sea Research II 47, 1475–1516 (2000).
20	Hopkins, T. L., Flock, M. E., Gartner, J. V. J. & Torres, J. J. Structure and trophic ecology of a low latitude midwater decapod and mysid assemblage. Mar Ecol Prog Ser 109, 143–156 (1994).
21	Bordbar, L. et al. Diet composition and temporal changes in the trophic patterns of Plesionika narval (Crustacea-Decapoda) in the Aegean Sea (Eastern Mediterranean Sea). Reg Stud Mar Sci 30, 100739 (2019).
22	S, S., Chakraborty, R. D. & L, S. Feeding ecology of the pandalid shrimp, Plesionika semilaevis (Spence Bate 1888) in South Eastern Arabian Sea. Reg Stud Mar Sci 61, 102866 (2023).
23	Flock, M. E. & Hopkins, T. L. Species Composition, Vertical Distribution, and Food Habits of the Sergestid Shrimp Assemblage in the Eastern Gulf of Mexico. Journal of Crustacean Biology 12, 210–223 (1992).
24	Torres, J. J. & Childress, J. J. Respiration and chemical composition of the bathypelagic euphausiid Bentheuphausia amblyops. Mar Biol 87, 267–272 (1985).
25	Mauchline, J. The biology of mysids and euphausiids. Adv Mar Biol 18, 1–681 (1980).
26	Kaartvedt, S., Larsen, T., Hjelmseth, K. & Onsrud, M. S. R. Is the omnivorous krill Meganyctiphanes norvegica primarily a selectively feeding carnivore? Mar Ecol Prog Ser 228, 193–204 (2002).
27	Kinsey, S. T. & Hopkins, T. L. Trophic strategies of euphausiids in a low-latitude ecosystem. Mar Biol 118, 651–661 (1994).
28	Osborn, K. J. Phylogenetics and Ecology of Pelagic Munnopsid Isopods (Crustacea, Asellota). (University of California, Berkeley, 2007).
29	Osborn, K. J. Relationships within the Munnopsidae (Crustacea, Isopoda, Asellota) based on three genes. Zool Scr 38, 617–635 (2009).
30	Saltzman, J. Ecology and life history traits of the benthopelagic mysid Boreomysis oparva from the eastern tropical Pacific oxygen minimum zone. Mar Ecol Prog Ser 139, 95–103 (1996).
31	Gowing, M. M. & Wishner, K. F. Feeding ecology of benthopelagic zooplankton on an eastern tropical Pacific seamount. Mar Biol 112, 451–467 (1992).
32	Kaeriyama, H. & Ikeda, T. Metabolism and chemical composition of mesopelagic ostracods in the western North Pacific Ocean. ICES Journal of Marine Science 61, 535–541 (2004).
33	Vannier, J., Abe, K. & Ikuta, K. Feeding in myodocopid ostracods: functional morphology and laboratory observations from videos. Mar Biol 132, 391–408 (1998).
34	Angel, M. V. Planktonic Oceanic Ostracods—Historical, Present and Future. Proceedings of the Royal Society of Edinburgh, Section B: Biological Sciences 73, 213–228 (1972).
35	Feigenbaum, D. L. & Maris, R. C. Feeding in the Chaetognatha. Oceanogr Mar Biol Annu Rev 22, 343–392 (1984).
36	Kruse, S., Brey, T. & Bathmann, U. Role of midwater chaetognaths in Southern Ocean pelagic energy flow. Mar Ecol Prog Ser 416, 105–113 (2010).
37	Kruse, S., Hagen, W. & Bathmann, U. Feeding ecology and energetics of the Antarctic chaetognaths Eukrohnia hamata, E. bathypelagica and E. bathyantarctica. 157 2289–2302 (2010) doi:10.1007/s00227-010-1496-3.
38	Grigor, J. J. et al. Non-carnivorous feeding in Arctic chaetognaths. Prog Oceanogr 186, 102388 (2020).
39	Øresland, V. Winter population structure and feeding of the chaetognath Eukrohnia hamata and the copepod Euchaeta antarctica in Gerlache Strait, Antarctic Peninsula. Mar Ecol Prog Ser 119, 77–86 (1995).
40	Madin, L. P. & Deibel, D. Feeding and energetics of Thaliacea. The biology of pelagic tunicates 81–104 (1998).
41	Sutherland, K. R., Madin, L. P. & Stocker, R. Filtration of submicrometer particles by pelagic tunicates. Proceedings of the National Academy of Sciences 107, 15129–15134 (2010).
42	Van-Praet, M. Nutrition of sea anemones. in Advances in Marine Biology vol. 22 65–99 (Elsevier, 1985).
43	Lampitt, R. S. & Paterson, G. L. J. The feeding-behavior of an abyssal sea-anemone from insitu time-lapse photographs and trawl samples. Oceanologica acta 10, 455–461 (1987).
44	Ammons, A. W. & Daly, M. Distribution, habitat use and ecology of deepwater Anemones (Actiniaria) in the Gulf of Mexico. Deep Sea Research Part II: Topical Studies in Oceanography 55, 2657–2666 (2008).
45	Sun, J., Hamel, J.-F., Shikon, V., Cossignani, E. F. & Mercier, A. Trophic ecology, diet and feeding behaviour of three bathyal sea anemones (Actiniaria: Cnidaria) in the Northwest Atlantic. Deep Sea Research Part I: Oceanographic Research Papers 179, 103678 (2022).
46	Purcell, J. E. Dietary composition and diel feeding patterns of epipelagic siphonophores. Mar Biol 65, 83–90 (1981).
47	Choy, C. A., Haddock, S. H. D. & Robison, B. H. Deep pelagic food web structure as revealed by in situ feeding observations. Proc Biol Sci 284, 20172116 (2017).
48	Damian-Serrano, A. et al. Characterizing the secret diets of siphonophores (Cnidaria: Hydrozoa) using DNA metabarcoding. PLoS One 17, e0267761 (2022).
49	Hetherington, E. D. et al. Vertical trophic structure and niche partitioning of gelatinous predators in a pelagic food web: Insights from stable isotopes of siphonophores. Limnol Oceanogr 69, 902–919 (2024).
50	Larson, R. J. Feeding in coronate medusae (class scyphoza, order coronatae). Mar Behav Physiol 6, 123–129 (1979).
51	Sötje, I., Tiemann, H. & Båmstedt, U. Trophic ecology and the related functional morphology of the deepwater medusa Periphylla periphylla (Scyphozoa, Coronata). Mar Biol 150, 329–343 (2006).
52	Gruber, D. F., Phillips, B. T., Marsh, L. & Sparks, J. S. In situ Observations of the Meso-Bathypelagic Scyphozoan, Deepstaria enigmatica (Semaeostomeae: Ulmaridae). Am Mus Novit 3900, 1–14 (2018).
53	Haddock, S. H. Comparative feeding behavior of planktonic ctenophores. Integr Comp Biol 47, 847–853 (2007).
54	Lalli, C. M. & Gilmer, R. W. Pelagic Snails: The Biology of Holoplanktonic Gastropod Mollusks. (Stanford University Press, 1989).
