# Supplementary material for: Deep-sea mining discharge can disrupt midwater food webs
Source: Nat Commun. 2025 Nov 6;16:9575. doi: 10.1038/s41467-025-65411-w (PMC12592452; doi:10.1038/s41467-025-65411-w)
Supplement: Supplementary file 4 — Supplementary Code 1 [file 41467_2025_65411_MOESM4_ESM.zip]

Archive with 28 entries (25 files):
- Supplementary Code 1/
- __MACOSX/._Supplementary Code 1
- Supplementary Code 1/.DS_Store
- __MACOSX/Supplementary Code 1/._.DS_Store
- Supplementary Code 1/Demo_Zooplankton.rmd
- __MACOSX/Supplementary Code 1/._Demo_Zooplankton.rmd
- Supplementary Code 1/Demo_Japatella.rmd
- __MACOSX/Supplementary Code 1/._Demo_Japatella.rmd
- Supplementary Code 1/Readme.docx
- __MACOSX/Supplementary Code 1/._Readme.docx
- Supplementary Code 1/Excel_Sheets/
- __MACOSX/Supplementary Code 1/._Excel_Sheets
- Supplementary Code 1/Excel_Sheets/Mean_Contribution_Japatella.xlsx
- __MACOSX/Supplementary Code 1/Excel_Sheets/._Mean_Contribution_Japatella.xlsx
- Supplementary Code 1/Excel_Sheets/Data_Japatella.xlsx
- __MACOSX/Supplementary Code 1/Excel_Sheets/._Data_Japatella.xlsx
- Supplementary Code 1/Excel_Sheets/Mean_Contribution_10_Fall.xlsx
- __MACOSX/Supplementary Code 1/Excel_Sheets/._Mean_Contribution_10_Fall.xlsx
- Supplementary Code 1/Excel_Sheets/Data_Sources.xlsx
- __MACOSX/Supplementary Code 1/Excel_Sheets/._Data_Sources.xlsx
- Supplementary Code 1/Excel_Sheets/Data_10_Fall.xlsx
- __MACOSX/Supplementary Code 1/Excel_Sheets/._Data_10_Fall.xlsx
- Supplementary Code 1/Excel_Sheets/Dowd_Demo/
- __MACOSX/Supplementary Code 1/Excel_Sheets/._Dowd_Demo
- Supplementary Code 1/Excel_Sheets/Dowd_Demo/Mean_Contribution_Japatella_Demo.xlsx
- __MACOSX/Supplementary Code 1/Excel_Sheets/Dowd_Demo/._Mean_Contribution_Japatella_Demo.xlsx
- Supplementary Code 1/Excel_Sheets/Dowd_Demo/Mean_Contribution_Zooplankton_Demo.xlsx
- __MACOSX/Supplementary Code 1/Excel_Sheets/Dowd_Demo/._Mean_Contribution_Zooplankton_Demo.xlsx
