# Supplementary material for: Deep-sea mining discharge can disrupt midwater food webs
Source: Nat Commun. 2025 Nov 6;16:9575. doi: 10.1038/s41467-025-65411-w (PMC12592452; doi:10.1038/s41467-025-65411-w)
Supplement: Supplementary file 4 — Supplementary Code 1 [file 41467_2025_65411_MOESM4_ESM.zip › Supplementary Code 1/Excel_Sheets/Mean_Contribution_Japatella.xlsx]

## Sheet: Sheet 1
Pore	Type	Cruise	Oxygen_Category	Depth	Small	MedLarge	Small_95_Lower	Small_95_Higher	MedLarge_95_Lower	MedLarge_95_Higher
Japatella	Micronekton	Fall 2021	Lower Oxycline (10-50 μmol/kg)	850	0.362482	0.637518	0.132242	0.583697	0.416303	0.867758
Japatella	Micronekton	Fall 2021	Lower Oxycline (10-50 μmol/kg)	850	0.372856	0.627144	0.228074	0.512399	0.4876	0.771926
Japatella	Micronekton	Fall 2021	Lower Oxycline (10-50 μmol/kg)	850	0.468508	0.531492	0.352174	0.585815	0.414184	0.647826
Japatella	Micronekton	Fall 2021	Lower Oxycline (10-50 μmol/kg)	850	0.367757	0.632243	0.21607	0.519391	0.480609	0.783929
Japatella	Micronekton	Fall 2021	Suboxycline (>50 μmol/kg)	1250	0.577737	0.422263	0.436024	0.718178	0.281822	0.563976
Japatella	Micronekton	Fall 2021	Suboxycline (>50 μmol/kg)	1250	0.653341	0.346659	0.455858	0.843837	0.156163	0.544142
