# Supplementary material for: Deep-sea mining discharge can disrupt midwater food webs
Source: Nat Commun. 2025 Nov 6;16:9575. doi: 10.1038/s41467-025-65411-w (PMC12592452; doi:10.1038/s41467-025-65411-w)
Supplement: Supplementary file 4 — Supplementary Code 1 [file 41467_2025_65411_MOESM4_ESM.zip › Supplementary Code 1/Excel_Sheets/Data_Japatella.xlsx]

## Sheet: Sheet 1
Sample	Type	Pore	Depth	Cruise	Oxygen_Category	Phe_N	Lys_N	Leu_C	Phe_N_sd	Lys_N_sd	Leu_C_sd
426A	Micronekton	Japatella	850	Fall 2021	Lower Oxycline (10-50 μmol/kg)	8.25492	9.71541	-27.5103	0.672991	1.10453	0.281139
426B	Micronekton	Japatella	850	Fall 2021	Lower Oxycline (10-50 μmol/kg)	8.00362	9.54411	-27.2188	0.375724	1.02389	0.0317705
633A	Micronekton	Japatella	850	Fall 2021	Lower Oxycline (10-50 μmol/kg)	8.03142	7.5046	-26.9539	0.144891	0.204655	0.0346092
633B	Micronekton	Japatella	850	Fall 2021	Lower Oxycline (10-50 μmol/kg)	7.69121	8.72569	-27.2339	0.372375	0.241021	0.0385409
612A	Micronekton	Japatella	1250	Fall 2021	Suboxycline (>50 μmol/kg)	8.09638	5.98285	-26.2076	0.92597	0.542315	0.176751
612B	Micronekton	Japatella	1250	Fall 2021	Suboxycline (>50 μmol/kg)	9.87335	9.0829	-26.7342	0.654563	0.29425	0.277708
