# Supplementary material for: Deep-sea mining discharge can disrupt midwater food webs
Source: Nat Commun. 2025 Nov 6;16:9575. doi: 10.1038/s41467-025-65411-w (PMC12592452; doi:10.1038/s41467-025-65411-w)
Supplement: Supplementary file 4 — Supplementary Code 1 [file 41467_2025_65411_MOESM4_ESM.zip › Supplementary Code 1/Excel_Sheets/Mean_Contribution_10_Fall.xlsx]

## Sheet: Sheet 1
Pore	Type	Cruise	Oxygen_Category	Depth	Small	MedLarge	Small_95_Lower	Small_95_Higher	MedLarge_95_Lower	MedLarge_95_Higher
1.0-2.0 mm	Zooplankton	Fall 2021	Lower Oxycline (10-50 μmol/kg)	750	0.197038	0.802962	2.40269e-06	0.496364	0.503636	0.999997
1.0-2.0 mm	Zooplankton	Fall 2021	Lower Oxycline (10-50 μmol/kg)	900	0.215389	0.784611	0.0141924	0.388027	0.611973	0.985807
1.0-2.0 mm	Zooplankton	Fall 2021	Suboxycline (>50 μmol/kg)	1125	0.54679	0.45321	0.306289	0.785583	0.214417	0.693711
1.0-2.0 mm	Zooplankton	Fall 2021	Suboxycline (>50 μmol/kg)	1375	0.193216	0.806784	3.14115e-05	0.393841	0.606159	0.999969
