# Supplementary material for: Deep-sea mining discharge can disrupt midwater food webs
Source: Nat Commun. 2025 Nov 6;16:9575. doi: 10.1038/s41467-025-65411-w (PMC12592452; doi:10.1038/s41467-025-65411-w)
Supplement: Supplementary file 4 — Supplementary Code 1 [file 41467_2025_65411_MOESM4_ESM.zip › Supplementary Code 1/Excel_Sheets/Data_Sources.xlsx]

## Sheet: Sheet 1
Sample	Type	Pore	Depth	Cruise	Oxygen_Category	Phe_N	Lys_N	Leu_C	Phe_N_sd	Lys_N_sd	Leu_C_sd
123	Background Particle	0.7-6 μm	800	Fall 2021	Lower Oxycline (10-50 μmol/kg)	14.882	12.775	-24.274	1.868	0.929	0.133
152	Background Particle	0.7-6 μm	800	Fall 2022	Lower Oxycline (10-50 μmol/kg)	11.806	9.545	-27.448	0.36	0.352	0.108
171	Background Particle	0.7-6 μm	1000	Fall 2022	Suboxycline (>50 μmol/kg)	8.995	3.371	-27.348	0.01	0.769	0.484
120	Background Particle	0.7-6 μm	1125	Fall 2021	Suboxycline (>50 μmol/kg)	11.149	13.168	-25.922	0.98	0.561	0.015
42	Background Particle	0.7-6 μm	1250	Spring 2021	Suboxycline (>50 μmol/kg)	7.145	9.718	-24.673	0.28	0.046	0.35
105	Background Particle	0.7-6 μm	1255	Fall 2021	Suboxycline (>50 μmol/kg)	11.284	12.449	-26.876	0.051	0.126	0.267
117	Background Particle	0.7-6 μm	1375	Fall 2021	Suboxycline (>50 μmol/kg)	9.236	9.908	-25.604	0.165	0.124	0.119
122	Background Particle	6-53 μm	800	Fall 2021	Lower Oxycline (10-50 μmol/kg)	8.871	3.458	-28.847	0.84	0.456	0.942
147	Background Particle	6-53 μm	800	Fall 2022	Lower Oxycline (10-50 μmol/kg)	0.765	4.837	-28.521	0.228	0.256	0.045
166	Background Particle	6-53 μm	1000	Fall 2022	Suboxycline (>50 μmol/kg)	6.895	4.173	-28.06	0.169	0.49	0.616
119	Background Particle	6-53 μm	1125	Fall 2021	Suboxycline (>50 μmol/kg)	4.543	4.461	-28.842	0.762	0.279	0.467
52	Background Particle	6-53 μm	1250	Spring 2021	Suboxycline (>50 μmol/kg)	4.5	1.027	-27.747	0.45	0.45	0.33
104	Background Particle	6-53 μm	1255	Fall 2021	Suboxycline (>50 μmol/kg)	3.724	1.544	-28.293	0.754	0.351	0.113
116	Background Particle	6-53 μm	1375	Fall 2021	Suboxycline (>50 μmol/kg)	3.524	-4.47	-28.123	0.667	0.99	0.065
121	Background Particle	>53 μm	800	Fall 2021	Lower Oxycline (10-50 μmol/kg)	9.429	7.371	-28.005	0.41	0.41	0.478
146	Background Particle	>53 μm	800	Fall 2022	Lower Oxycline (10-50 μmol/kg)	2.972	5.736	-28.372	0.94	0.561	0.101
165	Background Particle	>53 μm	1000	Fall 2022	Suboxycline (>50 μmol/kg)	6.302	5.613	-26.872	0.8	0.344	0.336
118	Background Particle	>53 μm	1125	Fall 2021	Suboxycline (>50 μmol/kg)	7.477	7.21	-28.775	0.887	0.864	0.098
44	Background Particle	>53 μm	1250	Spring 2021	Suboxycline (>50 μmol/kg)	7.433	6.803	-26.988	0.45	0.45	0.239
279	Background Particle	>53 μm	1250	Fall 2022	Suboxycline (>50 μmol/kg)	3.781	3.72	-27.432	0.945	0.686	0.1
103	Background Particle	>53 μm	1255	Fall 2021	Suboxycline (>50 μmol/kg)	3.784	7.324	-28.326	0.733	0.48	0.265
