# Supplementary material for: Deep-sea mining discharge can disrupt midwater food webs
Source: Nat Commun. 2025 Nov 6;16:9575. doi: 10.1038/s41467-025-65411-w (PMC12592452; doi:10.1038/s41467-025-65411-w)
Supplement: Supplementary file 4 — Supplementary Code 1 [file 41467_2025_65411_MOESM4_ESM.zip › Supplementary Code 1/Excel_Sheets/Data_10_Fall.xlsx]

## Sheet: Sheet 1
Sample	Type	Pore	Depth	Cruise	Oxygen_Category	Phe_N	Lys_N	Leu_C	Phe_N_sd	Lys_N_sd	Leu_C_sd
DG5C_950	Zooplankton	1.0-2.0 mm	750	Fall 2021	Lower Oxycline (10-50 μmol/kg)	6.475	9.479	-28.607	1.151	1.011	0.244
DG5C_671	Zooplankton	1.0-2.0 mm	900	Fall 2021	Lower Oxycline (10-50 μmol/kg)	6.601	5.661	-27.944	0.322	0.686	0.655
DG5C_666	Zooplankton	1.0-2.0 mm	1125	Fall 2021	Suboxycline (>50 μmol/kg)	8.655	8.094	-27.489	0.84	0.784	0.374
DG5C_661	Zooplankton	1.0-2.0 mm	1375	Fall 2021	Suboxycline (>50 μmol/kg)	7.451	6.847	-28.263	0.875	0.626	0.056
