# Supplementary material for: Deep-sea mining discharge can disrupt midwater food webs
Source: Nat Commun. 2025 Nov 6;16:9575. doi: 10.1038/s41467-025-65411-w (PMC12592452; doi:10.1038/s41467-025-65411-w)
Supplement: Supplementary file 4 — Supplementary Code 1 [file 41467_2025_65411_MOESM4_ESM.zip › Supplementary Code 1/Excel_Sheets/Dowd_Demo/Mean_Contribution_Japatella_Demo.xlsx]

## Sheet: Sheet 1
Pore
