# Supplementary material for: Deep-sea mining discharge can disrupt midwater food webs
Source: Nat Commun. 2025 Nov 6;16:9575. doi: 10.1038/s41467-025-65411-w (PMC12592452; doi:10.1038/s41467-025-65411-w)
Supplement: Supplementary file 7 — Source Data [file 41467_2025_65411_MOESM7_ESM.zip]

Archive with 54 entries (51 files):
- Source_Data/
- __MACOSX/._Source_Data
- Source_Data/Source Data 4.xlsx
- __MACOSX/Source_Data/._Source Data 4.xlsx
- Source_Data/Source Data 5.xlsx
- __MACOSX/Source_Data/._Source Data 5.xlsx
- Source_Data/.DS_Store
- __MACOSX/Source_Data/._.DS_Store
- Source_Data/Source Data 3.xlsx
- __MACOSX/Source_Data/._Source Data 3.xlsx
- Source_Data/Source Data 2/
- __MACOSX/Source_Data/._Source Data 2
- Source_Data/Source Data 1.xlsx
- __MACOSX/Source_Data/._Source Data 1.xlsx
- Source_Data/Source Data 7.xlsx
- __MACOSX/Source_Data/._Source Data 7.xlsx
- Source_Data/Source Data 6/
- __MACOSX/Source_Data/._Source Data 6
- Source_Data/Source Data 2/HC_053.xlsx
- __MACOSX/Source_Data/Source Data 2/._HC_053.xlsx
- Source_Data/Source Data 2/MC_006.xlsx
- __MACOSX/Source_Data/Source Data 2/._MC_006.xlsx
- Source_Data/Source Data 2/HC_054.xlsx
- __MACOSX/Source_Data/Source Data 2/._HC_054.xlsx
- Source_Data/Source Data 2/HC_057.xlsx
- __MACOSX/Source_Data/Source Data 2/._HC_057.xlsx
- Source_Data/Source Data 2/HC_061.xlsx
- __MACOSX/Source_Data/Source Data 2/._HC_061.xlsx
- Source_Data/Source Data 2/HC_056.xlsx
- __MACOSX/Source_Data/Source Data 2/._HC_056.xlsx
- Source_Data/Source Data 2/MC_009.xlsx
- __MACOSX/Source_Data/Source Data 2/._MC_009.xlsx
- Source_Data/Source Data 2/HC_050.xlsx
- __MACOSX/Source_Data/Source Data 2/._HC_050.xlsx
- Source_Data/Source Data 2/MC_004.xlsx
- __MACOSX/Source_Data/Source Data 2/._MC_004.xlsx
- Source_Data/Source Data 6/HC_053_nl.xlsx
- __MACOSX/Source_Data/Source Data 6/._HC_053_nl.xlsx
- Source_Data/Source Data 6/MC_009_nl.xlsx
- __MACOSX/Source_Data/Source Data 6/._MC_009_nl.xlsx
- Source_Data/Source Data 6/HC_050_nl.xlsx
- __MACOSX/Source_Data/Source Data 6/._HC_050_nl.xlsx
- Source_Data/Source Data 6/MC_004_nl.xlsx
- __MACOSX/Source_Data/Source Data 6/._MC_004_nl.xlsx
- Source_Data/Source Data 6/HC_054_nl.xlsx
- __MACOSX/Source_Data/Source Data 6/._HC_054_nl.xlsx
- Source_Data/Source Data 6/HC_056_nl.xlsx
- __MACOSX/Source_Data/Source Data 6/._HC_056_nl.xlsx
- Source_Data/Source Data 6/HC_057_nl.xlsx
- __MACOSX/Source_Data/Source Data 6/._HC_057_nl.xlsx
- Source_Data/Source Data 6/MC_006_nl.xlsx
- __MACOSX/Source_Data/Source Data 6/._MC_006_nl.xlsx
- Source_Data/Source Data 6/HC_061_nl.xlsx
- __MACOSX/Source_Data/Source Data 6/._HC_061_nl.xlsx
