# Supplementary material for: Deep-sea mining discharge can disrupt midwater food webs
Source: Nat Commun. 2025 Nov 6;16:9575. doi: 10.1038/s41467-025-65411-w (PMC12592452; doi:10.1038/s41467-025-65411-w)
Supplement: Supplementary file 7 — Source Data [file 41467_2025_65411_MOESM7_ESM.zip › Source_Data/Source Data 4.xlsx]

## Sheet: Figure 4
Depth, m	Oxygen, uM
3	207.33
4	205.63
5	205.35
6	205.66
7	205.46
8	205.14
9	205.22
10	205.39
11	204.64
12	205.47
13	205.79
14	205.46
15	205.71
16	205.41
17	205.11
18	205.91
19	205.22
20	205.36
21	204.94
22	205.3
23	205.73
24	205.59
25	205.98
26	205.44
27	205.15
28	205.5
29	205.55
30	205.87
31	205.85
32	206.34
33	209
34	209.88
35	210.9
36	211.34
37	211.49
38	211.5
39	212.27
40	213.75
41	212.79
42	209.47
43	207.09
44	204.66
45	201.45
46	203.32
47	198.96
48	180.99
49	163.62
50	157.94
51	158.33
52	157.89
53	154.12
54	149.09
55	142.7
56	130.56
57	120.06
58	114.42
59	108.59
60	98.65
61	88.19
62	79.17
63	60.11
64	33.74
65	24.36
66	20.15
67	17.05
68	18.06
69	18.85
70	12.79
71	7.34
72	7.04
73	7.31
74	7.45
75	7.57
76	7.28
77	6.6
78	6.45
79	6.37
80	6.38
81	6.27
82	6.18
83	5.93
84	5.79
85	5.66
86	5.5
87	5.25
88	5.29
89	5.14
90	5.15
91	5.08
92	4.88
93	4.7
94	4.62
95	4.66
96	4.63
97	4.46
98	4.52
99	4.55
100	4.44
101	4.44
102	4.4
103	4.41
104	4.44
105	4.44
106	4.45
107	4.41
108	4.44
109	4.3
110	4.17
111	4.26
112	4.28
113	4.28
114	4.27
115	4.27
116	4.2
117	4.15
118	4.17
119	4.08
120	4.06
121	4.14
122	4.13
123	4.12
124	4.1
125	4.11
126	4.11
127	4.12
128	4.12
129	4.12
130	4.12
131	4.11
132	4.1
133	4.15
134	4.14
135	4.1
136	4.11
137	4.15
138	4.12
139	4.15
140	4.18
141	4.15
142	4.13
143	4.17
144	4.15
145	4.13
146	4.11
147	4.08
148	4.08
149	4.03
150	4.1
151	4.08
152	4.13
153	4.18
154	4.18
155	4.16
156	4.18
157	4.17
158	4.14
159	4.16
160	4.2
161	4.14
162	4.17
163	4.2
164	4.18
165	4.12
166	4.14
167	4.03
168	4.08
169	4.09
170	4.09
171	4.09
172	4.12
173	4.22
174	4.15
175	4.21
176	4.17
177	4.17
178	4.17
179	4.2
180	4.22
181	4.19
182	4.15
183	4.14
184	4.08
185	4.02
186	3.97
187	4.04
188	4.02
189	4
190	4.16
191	4.2
192	4.07
193	4.1
194	4.06
195	4.02
196	3.99
197	4.04
198	4.07
199	4.09
200	4.22
201	4.32
202	4.32
203	4.29
204	4.38
205	4.22
206	4.16
207	4.03
208	3.87
209	3.93
210	4.02
211	3.95
212	3.95
213	3.98
214	3.92
215	3.83
216	3.9
217	3.87
218	3.84
219	3.87
220	3.9
221	3.88
222	3.88
223	3.89
224	3.89
225	3.89
226	3.89
227	3.89
228	3.9
229	3.9
230	3.9
231	3.9
232	3.9
233	3.91
234	3.91
235	3.91
236	3.91
237	3.91
238	3.91
239	3.91
240	3.91
241	3.91
242	3.92
243	3.92
244	3.92
245	3.92
246	3.92
247	3.92
248	3.92
249	3.93
250	3.92
251	3.93
252	3.93
253	3.93
254	3.93
255	3.93
256	3.92
257	3.92
258	3.94
259	3.92
260	3.93
261	3.95
262	3.94
263	3.94
264	3.93
265	3.91
266	3.95
267	3.9
268	3.89
269	3.92
270	3.93
271	3.93
272	3.89
273	3.96
274	3.96
275	3.96
276	3.98
277	3.92
278	3.92
279	4
280	3.98
281	3.93
282	3.93
283	3.93
284	3.96
285	3.96
286	3.92
287	3.9
288	3.97
289	3.88
290	3.92
291	3.98
292	3.99
293	3.96
294	3.92
295	3.93
296	3.89
297	3.99
298	3.97
299	3.98
300	3.97
301	3.89
302	3.98
303	3.99
304	4.02
305	3.95
306	3.89
307	3.98
308	4
309	3.91
310	3.87
311	3.92
312	3.92
313	3.98
314	3.96
315	3.92
316	3.89
317	3.9
318	4
319	3.99
320	3.96
321	3.91
322	3.88
323	3.85
324	3.9
325	3.9
326	4
327	3.96
328	3.91
329	4
330	3.83
331	3.87
332	3.87
333	3.91
334	3.98
335	3.97
336	3.86
337	3.84
338	3.92
339	3.96
340	3.99
341	3.94
342	3.92
343	3.9
344	3.89
345	3.89
346	3.99
347	3.96
348	3.98
349	3.82
350	3.92
351	3.91
352	3.86
353	3.87
354	3.93
355	3.87
356	3.95
357	3.88
358	3.97
359	4.03
360	3.94
361	3.83
362	3.94
363	3.97
364	3.89
365	4
366	3.87
367	3.86
368	3.92
369	3.92
370	3.94
371	3.89
372	3.92
373	3.88
374	3.89
375	3.9
376	3.9
377	3.91
378	3.97
379	3.91
380	3.93
381	3.93
382	3.87
383	3.91
384	3.92
385	3.94
386	3.91
387	3.94
388	3.93
389	3.92
390	3.99
391	3.88
392	3.98
393	3.97
394	3.87
395	3.93
396	3.94
397	3.93
398	3.91
399	3.92
400	3.92
401	3.94
402	3.94
403	3.96
404	3.94
405	3.92
406	3.97
407	3.93
408	3.93
409	3.95
410	3.94
411	3.92
412	3.96
413	3.95
414	3.96
415	4.05
416	3.96
417	3.92
418	3.94
419	3.95
420	3.96
421	3.94
422	3.98
423	4.03
424	3.98
425	3.99
426	3.9
427	3.95
428	4.02
429	3.96
430	3.95
431	3.96
432	3.97
433	3.98
434	4
435	4
436	4
437	3.97
438	3.98
439	4.03
440	3.96
441	3.97
442	3.98
443	3.97
444	3.99
445	3.99
446	3.98
447	3.98
448	3.98
449	4
450	3.98
451	4
452	4.01
453	3.99
454	4
455	4
456	4
457	4
458	4
459	3.97
460	4.01
461	4.01
462	3.98
463	4.02
464	4.01
465	4
466	4.02
467	4.01
468	4
469	4.02
470	4
471	3.99
472	4.03
473	4.02
474	4.01
475	4.02
476	4
477	4.02
478	4.04
479	4.02
480	4.04
481	4.02
482	4.03
483	4.04
484	4.03
485	4.04
486	4.02
487	4.04
488	4.07
489	4.04
490	4.03
491	4.05
492	4.03
493	4.06
494	4.04
495	4.06
496	4.09
497	4.04
498	4.07
499	4.05
500	4.04
501	4.09
502	4.08
503	4.05
504	4.05
505	4.09
506	4.09
507	4.03
508	4.06
509	4.11
510	4.08
511	4.01
512	4.1
513	4.16
514	4.15
515	4.15
516	4.1
517	4.05
518	4.08
519	4.09
520	4.11
521	4.15
522	4.11
523	4.02
524	4.08
525	4.05
526	4.18
527	4.08
528	4.1
529	4.12
530	4.13
531	4.15
532	4.11
533	4.11
534	4.12
535	4.08
536	4.08
537	4.14
538	4.12
539	4.12
540	4.1
541	4.14
542	4.11
543	4.11
544	4.14
545	4.14
546	4.16
547	4.13
548	4.11
549	4.15
550	4.13
551	4.1
552	4.13
553	4.11
554	4.16
555	4.16
556	4.13
557	4.12
558	4.14
559	4.14
560	4.15
561	4.19
562	4.12
563	4.15
564	4.17
565	4.15
566	4.14
567	4.15
568	4.18
569	4.16
570	4.15
571	4.18
572	4.13
573	4.14
574	4.2
575	4.18
576	4.15
577	4.15
578	4.15
579	4.16
580	4.18
581	4.19
582	4.21
583	4.11
584	4.23
585	4.21
586	4.19
587	4.19
588	4.19
589	4.2
590	4.2
591	4.19
592	4.25
593	4.21
594	4.19
595	4.2
596	4.21
597	4.29
598	4.24
599	4.23
600	4.32
601	4.38
602	4.23
603	4.41
604	4.41
605	4.44
606	4.47
607	4.53
608	4.47
609	4.45
610	4.47
611	4.46
612	4.46
613	4.46
614	4.46
615	4.46
616	4.49
617	4.48
618	4.47
619	4.47
620	4.47
621	4.5
622	4.48
623	4.45
624	4.47
625	4.48
626	4.48
627	4.48
628	4.48
629	4.48
630	4.48
631	4.49
632	4.5
633	4.49
634	4.54
635	4.65
636	4.68
637	4.7
638	4.76
639	4.78
640	4.78
641	4.78
642	4.81
643	4.82
644	4.99
645	4.9
646	5.08
647	5.06
648	5
649	5.06
650	5.2
651	5.39
652	5.25
653	5.24
654	5.24
655	5.21
656	5.25
657	5.21
658	5.32
659	5.33
660	5.25
661	5.27
662	5.35
663	5.21
664	5.19
665	5.29
666	5.35
667	5.23
668	5.22
669	5.3
670	5.34
671	5.34
672	5.46
673	5.48
674	5.57
675	5.5
676	5.51
677	5.56
678	5.61
679	5.62
680	5.76
681	5.75
682	5.79
683	5.81
684	5.8
685	6.03
686	6.16
687	6.09
688	6.03
689	6.18
690	6.42
691	6.35
692	6.39
693	6.44
694	6.6
695	6.52
696	6.71
697	7.09
698	7.34
699	7.36
700	7.38
701	7.58
702	7.7
703	7.8
704	7.91
705	7.73
706	7.72
707	7.95
708	8.29
709	8.23
710	8.61
711	8.8
712	8.49
713	8.5
714	8.39
715	8.37
716	8.53
717	8.58
718	8.86
719	8.92
720	9.16
721	9.06
722	9.05
723	9.34
724	9.43
725	9.4
726	9.58
727	9.65
728	9.93
729	9.97
730	10.26
731	10.36
732	10.52
733	10.21
734	10.15
735	10.1
736	10.07
737	9.92
738	9.59
739	9.66
740	9.71
741	9.7
742	9.94
743	10.01
744	10.26
745	10.62
746	10.84
747	10.73
748	10.47
749	10.53
750	10.51
751	10.66
752	10.91
753	10.72
754	10.9
755	11.02
756	11.16
757	11.15
758	11.37
759	11.7
760	11.65
761	11.52
762	11.82
763	12.24
764	12.81
765	14.11
766	14.83
767	15.14
768	15.5
769	15.83
770	16.32
771	16.25
772	15.86
773	15.6
774	15.56
775	15.96
776	16.56
777	16.71
778	16.91
779	16.76
780	16.49
781	16.79
782	17.54
783	18.38
784	18.37
785	18.31
786	18.57
787	19.33
788	19.61
789	20.26
790	20.59
791	20.75
792	20.75
793	20.75
794	20.98
795	22.42
796	23.22
797	23.34
798	23.35
799	23.24
800	22.86
801	22.89
802	22.96
803	23.17
804	23.73
805	24.84
806	25.36
807	25.36
808	25.4
809	25.5
810	25.81
811	25.73
812	25.65
813	25.92
814	25.68
815	25.66
816	25.68
817	25.62
818	25.33
819	24.35
820	23.94
821	23.62
822	23.3
823	23.1
824	23.07
825	23.14
826	23.31
827	23.38
828	23.23
829	23.4
830	23.73
831	23.64
832	23.74
833	24.03
834	23.98
835	23.9
836	24.35
837	24.73
838	25.02
839	25.11
840	25.19
841	25.36
842	25.36
843	25.12
844	25.31
845	25.58
846	25.7
847	26.11
848	26.99
849	28.29
850	29.17
851	29.62
852	29.84
853	29.91
854	30.4
855	30.76
856	30.96
857	30.9
858	31.09
859	31.2
860	31.82
861	32.36
862	32.43
863	32.55
864	32.74
865	32.73
866	33.07
867	33.26
868	33.47
869	33.44
870	33.46
871	33.86
872	34.19
873	34.4
874	34.33
875	34.1
876	34.08
877	34.19
878	34.31
879	34.16
880	34.29
881	34.16
882	33.97
883	34.01
884	34.07
885	33.56
886	33.64
887	33.84
888	33.97
889	34.99
890	35.65
891	35.77
892	35.6
893	35.61
894	35.36
895	35.73
896	35.95
897	36.1
898	36.24
899	36.3
900	36.1
901	36.05
902	36.08
903	36.19
904	36.48
905	36.61
906	37.04
907	36.93
908	36.71
909	36.5
910	36.51
911	36.42
912	36.43
913	36.23
914	36.8
915	36.87
916	36.67
917	36.99
918	37.48
919	37.48
920	37.61
921	37.32
922	37.6
923	37.72
924	37.8
925	38.09
926	38.33
927	38.69
928	38.77
929	38.3
930	38.2
931	38.31
932	38.33
933	38.02
934	37.86
935	38.49
936	38.52
937	38.55
938	38.51
939	38.47
940	38.34
941	38.32
942	38.18
943	38.05
944	38.17
945	38.21
946	38.23
947	38.28
948	38.27
949	38.56
950	39.03
951	39.39
952	39.78
953	39.93
954	39.75
955	40.02
956	40.01
957	39.82
958	40.16
959	40.24
960	40.49
961	40.3
962	40.3
963	40.31
964	40.48
965	40.78
966	40.86
967	41.15
968	41.33
969	41.21
970	41.51
971	41.63
972	41.45
973	41.34
974	41.56
975	42.36
976	42.62
977	42.74
978	42.95
979	42.9
980	43.08
981	43.15
982	43.18
983	43.23
984	43.2
985	43.15
986	43.18
987	43.12
988	42.89
989	42.83
990	42.91
991	42.93
992	43.06
993	43.06
994	43.46
995	43.74
996	43.88
997	44.01
998	44.16
999	44.13
1000	44.18
1001	44.45
1002	44.42
1003	44.35
1004	44.46
1005	44.78
1006	44.78
1007	44.64
1008	45.12
1009	44.93
1010	45.04
1011	45.3
1012	44.92
1013	44.66
1014	44.89
1015	45.04
1016	45.06
1017	45.27
1018	45.23
1019	45.15
1020	45.19
1021	45.17
1022	45.2
1023	45.2
1024	45.24
1025	45.23
1026	45.22
1027	45.6
1028	45.81
1029	46.13
1030	45.89
1031	45.79
1032	46.01
1033	46.37
1034	46.13
1035	46.04
1036	46.14
1037	46.13
1038	46.29
1039	46.68
1040	46.46
1041	46.66
1042	46.99
1043	46.85
1044	46.67
1045	46.7
1046	46.79
1047	47.07
1048	46.95
1049	47.13
1050	47.32
1051	47.44
1052	47.52
1053	47.43
1054	47.78
1055	47.93
1056	47.78
1057	48.1
1058	47.96
1059	47.9
1060	47.94
1061	47.91
1062	48.14
1063	48.29
1064	48.48
1065	48.74
1066	48.7
1067	48.58
1068	48.56
1069	48.72
1070	48.64
1071	48.49
1072	48.47
1073	48.54
1074	48.59
1075	48.54
1076	48.51
1077	48.9
1078	49.32
1079	49.06
1080	49.54
1081	49.42
1082	49.55
1083	49.87
1084	49.61
1085	49.86
1086	49.94
1087	49.85
1088	49.87
1089	50.24
1090	50.34
1091	50.03
1092	49.58
1093	49.44
1094	49.24
1095	49.5
1096	49.56
1097	49.48
1098	49.47
1099	49.57
1100	49.83
1101	50.16
1102	50.09
1103	50.09
1104	49.96
1105	49.99
1106	49.99
1107	49.89
1108	49.66
1109	49.43
1110	49.43
1111	48.97
1112	48.82
1113	49.21
1114	49.29
1115	49.24
1116	49.17
1117	49.44
1118	49.69
1119	49.63
1120	49.38
1121	49.51
1122	49.63
1123	49.97
1124	51.23
1125	52.17
1126	52.59
1127	52.79
1128	52.9
1129	52.77
1130	52.5
1131	52.74
1132	52.97
1133	52.71
1134	52.44
1135	52.39
1136	52.27
1137	52.12
1138	51.87
1139	51.97
1140	51.85
1141	51.55
1142	51.7
1143	51.78
1144	51.44
1145	51.4
1146	51.16
1147	50.87
1148	50.72
1149	50.89
1150	50.79
1151	50.83
1152	50.68
1153	50.42
1154	50.45
1155	50.71
1156	51
1157	51.27
1158	51.77
1159	52.22
1160	52.23
1161	52.41
1162	52.5
1163	52.49
1164	52.42
1165	52.23
1166	52.3
1167	52.45
1168	52.76
1169	53.09
1170	52.99
1171	53.17
1172	53.4
1173	53.21
1174	53.23
1175	52.71
1176	52.71
1177	52.87
1178	52.93
1179	52.98
1180	53.03
1181	53.59
1182	53.68
1183	53.68
1184	53.98
1185	53.91
1186	53.79
1187	54.36
1188	54.72
1189	54.32
1190	54.26
1191	54.13
1192	54.28
1193	54.68
1194	54.65
1195	54.59
1196	54.65
1197	54.76
1198	55.06
1199	55.18
1200	55
1201	55.34
1202	55.34
1203	55.15
1204	55.23
1205	55.46
1206	55.25
1207	55.16
1208	55.21
1209	55.67
1210	55.82
1211	55.68
1212	55.6
1213	55.52
1214	55.53
1215	55.66
1216	55.59
1217	55.6
1218	55.68
1219	55.5
1220	55.55
1221	55.59
1222	55.77
1223	55.67
1224	55.71
1225	55.82
1226	55.96
1227	56.16
1228	56.1
1229	56.32
1230	56.71
1231	56.41
1232	56.44
1233	56.89
1234	57.05
1235	57.38
1236	57.32
1237	57.54
1238	57.54
1239	57.71
1240	57.85
1241	57.54
1242	57.45
1243	57.63
1244	57.78
1245	57.8
1246	57.69
1247	57.76
1248	57.82
1249	57.89
1250	58.01
1251	58.28
1252	58.34
1253	58.08
1254	57.82
1255	58.03
1256	58.01
1257	58.28
1258	58.32
1259	58.17
1260	58.18
1261	58.18
1262	58.17
1263	58.15
1264	58.1
1265	57.88
1266	58.02
1267	58.26
1268	58.56
1269	58.53
1270	58.88
1271	58.98
1272	58.77
1273	58.69
1274	59.09
1275	59.21
1276	59.13
1277	58.99
1278	59.13
1279	59.35
1280	59.42
1281	59.45
1282	59.57
1283	59.73
1284	59.98
1285	59.92
1286	59.95
1287	60.27
1288	60.42
1289	60.39
1290	60.34
1291	60.34
1292	60.18
1293	60.24
1294	60.3
1295	60.25
1296	60.27
1297	60.28
1298	60.29
1299	60.3
1300	60.42
1301	61.09
1302	60.86
1303	60.71
1304	60.63
1305	60.69
1306	60.65
1307	60.69
1308	60.72
1309	60.88
1310	61.09
1311	60.93
1312	61.09
1313	61.21
1314	61.03
1315	61.08
1316	61.2
1317	61.43
1318	61.54
1319	61.71
1320	61.65
1321	61.67
1322	61.6
1323	62.13
1324	61.83
1325	61.74
1326	61.77
1327	61.86
1328	62.3
1329	62.51
1330	62.82
1331	62.64
1332	62.62
1333	62.58
1334	62.88
1335	63.09
1336	62.91
1337	63.45
1338	63.33
1339	63.42
1340	63.77
1341	63.87
1342	63.89
1343	63.92
1344	64.11
1345	64.19
1346	64.17
1347	64.01
1348	64.13
1349	64.37
1350	64.49
1351	64.51
1352	64.35
1353	64.33
1354	64.56
1355	64.44
1356	64.96
1357	64.81
1358	64.67
1359	64.69
1360	64.82
1361	65.08
1362	65.01
1363	65.1
1364	65.24
1365	65.05
1366	64.89
1367	64.89
1368	64.99
1369	65.11
1370	65.18
1371	65.38
1372	65.72
1373	65.42
1374	65.27
1375	65.39
1376	65.62
1377	65.57
1378	65.47
1379	65.47
1380	65.5
1381	65.61
1382	65.8
1383	65.88
1384	65.91
1385	65.9
1386	65.95
1387	65.9
1388	65.84
1389	65.79
1390	65.77
1391	66.03
1392	65.99
1393	65.97
1394	66.15
1395	66.22
1396	66.2
1397	66.31
1398	66.48
1399	66.39
1400	66.39
1401	66.73
1402	66.96
1403	66.83
1404	66.76
1405	66.8
1406	66.79
1407	66.81
1408	67.4
1409	67.34
1410	67.24
1411	67.72
1412	67.79
1413	67.54
1414	67.45
1415	67.61
1416	68.25
1417	67.9
1418	67.93
1419	68.15
1420	68.18
1421	68.37
1422	68.36
1423	68.23
1424	69.27
1425	69.23
1426	68.85
1427	68.69
1428	68.74
1429	68.79
1430	69.14
1431	69.59
1432	69.71
1433	69.53
1434	69.41
1435	69.32
1436	69.36
1437	69.4
1438	69.39
1439	69.44
1440	69.96
1441	69.68
1442	69.38
1443	69.28
1444	69.39
1445	69.4
1446	69.38
1447	69.42
1448	69.51
1449	69.48
1450	69.49
1451	69.59
1452	69.6
1453	69.79
1454	69.68
1455	69.52
1456	69.61
1457	69.66
1458	69.9
1459	70.33
1460	70.3
1461	70.08
1462	70.02
1463	69.86
1464	69.47
1465	69.48
1466	69.7
1467	70.54
1468	70.26
1469	70.53
1470	70.93
1471	70.65
1472	71.06
1473	71.22
1474	71.5
1475	71.56
1476	71.68
1477	72.06
1478	72.05
1479	71.79
1480	71.76
1481	71.73
1482	72.03
1483	72.29
1484	72.23
1485	72.15
1486	72.47
1487	72.59
1488	72.48
1489	72.39
1490	72.34
1491	72.43
1492	72.4
1493	72.37
1494	72.4
1495	72.37
1496	72.33
1497	72.13
1498	72.45
1499	72.33
1500	72.63
1501	72.57
1502	72.53
1503	72.59
1504	72.7
1505	72.98
1506	73.16
1507	73.08
1508	72.96
1509	72.95
1510	72.92
1511	72.94
1512	72.98
1513	73.18
1514	73.21
1515	72.98
1516	73.1
1517	73.19
1518	73.24
1519	73.12
1520	73.45
1521	73.21
1522	73.46
1523	73.38
1524	73.08
1525	73.04
1526	73.33
1527	73.31
1528	73.61
1529	73.47
1530	73.48
1531	73.63
1532	73.57
1533	73.58
1534	73.59
1535	73.59
1536	73.78
1537	74.34
1538	74.16
1539	74.09
1540	74.03
1541	74.02
1542	74.04
1543	74.13
1544	74.08
1545	74.42
1546	74.36
1547	74.53
1548	74.53
1549	74.35
1550	74.42
1551	74.58
1552	74.51
1553	74.8
1554	75.06
1555	74.95
1556	75.22
1557	75.5
1558	75.23
1559	75.11
1560	75.09
1561	75.1
1562	75.36
1563	75.36
1564	75.37
1565	75.5
1566	75.52
1567	75.39
1568	75.71
1569	75.57
1570	75.69
1571	75.95
1572	76.14
1573	76.13
1574	76.01
1575	75.93
1576	75.93
1577	75.96
1578	76
1579	76.17
1580	76.14
1581	75.95
1582	76.15
1583	76.23
1584	76.24
1585	76.3
1586	76.34
1587	76.42
1588	76.32
1589	76.42
1590	76.42
1591	76.36
1592	76.44
1593	76.49
1594	76.53
1595	76.44
1596	76.66
1597	76.48
1598	76.68
1599	76.89
1600	77.13
1601	76.96
1602	76.94
1603	77.11
1604	77.19
1605	77.39
1606	77.3
1607	77.35
1608	77.4
1609	77.32
1610	77.45
1611	78.14
1612	77.75
1613	77.69
1614	77.74
1615	78.35
1616	78.47
1617	78.1
1618	78.23
1619	78.51
1620	78.54
1621	78.54
1622	78.39
1623	78.38
1624	78.77
1625	78.86
1626	78.94
1627	78.8
1628	78.74
1629	78.85
1630	78.81
1631	78.88
1632	79.1
1633	78.92
1634	78.91
1635	79.02
1636	78.99
1637	79.14
1638	79.15
1639	79.19
1640	79.26
1641	79.21
1642	79.25
1643	79.27
1644	79.29
1645	79.43
1646	79.59
1647	79.83
1648	80.36
1649	80.59
1650	80.94
1651	80.68
1652	81
1653	80.99
1654	80.73
1655	80.66
1656	80.67
1657	80.64
1658	80.75
1659	80.98
1660	81.38
1661	81.23
1662	81.05
1663	81.13
1664	81.21
1665	81.54
1666	81.44
1667	81.75
1668	81.51
1669	81.46
1670	81.72
1671	81.96
1672	82.09
1673	82.23
1674	82.58
1675	82.23
1676	82.27
1677	82.59
1678	82.48
1679	82.03
1680	82.31
1681	82.18
1682	82.6
1683	82.76
1684	82.45
1685	82.38
1686	82.37
1687	82.34
1688	82.39
1689	82.76
1690	82.62
1691	82.4
1692	82.29
1693	82.41
1694	82.46
1695	82.65
1696	82.52
1697	82.68
1698	83.22
1699	83
1700	83.11
1701	82.79
1702	82.68
1703	82.68
1704	82.84
1705	82.84
1706	82.91
1707	83.11
1708	83.11
1709	83.01
1710	83.26
1711	83.19
1712	83.49
1713	83.35
1714	83.3
1715	83.32
1716	83.33
1717	83.35
1718	83.37
1719	83.5
1720	84.03
1721	84.06
1722	83.91
1723	83.79
1724	83.83
1725	83.86
1726	83.76
1727	83.91
1728	84.08
1729	84.38
1730	84.17
1731	83.93
1732	84.2
1733	84.39
1734	84.3
1735	84.24
1736	84.23
1737	84.25
1738	84.26
1739	84.18
1740	84.21
1741	83.91
1742	83.67
1743	83.98
1744	84.11
1745	84.22
1746	84.14
1747	84.32
1748	84.69
1749	84.57
1750	84.49
1751	84.58
1752	84.56
1753	84.53
1754	84.57
1755	85.16
1756	85.19
1757	85.05
1758	85.15
1759	85.24
1760	85.03
1761	85.16
1762	85.1
1763	85.18
1764	85.03
1765	85.13
1766	85.21
1767	84.93
1768	85.73
1769	85.56
1770	85.39
1771	85.4
1772	85.44
1773	85.42
1774	85.44
1775	85.46
1776	85.52
1777	86.17
1778	86.49
1779	86.66
1780	86.43
1781	86.48
1782	86.42
1783	86.68
1784	86.76
1785	86.6
1786	86.65
1787	86.74
1788	86.75
1789	86.75
1790	87.02
1791	87.03
1792	87.01
1793	86.94
1794	86.96
1795	87
1796	86.79
1797	86.75
1798	86.63
1799	86.45
1800	86.68
1801	86.66
1802	86.46
1803	86.63
1804	86.76
1805	86.5
1806	86.49
1807	86.65
1808	86.7
1809	86.92
1810	87.26
1811	87.09
1812	86.99
1813	86.94
1814	86.99
1815	87.02
1816	87.08
1817	87.05
1818	87.33
1819	87.78
1820	87.65
1821	87.45
1822	87.53
1823	87.8
1824	87.61
1825	88.1
1826	88.34
1827	87.94
1828	88.23
1829	88.71
1830	88.37
1831	88.24
1832	88.3
1833	88.5
1834	88.7
1835	88.64
1836	88.6
1837	88.31
1838	88.59
1839	88.62
1840	88.66
1841	88.56
1842	88.47
1843	88.64
1844	88.71
1845	88.4
1846	88.72
1847	88.94
1848	88.99
1849	88.96
1850	88.86
1851	88.87
1852	88.88
1853	88.82
1854	89.06
1855	89.37
1856	89.69
1857	89.5
1858	89.37
1859	89.53
1860	89.73
1861	89.95
1862	89.76
1863	89.82
1864	89.87
1865	90.07
1866	90.23
1867	90
1868	90.31
1869	90.06
1870	90.09
1871	90.2
1872	90.23
1873	90.16
1874	90.31
1875	90.29
1876	90.41
1877	90.94
1878	90.59
1879	90.63
1880	90.68
1881	90.62
1882	90.7
1883	90.89
1884	91.23
1885	91.02
1886	91.11
1887	91.36
1888	90.97
1889	90.93
1890	91.04
1891	91.04
1892	91.18
1893	91.1
1894	91.27
1895	91.41
1896	91.77
1897	91.63
1898	91.61
1899	91.49
1900	91.64
1901	91.72
1902	91.7
1903	91.76
1904	92.12
1905	92.12
1906	91.97
1907	91.96
1908	91.96
1909	91.95
1910	91.97
1911	91.98
1912	92
1913	92.05
1914	92.61
1915	93.04
1916	92.28
1917	92.1
1918	91.86
1919	92
1920	92.65
1921	92.56
1922	92.63
1923	92.5
1924	92.57
1925	92.55
1926	92.59
1927	92.71
1928	92.76
1929	93.12
1930	93.27
1931	93.09
1932	93.06
1933	93.11
1934	93.47
1935	93.54
1936	93.34
1937	93.59
1938	93.25
1939	93.41
1940	93.49
1941	93.43
1942	93.42
1943	93.4
1944	93.55
1945	93.54
1946	93.45
1947	93.52
1948	93.48
1949	93.51
1950	93.63
1951	93.77
1952	93.64
1953	93.84
1954	94.18
1955	93.84
1956	93.81
1957	93.96
1958	94.06
1959	94
1960	94.01
1961	94.07
1962	94.07
1963	94.51
1964	94.6
1965	94.82
1966	94.85
1967	94.4
1968	94.39
1969	94.6
1970	94.67
1971	94.55
1972	95.21
1973	95.44
1974	94.95
1975	94.89
1976	94.95
1977	94.93
1978	94.95
1979	95.07
1980	95.03
1981	94.91
1982	95.09
1983	95.21
1984	95.07
1985	95.23
1986	95.64
1987	95.64
1988	95.43
1989	95.43
1990	95.44
1991	95.46
1992	95.49
1993	95.6
1994	95.48
1995	95.64
1996	95.49
1997	95.55
1998	95.62
1999	95.7
2000	95.58
2001	95.78
[truncated: 6,613 more rows]

## Sheet: Readme
Oxygen Data used in Figure 4 for colorbar gradient
Dowd M.H., Assad V.E., Cazares-Nuesser A.E., Drazen J.C., Goetze E., White A.E., and Popp B.N. (2025) Deep-sea mining discharge can disrupt midwater food webs. Nature Communications
Description	Units
Depth, m	#
Oxygen, uM	#
