# Supplementary material for: Deep-sea mining discharge can disrupt midwater food webs
Source: Nat Commun. 2025 Nov 6;16:9575. doi: 10.1038/s41467-025-65411-w (PMC12592452; doi:10.1038/s41467-025-65411-w)
Supplement: Supplementary file 7 — Source Data [file 41467_2025_65411_MOESM7_ESM.zip › Source_Data/Source Data 3.xlsx]

## Sheet: Figure 3
Size Fraction/Taxa	Type	Cruise	Oxygen Depth Range	Depth	Small	MedLarge	Small_95_Lower	Small_95_Higher	MedLarge_95_Lower	MedLarge_95_Higher
0.2-0.5 mm	Zooplankton	Spring 2021	Suboxycline (>50 μmol/kg)	1125	0.814238	0.185762	0.660063	0.962874	0.0371258	0.339937
0.2-0.5 mm	Zooplankton	Spring 2021	Suboxycline (>50 μmol/kg)	1375	0.268128	0.731872	0.0759142	0.43776	0.56224	0.924086
0.2-0.5 mm	Zooplankton	Fall 2021	Lower Oxycline (10-50 μmol/kg)	750	0.46224	0.53776	0.201697	0.719284	0.280716	0.798303
0.2-0.5 mm	Zooplankton	Fall 2021	Lower Oxycline (10-50 μmol/kg)	900	0.888925	0.111075	0.776392	0.990584	0.00941583	0.223608
0.2-0.5 mm	Zooplankton	Fall 2021	Suboxycline (>50 μmol/kg)	1125	0.200388	0.799612	2.33671e-05	0.382014	0.617986	0.999976
0.5-1.0 mm	Zooplankton	Spring 2021	Suboxycline (>50 μmol/kg)	1125	0.195465	0.804535	0.0198201	0.353462	0.647162	0.980804
0.5-1.0 mm	Zooplankton	Spring 2021	Suboxycline (>50 μmol/kg)	1375	0.215912	0.784088	0.00401918	0.397336	0.602664	0.995981
0.5-1.0 mm	Zooplankton	Fall 2021	Lower Oxycline (10-50 μmol/kg)	750	0.0398351	0.960165	1.00703e-06	0.11353	0.88647	1
0.5-1.0 mm	Zooplankton	Fall 2021	Lower Oxycline (10-50 μmol/kg)	900	0.487622	0.512378	0.240063	0.732971	0.267029	0.759937
0.5-1.0 mm	Zooplankton	Fall 2021	Suboxycline (>50 μmol/kg)	1125	0.138247	0.861753	0.000233271	0.261025	0.738982	0.999774
0.5-1.0 mm	Zooplankton	Fall 2021	Suboxycline (>50 μmol/kg)	1375	0.798155	0.201845	0.671039	0.928766	0.0712339	0.328961
1.0-2.0 mm	Zooplankton	Spring 2021	Lower Oxycline (10-50 μmol/kg)	900	0.485934	0.514066	0.180831	0.779741	0.220259	0.819169
1.0-2.0 mm	Zooplankton	Spring 2021	Suboxycline (>50 μmol/kg)	1125	0.0982523	0.901748	8.2979e-07	0.240131	0.759869	1
1.0-2.0 mm	Zooplankton	Spring 2021	Suboxycline (>50 μmol/kg)	1375	0.0812186	0.918781	1.64654e-07	0.213641	0.786358	1
1.0-2.0 mm	Zooplankton	Fall 2021	Lower Oxycline (10-50 μmol/kg)	750	0.197038	0.802962	2.40269e-06	0.496364	0.503636	0.999997
1.0-2.0 mm	Zooplankton	Fall 2021	Lower Oxycline (10-50 μmol/kg)	900	0.215389	0.784611	0.0141924	0.388027	0.611973	0.985807
1.0-2.0 mm	Zooplankton	Fall 2021	Suboxycline (>50 μmol/kg)	1125	0.54679	0.45321	0.306289	0.785583	0.214417	0.693711
1.0-2.0 mm	Zooplankton	Fall 2021	Suboxycline (>50 μmol/kg)	1375	0.193216	0.806784	3.14115e-05	0.393841	0.606159	0.999969
2.0-5.0 mm	Zooplankton	Spring 2021	Suboxycline (>50 μmol/kg)	1125	0.47915	0.52085	0.289679	0.666976	0.333024	0.710322
2.0-5.0 mm	Zooplankton	Spring 2021	Suboxycline (>50 μmol/kg)	1375	0.500257	0.499743	0.348335	0.649775	0.350255	0.651695
2.0-5.0 mm	Zooplankton	Fall 2021	Lower Oxycline (10-50 μmol/kg)	750	0.339028	0.660972	0.218033	0.462934	0.537066	0.781968
2.0-5.0 mm	Zooplankton	Fall 2021	Lower Oxycline (10-50 μmol/kg)	900	0.0757268	0.924273	4.03647e-07	0.173096	0.826904	1
2.0-5.0 mm	Zooplankton	Fall 2021	Suboxycline (>50 μmol/kg)	1125	0.0217078	0.978292	1.76433e-08	0.0620849	0.937915	1
2.0-5.0 mm	Zooplankton	Fall 2021	Suboxycline (>50 μmol/kg)	1375	0.639144	0.360856	0.514238	0.767247	0.232753	0.485762
Caridean	Micronekton	Fall 2021	Lower Oxycline (10-50 μmol/kg)	850	0.649886	0.350114	0.545055	0.74815	0.25185	0.454945
Caridean	Micronekton	Fall 2021	Lower Oxycline (10-50 μmol/kg)	850	0.827048	0.172952	0.700213	0.954305	0.0456946	0.299788
Caridean	Micronekton	Fall 2021	Lower Oxycline (10-50 μmol/kg)	850	0.880949	0.119051	0.774161	0.982365	0.0176353	0.225839
Caridean	Micronekton	Fall 2021	Suboxycline (>50 μmol/kg)	1250	0.590694	0.409306	0.457916	0.722037	0.277963	0.542084
Caridean	Micronekton	Fall 2021	Suboxycline (>50 μmol/kg)	1250	0.488064	0.511936	0.348455	0.62704	0.37296	0.651545
Caridean	Micronekton	Fall 2021	Suboxycline (>50 μmol/kg)	1250	0.668448	0.331552	0.512361	0.824121	0.175878	0.487639
Cyclothone	Micronekton	Fall 2021	Lower Oxycline (10-50 μmol/kg)	850	0.226171	0.773829	0.0221543	0.4163	0.5837	0.977846
Cyclothone	Micronekton	Fall 2021	Lower Oxycline (10-50 μmol/kg)	850	0.229646	0.770354	0.0638926	0.389009	0.610991	0.936107
Cyclothone	Micronekton	Fall 2021	Lower Oxycline (10-50 μmol/kg)	850	0.740018	0.259982	0.602261	0.876201	0.123794	0.397734
Cyclothone	Micronekton	Fall 2021	Lower Oxycline (10-50 μmol/kg)	850	0.973734	0.0262658	0.939978	0.999273	0.0007272	0.0600224
Cyclothone	Micronekton	Fall 2021	Suboxycline (>50 μmol/kg)	1250	0.11119	0.88881	4.5627e-07	0.264821	0.735179	0.999999
Cyclothone	Micronekton	Fall 2021	Suboxycline (>50 μmol/kg)	1250	0.383614	0.616386	0.0473791	0.69147	0.30853	0.952621
Cyclothone	Micronekton	Fall 2021	Suboxycline (>50 μmol/kg)	1250	0.212302	0.787698	2.60054e-06	0.461598	0.538402	0.999997
Japatella	Micronekton	Fall 2021	Lower Oxycline (10-50 μmol/kg)	850	0.362482	0.637518	0.132242	0.583697	0.416303	0.867758
Japatella	Micronekton	Fall 2021	Lower Oxycline (10-50 μmol/kg)	850	0.372856	0.627144	0.228074	0.512399	0.4876	0.771926
Japatella	Micronekton	Fall 2021	Lower Oxycline (10-50 μmol/kg)	850	0.468508	0.531492	0.352174	0.585815	0.414184	0.647826
Japatella	Micronekton	Fall 2021	Lower Oxycline (10-50 μmol/kg)	850	0.367757	0.632243	0.21607	0.519391	0.480609	0.783929
Japatella	Micronekton	Fall 2021	Suboxycline (>50 μmol/kg)	1250	0.577737	0.422263	0.436024	0.718178	0.281822	0.563976
Japatella	Micronekton	Fall 2021	Suboxycline (>50 μmol/kg)	1250	0.653341	0.346659	0.455858	0.843837	0.156163	0.544142
Mysid	Micronekton	Fall 2021	Suboxycline (>50 μmol/kg)	1250	0.654999	0.345001	0.45119	0.857061	0.142939	0.54881
Mysid	Micronekton	Fall 2021	Suboxycline (>50 μmol/kg)	1250	0.417036	0.582964	0.164591	0.662176	0.337824	0.835409

## Sheet: Readme
Mean contribution of particle size fractions to base of food web, Fig 3
Dowd M.H., Assad V.E., Cazares-Nuesser A.E., Drazen J.C., Goetze E., White A.E., and Popp B.N. (2025) Deep-sea mining discharge can disrupt midwater food webs. Nature Communications
Description	Units
Size Fraction/Taxa	text
Type	text
Cruise	text
Oxygen Depth Range	text
Depth	#
Small Particle Contribution	#
MedLarge Particle Contribution	#
Small Particle Contribution, Low 95 HDI	#
Small Particle Contribution, High 95 HDI	#
MedLarge Particle Contribution, Low 95 HDI	#
MedLarge Particle Contribution, High 95 HDI	#
