# Supplementary material for: Deep-sea mining discharge can disrupt midwater food webs
Source: Nat Commun. 2025 Nov 6;16:9575. doi: 10.1038/s41467-025-65411-w (PMC12592452; doi:10.1038/s41467-025-65411-w)
Supplement: Supplementary file 7 — Source Data [file 41467_2025_65411_MOESM7_ESM.zip › Source_Data/Source Data 1.xlsx]

## Sheet: Figure 1
Sample	Type	Pore	Depth	Cruise	Oxygen_Category	Total_AA_ngN	Total_PN_ug	AA_ngN_Norm_PN_ugN
60	Background Particle	0.7-6 μm	800	Spring 2021	Lower Oxycline (10-50 μmol/kg)	1319.4	617.163	2.13785
123	Background Particle	0.7-6 μm	800	Fall 2021	Lower Oxycline (10-50 μmol/kg)	10242.7	1700.24	6.02426
152	Background Particle	0.7-6 μm	800	Fall 2022	Lower Oxycline (10-50 μmol/kg)	17496.1	2363.62	7.40225
25	Background Particle	0.7-6 μm	805	Spring 2021	Lower Oxycline (10-50 μmol/kg)	1562.8	708.78	2.20491
171	Background Particle	0.7-6 μm	1000	Fall 2022	Suboxycline (>50 μmol/kg)	4500.8	1421.33	3.16661
120	Background Particle	0.7-6 μm	1125	Fall 2021	Suboxycline (>50 μmol/kg)	11828.5	1359.51	8.70057
42	Background Particle	0.7-6 μm	1250	Spring 2021	Suboxycline (>50 μmol/kg)	5456.3	1292.91	4.22016
285	Background Particle	0.7-6 μm	1250	Fall 2022	Suboxycline (>50 μmol/kg)	2483	338.036	7.34537
18	Background Particle	0.7-6 μm	1255	Spring 2021	Suboxycline (>50 μmol/kg)	1241.3	417.264	2.97486
117	Background Particle	0.7-6 μm	1375	Fall 2021	Suboxycline (>50 μmol/kg)	2577.9	1087.27	2.37099
24	Background Particle	6-53 μm	800	Spring 2021	Lower Oxycline (10-50 μmol/kg)	980	27.6	35.5072
122	Background Particle	6-53 μm	800	Fall 2021	Lower Oxycline (10-50 μmol/kg)	4510.2	667.597	6.75587
166	Background Particle	6-53 μm	1000	Fall 2022	Suboxycline (>50 μmol/kg)	21862.4	368.628	59.3075
119	Background Particle	6-53 μm	1125	Fall 2021	Suboxycline (>50 μmol/kg)	37063.1	624.212	59.3758
52	Background Particle	6-53 μm	1250	Spring 2021	Suboxycline (>50 μmol/kg)	1275.7	68.25	18.6916
280	Background Particle	6-53 μm	1250	Fall 2022	Suboxycline (>50 μmol/kg)	9425	472.375	19.9524
104	Background Particle	6-53 μm	1255	Fall 2021	Suboxycline (>50 μmol/kg)	26707.4	558.602	47.8112
116	Background Particle	6-53 μm	1375	Fall 2021	Suboxycline (>50 μmol/kg)	39128.7	481.498	81.2644
23	Background Particle	> 53 μm	800	Spring 2021	Lower Oxycline (10-50 μmol/kg)	2584.9	339.521	7.61337
55	Background Particle	> 53 μm	800	Spring 2021	Lower Oxycline (10-50 μmol/kg)	1124.9	32.45	34.6656
121	Background Particle	> 53 μm	800	Fall 2021	Lower Oxycline (10-50 μmol/kg)	14315.3	461.884	30.9933
146	Background Particle	> 53 μm	800	Fall 2022	Lower Oxycline (10-50 μmol/kg)	25416.9	806.198	31.5269
165	Background Particle	> 53 μm	1000	Fall 2022	Suboxycline (>50 μmol/kg)	28410.8	377.006	75.3591
118	Background Particle	> 53 μm	1125	Fall 2021	Suboxycline (>50 μmol/kg)	48392.3	794.452	60.9128
16	Background Particle	> 53 μm	1250	Spring 2021	Suboxycline (>50 μmol/kg)	6724.6	175.917	38.226
44	Background Particle	> 53 μm	1250	Spring 2021	Suboxycline (>50 μmol/kg)	6008	650.085	9.24188
279	Background Particle	> 53 μm	1250	Fall 2022	Suboxycline (>50 μmol/kg)	8862	487.338	18.1845
103	Background Particle	> 53 μm	1255	Fall 2021	Suboxycline (>50 μmol/kg)	52688.4	442.584	119.047
115	Background Particle	> 53 μm	1375	Fall 2021	Suboxycline (>50 μmol/kg)	25663.8	309.11	83.0248
DP_AM_0.7	Plume and Discharge	0.7-6 μm	1200	Fall 2022	Suboxycline (>50 μmol/kg)	1421.7	141.75	10.0296
DP_PM_0.7	Plume and Discharge	0.7-6 μm	1200	Fall 2022	Suboxycline (>50 μmol/kg)	539.1	148.95	3.61934
190	Plume and Discharge	0.7-6 μm	1250	Fall 2022	Suboxycline (>50 μmol/kg)	1698	1212.6	1.40029
228	Plume and Discharge	0.7-6 μm	1250	Fall 2022	Suboxycline (>50 μmol/kg)	358.5	1090.07	0.328878
DP_AM_6	Plume and Discharge	6-53 μm	1200	Fall 2022	Suboxycline (>50 μmol/kg)	6	558.578	0.0107416
DP_PM_6	Plume and Discharge	6-53 μm	1200	Fall 2022	Suboxycline (>50 μmol/kg)	1520.7	553.183	2.749
185	Plume and Discharge	6-53 μm	1250	Fall 2022	Suboxycline (>50 μmol/kg)	773.6	342.072	2.26151
DP_AM_53	Plume and Discharge	> 53 μm	1200	Fall 2022	Suboxycline (>50 μmol/kg)	1111.9	529.806	2.09869
DP_PM_53	Plume and Discharge	> 53 μm	1200	Fall 2022	Suboxycline (>50 μmol/kg)	682.1	468.766	1.4551
184	Plume and Discharge	> 53 μm	1250	Fall 2022	Suboxycline (>50 μmol/kg)	4023.7	358.219	11.2325
222	Plume and Discharge	> 53 μm	1250	Fall 2022	Suboxycline (>50 μmol/kg)	754.9	346.242	2.18027

## Sheet: Readme
Total amino acid and particulate nitrogen concentration, Fig 1, Tables S1-S2
Dowd M.H., Assad V.E., Cazares-Nuesser A.E., Drazen J.C., Goetze E., White A.E., and Popp B.N. (2025) Deep-sea mining discharge can disrupt midwater food webs. Nature Communications
Description	Units
Sample	#
Type	text
Pore	#
Depth	#
Cruise	text
Oxygen_Category	text
Total AA Nitrogen, ng	#
Total PN Nitrogen, ug	#
Total AA Nitrogen / Total PN Nitrogen (AA-N ng/ PN ug)	#
