# Supplementary material for: Deep-sea mining discharge can disrupt midwater food webs
Source: Nat Commun. 2025 Nov 6;16:9575. doi: 10.1038/s41467-025-65411-w (PMC12592452; doi:10.1038/s41467-025-65411-w)
Supplement: Supplementary file 7 — Source Data [file 41467_2025_65411_MOESM7_ESM.zip › Source_Data/Source Data 7.xlsx]

## Sheet: Figure S3
Depth, m	Oxygen, uM	Beam Transmission, %
1271.28	59.4782	28.0938
1265.7	59.473	28.105
1270.1	59.2219	28.1222
1259.2	59.4688	28.1478
1268.5	59.537	28.1714
1266.77	59.7737	28.2073
1267.18	59.5432	28.2253
1268.98	59.505	28.2805
1270.98	59.5494	28.2855
1268.82	59.8161	28.3514
1258.32	59.4988	28.3661
1268.88	59.5112	28.4192
1257.95	59.4926	28.4588
1267.52	59.5164	28.4925
1269.68	59.7974	28.5549
1270.62	59.5205	28.5699
1264.64	59.5257	28.6406
1267.44	59.5298	28.6631
1257.27	59.5298	28.6941
1265.12	59.572	28.7112
1277.75	59.2506	28.7178
1270.23	59.325	28.7257
1271.15	59.2735	28.7302
1254.03	59.5503	28.7456
1257.25	59.8512	28.7584
1276.92	59.5968	28.7655
1267.23	59.5453	28.7841
1273.74	59.8315	28.7877
1254.44	59.5379	28.7979
1270.11	59.5495	28.8033
1257.52	59.5546	28.8126
1267.56	59.8202	28.8219
1265.6	59.6071	28.8296
1257.64	59.5144	28.8408
1269.68	59.7768	28.8648
1266.18	59.4748	28.87
1257.66	59.4677	28.8837
1267.42	59.4688	28.8929
1267.17	59.4687	28.9023
1258.05	59.357	28.907
1258.03	59.5587	28.919
1269.14	59.4698	28.9217
1266.07	59.4698	28.9485
1254.47	59.1989	28.9566
1267.33	59.474	28.9831
1258.08	59.6795	28.9865
1269.2	59.4793	29.029
1269.04	59.5494	29.0475
1265.09	59.234	29.0557
1267.76	59.4314	29.0654
1257.09	59.4794	29.0828
1265.75	59.7559	29.1386
1267.67	59.4741	29.146
1265.46	59.5284	29.1498
1277.07	59.1895	29.1537
1265.83	59.2692	29.1624
1269.25	59.5391	29.1784
1259.55	59.2453	29.1804
1266	59.2133	29.1814
1270.67	59.511	29.2043
1266.01	59.236	29.2119
1269.6	59.4689	29.2291
1265.12	59.2091	29.2335
1265.97	59.2226	29.2348
1266.06	58.9735	29.2523
1270.82	59.8892	29.258
1265.31	59.5647	29.2756
1266.41	59.5315	29.2832
1265.4	59.5522	29.2837
1270.64	59.3094	29.2884
1269.66	59.5594	29.2912
1266.47	59.9585	29.3007
1257.38	59.5605	29.3156
1265.6	59.8343	29.319
1277.6	59.8377	29.3259
1265.6	59.5863	29.335
1270.67	59.665	29.3415
1273.68	59.4668	29.3431
1257.3	59.7196	29.3494
1273.85	59.8002	29.3502
1270.26	59.3373	29.3514
1265.65	59.3807	29.3539
1257.67	59.3517	29.3555
1276.59	59.8281	29.3591
1254.18	59.5915	29.3769
1270.62	59.634	29.3832
1276.74	59.855	29.3845
1280.18	59.3363	29.3931
1265.74	59.853	29.3958
1276.71	59.8798	29.4211
1270.86	59.3631	29.4273
1264.66	59.6527	29.4315
1277.21	59.6225	29.4462
1265.98	60.2125	29.4555
1270.32	59.2032	29.4886
1265.15	59.6156	29.4905
1276.77	59.9707	29.4913
1257.95	59.6217	29.4917
1267.16	59.39	29.4995
1276.04	59.5595	29.5008
1276.71	59.3673	29.5037
1258.73	59.6525	29.507
1265.05	59.6772	29.537
1267.85	59.6835	29.5616
1257.37	59.3683	29.5625
1257.75	59.9007	29.5636
1257.38	59.6958	29.5888
1269.03	59.3973	29.5961
1271.12	59.5275	29.6017
1273.74	59.6648	29.6139
1269.74	59.3476	29.6267
1265.67	60.0276	29.6402
1270.3	59.9162	29.6411
1271.13	59.5143	29.6589
1259.42	59.9583	29.659
1271.66	59.6042	29.6622
1269.91	59.4272	29.6653
1273.15	59.4944	29.6748
1271.12	59.7351	29.6829
1270.49	59.7775	29.6906
1273.87	59.7558	29.7015
1260.54	59.3776	29.707
1257.92	59.9803	29.7133
1276.74	59.512	29.7189
1257.82	59.4582	29.7198
1270.04	59.791	29.7482
1265.78	59.4871	29.7631
1270.38	59.8581	29.7725
1270.5	59.9947	29.7749
1266.41	59.2556	29.7821
1269.86	59.669	29.8033
1257.87	60.0071	29.831
1267.24	58.9727	29.8322
1267.39	59.5133	29.8403
1258.68	60.0174	29.8911
1267.29	59.3879	29.8999
1267.64	59.4057	29.9545
1254.44	59.6773	29.9833
1270.48	59.6268	30.0083
1258.39	59.4894	30.0104
1269.82	59.5122	30.0104
1266.55	59.8986	30.0534
1261.37	59.3941	30.0648
1265.44	59.5969	30.1083
1268.15	59.5143	30.1547
1257.52	59.3724	30.1734
1267.68	59.5566	30.1782
1258.27	59.7912	30.2129
1270.78	59.8769	30.2489
1269.21	59.7779	30.2625
1266.96	59.9358	30.3096
1271.71	59.4014	30.3151
1268.81	59.4699	30.3364
1277.49	59.9441	30.3619
1268.83	59.6403	30.4016
1269.14	59.4688	30.4025
1266.06	59.5979	30.4268
1266.58	59.7808	30.4461
1270.64	59.8656	30.4568
1270.72	59.4303	30.4692
1264.48	59.4667	30.4823
1257.82	59.9203	30.5032
1268.63	59.9761	30.5643
1268.38	59.4657	30.5741
1270.17	59.4086	30.6115
1269.2	59.6197	30.6438
1270.62	59.4646	30.6705
1270.43	59.6515	30.7235
1269.27	59.508	30.7307
1258.41	59.8811	30.7387
1276.99	59.4647	30.7818
1269.7	59.3239	30.7985
1267.98	59.2153	30.8036
1269.6	59.1812	30.8061
1265.69	59.2514	30.8134
1254.67	59.2866	30.8221
1269.19	59.8811	30.8283
1267.89	59.1471	30.83
1259.5	59.3218	30.8374
1254.09	59.3074	30.8419
1260.41	59.1636	30.865
1270.85	59.3425	30.8652
1269.52	59.0479	30.8661
1260.02	59.328	30.8807
1276.77	59.3476	30.8903
1261.29	59.1305	30.8914
1270.78	59.3167	30.8959
1257.87	59.879	30.8976
1266.03	59.3889	30.9006
1267.17	59.1492	30.9084
1273.81	59.6917	30.9106
1272.96	59.6164	30.9184
1276.88	59.4647	30.9237
1258.38	59.1181	30.9289
1266.8	59.42	30.9324
1270.71	59.4488	30.9546
1270.81	60.1849	30.9554
1269.93	59.3435	30.9571
1267.42	59.5852	30.9586
1265.46	59.5604	30.9705
1269.11	59.5099	30.9724
1265.29	59.2091	30.9813
1267.83	59.2514	30.9877
1257.96	58.8589	31.0064
1277.17	59.1801	31.0093
1257.7	59.9173	31.0173
1270.48	59.8466	31.018
1267.21	59.8075	31.0299
1269.73	59.8002	31.042
1269.08	59.2546	31.0428
1270.92	59.7817	31.0503
1270.96	59.7724	31.0783
1265.21	59.8219	31.0787
1258.06	59.4946	31.0799
1273.33	59.2297	31.0822
1266.03	59.9069	31.0898
1266.12	59.4986	31.0945
1259.09	59.7941	31.0949
1266.85	59.5161	31.0993
1269.19	59.4657	31.1016
1259.93	59.7477	31.1097
1269.08	59.206	31.1242
1270.83	59.795	31.1291
1271	59.6867	31.1306
1265.68	59.8519	31.1485
1260.59	59.5057	31.1574
1267.51	59.3642	31.1603
1270.56	59.5171	31.1606
1267.38	60.5652	31.1684
1280.01	59.5264	31.1697
1270.36	59.2329	31.176
1270.53	59.4035	31.1847
1277.49	60.0689	31.1871
1270.3	59.4418	31.195
1280.29	59.9263	31.1981
1270.27	59.4821	31.2045
1270.25	59.5502	31.2219
1267.92	59.5203	31.2236
1265.78	59.6773	31.2244
1270.81	59.2618	31.2313
1257.64	60.0278	31.247
1268.85	59.5606	31.2488
1270.48	59.9511	31.2586
1273.22	59.5956	31.2709
1270.32	59.2411	31.2715
1277.35	59.8593	31.2741
1270.29	59.5822	31.2831
1269.86	59.8479	31.2944
1257.32	59.2732	31.2965
1265.73	59.2535	31.3002
1260.94	59.4668	31.305
1267.73	59.7849	31.3102
1276.6	60.0092	31.3195
1271.08	59.7715	31.3305
1269.96	59.9739	31.3309
1267.91	59.6153	31.3475
1265.8	59.4449	31.3561
1270.12	59.8502	31.3672
1270	60.1406	31.3673
1257.95	59.6796	31.3811
1264.79	59.6919	31.3827
1269.91	59.8678	31.3846
1280	60.1695	31.385
1257.52	59.5998	31.4059
1269.55	60.0982	31.4094
1265.52	59.3674	31.4097
1268.36	59.9945	31.41
1269.76	59.8874	31.4118
1269.93	60.0672	31.4344
1265.93	59.971	31.437
1268.08	59.4046	31.4382
1258.12	59.8657	31.4476
1265.27	59.7093	31.4495
1266.32	59.976	31.4509
1266.26	59.8964	31.4513
1275.98	59.7737	31.4533
1266.04	59.7892	31.4614
1265.73	60.3266	31.4641
1265.44	59.719	31.4711
1267.31	59.7031	31.4733
1258.08	59.4832	31.4735
1269.38	59.7022	31.4742
1269.39	59.8809	31.4783
1273.93	59.9305	31.4828
1273.48	59.9918	31.4836
1259.41	59.6515	31.4879
1270.77	59.6804	31.4909
1257.38	59.7041	31.4912
1258.16	60.001	31.4961
1259.18	59.7094	31.4982
1269.73	59.6921	31.4983
1265.87	60.152	31.5011
1275.64	59.6969	31.5109
1266.53	59.9998	31.5124
1266.95	59.4679	31.5184
1269.18	59.7035	31.5199
1270.46	59.3788	31.5275
1269.46	59.7167	31.5364
1266.75	59.884	31.5392
1267.35	59.4768	31.5487
1259.98	59.7414	31.5529
1273.32	60.033	31.5541
1270.18	59.7128	31.5545
1258.92	59.7776	31.5583
1265.71	59.8689	31.5724
1280.47	59.3642	31.5779
1265.95	59.4872	31.5848
1267.94	59.7931	31.5853
1270.5	59.4646	31.597
1257.48	59.452	31.5994
1267.64	59.7013	31.6026
1270.39	59.574	31.6057
1268.04	59.7372	31.6059
1270.62	59.7231	31.6064
1268.17	59.9937	31.6476
1265.44	59.4376	31.6503
1269.56	59.7579	31.6512
1265.68	59.843	31.6524
1265.63	59.7397	31.6604
1270.33	59.6901	31.6631
1269.81	59.689	31.6637
1257.42	59.688	31.6642
1268.23	59.818	31.6663
1265.83	59.7903	31.6664
1258.01	59.7622	31.6677
1277.01	59.7331	31.6677
1260.31	59.6473	31.6688
1266.57	59.7334	31.6695
1257.57	59.5258	31.6707
1265.38	59.7944	31.6789
1269.13	59.574	31.6807
1258.57	59.7975	31.6982
1267.05	59.4242	31.7011
1265.24	59.5049	31.7041
1270.84	59.538	31.7041
1270.9	59.4739	31.7052
1274.11	59.5215	31.7052
1273.2	60.0931	31.7072
1274.54	59.6631	31.7075
1258.11	59.5049	31.7117
1257.64	59.4946	31.7119
1276.77	59.6267	31.7196
1267.37	59.4562	31.7209
1269.48	59.8016	31.7214
1267.92	59.4884	31.7227
1268.12	59.5142	31.7241
1265.41	59.4853	31.7284
1269.93	59.2229	31.7292
1267.35	59.4719	31.7294
1270	59.4553	31.7319
1265.17	59.7964	31.7373
1268.94	59.4722	31.7388
1257.31	59.4388	31.739
1267.98	59.3765	31.74
1267.98	59.6669	31.74
1277.08	60.4392	31.7403
1254.5	59.4097	31.7413
1269.8	59.3475	31.7497
1265.06	59.3341	31.75
1267.04	59.506	31.7507
1267.44	59.4223	31.7527
1266.03	59.6711	31.754
1269.82	59.6184	31.7556
1270.31	59.3197	31.756
1276.22	59.7779	31.7563
1272.69	59.3424	31.7572
1267.98	59.3155	31.7577
1271.29	59.3135	31.7577
1276.46	59.3393	31.7591
1280.58	59.8058	31.7603
1268.93	59.5235	31.764
1265.59	59.3445	31.7665
1269.96	59.0055	31.7667
1280.23	59.7375	31.7689
1278.28	59.7858	31.769
1265.29	59.7396	31.7691
1261.41	59.3952	31.7714
1270.56	59.4068	31.7737
1270.84	59.7529	31.7771
1270.25	59.513	31.7793
1258.46	59.5183	31.7806
1265.54	59.8417	31.782
1277.55	59.8564	31.7839
1260.59	59.6049	31.7841
1267.83	59.3744	31.7841
1261.42	59.6101	31.7851
1276.85	60.0465	31.7865
1269.32	59.5173	31.787
1276.09	59.7416	31.7877
1276.72	59.4626	31.7891
1258.43	59.4998	31.7908
1258.09	59.7964	31.7937
1276.29	59.4801	31.7949
1276.69	59.7748	31.8012
1269.99	59.7341	31.8016
1270.38	59.4065	31.8019
1257.41	59.4314	31.8042
1269.2	59.9545	31.8059
1270.16	59.3903	31.8059
1265.15	59.453	31.8095
1270.2	59.8099	31.81
1270.04	59.7643	31.8109
1276.59	59.4364	31.8112
1269.86	59.4323	31.812
1269.81	59.7809	31.8129
1258.48	59.7271	31.8144
1265.63	59.6029	31.8181
1271.29	59.4117	31.8188
1267.23	59.5202	31.8197
1280.12	59.7427	31.8197
1266.61	59.5504	31.8198
1258.33	60.0155	31.8208
1268.17	59.6972	31.8208
1265.96	59.4178	31.8219
1258.6	59.6463	31.8264
1270.11	59.7224	31.8283
1257.61	59.3706	31.8284
1276.73	59.392	31.83
1264.95	59.7936	31.8335
1257.72	60.1282	31.8346
1276.99	59.3892	31.8364
1259.88	59.42	31.8365
1269.74	60.1313	31.8376
1279.11	59.3713	31.8377
1266.7	60.0128	31.8378
1270.92	59.7323	31.8392
1271.01	59.6682	31.8392
1272.62	59.4067	31.8392
1269.82	59.8935	31.8394
1277.31	59.7361	31.8421
1276.77	59.5835	31.8423
1269.11	59.5254	31.8431
1257.98	59.3737	31.8444
1273.02	60.0212	31.8446
1265.15	59.3507	31.8454
1270.18	59.7768	31.847
1277.83	59.9933	31.8476
1264.89	59.6858	31.8477
1278.63	59.8195	31.8478
1265.73	59.4013	31.8487
1269.39	59.2836	31.8531
1266.95	59.7619	31.8557
1269.72	59.8151	31.8564
1269.54	59.8089	31.8566
1276.85	59.331	31.8568
1266.76	59.6176	31.8573
1276.85	59.7448	31.8594
1260.58	59.5316	31.8618
1267.22	59.6403	31.8628
1267.21	59.7592	31.8633
1267.42	59.4076	31.8643
1273.01	59.6721	31.8645
1257.23	59.6527	31.8688
1258.62	59.9111	31.8705
1279.18	59.5388	31.8707
1269.39	59.7	31.8724
1276.27	59.7986	31.8741
1270.26	59.7946	31.875
1266.8	59.4758	31.8753
1258.38	59.6114	31.8802
1265.89	59.8924	31.8813
1270.49	59.6225	31.8815
1268.92	59.7808	31.8817
1265.87	59.3572	31.8831
1267.19	59.9989	31.8831
1279.18	59.4168	31.885
1277.24	59.9974	31.8866
1277.5	59.7727	31.891
1270.58	59.3952	31.8911
1280.41	60.3555	31.8912
1277.35	59.4365	31.8915
1270.03	59.8181	31.8976
1279.13	59.9762	31.8978
1265.05	59.3952	31.8994
1277.06	59.7892	31.9022
1270.88	59.7468	31.9056
1266.66	59.3572	31.9059
1266.53	59.9514	31.9119
1257.5	59.0317	31.9166
1276.97	59.9786	31.9166
1270.33	59.7445	31.9176
1268.12	59.3724	31.9195
1269.95	59.7089	31.9251
1270.25	59.6494	31.9255
1276.12	59.8749	31.9279
1265.96	59.7685	31.9338
1270.09	59.732	31.9355
1270.98	59.9855	31.9356
1270.12	59.6683	31.9377
1257.76	59.8665	31.9393
1268.47	59.7817	31.9428
1267.62	59.5866	31.9445
1276.97	59.7437	31.9445
1277.86	59.8708	31.9446
1269.6	59.4024	31.9453
1273.02	59.78	31.9465
1267.93	59.3716	31.9479
1277.19	59.6892	31.9529
1270.09	59.7489	31.9554
1265.3	59.5887	31.9558
1266.05	59.7654	31.9605
1264.79	59.5068	31.9608
1270.48	59.48	31.962
1270.12	59.4934	31.9636
1268.91	59.4785	31.9651
1277.6	59.7264	31.9651
1269.79	59.6602	31.9696
1271.12	59.7165	31.9698
1270.16	59.7603	31.9712
1270.74	59.3613	31.9715
1267.3	59.9377	31.9726
1260.41	59.3818	31.9728
1264.86	59.4645	31.9749
1276.97	59.6662	31.9763
1265.48	59.3861	31.9766
1276.9	59.6324	31.9791
1269.9	60.0651	31.9806
1273.59	59.6055	31.992
1265.7	59.751	31.9951
1277.5	59.752	31.9966
1278.28	59.4272	31.9969
1273.5	59.7696	31.9972
1266.03	59.698	31.998
1257.42	59.3469	31.9983
1280.87	59.7468	31.9986
1260.19	59.4005	31.9993
1271.07	59.8708	32
1269.52	59.451	32.0006
1270.37	59.6711	32.0048
1265.73	59.7428	32.0062
1277.88	59.5777	32.0065
1266.46	59.6642	32.0076
1269.4	60.0496	32.0177
1280.52	59.7541	32.0228
1270.13	59.7127	32.0233
1257.38	59.9605	32.0239
1267.83	59.4168	32.0253
1267.12	59.6424	32.0254
1264.94	59.415	32.0256
1272.56	59.6005	32.0266
1266.33	59.7138	32.0324
1270.8	59.7778	32.0344
1270.73	59.4366	32.0347
1269.51	59.388	32.0363
1280.4	59.7551	32.0421
1271.11	59.5484	32.0422
1273.5	59.4989	32.0437
1277.27	60.0227	32.0438
1276.89	59.5331	32.0493
1265.58	59.7582	32.0499
1270.45	59.7603	32.0501
1267.65	59.8429	32.0505
1270.61	60.0164	32.0519
1278.41	59.8838	32.0521
1265.62	59.3972	32.0533
1267.88	59.7272	32.0533
1269.2	58.6462	32.054
1269.02	59.9648	32.0563
1270.19	59.4169	32.0596
1265.62	59.7675	32.0609
1270.74	59.5638	32.0675
1257.55	59.5338	32.0695
1270.28	59.9326	32.0708
1257.99	59.5534	32.0711
1266.55	59.5431	32.0713
1273.14	59.8345	32.0722
1270.26	59.8161	32.0765
1279.53	59.7953	32.0777
1265.27	59.6936	32.0784
1270.27	59.4231	32.0798
1276.88	59.4904	32.0801
1269.89	59.5235	32.0834
1265.04	59.7996	32.0848
1257.82	59.4272	32.0865
1276.41	59.3973	32.0865
1267.15	59.8109	32.0866
1269.94	59.4966	32.0883
1266	59.5969	32.0903
1268.89	59.784	32.0921
1272.6	59.8005	32.0924
1265.07	59.7582	32.0958
1257.44	59.5505	32.0961
1277.6	59.665	32.0975
1276.51	59.8274	32.103
1258.53	60.2866	32.104
1270.25	59.5028	32.1074
1266.88	59.4293	32.1133
1270.8	59.6411	32.1134
1265.29	59.5121	32.1151
1259.93	59.5566	32.1171
1270.84	59.4283	32.118
1267.2	59.7675	32.1192
1265.85	59.7468	32.1194
1269.96	60.0982	32.1205
1265.56	59.7913	32.1236
1265.21	59.4086	32.1243
1266.41	59.7358	32.1243
1269.2	59.6362	32.1245
1277.23	59.8913	32.1264
1273.04	59.4076	32.1293
1268.23	59.5194	32.1318
1269.6	59.4594	32.1339
1273.56	59.938	32.1383
1257.68	59.7595	32.14
1258.1	59.9937	32.1439
1265.68	59.8153	32.1441
1279.13	59.6165	32.145
1270.73	59.7207	32.1469
1270.24	59.6568	32.1495
1264.32	59.6672	32.153
1265.56	59.782	32.1557
1270.53	59.7031	32.1575
1269.39	59.7602	32.1579
1266.39	59.9338	32.1589
1257.82	59.6775	32.1596
1272.89	59.7875	32.1603
1277.87	59.6454	32.1606
1269.86	59.6122	32.1607
1269.68	59.9483	32.161
1267.92	59.4915	32.1663
1267.63	59.4191	32.1666
1259.93	59.3952	32.1682
1266.93	59.6868	32.1686
1265.93	59.7303	32.1724
1266.4	59.7737	32.1758
1277.48	59.8533	32.1772
1269.66	59.6361	32.1783
1267.85	59.4406	32.1807
1269.87	59.7169	32.1839
1265.55	59.7107	32.1854
1267.17	59.3745	32.1854
1273.49	59.7045	32.1856
1277.65	59.7638	32.1856
1265.69	59.749	32.1857
1269.88	59.7407	32.1857
1265.63	59.7324	32.1861
1258.77	59.7352	32.1875
1265.91	59.7252	32.1878
1266.86	59.7486	32.188
1258.32	59.6982	32.1888
1274.72	59.3818	32.1915
1265.34	59.4868	32.1925
1270.06	59.6579	32.1933
1269.59	59.6248	32.1934
1270.89	59.4603	32.194
1270.17	59.4852	32.1967
1270.22	59.7631	32.1968
1270.31	59.718	32.1974
1258.29	59.9721	32.2004
1267.21	59.3798	32.2025
1267.06	59.5133	32.2031
1258.13	59.7579	32.2066
1256.94	59.7904	32.2085
1265.7	59.5588	32.2092
1266.01	59.4324	32.2095
1266.88	60.047	32.2108
1266.24	59.3684	32.2115
1269.61	59.354	32.2123
1270.09	59.4572	32.2125
1266.96	59.9266	32.213
1259.93	59.5978	32.2142
1276.95	59.0667	32.2142
1259.96	59.8912	32.2145
1266.24	59.5575	32.2204
1273.27	59.7311	32.2207
1265.84	59.7591	32.2208
1266.16	59.6795	32.2208
1257.75	59.7259	32.2222
1265.91	59.7941	32.2223
1270.05	59.6382	32.2225
1265.86	59.7097	32.2256
1266.02	59.3922	32.2264
1257.94	59.4728	32.2266
1266.13	59.4046	32.2278
1266.18	58.792	32.2291
1264.87	59.8103	32.2294
1257.82	59.536	32.2296
1269.43	59.5906	32.2297
1266.47	59.6558	32.2302
1267.74	59.6434	32.231
1270.54	59.5647	32.2312
1270.88	59.5813	32.2328
1276.46	59.6743	32.2331
1265.57	59.7656	32.2333
1280.64	59.8598	32.2344
1265.92	59.7417	32.2364
1265.55	59.5741	32.2367
1277.27	60.145	32.2367
1268.92	59.9979	32.237
1265.48	59.5979	32.2392
1270.3	59.8349	32.2392
1270.16	59.4871	32.2393
1264.79	59.5978	32.2409
1267.35	59.5587	32.2454
1271.14	59.4076	32.2477
1265.52	59.3798	32.2482
1267.77	59.8293	32.2498
1273.03	59.7417	32.2508
1266.5	59.6061	32.2583
1270.15	59.7716	32.2586
1269.61	59.6876	32.2588
1270.32	59.4584	32.2593
1267.61	59.7923	32.2594
1270.22	59.63	32.2631
1266.33	59.9741	32.2657
1267.02	59.6836	32.2657
1273.5	59.8097	32.2661
1266.79	59.729	32.2663
1265.62	59.6465	32.2671
1266.77	59.8628	32.2689
1266.71	59.7125	32.269
1264.97	59.9254	32.272
1265.97	59.7168	32.2738
1266.6	59.9088	32.276
1276.86	59.7025	32.2774
1268	59.5059	32.2794
1264.73	59.6774	32.282
1267.75	59.6712	32.2829
1268.55	59.5257	32.2842
1267.38	59.4616	32.2843
1268.07	60.6098	32.2853
1272.85	59.5515	32.2887
1257.94	59.8138	32.2916
1267.7	59.4439	32.292
1268.14	59.69	32.2923
1268	59.3778	32.293
1265.26	59.6463	32.2932
1269.82	59.784	32.2934
1268.06	59.3528	32.2942
1280.24	59.4345	32.2942
1266.12	60.3142	32.2962
1266.67	60.2821	32.2963
1270.01	59.5009	32.2977
1257.88	59.442	32.2986
1254	59.7094	32.3013
1267.24	59.5763	32.303
1269.78	59.4006	32.3087
1257.87	60.1511	32.3091
1267.28	59.4212	32.3096
1270.22	59.5255	32.312
1272.96	59.6589	32.3123
1267.85	60.0773	32.3169
1264.36	60.527	32.3199
1270.8	60.3307	32.3199
1270.94	59.9297	32.321
1257.57	59.4305	32.3214
1267.64	60.1984	32.3254
1270.15	59.5988	32.3275
1280.53	59.3445	32.3289
1269.88	59.7972	32.3291
1267.28	59.2157	32.3297
1264.58	59.2901	32.3304
1268.17	59.7964	32.3305
1266.19	59.8649	32.3354
1276.69	59.7538	32.3406
1267.25	60.5084	32.3447
1273.67	60.6594	32.3447
1257.76	60.2545	32.346
1260.39	60.7316	32.3464
1276.92	60.7171	32.3465
1258.15	60.3843	32.3466
1263.55	60.801	32.3466
1277.23	60.5293	32.3466
1255.13	59.6974	32.3467
1265.37	60.521	32.3475
1272.36	60.5014	32.3475
1273.68	60.7027	32.3475
1258.39	60.6097	32.3478
1267.2	59.445	32.3478
1260.4	60.3681	32.3492
1267.85	59.6133	32.3495
1260.72	59.8303	32.3525
1266.82	60.7742	32.3529
1258.21	60.7742	32.3531
1267.99	60.4278	32.3531
1267.98	59.908	32.3539
1270.21	59.8138	32.3543
1260.3	60.7463	32.3544
1257.98	60.621	32.3545
1260.63	60.6254	32.3547
1273.95	60.8941	32.3547
1260.09	60.2814	32.3554
1266.13	60.7525	32.3565
1257.9	61.0491	32.3576
1266.87	59.4171	32.3576
1267.37	60.8155	32.359
1269.33	60.7244	32.359
1263.39	60.713	32.3624
1264.41	60.8052	32.3624
1264.53	60.3659	32.3635
1267.85	60.5395	32.3635
1257.79	59.2753	32.3652
1260.23	60.6708	32.3664
1270.81	60.5861	32.3667
1268.78	60.5818	32.3669
1269.13	60.5188	32.3716
1270.06	60.6459	32.3717
1266.76	60.4962	32.3718
1273.43	59.2684	32.3731
1256.34	59.9962	32.3734
1267.16	59.5999	32.3742
1273.66	60.495	32.3743
1257.71	60.6149	32.3744
1270.8	59.6163	32.3745
1257.66	59.2426	32.3746
1257.81	60.6995	32.3758
1273.14	60.7927	32.376
1270.81	60.7163	32.3779
1268.45	60.3247	32.3796
1270.81	59.8687	32.3805
1265.01	60.5415	32.381
1263.99	60.2118	32.3815
1265.19	60.3235	32.3815
1260.28	60.7608	32.3825
1270.26	60.1188	32.3831
1267.91	59.7476	32.3833
1270.45	59.4366	32.3844
1266.89	59.8853	32.3901
1265.14	60.3246	32.3917
1266.57	60.2328	32.3927
1268.62	60.6046	32.3951
1274.59	60.5528	32.3951
1258.11	60.6378	32.3984
1270.24	59.3125	32.3984
1258.35	60.6871	32.3989
1267.43	60.5487	32.3996
1266.82	60.3267	32.3997
1280.18	59.9409	32.3998
1277.12	60.2004	32.3999
1260.72	60.5199	32.4002
1260.68	60.3288	32.4004
1268.19	59.5286	32.4016
1267.01	60.3339	32.4027
1277.94	59.9455	32.4102
1257.83	59.7633	32.4109
1270.43	59.8491	32.4135
1257.98	59.8584	32.4151
1264.48	60.6006	32.4157
1257.69	60.6263	32.4159
1268.39	60.5322	32.416
1269.15	59.2466	32.416
1269.69	60.247	32.4172
1273.77	59.6901	32.4177
1271.28	60.6758	32.4185
1267.1	59.4929	32.4202
1271.07	59.8295	32.4223
1270.2	60.5187	32.4249
1276.88	59.6598	32.4249
1265.32	59.6256	32.4252
1269.25	60.8196	32.4252
1269.71	59.4823	32.4252
1260.97	60.5291	32.4263
1270.54	59.3497	32.4264
1267.93	60.5394	32.4266
1267.08	60.5497	32.4267
1265.01	60.5601	32.4272
1269.66	60.5704	32.4298
1267.61	60.6623	32.433
1267.13	59.5782	32.4348
1277.6	60.6068	32.4381
1266.74	59.4799	32.4389
1258.05	59.9187	32.4415
1270.39	60.0019	32.4438
1273.2	59.5391	32.4442
1267.28	60.5808	32.4444
1266.87	60.8073	32.4452
1275.46	60.3835	32.4464
1269.59	60.7491	32.4466
1265.94	60.5611	32.447
1268.73	59.8677	32.4477
1265.76	59.7199	32.4504
1270.65	60.0287	32.4517
1268.77	60.0081	32.4531
1258.12	60.3484	32.4532
1267.65	59.9843	32.4534
1272.92	59.6474	32.4534
1267.37	59.9637	32.454
1269.88	59.5038	32.4551
1269.83	59.9409	32.4568
1259.9	59.2508	32.459
1276.08	60.7917	32.4596
1257.98	60.7326	32.4598
1269.82	59.5691	32.463
1265.49	60.6151	32.4675
1269.86	59.5897	32.4684
1266.1	59.4637	32.4703
1277.21	59.636	32.4709
1271	60.7161	32.4721
1279.1	60.7752	32.4722
1269.81	59.9182	32.4725
1264.12	60.5911	32.4755
1274.3	60.7121	32.4759
1277.17	60.279	32.4788
1268.1	60.7491	32.479
1273.78	60.4465	32.4799
1265.84	59.3735	32.4802
1269.09	59.6829	32.4802
1258.37	59.4884	32.4805
1265.51	60.7791	32.4814
1268.4	60.6181	32.4846
1263.93	60.43	32.4865
1263.44	60.7948	32.4875
1274.36	60.7607	32.4877
1267.15	59.8573	32.4878
1269.19	60.808	32.4881
1263.43	60.4682	32.4894
1270.97	60.7255	32.4913
1267.35	59.4386	32.4915
1270.69	59.599	32.4926
1258.21	60.6202	32.4932
1266.11	59.2756	32.4951
1270.46	60.006	32.4974
1257.36	60.8349	32.4991
1260.3	60.6202	32.5003
1269.07	59.1847	32.5032
1266.58	59.8908	32.5033
1257.94	60.2604	32.5053
1271.35	60.8101	32.5056
1263.4	60.7853	32.507
1270.17	59.6463	32.507
1270.97	59.4087	32.507
1269.42	60.5696	32.5071
1276.95	60.499	32.5084
1269.57	59.2767	32.5086
1273.96	59.3159	32.5086
1272.67	59.258	32.5088
1270.89	59.8965	32.5091
1272.86	60.305	32.5099
1269.27	60.6014	32.514
1260.51	60.2564	32.5146
1276.94	59.5505	32.5146
1266.96	59.6177	32.5149
1270.08	59.5317	32.5149
1266.69	60.5755	32.515
1271.23	60.6171	32.5151
1272.63	59.7858	32.5152
1273.5	60.3535	32.5155
1268.79	59.5173	32.5158
1267.39	59.2177	32.5223
1269.09	59.2518	32.5241
1258.21	60.2438	32.5255
1258.69	60.306	32.5258
1260.92	60.6688	32.5259
1264.46	59.6084	32.5259
1270.96	59.8541	32.5259
1257.91	60.8628	32.5261
1273.21	60.3535	32.5276
1257.96	60.7204	32.5323
1260.75	60.3546	32.5323
1264.7	59.6012	32.5326
1266.01	60.3546	32.5334
1266.52	60.6688	32.5334
1270.7	60.4052	32.5336
1276.92	59.3952	32.5336
1268.07	60.8411	32.5337
1258.41	60.7005	32.5338
1257.91	60.6871	32.534
1267.95	60.6633	32.534
1270.36	60.4753	32.5344
1257.92	59.3417	32.5345
1257.66	60.6272	32.5351
1269.27	60.7212	32.5352
1269.45	59.5929	32.5352
1267.09	60.22	32.5355
1278.63	60.4681	32.5357
1257.91	60.3368	32.5366
1257.41	60.1777	32.5401
1260.23	60.589	32.5415
1266.72	60.8173	32.5416
1257.49	60.6344	32.5418
1274.65	60.4548	32.5419
1280.41	60.7047	32.5419
1257.84	59.6827	32.542
1267.44	60.3513	32.542
1270.11	59.6757	32.543
1270.52	59.6566	32.5431
1271.31	60.2262	32.5434
1267.11	59.5846	32.5436
1258.15	59.63	32.5438
1269.03	60.434	32.5439
1257.58	60.1973	32.5447
1257.92	60.4371	32.5461
1270.3	59.474	32.5509
1267.82	60.6024	32.5523
1270.06	60.5383	32.5523
1270.24	60.3616	32.5524
1257.83	59.8738	32.5532
1279.82	60.4733	32.5537
1265.08	60.6789	32.5538
1266.95	60.6128	32.5539
1271.37	60.7946	32.554
1270.27	60.7377	32.5541
1267.25	60.4784	32.5549
1266.48	59.6435	32.5552
1267.36	59.5494	32.5559
1257.45	60.3513	32.5577
1267.1	59.3829	32.5594
1277.15	60.5735	32.5608
1268.01	60.7152	32.5617
1270.37	59.3004	32.5618
1257.45	60.5445	32.5622
1257.83	60.5528	32.5633
1267.73	59.5774	32.5636
1267.15	60.6437	32.5654
1267.29	59.3025	32.5665
1257.69	60.7729	32.567
1276.75	60.5084	32.5671
1258.36	60.7698	32.5672
1279.31	60.1911	32.5695
1278.63	60.1777	32.5697
1267.71	60.5239	32.5702
1276.86	60.6086	32.5702
1269.51	59.1877	32.576
1267.77	59.7736	32.579
1266.69	60.7987	32.5794
1273.44	59.5596	32.5794
1257.88	59.9741	32.5802
1267.15	60.7522	32.5806
1267.05	59.6826	32.581
1265.83	60.5652	32.5846
1258.41	59.2043	32.585
1269.15	59.2714	32.5857
1270.03	60.6656	32.5861
1270.72	60.775	32.5872
1275.7	60.2903	32.5876
1254.23	59.6669	32.5893
1266.21	59.7891	32.5914
1278.58	60.5373	32.592
1258.06	60.7832	32.5937
1269.38	60.6221	32.5943
1277.14	60.7987	32.5949
1259.61	59.8521	32.5952
1266.67	59.5692	32.5952
1265.08	60.527	32.5963
1258.18	60.2594	32.5964
1257.43	59.7817	32.5972
1270.02	59.4843	32.5997
1269.52	59.8639	32.6013
1267.27	60.1808	32.6027
1271.3	60.188	32.6027
1270.48	59.3612	32.6045
1258.08	60.8132	32.6056
1276.3	60.8215	32.6058
1273.43	60.4042	32.6059
1277.08	60.282	32.606
1257.31	59.6342	32.6064
1257.21	59.6621	32.6076
1264.85	60.5424	32.6084
1266.75	59.5101	32.6109
1265.96	60.7936	32.6111
1266.36	59.5575	32.6128
1269.52	60.6065	32.6143
1263.89	60.5424	32.6146
1280.71	59.6445	32.6146
1266.05	59.6663	32.6154
1266.53	59.4407	32.6157
1270.74	60.682	32.6157
1278.58	60.684	32.6157
1268.23	60.4443	32.6188
1273.43	60.4041	32.6204
1271.39	60.6861	32.6222
1258.31	60.6799	32.6223
1257.1	60.2334	32.6231
1271.06	60.5951	32.6236
1270.28	59.6105	32.6315
1267.02	60.5673	32.6318
1258.24	59.3252	32.6334
1258.3	60.6676	32.634
1267.52	60.6882	32.6343
1267.24	60.6778	32.6347
1268.53	60.6324	32.6358
1268.57	59.5917	32.6396
1279.06	60.497	32.6407
1276.7	59.569	32.6419
1266.69	60.0877	32.6422
1270.11	59.3519	32.6422
1266.01	59.729	32.6428
1267.7	59.628	32.6457
1269.13	60.6902	32.6471
1265.82	60.4083	32.6473
1267.21	59.4981	32.6486
1258.19	60.6757	32.6493
1268.09	60.5528	32.6504
1266.9	60.5528	32.6518
1264.89	60.5972	32.652
1270.51	59.8004	32.652
1267.17	59.6755	32.6543
1267.43	60.6964	32.6563
1266.55	60.5001	32.658
1267.55	60.6923	32.6583
1268.82	59.6022	32.6583
1271.31	60.3038	32.6583
1258.43	59.4956	32.6594
1273.36	60.7203	32.6596
1263.96	60.5517	32.6597
1276.3	60.6943	32.6597
1263.83	60.6468	32.6611
1266.23	59.4791	32.6643
1267.05	59.6548	32.6644
1279.74	60.8132	32.6645
1270.11	59.7776	32.6662
1264.85	60.6468	32.6667
1266.55	59.9833	32.6672
1274.6	60.6708	32.6673
1269.36	60.6478	32.6688
1260.48	60.5528	32.6693
1267.91	59.5184	32.6697
1265.02	60.6747	32.6708
1258.43	59.692	32.6724
1269.89	60.6499	32.6724
1274.97	60.6201	32.6738
1277.45	60.3049	32.6749
1270.95	59.3304	32.6752
1266.47	60.6478	32.6754
1268.37	60.6654	32.6754
1268.02	60.3576	32.6757
1270.71	59.6652	32.6777
1270.77	60.3545	32.6781
1270.49	60.6211	32.6788
1258.16	59.7994	32.6825
1269.38	60.6438	32.6836
1268.73	59.3922	32.6854
1274.35	60.6489	32.6856
1269.33	60.6489	32.6862
1274.42	60.7152	32.6885
1257.16	60.6489	32.6914
1257.49	59.9069	32.6928
1266.41	59.7077	32.6929
1275.36	60.5538	32.6931
1257.5	60.6169	32.6942
1265.12	60.3555	32.6946
1258.28	59.5203	32.6952
1269.52	59.7022	32.6955
1273.44	59.572	32.6955
1257.69	59.6322	32.6957
1257.36	60.4496	32.6997
1265.25	60.1033	32.7022
1267.24	59.6145	32.7023
1265.19	59.7249	32.7024
1265.73	59.6897	32.704
1270.31	60.7212	32.7042
1271.23	60.7162	32.7055
1270.49	59.7158	32.7092
1258.09	60.4062	32.712
1269.35	60.6065	32.7121
1266.76	60.5538	32.7126
1264.3	60.3586	32.7129
1270.11	60.622	32.7131
1263.73	60.6044	32.7161
1267.23	59.7282	32.7171
1277	58.8971	32.718
1273.89	60.6697	32.7206
1276.74	59.4335	32.7206
1268.75	59.7706	32.7214
1274.03	60.6086	32.7243
1279.89	60.5538	32.7258
1268.93	60.6211	32.7259
1268.95	59.6831	32.7264
1276.3	60.6024	32.7264
1258.07	60.6707	32.7272
1270.56	59.7734	32.7299
1268.35	59.7231	32.7301
1257.98	60.4454	32.7308
1273.73	60.5518	32.7316
1265.7	59.7519	32.7317
1278.63	60.6221	32.7318
1270.15	59.4925	32.7374
1258.14	59.8852	32.738
1266.06	60.7162	32.7392
1267.11	59.6453	32.7395
1267.86	60.6531	32.7412
1271.34	59.6425	32.7432
1268.97	60.5786	32.746
1270.45	59.4428	32.7462
1267.18	59.2425	32.7474
1267.57	59.7541	32.7479
1269.06	60.6107	32.7485
1265.3	59.5649	32.7493
1257.81	60.7171	32.7494
1269.43	60.7119	32.7513
1271.84	59.8096	32.7537
1276.74	59.4748	32.7541
1258.13	59.5555	32.756
1269.47	60.6985	32.7562
1258.31	60.6727	32.7593
1268.63	59.4305	32.7599
1271.08	59.6974	32.7651
1270.47	60.7141	32.7652
1266.47	60.6851	32.7669
1266.6	59.7385	32.7688
1268.29	60.063	32.7712
1269.14	59.8635	32.7717
1277.4	60.2748	32.7717
1258.35	60.6685	32.7733
1267.83	60.4423	32.7733
1258.17	60.6499	32.7745
1267.66	59.4803	32.7746
1266.95	60.6292	32.775
1271.4	60.6117	32.7751
1270.85	59.6989	32.776
1276.96	59.3324	32.7763
1257.24	60.3471	32.7764
1257.67	60.2231	32.7765
1257.73	60.2396	32.7767
1269.07	60.0889	32.7809
1266.65	59.4841	32.7811
1268.96	60.5197	32.783
1275.36	60.2768	32.784
1276.86	60.5187	32.7841
1265.3	60.6334	32.7846
1257.61	59.5162	32.7858
1257.85	59.7941	32.786
1273.8	60.5445	32.7867
1269.2	59.8408	32.7943
1264.14	60.5538	32.7952
1267.9	60.3493	32.7952
1273.54	59.3539	32.7954
1257.87	59.7685	32.7965
1257.81	59.9802	32.7967
1257.52	60.6397	32.7978
1258.21	59.2301	32.7982
1267.37	60.6635	32.7985
1258.15	60.649	32.7987
1269.99	59.4698	32.7992
1258.42	60.713	32.8003
1269.16	59.7768	32.8012
1258.25	60.5177	32.8013
1269.15	60.4887	32.8014
1276.77	59.5483	32.8014
1276.75	59.8178	32.8016
1263.72	60.6137	32.8032
1267.55	59.8098	32.8042
1267.64	60.6293	32.8082
1273.51	59.7726	32.8091
1257.73	60.2778	32.8093
1271.04	59.5575	32.8093
1257.52	59.7766	32.8108
1265.84	60.7038	32.8108
1267.7	60.5415	32.8108
1270.52	60.2997	32.8112
1267.54	60.5756	32.8122
1258.42	60.5641	32.8138
1265.12	60.6056	32.8142
1269.19	59.8677	32.8154
1280.48	60.2355	32.8185
1257.66	60.1962	32.8186
1267.24	59.7592	32.8187
1257.87	60.3069	32.8188
1267.83	60.556	32.8192
1270.23	59.5369	32.8217
1266.82	60.3833	32.8218
1258.09	59.6538	32.8227
1264.97	60.528	32.8248
1267.3	59.7644	32.8267
1270.06	59.6871	32.8267
1267.38	60.5765	32.8269
1257.3	60.5622	32.8274
1277.47	60.2148	32.8277
1264.71	59.7881	32.8279
1257.51	60.6624	32.8287
1269.92	60.4898	32.8313
1269.37	60.7038	32.833
1266.25	60.2758	32.8353
1269.86	59.6971	32.8355
1270.64	59.817	32.8358
1268.97	60.496	32.8364
1267.25	60.1208	32.8372
1257.38	59.1681	32.8373
1266.39	60.5198	32.8374
1276.88	59.4709	32.8374
1270.42	60.6148	32.8378
1270.14	60.2222	32.8379
1257.79	59.8429	32.8388
1265.01	60.3018	32.839
1260.39	60.6376	32.844
1266.89	60.5135	32.8442
1257.78	60.6749	32.8449
1271.52	60.5496	32.8453
1273.32	59.76	32.8457
1258.41	59.752	32.8468
1268.04	59.7943	32.847
1258.42	60.7088	32.8471
1266.65	60.5529	32.8471
1267.47	60.3885	32.8472
1269.31	59.6559	32.8479
1270.93	60.3917	32.8483
1267.06	60.6272	32.8485
1269.36	60.3358	32.8485
1270.06	59.8191	32.852
1270	59.7571	32.853
1265.14	59.7093	32.8533
1276.72	59.5318	32.8533
1266.67	60.5601	32.8534
1265.72	59.7705	32.8535
1258.39	59.636	32.8536
1268.23	60.5684	32.8536
1279.83	60.6107	32.8539
1258.16	59.7943	32.8542
1269.76	60.6221	32.8551
1269.9	60.5302	32.8554
1265.66	59.3645	32.8563
1258.15	60.526	32.8566
1269.41	60.6345	32.8567
1267.57	59.7291	32.8582
1263.4	60.3936	32.86
1272.93	60.6893	32.8615
1276.29	59.7406	32.8615
1270.11	59.4822	32.8625
1270.14	59.7353	32.8632
1267.66	60.7017	32.8634
1263.39	60.6986	32.8646
1273.38	59.7684	32.8649
1267.06	59.724	32.8652
1265.09	59.8097	32.8659
1259.47	59.7704	32.8678
1270.35	59.4448	32.8706
1269.09	59.648	32.8711
1265.47	59.8127	32.8738
1277.93	59.7983	32.8738
1265.52	59.7415	32.8739
1267.83	59.7663	32.8742
1268.07	60.5271	32.8744
1269.07	59.4657	32.8752
1273.04	60.7286	32.8752
1268.28	60.6841	32.8786
1270.12	60.0257	32.8803
1277.16	59.7477	32.8803
1257.77	59.7539	32.8814
1268.56	59.5011	32.8814
1269.45	59.7601	32.8814
1269.52	60.2687	32.882
1257.64	60.3069	32.8822
1264.9	59.9867	32.8829
1263.4	60.713	32.8834
1266.35	60.6179	32.8834
1263.95	60.3897	32.8847
1268.58	59.7178	32.8853
1267.17	59.1588	32.8857
1272.8	59.5194	32.8885
1257.66	59.5546	32.8895
1258.24	58.9583	32.8896
1279.48	60.7047	32.8896
1271.4	59.3572	32.8898
1276.23	60.7668	32.8899
1268.9	59.4957	32.8904
1278.7	60.5229	32.8911
1269.18	60.6665	32.8922
1266.33	59.4625	32.8936
1270.73	59.7445	32.8958
1280.83	59.9029	32.8977
1257.88	59.5163	32.8992
1270.72	60.6945	32.9005
1266.25	60.5891	32.9019
1277.05	59.8915	32.9021
1259.18	59.9112	32.9034
1270.64	59.877	32.9054
1267.68	59.5245	32.9058
1267.21	59.6557	32.9065
1270.67	59.8812	32.9074
1268.1	59.8543	32.908
1268.47	60.5333	32.9083
1260.39	60.7275	32.9085
1265.49	59.8708	32.9086
1269.93	59.8677	32.9096
1257.44	60.7544	32.9099
1267.69	59.8605	32.9101
1257.65	60.5932	32.9107
1257.59	59.8707	32.9112
1269.36	60.6303	32.9135
1267.44	59.6115	32.915
1267.45	59.8563	32.9155
1270.11	59.8346	32.9169
1265.38	60.9115	32.9172
1256.9	60.7038	32.9177
1265.15	59.8511	32.9178
1270.87	60.5188	32.9178
1269.06	59.8574	32.9181
1258.09	60.6582	32.9182
1258.16	60.5829	32.9183
1270.25	59.7116	32.9185
1257.75	60.65	32.9196
1266.86	59.8418	32.921
1270.24	60.0888	32.9231
1267.73	59.7207	32.9242
1268.8	59.844	32.9245
1268.87	59.8843	32.9255
1267.72	59.4585	32.9258
1257.55	60.2604	32.9274
1265.76	59.8201	32.9275
1267.6	60.6005	32.9278
1257.13	60.6665	32.928
1275.76	60.3316	32.9285
1266.27	59.846	32.9288
1266.6	59.7612	32.93
1257.13	60.4889	32.9336
1257.85	60.6903	32.9339
1258.2	59.8398	32.935
1268.54	60.7916	32.9352
1258.27	59.1907	32.9353
1268.05	60.6748	32.9354
1273.03	60.6189	32.9355
1258.12	60.7006	32.9363
1266.78	60.3813	32.9373
1267.09	59.847	32.9373
1267.41	59.727	32.9385
1257.82	59.659	32.9414
1260.13	59.8077	32.9415
1268.71	59.8221	32.9415
1273.05	59.8551	32.9415
1267.34	60.6056	32.9416
1258.59	59.7457	32.942
1258.15	60.7068	32.9431
1258.12	60.6831	32.9432
1270.56	59.6622	32.9435
1257.48	60.7141	32.9446
1265.76	59.5938	32.9449
1269.48	60.5767	32.9465
1264.89	59.8262	32.9486
1266.03	59.1495	32.9487
1264.84	59.5225	32.9509
1276.98	59.8294	32.9512
1266.19	59.6764	32.9521
1265.29	59.818	32.9522
1266.98	59.5267	32.9523
1264.48	60.2315	32.9524
1268.06	60.5601	32.9541
1268.9	60.651	32.9541
1269.42	59.7291	32.9542
1268.07	60.5136	32.9544
1257.57	60.6914	32.9555
1267.37	59.5008	32.9556
1267.66	59.5122	32.9557
1265.43	60.5498	32.9573
1265.59	59.5349	32.9598
1258.06	60.2346	32.9603
1258.27	60.8288	32.9603
1260.05	59.4977	32.9605
1265.43	59.8202	32.9613
1276.85	60.7161	32.9617
1269.13	60.5022	32.9619
1270.76	59.6827	32.9619
1277.65	60.5653	32.962
1264.95	59.7115	32.9622
1257.49	60.6861	32.9623
1266.15	59.5401	32.9623
1269	60.1984	32.9634
1270.32	59.8367	32.964
1270.7	59.7054	32.9642
1271.57	60.3586	32.9666
1258.38	60.649	32.9682
1266.65	60.526	32.9683
1269.41	60.6613	32.9697
1257.84	60.2067	32.97
1269.53	60.5705	32.97
1265.03	59.8584	32.9704
1265.35	59.6961	32.9713
1266.53	59.4388	32.9715
1257.66	59.8223	32.9728
1265.74	59.5546	32.973
1258	59.8345	32.9731
1267.5	59.5846	32.9744
1267.04	59.5701	32.9748
1267.22	59.4616	32.9764
1258.91	59.4469	32.9788
1271.01	59.4199	32.9788
1257.36	60.6624	32.9789
1258.12	60.6552	32.9791
1265.05	60.8649	32.9792
1270.07	60.6758	32.9795
1257.53	60.7255	32.9809
1268.88	60.217	32.9812
1268.69	60.6438	32.9813
1265.73	60.5746	32.9826
1270.2	59.6464	32.9855
1278.58	60.6975	32.987
1266.08	60.5404	32.9873
1267.76	60.373	32.9873
1258.29	60.5095	32.9874
1257.4	60.6789	32.9886
1275.64	60.6221	32.9886
1269.06	60.6717	32.9888
1258.09	60.278	32.9891
1257.65	60.433	32.9896
1265.37	60.5291	32.9897
1258.77	59.6795	32.9899
1274	59.5226	32.9905
1270.43	60.3462	32.9908
1270.84	59.5245	32.9918
1267.66	60.681	32.9933
1257.28	60.7048	32.9952
1266.82	60.466	32.9952
1266.32	59.7312	32.9953
1258.03	60.8898	32.997
1269.02	60.34	32.9979
1268.22	59.8264	32.9983
1257.69	60.4051	32.9998
1270.05	59.8044	33.001
1268.31	60.4982	33.0049
1267.59	59.9833	33.0062
1268.5	59.6134	33.0068
1277.5	59.8478	33.0076
1260.8	60.5281	33.0077
1257.48	60.4092	33.008
1272.96	60.682	33.008
1270.25	59.6478	33.0097
1273.32	60.473	33.0102
1264.73	59.6629	33.0126
1278.7	60.6852	33.0127
1268.25	60.4123	33.0139
1258.06	59.5329	33.0146
1257.24	60.5064	33.0153
1267.06	59.8324	33.0155
1257.14	60.6139	33.0156
1258.16	60.6305	33.0171
1264.84	59.6992	33.0179
1267.19	59.508	33.0179
1267.11	59.4254	33.0183
1265.11	60.0197	33.0185
1270.91	60.4958	33.0195
1267.1	59.6299	33.02
1257.15	60.0028	33.0211
1264.1	60.6851	33.0219
1271.7	60.3555	33.0224
1275.84	60.6923	33.0237
1273.96	60.6387	33.0238
1257.86	59.4832	33.024
1268.07	60.5478	33.024
1269.48	59.7407	33.0244
1266.73	59.6464	33.0245
1258.17	60.5519	33.0249
1269.14	60.5963	33.025
1266.59	60.502	33.0306
1268.25	60.6933	33.0311
1270.74	60.5674	33.0319
1269.58	60.7182	33.033
1257.4	60.5767	33.0333
1258.26	59.3375	33.0335
1267.33	60.6418	33.0336
1267.38	60.4382	33.0344
1257.69	60.5539	33.0345
1275.63	60.6356	33.0345
1276.69	59.5443	33.0348
1268.05	60.5912	33.035
1258.12	60.5529	33.0357
1268.05	60.5632	33.0357
1267.53	59.1433	33.0364
1257.6	60.5725	33.0387
1274.85	60.5581	33.0398
1257.57	60.622	33.0407
1257.19	60.6325	33.041
1257.19	60.714	33.0418
1273.03	60.5013	33.0419
1266.55	60.279	33.0422
1267.3	60.585	33.0422
1268.6	60.6304	33.0424
1271.37	60.7627	33.0424
1268.57	60.5797	33.0425
1267.56	60.6325	33.0426
1267.6	59.8656	33.0427
1264.04	60.5185	33.0434
1278.81	60.6273	33.0441
1269.6	60.7027	33.0449
1271.64	60.648	33.0471
1269.13	60.6097	33.0474
1266.81	60.9714	33.0485
1268.4	60.6273	33.0485
1265.96	59.5244	33.0487
1266.58	60.7751	33.0501
1267.3	60.6035	33.0502
1258.47	59.9745	33.0511
1266.22	59.7353	33.0516
1267.56	59.5546	33.0517
1277.21	60.6035	33.0519
1265.16	60.3648	33.052
1258.12	60.619	33.053
1274.6	60.6541	33.053
1257.93	60.2656	33.0567
1265.01	60.6892	33.0581
1259.2	59.7537	33.0591
1266.37	60.7854	33.0615
1258.06	60.5674	33.0626
1257.7	60.2346	33.0627
1268.19	60.5457	33.0669
1257.53	60.5859	33.0673
1270.24	60.6861	33.0687
1259.14	59.8385	33.069
1258.53	60.9446	33.0691
1267.95	60.4826	33.0694
1268.3	60.4144	33.0706
1263.79	60.7521	33.071
1266.61	59.54	33.0713
1270.22	59.449	33.075
1268.73	59.4616	33.0753
1269.7	60.6097	33.0753
1270.55	60.5291	33.0753
1257.66	60.309	33.0762
1269.4	60.6809	33.078
1257.93	60.5333	33.0781
1257.96	60.804	33.0782
1265.07	60.2687	33.0782
1257.94	59.5649	33.0784
1265.15	58.851	33.079
1272.68	59.693	33.0804
1274.08	60.4813	33.0822
1267.27	60.5405	33.0834
1277.38	59.763	33.085
1266.43	60.493	33.0863
1266.6	59.9328	33.0864
1269.88	60.6251	33.0866
1267.1	59.9029	33.0883
1270.62	59.8407	33.0893
1258.22	59.72	33.0899
1270.54	59.7384	33.0925
1258.09	60.7265	33.0947
1267.29	59.8148	33.0953
1268.85	60.9393	33.0953
1270.86	59.7734	33.0954
1257.12	60.6831	33.0956
1270.08	60.8122	33.0962
1258	59.9245	33.0971
1268.4	59.4656	33.0987
1268.58	60.6159	33.1035
1268.39	59.7837	33.104
1265.07	60.7262	33.1055
1276.18	60.622	33.1102
1258.07	59.501	33.113
1268.08	60.7286	33.1145
1267.47	59.8346	33.1147
1258.14	60.8195	33.115
1265.15	59.794	33.1176
1268.23	59.7425	33.1207
1266.02	60.6831	33.1209
1268.52	60.2326	33.1215
1267.7	60.2191	33.1226
1266.52	60.6272	33.1227
1266.45	60.9932	33.1288
1265.89	59.5688	33.1297
1266.95	60.774	33.1303
1273.41	59.4998	33.1303
1270.32	59.8873	33.1304
1257.7	59.5731	33.1327
1267.77	59.6982	33.1331
1270.15	59.7437	33.1332
1265.3	60.5156	33.1338
1273.66	60.8277	33.1356
1257.53	59.8033	33.1373
1270.4	60.6832	33.1395
1269.76	59.7972	33.1398
1267.88	59.8315	33.1404
1273.96	60.6831	33.1409
1258.36	59.7466	33.1414
1264.01	60.6832	33.1462
1257.83	59.5836	33.1463
1260.62	60.4639	33.1484
1268.24	61.0386	33.1491
1257.41	60.6117	33.1499
1258.3	60.8743	33.1505
1269.34	60.1744	33.1508
1266.13	60.5632	33.1509
1270.54	60.1418	33.1514
1271.42	60.4115	33.1514
1270.32	59.4481	33.1515
1277.58	60.8236	33.1556
1257.93	59.7508	33.1573
1276.86	60.5146	33.1573
1269.74	59.8241	33.1577
1268.97	60.4606	33.1578
1267.01	60.1087	33.1588
1270.92	59.8221	33.1588
1257.67	60.775	33.159
1275.64	60.6293	33.1591
1267.26	60.1345	33.1592
1268.31	59.6878	33.1601
1276.13	59.7718	33.1602
1265.44	60.7781	33.1608
1261.19	59.8147	33.1617
1269.69	59.8262	33.1624
1269.57	59.8479	33.1633
1267.74	59.4905	33.1637
1257.41	59.6796	33.1651
1260.72	59.4172	33.1653
1266.26	59.5193	33.1656
1269.31	59.5887	33.1663
1257.56	60.7286	33.1666
1268.15	60.5322	33.1668
1268.38	59.6961	33.1669
1269	60.465	33.168
1266.48	59.7125	33.1681
1267.1	59.3676	33.169
1265.26	59.82	33.1702
1258.23	60.4154	33.1731
1277.27	59.5192	33.1734
1264.97	59.5949	33.1747
1272.63	59.4812	33.1753
1266.57	60.2336	33.1759
1257.25	60.3795	33.176
1270.57	60.1343	33.1762
1267.35	59.7549	33.1773
1269.84	59.6011	33.1773
1269.66	60.1293	33.1782
1270.35	59.7838	33.1791
1269.03	59.4027	33.1794
1267.57	59.38	33.1797
1260.05	59.3541	33.1811
1257.07	59.824	33.1817
1269.19	59.4461	33.1833
1266.27	59.4719	33.1837
1270.75	59.6083	33.1839
1270.61	59.7581	33.184
1265.6	59.819	33.1841
1270.93	59.411	33.1875
1267.38	59.4409	33.1886
1267.26	59.4337	33.1903
1270.29	59.8726	33.1915
1266.8	60.1015	33.1919
1254.22	60.1294	33.1925
1261	59.5164	33.1939
1268.1	60.0475	33.1948
1260.64	60.4001	33.1949
1277	59.4626	33.1951
1269.88	59.8117	33.1966
1277.65	60.0643	33.1972
1265.56	59.7847	33.1974
1266.94	60.8422	33.201
1265.68	60.4089	33.2012
1266.99	59.759	33.2012
1276.54	59.4523	33.2021
1267.79	59.8158	33.2025
1269.37	60.467	33.2033
1270.72	59.789	33.2035
1267.26	59.3924	33.2036
1267.6	60.4383	33.205
1272.63	59.7602	33.2055
1264.72	60.0809	33.2056
1271.12	59.443	33.2056
1267.73	59.818	33.2063
1266.55	60.6303	33.2064
1267.74	59.7086	33.2072
1267.26	59.7561	33.2102
1259.46	59.3428	33.2115
1274.16	59.4192	33.2129
1267.21	60.102	33.2173
1270.2	60.0721	33.2185
1266.06	59.8138	33.2187
1265.64	59.4326	33.219
1276.45	59.7951	33.2205
1258.35	59.8088	33.2221
1274.06	60.3598	33.2238
1270.43	60.5766	33.2278
1258.3	60.5447	33.2293
1267.34	59.6663	33.2296
1277.21	59.7404	33.2296
1267.44	59.7644	33.2353
1265.1	59.8674	33.2357
1267.29	59.5431	33.2392
1257.96	60.1242	33.2395
1266.85	60.44	33.2397
1271.12	59.8478	33.2403
1269.93	59.8016	33.2415
1258.03	59.6941	33.2418
1270.02	59.4223	33.2421
1257.15	60.2801	33.2443
1257.27	60.2842	33.2451
1273.01	60.6973	33.2452
1269.31	60.3627	33.2469
1275.7	60.7791	33.247
1257.62	60.278	33.2476
1266.69	59.381	33.2488
1259.2	59.4275	33.2504
1271.52	59.8602	33.2523
1261.29	59.854	33.2529
1265.65	60.339	33.253
1269.07	59.6816	33.2547
1258.12	59.1072	33.2548
1270.87	59.7435	33.2548
1276.12	59.9999	33.2548
1266.88	59.4025	33.2561
1265.03	59.7645	33.2565
1267.96	60.5218	33.2565
1268.24	60.6232	33.2582
1270.39	59.7786	33.2599
1268.34	60.3717	33.26
1266.69	59.413	33.2615
1267.32	59.7912	33.2647
1268.67	60.6632	33.2648
1267.24	59.691	33.2649
1270.36	60.6748	33.2659
1267.55	60.6334	33.2663
1268.06	60.5881	33.2673
1269.66	60.6518	33.2684
1271.17	60.2152	33.2699
1271.13	60.41	33.2719
1274.13	60.6573	33.2729
1257.44	59.477	33.2734
1268.23	59.4296	33.2734
1266.68	59.4355	33.2736
1276.83	59.4925	33.2743
1270.95	59.4027	33.2746
1279.76	60.6921	33.2754
1264.53	59.7024	33.2801
1268.23	60.7305	33.2802
1265.4	60.6963	33.281
1264.94	60.2842	33.2812
1265.44	60.4079	33.2815
1271.98	59.6991	33.2816
1265.69	59.7313	33.2821
1257.61	59.7042	33.283
1258.66	59.7073	33.2833
1265.58	59.6608	33.2834
1267.15	60.3627	33.2836
1260.12	59.9739	33.2839
1268.57	59.7179	33.2853
1266.26	60.0715	33.2854
1270.67	59.7125	33.2865
1269.65	60.0407	33.2888
1266.56	59.4358	33.29
1267.62	59.7964	33.2915
1270.66	59.8015	33.2921
1257.69	59.818	33.2925
1271	60.3562	33.2961
1276.83	59.4986	33.3007
1270.64	59.7125	33.3009
1268.52	60.6809	33.3019
1265.89	60.4175	33.3022
1274.42	60.4837	33.3022
1269.13	60.3493	33.3038
1266.88	59.7644	33.3043
1268.68	60.4193	33.3091
1257.25	59.4606	33.3112
1270.31	59.762	33.3118
1267.35	59.7747	33.3129
1266.28	59.7592	33.3134
1270.58	60.682	33.3166
1257.28	60.6313	33.3179
1259.79	59.9802	33.318
1266.31	60.3339	33.3254
1268.34	59.6725	33.329
1258.24	59.443	33.3298
1257.39	60.6851	33.3303
1270.31	59.7135	33.331
1267.88	60.1643	33.3326
1269.07	59.4987	33.3337
1265.67	59.8419	33.3359
1257.21	60.3555	33.3365
1257.64	60.6344	33.3374
1257.87	60.5817	33.3381
1265.37	60.0684	33.3391
1264.97	60.4515	33.3393
1258.44	60.4473	33.34
1269.84	59.5184	33.3406
1267.44	60.2275	33.3408
1265.89	59.4025	33.3427
1268.57	59.7189	33.3428
1258.3	59.724	33.3429
1270.17	59.4513	33.3444
1257.92	60.7357	33.345
1275.07	60.3738	33.3467
1270.84	59.7892	33.3468
1267.39	59.507	33.3471
1274.02	60.4692	33.3476
1269.78	60.405	33.3479
1270	59.5308	33.3482
1270.75	60.1291	33.3512
1258.67	60.3835	33.3522
1269.99	59.4542	33.3524
1260.27	60.5126	33.3526
1266.69	60.1828	33.3529
1270.21	59.7552	33.3529
1260.6	60.6449	33.3618
1269.96	60.2717	33.3633
1257.57	59.7125	33.3642
1267.43	60.3834	33.365
1266.12	60.7357	33.3653
1273.61	60.5043	33.3664
1258.1	59.4946	33.3671
1278.69	60.6738	33.3681
1269.86	59.4513	33.3682
1267.94	59.7455	33.3701
1267.45	59.8078	33.3718
1267.52	59.7767	33.3724
1269.6	60.3564	33.3729
1265.69	60.4331	33.3732
1266.98	59.2651	33.3733
1270.45	59.5422	33.3733
1279.89	60.347	33.3747
1265.59	59.2755	33.3749
1257.85	60.4918	33.3757
1268.12	59.4038	33.3767
1269.98	59.4234	33.3773
1258.39	59.4409	33.3806
1257.87	59.2559	33.3828
1277.45	59.5225	33.3858
1258.14	60.3223	33.3871
1269.26	59.848	33.3885
1268.74	59.3945	33.3889
1270.4	59.1959	33.389
1265.7	59.784	33.3893
1269.03	59.1886	33.3902
1269.64	59.1804	33.3906
1269.53	60.5446	33.3908
1269.11	60.6314	33.3919
1257.86	60.4226	33.3921
1277.46	58.3888	33.3921
1267.6	60.6935	33.3923
1265.15	60.5383	33.3937
1270.5	59.2858	33.3938
1268.11	60.3265	33.3965
1257.74	59.721	33.3978
1267.68	59.4099	33.3989
1257.85	60.5859	33.3991
1264.68	60.3348	33.3991
1258.28	59.7135	33.3997
1280.3	59.3168	33.4
1276.71	59.4822	33.4002
1268.92	59.7985	33.4003
1274.37	60.0694	33.4012
1270.38	59.5462	33.4014
1257.58	59.7157	33.4038
1267.3	59.3934	33.4039
1267.07	59.4295	33.4055
1260.13	59.5845	33.4075
1267.61	59.5999	33.4079
1273.04	60.0484	33.4081
1269.11	60.3903	33.4092
1257.66	60.6066	33.4094
1258.71	59.5556	33.4096
1257.67	60.6375	33.411
1257.51	59.5421	33.4111
1266.74	59.4203	33.4119
1266.59	59.7198	33.4123
1258.24	59.691	33.4141
1256.93	60.3059	33.416
1267.56	60.2253	33.4169
1270.74	60.5797	33.4182
1265.77	60.3835	33.4185
1267.89	59.3137	33.4189
1269.87	59.538	33.4234
1278.63	60.5425	33.4248
1267.67	60.4226	33.425
1270.64	59.2971	33.4251
1266.61	59.4604	33.4256
1270.09	59.4035	33.4264
1280.65	60.5055	33.427
1266.74	59.7786	33.4276
1269.62	59.7293	33.4276
1267.55	59.6817	33.4278
1277.13	59.4553	33.4282
1257.53	59.4666	33.4298
1269.75	59.601	33.4299
1267.57	59.723	33.4309
1257.95	59.4729	33.4313
1258.47	59.6858	33.4343
1268.72	59.7469	33.4343
1266.9	59.5338	33.4346
1269.65	60.314	33.4346
1264.22	60.5549	33.4349
1257.83	59.479	33.4357
1267.34	60.4764	33.4358
1267.68	59.4182	33.4361
1277.46	59.5205	33.4361
1267.69	59.7902	33.4363
1270.51	60.5156	33.4366
1270.42	59.6599	33.4398
1267.53	59.7251	33.4403
1265.78	60.5271	33.4425
1268.85	59.8284	33.4428
1267.66	59.7375	33.4433
1265.72	59.3127	33.4443
1267.68	59.3396	33.4443
1267.04	59.4709	33.4446
1267.08	59.6517	33.4447
1277	59.7135	33.4451
1265.59	59.4491	33.4473
1257.84	59.0937	33.4474
1273.04	60.0939	33.4474
1265.72	59.603	33.4494
1264.3	60.4341	33.4499
1257.76	60.1063	33.4513
1273.57	59.5629	33.4532
1257.72	60.0877	33.4535
1269.31	59.4234	33.4537
1273.9	60.2801	33.4538
1266.69	60.1011	33.4541
1268.22	60.2253	33.4549
1275.76	60.278	33.455
1271.05	59.6899	33.4551
1271.36	59.3645	33.4562
1271.27	60.3253	33.4563
1267.4	59.3912	33.4605
1257.4	59.3085	33.4614
1265.32	60.684	33.4625
1266.68	60.2068	33.4627
1270.11	59.4202	33.4633
1270.49	59.6041	33.4641
1265	60.9064	33.4644
1268.54	60.4069	33.4673
1267.67	59.504	33.4676
1268.79	59.6941	33.4676
1257.64	59.6351	33.4677
[truncated: 175,484 more rows]

## Sheet: Readme
As described in "Dissolved Oxygen in Plume" section of Supplementary Materials, Fig S3
Dowd M.H., Assad V.E., Cazares-Nuesser A.E., Drazen J.C., Goetze E., White A.E., and Popp B.N. (2025) Deep-sea mining discharge can disrupt midwater food webs. Nature Communications
Description	Units
Depth, m	#
Oxygen, uM	#
Beam Transmission, %	#
