# Supplementary material for: Deep-sea mining discharge can disrupt midwater food webs
Source: Nat Commun. 2025 Nov 6;16:9575. doi: 10.1038/s41467-025-65411-w (PMC12592452; doi:10.1038/s41467-025-65411-w)
Supplement: Supplementary file 7 — Source Data [file 41467_2025_65411_MOESM7_ESM.zip › Source_Data/Source Data 2/HC_053.xlsx]

## Sheet: Data
Cast	Type	Depth	Parameter	Small	Large	LISST_TotPartConc	M1_35	M1_60	M1_89	M2_23	M2_63	M3_11	M3_67	M4_33	M5_11	M6_03	M7_11	M8_39	M9_90	M11_69	M13_79	M16_27	M19_20	M22_66	M26_74	M31_56	M37_24	M43_95	M51_86	M61_20	M72_21	M85_22	M100_57	M118_68	M140_04	M165_26	M195_02	M230_14
HC_053	Plume	1150	Concentration	0.0398	0.0104	3.14855e+06	0.0014	0.0013	0.0015	0.0029	0.0052	0.008	0.0084	0.0067	0.0044	0.0022	0.001	0.0005	0.0003	0.0002	0.0002	0.0002	0.0003	0.0004	0.0006	0.0006	0.0005	0.0002	0.0001	0.0001	0.0001	0.0002	0.0002	0.0005	0.001	0.0004	0.0003	0.0003
HC_053	Plume	1151	Concentration	0.0457	0.0145	3.48004e+06	0.001	0.0011	0.0016	0.0033	0.0065	0.0099	0.0096	0.0076	0.0051	0.0025	0.0009	0.0004	0.0002	0.0001	0.0001	0.0001	0.0002	0.0003	0.0004	0.0004	0.0003	0.0002	0.0001	0.0001	0.0001	0.0002	0.0004	0.0009	0.0018	0.0018	0.0017	0.0013
HC_053	Plume	1152	Concentration	0.0463	0.0185	3.40533e+06	0.0013	0.0013	0.0015	0.0028	0.0055	0.0097	0.0106	0.008	0.0056	0.0032	0.0016	0.001	0.0007	0.0006	0.0006	0.0007	0.0008	0.001	0.001	0.0009	0.0007	0.0006	0.0005	0.0004	0.0004	0.0005	0.0005	0.0005	0.0006	0.0005	0.0005	0.0007
HC_053	Plume	1153	Concentration	0.0408	0.0271	3.47181e+06	0.0017	0.0017	0.002	0.0032	0.0051	0.0074	0.0078	0.0067	0.0052	0.0029	0.0014	0.0009	0.0007	0.0006	0.0007	0.0009	0.0014	0.0022	0.003	0.0033	0.0031	0.0015	0.0004	0.0002	0.0002	0.0002	0.0002	0.0005	0.0009	0.0006	0.0006	0.0007
HC_053	Plume	1154	Concentration	0.0455	0.0154	3.76992e+06	0.0017	0.0017	0.002	0.0034	0.0059	0.0092	0.0095	0.0072	0.0049	0.0027	0.0012	0.0007	0.0004	0.0004	0.0004	0.0004	0.0006	0.0007	0.0008	0.0007	0.0006	0.0004	0.0003	0.0002	0.0002	0.0003	0.0004	0.0008	0.0012	0.0006	0.0006	0.0008
HC_053	Plume	1155	Concentration	0.0483	0.0191	3.5446e+06	0.0007	0.0009	0.0016	0.0036	0.007	0.0101	0.01	0.0086	0.0058	0.0027	0.001	0.0004	0.0002	0.0002	0.0001	0.0002	0.0003	0.0004	0.0007	0.0009	0.001	0.0009	0.0006	0.0006	0.0008	0.0012	0.0014	0.0015	0.0014	0.001	0.0008	0.0008
HC_053	Plume	1156	Concentration	0.0424	0.019	3.19805e+06	0.001	0.001	0.0014	0.003	0.0061	0.0093	0.0088	0.0069	0.0049	0.0026	0.0012	0.0007	0.0005	0.0004	0.0004	0.0005	0.0008	0.0012	0.0016	0.0017	0.0016	0.0007	0.0002	0.0001	0.0002	0.0003	0.0004	0.0009	0.0014	0.0006	0.0005	0.0005
HC_053	Plume	1157	Concentration	0.0466	0.0105	3.46432e+06	0.0006	0.0008	0.0016	0.0035	0.0068	0.0098	0.0097	0.0084	0.0054	0.0028	0.0013	0.0006	0.0003	0.0002	0.0002	0.0002	0.0003	0.0005	0.0007	0.0006	0.0003	0.0001	0	0	0	0.0001	0.0001	0.0003	0.0005	0.0004	0.0005	0.0005
HC_053	Plume	1158	Concentration	0.0482	0.0156	3.65411e+06	0.0012	0.0013	0.0017	0.0033	0.006	0.0099	0.0106	0.0085	0.0057	0.0029	0.0012	0.0006	0.0003	0.0002	0.0002	0.0002	0.0003	0.0004	0.0005	0.0006	0.0005	0.0004	0.0002	0.0002	0.0003	0.0005	0.0007	0.0011	0.0016	0.001	0.0008	0.0009
HC_053	Plume	1159	Concentration	0.0407	0.0048	3.02965e+06	0.0003	0.0006	0.0012	0.0032	0.0068	0.0092	0.0083	0.0069	0.0042	0.0018	0.0007	0.0002	0.0001	0.0001	0	0	0.0001	0.0001	0.0001	0.0001	0.0001	0	0	0	0	0.0001	0.0001	0.0001	0.0002	0.0002	0.0003	0.0004
HC_053	Plume	1160	Concentration	0.0469	0.0228	3.61566e+06	0.0009	0.0011	0.0017	0.0036	0.007	0.01	0.0093	0.0077	0.0056	0.0028	0.0011	0.0006	0.0003	0.0003	0.0003	0.0004	0.0005	0.0007	0.0009	0.001	0.0009	0.0007	0.0005	0.0004	0.0004	0.0008	0.0014	0.0022	0.0029	0.0016	0.001	0.0011
HC_053	Plume	1161	Concentration	0.0507	0.0169	3.69893e+06	0.0011	0.0012	0.0017	0.0033	0.0062	0.01	0.011	0.0094	0.0068	0.0038	0.0019	0.0011	0.0007	0.0006	0.0006	0.0006	0.0007	0.0008	0.001	0.0009	0.0008	0.0007	0.0005	0.0004	0.0003	0.0002	0.0002	0.0002	0.0003	0.0002	0.0002	0.0002
HC_053	Plume	1162	Concentration	0.0424	0.0248	3.45767e+06	0.0017	0.0016	0.0018	0.0031	0.0055	0.008	0.0081	0.0071	0.0055	0.0029	0.0014	0.0009	0.0006	0.0006	0.0007	0.0009	0.0013	0.0019	0.0024	0.0026	0.0027	0.0011	0.0003	0.0002	0.0004	0.0006	0.0006	0.0006	0.0008	0.0004	0.0004	0.0005
HC_053	Plume	1163	Concentration	0.0498	0.0192	3.52001e+06	0.0008	0.0009	0.0014	0.0033	0.0067	0.0105	0.0106	0.009	0.0066	0.0036	0.0017	0.0009	0.0005	0.0004	0.0003	0.0004	0.0005	0.0007	0.0009	0.001	0.0008	0.0006	0.0005	0.0004	0.0005	0.0006	0.0006	0.0009	0.0012	0.0008	0.0007	0.0007
HC_053	Plume	1164	Concentration	0.0425	0.0042	3.43554e+06	0.0014	0.0014	0.0017	0.0032	0.0056	0.0088	0.0094	0.0071	0.0039	0.0015	0.0004	0.0001	0	0	0	0	0	0	0.0001	0.0001	0	0	0	0	0	0.0001	0.0002	0.0003	0.0003	0.0003	0.0004	0.0004
HC_053	Plume	1165	Concentration	0.0453	0.018	3.59657e+06	0.0012	0.0013	0.0018	0.0035	0.0063	0.0092	0.0093	0.0075	0.0052	0.0027	0.0012	0.0006	0.0004	0.0004	0.0004	0.0006	0.0008	0.0012	0.0015	0.0017	0.0018	0.0008	0.0002	0.0001	0.0001	0.0002	0.0003	0.0007	0.0009	0.0005	0.0004	0.0005
HC_053	Plume	1166	Concentration	0.0418	0.0309	3.24493e+06	0.0014	0.0013	0.0015	0.0029	0.0055	0.0083	0.0083	0.0071	0.0055	0.0032	0.0016	0.0011	0.0008	0.0008	0.0009	0.0011	0.0017	0.0023	0.0031	0.0035	0.0036	0.0015	0.0002	0.0001	0.0001	0.0002	0.0003	0.0008	0.0014	0.0009	0.0009	0.0008
HC_053	Plume	1167	Concentration	0.049	0.0138	3.87498e+06	0.0014	0.0015	0.002	0.0036	0.0063	0.0098	0.0103	0.0084	0.0057	0.0028	0.0011	0.0005	0.0003	0.0002	0.0002	0.0002	0.0003	0.0005	0.0008	0.0008	0.0007	0.0004	0.0002	0.0002	0.0002	0.0002	0.0004	0.0007	0.001	0.0006	0.0006	0.0009
HC_053	Plume	1168	Concentration	0.0462	0.0096	3.86139e+06	0.0017	0.0017	0.002	0.0036	0.0063	0.0094	0.0095	0.0074	0.0046	0.0021	0.0008	0.0004	0.0002	0.0001	0.0001	0.0002	0.0002	0.0004	0.0007	0.0008	0.0007	0.0004	0.0002	0.0001	0.0001	0.0002	0.0002	0.0003	0.0005	0.0003	0.0003	0.0003
HC_053	Plume	1169	Concentration	0.0455	0.026	3.52139e+06	0.0016	0.0015	0.0017	0.003	0.0052	0.0091	0.0102	0.0079	0.0053	0.0029	0.0014	0.0009	0.0006	0.0006	0.0007	0.0009	0.0013	0.002	0.0027	0.0032	0.0035	0.0016	0.0002	0.0001	0.0001	0.0002	0.0003	0.0005	0.0008	0.0005	0.0004	0.0006
HC_053	Plume	1170	Concentration	0.0453	0.0092	3.53335e+06	0.0012	0.0013	0.0017	0.0033	0.006	0.0093	0.0096	0.0077	0.0052	0.0025	0.0009	0.0004	0.0002	0.0001	0.0001	0.0001	0.0002	0.0003	0.0005	0.0004	0.0003	0.0002	0.0001	0	0	0.0001	0.0001	0.0003	0.0007	0.0005	0.0005	0.0007
HC_053	Plume	1171	Concentration	0.0452	0.0164	3.52209e+06	0.0012	0.0013	0.0018	0.0034	0.006	0.0089	0.0092	0.0078	0.0056	0.003	0.0014	0.0009	0.0006	0.0005	0.0006	0.0007	0.001	0.0014	0.0017	0.0016	0.0014	0.0005	0.0001	0	0	0.0001	0.0001	0.0002	0.0002	0.0001	0.0001	0.0002
HC_053	Plume	1172	Concentration	0.0486	0.0179	3.83824e+06	0.001	0.0012	0.0019	0.0039	0.0071	0.0098	0.0096	0.0083	0.0058	0.0029	0.0012	0.0006	0.0004	0.0003	0.0003	0.0004	0.0005	0.0008	0.0011	0.0012	0.001	0.0008	0.0005	0.0004	0.0004	0.0006	0.0007	0.0009	0.0011	0.0008	0.0005	0.0005
HC_053	Plume	1173	Concentration	0.0497	0.0113	4.54496e+06	0.0024	0.0025	0.0028	0.0042	0.0061	0.0089	0.0096	0.008	0.0052	0.0022	0.0007	0.0003	0.0001	0.0001	0.0001	0.0001	0.0001	0.0003	0.0005	0.0006	0.0005	0.0003	0.0002	0.0001	0.0001	0.0001	0.0002	0.0005	0.0011	0.0008	0.0009	0.0014
HC_053	Plume	1174	Concentration	0.0463	0.0178	3.67002e+06	0.0014	0.0014	0.0019	0.0034	0.006	0.0094	0.0096	0.0077	0.0055	0.003	0.0013	0.0008	0.0005	0.0004	0.0005	0.0006	0.001	0.0014	0.0018	0.0019	0.0018	0.0006	0.0001	0	0.0001	0.0001	0.0002	0.0004	0.0006	0.0003	0.0002	0.0002
HC_053	Plume	1175	Concentration	0.0501	0.03	4.02737e+06	0.0018	0.0018	0.0021	0.0035	0.0059	0.0096	0.0104	0.0086	0.0064	0.0037	0.0017	0.0011	0.0008	0.0007	0.0007	0.0007	0.0011	0.0015	0.0021	0.0024	0.0026	0.0013	0.0002	0.0001	0.0003	0.0007	0.001	0.0018	0.002	0.0012	0.0011	0.0012
HC_053	Plume	1176	Concentration	0.0471	0.0191	3.46262e+06	0.001	0.0011	0.0015	0.0031	0.0061	0.0101	0.0103	0.0081	0.0058	0.0031	0.0014	0.0009	0.0006	0.0005	0.0006	0.0007	0.001	0.0015	0.0019	0.002	0.0021	0.0007	0.0001	0	0	0.0001	0.0002	0.0003	0.0005	0.0003	0.0003	0.0003
HC_053	Plume	1177	Concentration	0.0519	0.0093	3.49484e+06	0.0002	0.0004	0.0013	0.0037	0.008	0.0104	0.0101	0.0103	0.0075	0.0039	0.0018	0.0009	0.0005	0.0004	0.0003	0.0002	0.0002	0.0002	0.0001	0.0001	0	0	0	0	0	0	0	0	0	0.0001	0.0002	0.0004
HC_053	Plume	1178	Concentration	0.0491	0.0098	3.89055e+06	0.0012	0.0013	0.0019	0.0038	0.007	0.0103	0.0101	0.0081	0.0054	0.0026	0.001	0.0005	0.0002	0.0001	0.0001	0.0001	0.0002	0.0003	0.0005	0.0004	0.0003	0.0002	0.0001	0.0001	0.0001	0.0002	0.0003	0.0004	0.0007	0.0004	0.0004	0.0006
HC_053	Plume	1179	Concentration	0.0545	0.0213	4.24684e+06	0.0012	0.0015	0.0022	0.0042	0.0074	0.0106	0.0108	0.0097	0.0069	0.0035	0.0015	0.0007	0.0004	0.0003	0.0002	0.0002	0.0003	0.0005	0.0008	0.0009	0.0009	0.0008	0.0006	0.0006	0.0008	0.0011	0.0014	0.0015	0.0015	0.0009	0.0008	0.0011
HC_053	Plume	1180	Concentration	0.0498	0.0208	3.77738e+06	0.0007	0.0009	0.0017	0.004	0.0076	0.0104	0.0099	0.0086	0.006	0.003	0.0014	0.0007	0.0004	0.0003	0.0003	0.0003	0.0004	0.0005	0.0007	0.0007	0.0005	0.0003	0.0002	0.0002	0.0003	0.0006	0.001	0.0017	0.0024	0.0018	0.0017	0.0014
HC_053	Plume	1181	Concentration	0.0511	0.0135	4.005e+06	0.0012	0.0014	0.002	0.0039	0.0071	0.0107	0.0106	0.0085	0.0057	0.0027	0.001	0.0004	0.0002	0.0001	0.0001	0.0001	0.0002	0.0004	0.0007	0.0007	0.0005	0.0002	0.0001	0.0001	0.0001	0.0004	0.0008	0.0012	0.0013	0.0007	0.0006	0.0009
HC_053	Plume	1182	Concentration	0.0488	0.009	3.76827e+06	0.0011	0.0013	0.0018	0.0036	0.0067	0.0102	0.0105	0.0083	0.0053	0.0024	0.0009	0.0004	0.0002	0.0001	0.0001	0.0001	0.0001	0.0002	0.0003	0.0002	0.0001	0.0001	0	0	0	0.0001	0.0003	0.0005	0.0009	0.0006	0.0006	0.0008
HC_053	Plume	1183	Concentration	0.0471	0.0201	3.79606e+06	0.0015	0.0015	0.0019	0.0035	0.0064	0.0097	0.0094	0.0075	0.0057	0.0033	0.0016	0.0009	0.0006	0.0005	0.0005	0.0006	0.0008	0.0012	0.0016	0.0018	0.0018	0.0008	0.0001	0	0.0001	0.0002	0.0004	0.0009	0.001	0.0005	0.0004	0.0005
HC_053	Plume	1184	Concentration	0.0505	0.0392	4.03029e+06	0.0015	0.0016	0.0021	0.0037	0.0066	0.0101	0.0104	0.0085	0.006	0.0031	0.0013	0.0007	0.0004	0.0003	0.0003	0.0004	0.0005	0.0007	0.001	0.0012	0.0012	0.001	0.0008	0.0009	0.0014	0.0022	0.0028	0.0035	0.0044	0.0041	0.004	0.003
HC_053	Plume	1185	Concentration	0.0445	0.0299	3.28947e+06	0.0013	0.0012	0.0014	0.0029	0.0058	0.0091	0.0091	0.0076	0.0061	0.0034	0.0016	0.0011	0.0008	0.0007	0.0008	0.001	0.0015	0.0021	0.0028	0.0031	0.0032	0.0013	0.0002	0.0001	0.0001	0.0003	0.0006	0.0014	0.0019	0.0008	0.0006	0.0005
HC_053	Plume	1187	Concentration	0.0519	0.0175	3.98553e+06	0.0007	0.001	0.0019	0.0043	0.0082	0.0109	0.0102	0.0087	0.006	0.0029	0.0012	0.0006	0.0003	0.0002	0.0002	0.0002	0.0003	0.0006	0.0009	0.0009	0.0006	0.0004	0.0002	0.0001	0.0002	0.0005	0.001	0.0016	0.0021	0.0012	0.0007	0.0006
HC_053	Plume	1188	Concentration	0.049	0.0603	3.94496e+06	0.0015	0.0016	0.0021	0.0037	0.0062	0.0093	0.0099	0.0085	0.0062	0.0034	0.0016	0.0009	0.0005	0.0004	0.0004	0.0005	0.0008	0.0012	0.0018	0.002	0.0018	0.0014	0.0011	0.0012	0.0014	0.0019	0.0027	0.0053	0.0103	0.0087	0.006	0.005
HC_053	Plume	1189	Concentration	0.0469	0.0198	4.01971e+06	0.0017	0.0018	0.0022	0.0038	0.0064	0.0095	0.0095	0.0073	0.0047	0.0024	0.0011	0.0006	0.0004	0.0003	0.0004	0.0004	0.0006	0.0009	0.0012	0.0012	0.001	0.0008	0.0006	0.0007	0.0009	0.001	0.001	0.001	0.0011	0.0008	0.0007	0.0007
HC_053	Plume	1190	Concentration	0.0469	0.0184	3.83216e+06	0.0016	0.0016	0.002	0.0036	0.0061	0.0092	0.0097	0.0078	0.0053	0.0027	0.0012	0.0006	0.0004	0.0003	0.0003	0.0003	0.0005	0.0007	0.0009	0.0009	0.0008	0.0004	0.0003	0.0005	0.0009	0.0012	0.0011	0.0009	0.0011	0.0008	0.0008	0.0008
HC_053	Plume	1191	Concentration	0.0467	0.0114	3.50129e+06	0.0012	0.0012	0.0016	0.0031	0.0059	0.0099	0.0106	0.0081	0.0051	0.0027	0.0011	0.0005	0.0003	0.0002	0.0001	0.0001	0.0002	0.0003	0.0004	0.0004	0.0003	0.0003	0.0002	0.0002	0.0002	0.0003	0.0003	0.0006	0.0011	0.0006	0.0005	0.0005
HC_053	Plume	1192	Concentration	0.0471	0.0205	3.85873e+06	0.0018	0.0017	0.002	0.0035	0.0062	0.0095	0.0094	0.0074	0.0056	0.0031	0.0014	0.0008	0.0005	0.0004	0.0005	0.0005	0.0008	0.0012	0.0015	0.0016	0.0016	0.0006	0.0001	0	0.0001	0.0001	0.0003	0.0006	0.0014	0.0013	0.0013	0.0008
HC_053	Plume	1193	Concentration	0.0492	0.0103	3.70241e+06	0.0011	0.0012	0.0017	0.0035	0.0067	0.0101	0.0103	0.0086	0.006	0.003	0.0012	0.0006	0.0003	0.0002	0.0001	0.0001	0.0001	0.0002	0.0003	0.0003	0.0002	0.0001	0.0001	0.0001	0.0001	0.0002	0.0003	0.0004	0.0006	0.0004	0.0005	0.0009
HC_053	Plume	1194	Concentration	0.0506	0.0328	4.05329e+06	0.0018	0.0018	0.0021	0.0036	0.0062	0.0099	0.0104	0.0084	0.0064	0.0037	0.0018	0.0012	0.0009	0.0008	0.0008	0.001	0.0016	0.0022	0.003	0.0033	0.0032	0.0014	0.0003	0.0001	0.0002	0.0003	0.0006	0.0012	0.0018	0.0011	0.001	0.0013
HC_053	Plume	1195	Concentration	0.0437	0.0136	3.54894e+06	0.0008	0.0013	0.0022	0.0038	0.0057	0.007	0.0079	0.0088	0.0062	0.003	0.0014	0.0007	0.0004	0.0003	0.0002	0.0003	0.0004	0.0007	0.001	0.0012	0.0012	0.0007	0.0003	0.0001	0.0001	0.0001	0.0001	0.0002	0.0005	0.0002	0.0002	0.0003
HC_053	Plume	1196	Concentration	0.045	0.0079	3.5266e+06	0.0006	0.0009	0.0017	0.0037	0.0072	0.0099	0.0091	0.0072	0.0047	0.0023	0.001	0.0005	0.0002	0.0002	0.0001	0.0001	0.0002	0.0002	0.0003	0.0003	0.0002	0.0001	0.0001	0	0	0	0.0001	0.0002	0.0005	0.0003	0.0004	0.0006
HC_053	Plume	1197	Concentration	0.0484	0.0146	3.95938e+06	0.0013	0.0015	0.002	0.0039	0.0068	0.0101	0.0101	0.0077	0.005	0.0025	0.001	0.0005	0.0003	0.0002	0.0002	0.0002	0.0002	0.0003	0.0003	0.0002	0.0002	0.0001	0.0001	0.0001	0.0002	0.0003	0.0006	0.0012	0.0019	0.0016	0.0012	0.0012
HC_053	Plume	1198	Concentration	0.0473	0.0187	3.66262e+06	0.0013	0.0013	0.0017	0.0034	0.0064	0.0095	0.0096	0.0081	0.006	0.0032	0.0014	0.0009	0.0006	0.0005	0.0005	0.0006	0.0009	0.0013	0.0016	0.0016	0.0015	0.0005	0.0001	0	0	0.0001	0.0001	0.0004	0.0008	0.0006	0.0007	0.0008
HC_053	Plume	1199	Concentration	0.0498	0.0117	3.81391e+06	0.0013	0.0013	0.0018	0.0036	0.0067	0.01	0.0102	0.0087	0.0062	0.0031	0.0013	0.0006	0.0003	0.0002	0.0002	0.0002	0.0003	0.0004	0.0006	0.0005	0.0004	0.0002	0.0001	0	0.0001	0.0002	0.0003	0.0005	0.0008	0.0005	0.0004	0.0005
HC_053	Plume	1200	Concentration	0.0456	0.0124	3.54445e+06	0.0012	0.0013	0.0017	0.0033	0.0064	0.0094	0.0093	0.0077	0.0053	0.0025	0.001	0.0004	0.0002	0.0002	0.0002	0.0002	0.0003	0.0005	0.0008	0.0009	0.0006	0.0004	0.0001	0.0001	0.0001	0.0002	0.0004	0.0008	0.0013	0.0006	0.0003	0.0003
HC_053	Plume	1201	Concentration	0.0488	0.031	3.58996e+06	0.001	0.0012	0.0017	0.0033	0.0062	0.0098	0.0104	0.0089	0.0063	0.0036	0.0018	0.001	0.0007	0.0006	0.0006	0.0006	0.0009	0.0012	0.0013	0.0012	0.0009	0.0007	0.0005	0.0004	0.0006	0.001	0.0018	0.0031	0.0041	0.0022	0.0012	0.001
HC_053	Plume	1202	Concentration	0.0502	0.0108	3.82504e+06	0.0012	0.0014	0.0018	0.0035	0.0065	0.0101	0.0104	0.0089	0.0064	0.0033	0.0013	0.0006	0.0003	0.0002	0.0002	0.0002	0.0003	0.0004	0.0004	0.0003	0.0002	0.0001	0	0	0	0.0001	0.0002	0.0005	0.0009	0.0006	0.0004	0.0003
HC_053	Plume	1203	Concentration	0.0453	0.0097	3.64207e+06	0.0013	0.0014	0.0018	0.0034	0.0063	0.0098	0.0097	0.0071	0.0045	0.0021	0.0007	0.0003	0.0001	0.0001	0.0001	0.0001	0.0001	0.0002	0.0003	0.0004	0.0004	0.0002	0.0001	0.0001	0	0.0001	0.0001	0.0001	0.0005	0.0005	0.0011	0.002
HC_053	Plume	1204	Concentration	0.0472	0.0155	3.7175e+06	0.001	0.0012	0.0019	0.0038	0.0068	0.0095	0.0094	0.008	0.0056	0.0029	0.0013	0.0007	0.0004	0.0004	0.0004	0.0005	0.0007	0.001	0.0013	0.0014	0.0013	0.0006	0.0002	0.0001	0.0001	0.0001	0.0002	0.0003	0.0006	0.0004	0.0003	0.0003
HC_053	Plume	1205	Concentration	0.0564	0.0168	4.28791e+06	0.0008	0.0011	0.0019	0.0045	0.0088	0.0117	0.0113	0.0098	0.0065	0.0031	0.0013	0.0006	0.0003	0.0002	0.0001	0.0001	0.0002	0.0002	0.0004	0.0004	0.0004	0.0004	0.0004	0.0005	0.0013	0.002	0.0017	0.0014	0.001	0.0004	0.0002	0.0002
HC_053	Plume	1206	Concentration	0.053	0.0169	4.11623e+06	0.0012	0.0014	0.002	0.0039	0.0074	0.0112	0.0112	0.0089	0.0058	0.0029	0.0012	0.0006	0.0003	0.0003	0.0003	0.0003	0.0004	0.0006	0.0008	0.0008	0.0008	0.0007	0.0005	0.0004	0.0004	0.0004	0.0005	0.0007	0.0013	0.0009	0.0008	0.001
HC_053	Plume	1207	Concentration	0.0481	0.0127	3.91168e+06	0.0014	0.0015	0.002	0.0038	0.0066	0.0098	0.0097	0.0078	0.0055	0.0027	0.0011	0.0005	0.0002	0.0002	0.0001	0.0001	0.0002	0.0003	0.0005	0.0006	0.0005	0.0003	0.0001	0.0001	0.0002	0.0004	0.0005	0.0008	0.0009	0.0006	0.0007	0.0011
HC_053	Plume	1208	Concentration	0.0456	0.0102	3.77811e+06	0.0004	0.0008	0.0019	0.0046	0.0086	0.0097	0.0079	0.0069	0.0048	0.0025	0.0012	0.0006	0.0003	0.0002	0.0002	0.0002	0.0002	0.0002	0.0003	0.0002	0.0001	0.0001	0	0	0.0001	0.0002	0.0004	0.0008	0.0014	0.0006	0.0003	0.0001
HC_053	Plume	1209	Concentration	0.0507	0.0193	3.92546e+06	0.001	0.0012	0.0019	0.004	0.0074	0.01	0.0097	0.0088	0.0067	0.0037	0.0017	0.001	0.0006	0.0005	0.0005	0.0006	0.0009	0.0012	0.0015	0.0016	0.0014	0.0007	0.0003	0.0002	0.0001	0.0002	0.0002	0.0004	0.0007	0.0004	0.0004	0.0005
HC_053	Plume	1210	Concentration	0.056	0.0227	4.11015e+06	0.001	0.0012	0.0018	0.0038	0.0076	0.0118	0.0116	0.0098	0.0074	0.0045	0.0024	0.0013	0.0009	0.0008	0.0008	0.0008	0.0009	0.0012	0.0014	0.0013	0.0011	0.0007	0.0004	0.0003	0.0003	0.0004	0.0005	0.0006	0.0007	0.0005	0.0004	0.0005
HC_053	Plume	1211	Concentration	0.0558	0.0651	4.90097e+06	0.003	0.0027	0.0029	0.0043	0.0065	0.0096	0.0101	0.0088	0.0079	0.0052	0.0029	0.0021	0.0016	0.0015	0.0016	0.002	0.0029	0.004	0.0055	0.0065	0.0072	0.0035	0.0007	0.0003	0.0005	0.0009	0.0016	0.0032	0.004	0.0028	0.0026	0.002
HC_053	Plume	1212	Concentration	0.045	0.0149	3.65528e+06	0.0016	0.0016	0.0018	0.0033	0.0058	0.0093	0.0096	0.0072	0.0048	0.0024	0.0009	0.0004	0.0002	0.0001	0.0001	0.0002	0.0003	0.0005	0.0009	0.001	0.0011	0.0009	0.0006	0.0004	0.0004	0.0004	0.0004	0.0005	0.0008	0.0007	0.0008	0.0009
HC_053	Plume	1213	Concentration	0.0633	0.0337	4.77369e+06	0.0013	0.0016	0.0024	0.0045	0.0079	0.0119	0.0125	0.0115	0.0097	0.0063	0.0036	0.0023	0.0015	0.0011	0.001	0.001	0.0013	0.0017	0.0022	0.0022	0.0018	0.0013	0.0009	0.0007	0.0007	0.0006	0.0006	0.0006	0.0006	0.0004	0.0005	0.0008
HC_053	Plume	1214	Concentration	0.0457	0.0099	3.9865e+06	0.0019	0.0019	0.0023	0.0037	0.0058	0.0086	0.0091	0.0074	0.005	0.0023	0.0009	0.0004	0.0002	0.0001	0.0001	0.0001	0.0001	0.0001	0.0001	0.0001	0.0001	0	0	0	0.0001	0.0002	0.0004	0.001	0.0017	0.001	0.0005	0.0004
HC_053	Plume	1215	Concentration	0.0449	0.0112	3.37823e+06	0.0009	0.001	0.0016	0.0033	0.0062	0.0094	0.0094	0.0076	0.0055	0.0028	0.001	0.0004	0.0002	0.0001	0.0001	0.0001	0.0002	0.0003	0.0005	0.0005	0.0003	0.0002	0.0001	0	0.0001	0.0002	0.0003	0.0007	0.0015	0.0007	0.0005	0.0004
HC_053	Plume	1216	Concentration	0.0478	0.0215	3.83354e+06	0.0015	0.0016	0.002	0.0036	0.0062	0.0093	0.0097	0.0081	0.0058	0.0031	0.0013	0.0007	0.0004	0.0004	0.0004	0.0005	0.0007	0.001	0.0014	0.0016	0.0017	0.0008	0.0002	0.0001	0.0002	0.0004	0.0008	0.0015	0.0017	0.0009	0.0007	0.001
HC_053	Plume	1217	Concentration	0.0508	0.0224	4.06622e+06	0.0014	0.0016	0.0022	0.004	0.0068	0.0096	0.0098	0.0088	0.0066	0.0037	0.0018	0.0011	0.0007	0.0006	0.0005	0.0006	0.0008	0.0011	0.0014	0.0014	0.0012	0.0005	0.0002	0.0001	0.0003	0.0005	0.0008	0.0013	0.0018	0.0009	0.0006	0.0005
HC_053	Plume	1218	Concentration	0.0493	0.0167	4.22839e+06	0.0016	0.0018	0.0025	0.0043	0.0068	0.0093	0.0093	0.0079	0.0058	0.0031	0.0015	0.0009	0.0006	0.0005	0.0005	0.0005	0.0007	0.0009	0.001	0.0009	0.0006	0.0004	0.0002	0.0002	0.0002	0.0003	0.0004	0.0007	0.0011	0.0007	0.0004	0.0004
HC_053	Plume	1219	Concentration	0.0492	0.018	4.12213e+06	0.0018	0.0019	0.0023	0.0039	0.0063	0.0093	0.0098	0.0081	0.0058	0.0031	0.0014	0.0008	0.0005	0.0004	0.0004	0.0004	0.0006	0.0008	0.001	0.001	0.0009	0.0005	0.0002	0.0002	0.0003	0.0005	0.0007	0.001	0.0015	0.0008	0.0005	0.0005
HC_053	Plume	1220	Concentration	0.0521	0.0186	4.3045e+06	0.0016	0.0018	0.0023	0.0041	0.0069	0.0102	0.0104	0.0086	0.0062	0.0034	0.0015	0.0008	0.0004	0.0003	0.0003	0.0003	0.0004	0.0005	0.0008	0.0008	0.0008	0.0005	0.0003	0.0002	0.0003	0.0005	0.0007	0.0013	0.0018	0.001	0.0008	0.0009
HC_053	Plume	1221	Concentration	0.0504	0.0189	4.02325e+06	0.0011	0.0013	0.0021	0.0041	0.0073	0.0102	0.0099	0.0084	0.006	0.0031	0.0014	0.0007	0.0004	0.0003	0.0002	0.0003	0.0003	0.0005	0.0006	0.0006	0.0005	0.0004	0.0003	0.0003	0.0003	0.0005	0.0007	0.0014	0.0024	0.0017	0.0012	0.0008
HC_053	Plume	1222	Concentration	0.0495	0.0129	4.13428e+06	0.0015	0.0017	0.0023	0.0041	0.0068	0.0094	0.0095	0.0083	0.0059	0.003	0.0013	0.0006	0.0003	0.0002	0.0002	0.0002	0.0003	0.0005	0.0006	0.0006	0.0005	0.0003	0.0002	0.0002	0.0002	0.0003	0.0004	0.0005	0.0008	0.0007	0.0005	0.0005
HC_053	Plume	1223	Concentration	0.0513	0.0145	4.05093e+06	0.0015	0.0016	0.0021	0.0038	0.0066	0.0101	0.0106	0.0087	0.0063	0.0033	0.0014	0.0007	0.0004	0.0003	0.0003	0.0003	0.0003	0.0004	0.0006	0.0005	0.0004	0.0002	0.0002	0.0002	0.0002	0.0004	0.0005	0.0009	0.0011	0.0006	0.0005	0.0008
HC_053	Plume	1224	Concentration	0.0497	0.0215	3.83059e+06	0.0013	0.0013	0.0019	0.0036	0.0066	0.01	0.0105	0.0085	0.006	0.0032	0.0014	0.0008	0.0006	0.0005	0.0005	0.0005	0.0007	0.0009	0.0012	0.0012	0.0012	0.0006	0.0004	0.0004	0.0006	0.001	0.0011	0.0014	0.0014	0.0007	0.0006	0.0006
HC_053	Plume	1225	Concentration	0.045	0.0204	3.91367e+06	0.0022	0.002	0.0022	0.0035	0.0055	0.0085	0.009	0.0071	0.005	0.0027	0.0012	0.0008	0.0005	0.0005	0.0005	0.0006	0.0008	0.0011	0.0015	0.0016	0.0016	0.0006	0.0001	0.0001	0.0001	0.0003	0.0006	0.0012	0.0015	0.0009	0.0008	0.0008
HC_053	Plume	1226	Concentration	0.0501	0.0244	3.83325e+06	0.001	0.0012	0.0018	0.0038	0.0071	0.0102	0.0099	0.0085	0.0066	0.0039	0.0021	0.0013	0.0009	0.0007	0.0006	0.0006	0.0007	0.0009	0.0011	0.0011	0.001	0.0008	0.0006	0.0006	0.0008	0.0011	0.0011	0.0012	0.0013	0.0007	0.0006	0.0007
HC_053	Plume	1227	Concentration	0.0605	0.0347	4.83861e+06	0.0014	0.0017	0.0026	0.0048	0.0083	0.0119	0.0121	0.0102	0.0075	0.0044	0.0024	0.0015	0.001	0.0009	0.0008	0.0008	0.0009	0.0011	0.0013	0.0013	0.0012	0.001	0.0008	0.0007	0.001	0.0015	0.0019	0.0022	0.0025	0.0021	0.0018	0.0016
HC_053	Plume	1228	Concentration	0.0494	0.0158	3.93358e+06	0.0015	0.0016	0.002	0.0036	0.0064	0.0101	0.0105	0.0081	0.0056	0.0029	0.0012	0.0006	0.0003	0.0002	0.0002	0.0003	0.0004	0.0006	0.0008	0.0009	0.0008	0.0004	0.0001	0.0001	0.0001	0.0003	0.0005	0.001	0.0016	0.0011	0.0008	0.0006
HC_053	Plume	1229	Concentration	0.0485	0.0153	3.69587e+06	0.0009	0.0011	0.0017	0.0037	0.007	0.0102	0.0099	0.0082	0.0058	0.0031	0.0013	0.0007	0.0004	0.0002	0.0002	0.0002	0.0003	0.0005	0.0007	0.0008	0.0008	0.0008	0.0006	0.0005	0.0004	0.0005	0.0006	0.0008	0.0009	0.0004	0.0003	0.0003
HC_053	Plume	1230	Concentration	0.0506	0.0176	4.06948e+06	0.0016	0.0017	0.0022	0.0038	0.0064	0.0097	0.0102	0.0087	0.0063	0.0032	0.0013	0.0006	0.0003	0.0002	0.0002	0.0002	0.0003	0.0005	0.0007	0.0007	0.0006	0.0005	0.0004	0.0003	0.0004	0.0005	0.0007	0.0011	0.0015	0.0009	0.0009	0.0016
HC_053	Plume	1231	Concentration	0.0497	0.0182	4.03116e+06	0.0014	0.0016	0.0021	0.0038	0.0066	0.0101	0.0104	0.0081	0.0056	0.003	0.0012	0.0006	0.0003	0.0002	0.0002	0.0002	0.0003	0.0004	0.0004	0.0004	0.0003	0.0001	0.0001	0.0001	0.0001	0.0002	0.0004	0.0009	0.002	0.0029	0.0027	0.0012
HC_053	Plume	1232	Concentration	0.0467	0.0119	3.83931e+06	0.0015	0.0016	0.002	0.0037	0.0063	0.0092	0.0095	0.0076	0.0053	0.0029	0.0013	0.0007	0.0004	0.0003	0.0003	0.0003	0.0004	0.0006	0.0007	0.0007	0.0006	0.0002	0.0001	0	0.0001	0.0001	0.0002	0.0004	0.0006	0.0004	0.0003	0.0003
HC_053	Plume	1233	Concentration	0.0511	0.0183	3.9855e+06	0.0013	0.0015	0.002	0.0038	0.0066	0.0102	0.0107	0.0088	0.0062	0.0033	0.0014	0.0007	0.0004	0.0003	0.0003	0.0003	0.0005	0.0008	0.001	0.0009	0.0007	0.0004	0.0002	0.0001	0.0002	0.0003	0.0005	0.001	0.0017	0.0013	0.0011	0.0009
HC_053	Plume	1234	Concentration	0.0501	0.0238	4.08266e+06	0.0017	0.0017	0.0022	0.0038	0.0064	0.0096	0.01	0.0084	0.0063	0.0035	0.0016	0.0009	0.0006	0.0005	0.0004	0.0005	0.0007	0.0009	0.0011	0.0012	0.0012	0.0009	0.0006	0.0005	0.0006	0.0008	0.001	0.0015	0.0019	0.0011	0.0009	0.0009
HC_053	Plume	1235	Concentration	0.0476	0.0208	3.82982e+06	0.0013	0.0014	0.002	0.0037	0.0066	0.0096	0.0095	0.0078	0.0057	0.0032	0.0015	0.0008	0.0005	0.0005	0.0005	0.0005	0.0007	0.0008	0.0008	0.0007	0.0006	0.0004	0.0003	0.0003	0.0003	0.0005	0.0008	0.0015	0.0023	0.0013	0.001	0.001
HC_053	Plume	1236	Concentration	0.0478	0.0161	3.80908e+06	0.0015	0.0015	0.002	0.0036	0.0063	0.0092	0.0095	0.0082	0.006	0.0031	0.0013	0.0007	0.0004	0.0003	0.0003	0.0004	0.0005	0.0007	0.0009	0.0009	0.0007	0.0003	0.0001	0.0001	0.0002	0.0003	0.0006	0.0011	0.0014	0.0007	0.0005	0.0006
HC_053	Plume	1237	Concentration	0.0526	0.0156	4.20682e+06	0.0013	0.0015	0.0022	0.0042	0.0074	0.0106	0.0104	0.0087	0.0063	0.0034	0.0014	0.0007	0.0004	0.0003	0.0003	0.0003	0.0004	0.0006	0.0008	0.0008	0.0006	0.0004	0.0003	0.0002	0.0002	0.0003	0.0004	0.0008	0.0012	0.0007	0.0005	0.0006
HC_053	Plume	1238	Concentration	0.047	0.0152	3.56947e+06	0.0012	0.0013	0.0017	0.0034	0.0062	0.0093	0.0098	0.0083	0.0058	0.003	0.0013	0.0007	0.0004	0.0003	0.0002	0.0003	0.0004	0.0005	0.0008	0.0009	0.0008	0.0006	0.0003	0.0003	0.0004	0.0004	0.0005	0.0007	0.001	0.0005	0.0004	0.0005
HC_053	Plume	1239	Concentration	0.0614	0.0363	4.79594e+06	0.001	0.0014	0.0025	0.0051	0.0089	0.0118	0.0117	0.0107	0.0083	0.0048	0.0024	0.0014	0.0009	0.0008	0.0008	0.0009	0.0011	0.0015	0.002	0.0022	0.0021	0.0017	0.0012	0.0012	0.0016	0.002	0.0019	0.0018	0.0015	0.0008	0.0007	0.001
HC_053	Plume	1240	Concentration	0.0719	0.0238	5.911e+06	0.0016	0.0021	0.0032	0.0061	0.0103	0.0141	0.0136	0.0118	0.0091	0.0052	0.0026	0.0016	0.0012	0.0011	0.0011	0.0011	0.0011	0.0012	0.0012	0.001	0.0008	0.0004	0.0002	0.0002	0.0002	0.0004	0.0005	0.0006	0.0007	0.0005	0.0004	0.0005
HC_053	Plume	1241	Concentration	0.0834	0.0217	7.30295e+06	0.0021	0.0028	0.0045	0.0079	0.0123	0.0151	0.0145	0.0135	0.0107	0.0063	0.0032	0.0017	0.001	0.0008	0.0007	0.0007	0.0007	0.0008	0.0008	0.0006	0.0004	0.0003	0.0002	0.0001	0.0002	0.0003	0.0004	0.0005	0.0007	0.0004	0.0004	0.0005
HC_053	Plume	1242	Concentration	0.1078	0.0367	9.33679e+06	0.0025	0.0035	0.0057	0.0102	0.0161	0.0193	0.0183	0.0174	0.0148	0.0096	0.0052	0.0029	0.0018	0.0013	0.0011	0.0011	0.0011	0.0011	0.0011	0.0009	0.0008	0.0005	0.0003	0.0004	0.0006	0.0009	0.0013	0.0015	0.0012	0.0006	0.0006	0.0008
HC_053	Plume	1243	Concentration	0.1735	0.0431	1.56612e+07	0.0042	0.0062	0.0103	0.0174	0.0258	0.0297	0.0283	0.0279	0.0237	0.0155	0.0087	0.0047	0.0027	0.0018	0.0014	0.0011	0.001	0.0008	0.0007	0.0005	0.0003	0.0002	0.0001	0.0001	0.0002	0.0003	0.0004	0.0005	0.0007	0.0004	0.0004	0.0006
HC_053	Plume	1244	Concentration	0.2721	0.0703	2.49193e+07	0.0066	0.0099	0.0167	0.0282	0.0412	0.0459	0.0431	0.043	0.0375	0.0255	0.0146	0.008	0.0047	0.0031	0.0024	0.002	0.0018	0.0015	0.0013	0.0011	0.0009	0.0005	0.0003	0.0002	0.0002	0.0002	0.0002	0.0004	0.0004	0.0003	0.0003	0.0004
HC_053	Plume	1245	Concentration	0.2287	0.0614	2.08309e+07	0.0054	0.0082	0.0138	0.0235	0.0345	0.0386	0.0364	0.0364	0.0319	0.0217	0.0125	0.0069	0.0041	0.0028	0.0022	0.0019	0.0017	0.0014	0.0012	0.0009	0.0006	0.0004	0.0003	0.0002	0.0002	0.0002	0.0003	0.0004	0.0004	0.0003	0.0003	0.0005
HC_053	Plume	1246	Concentration	0.2049	0.055	1.85629e+07	0.0049	0.0073	0.0122	0.0208	0.0307	0.0349	0.0331	0.0328	0.0282	0.0189	0.0107	0.0059	0.0035	0.0025	0.0019	0.0017	0.0014	0.0012	0.001	0.0007	0.0005	0.0003	0.0002	0.0001	0.0002	0.0003	0.0005	0.0007	0.0009	0.0007	0.0006	0.0006
HC_053	Plume	1247	Concentration	0.592	0.1628	5.40973e+07	0.0135	0.0211	0.0364	0.0616	0.0894	0.0979	0.092	0.0947	0.0854	0.0599	0.0355	0.0197	0.0117	0.008	0.0061	0.0049	0.0039	0.0029	0.0022	0.0015	0.001	0.0007	0.0005	0.0004	0.0004	0.0004	0.0004	0.0005	0.0005	0.0004	0.0005	0.0008
HC_053	Plume	1248	Concentration	0.1387	0.0403	1.22182e+07	0.0036	0.0049	0.0077	0.0132	0.0199	0.0239	0.0234	0.0228	0.0193	0.0127	0.0071	0.004	0.0024	0.0017	0.0014	0.0013	0.0013	0.0014	0.0014	0.0013	0.0011	0.0004	0.0001	0.0001	0.0001	0.0002	0.0003	0.0005	0.0005	0.0004	0.0003	0.0003
HC_053	Plume	1249	Concentration	0.1279	0.0454	1.13363e+07	0.0034	0.0045	0.0072	0.0123	0.0187	0.0223	0.0216	0.0206	0.0173	0.0111	0.006	0.0034	0.002	0.0014	0.0012	0.0011	0.0012	0.0013	0.0016	0.0017	0.0016	0.0009	0.0005	0.0005	0.0007	0.0011	0.0015	0.0016	0.0017	0.0013	0.0011	0.0009
HC_053	Plume	1250	Concentration	0.1434	0.048	1.2759e+07	0.0041	0.0053	0.0082	0.0137	0.0205	0.0242	0.0235	0.0233	0.0206	0.0143	0.0086	0.0051	0.0031	0.0023	0.0019	0.0016	0.0014	0.0012	0.001	0.0007	0.0005	0.0003	0.0002	0.0002	0.0003	0.0005	0.0007	0.001	0.0014	0.0007	0.0005	0.0005
HC_053	Plume	1251	Concentration	0.1032	0.0189	9.1578e+06	0.0025	0.0036	0.0058	0.0101	0.0153	0.0183	0.0176	0.0166	0.0134	0.0081	0.0042	0.0022	0.0012	0.0007	0.0005	0.0004	0.0003	0.0002	0.0001	0.0001	0	0	0	0	0	0	0	0.0001	0.0001	0.0002	0.0002	0.0003
HC_053	Plume	1252	Concentration	0.0477	0.0337	3.90626e+06	0.0013	0.0015	0.0021	0.0038	0.0065	0.0093	0.0094	0.0079	0.0059	0.0033	0.0016	0.0009	0.0007	0.0006	0.0005	0.0006	0.0006	0.0008	0.0009	0.0008	0.0007	0.0006	0.0005	0.0006	0.0008	0.0008	0.0009	0.0011	0.0018	0.0022	0.0043	0.0081
HC_053	Plume	1253	Concentration	0.2157	0.0497	1.97872e+07	0.0056	0.0081	0.0133	0.0222	0.0322	0.0363	0.0343	0.0341	0.0296	0.0194	0.0104	0.0053	0.0028	0.0017	0.0013	0.001	0.0009	0.0008	0.0008	0.0006	0.0005	0.0003	0.0003	0.0002	0.0003	0.0003	0.0003	0.0004	0.0005	0.0004	0.0005	0.0007
HC_053	Plume	1254	Concentration	0.0487	0.0264	3.92358e+06	0.0018	0.0017	0.002	0.0035	0.0059	0.0095	0.0101	0.0081	0.0061	0.0035	0.0016	0.001	0.0007	0.0006	0.0006	0.0007	0.001	0.0014	0.0019	0.002	0.0019	0.0008	0.0003	0.0002	0.0003	0.0004	0.0007	0.0014	0.0022	0.0013	0.001	0.0009
HC_053	Plume	1255	Concentration	0.4	0.1104	3.67828e+07	0.0099	0.0148	0.0248	0.0414	0.06	0.067	0.0635	0.0633	0.0553	0.038	0.0219	0.0119	0.0068	0.0045	0.0033	0.0026	0.0021	0.0015	0.0012	0.0008	0.0006	0.0005	0.0005	0.0006	0.0009	0.0015	0.0019	0.0023	0.0025	0.0016	0.0014	0.0015
HC_053	Plume	1256	Concentration	0.0514	0.0236	3.96438e+06	0.0015	0.0016	0.002	0.0035	0.0062	0.0104	0.0112	0.0089	0.0061	0.003	0.0012	0.0006	0.0004	0.0003	0.0003	0.0005	0.0007	0.0011	0.0013	0.0011	0.0008	0.0005	0.0003	0.0003	0.0005	0.0012	0.0018	0.0027	0.0026	0.001	0.0006	0.0008
HC_053	Plume	1257	Concentration	0.1337	0.044	1.15818e+07	0.0032	0.0044	0.0071	0.0125	0.0194	0.0237	0.0229	0.022	0.0185	0.0122	0.0069	0.0039	0.0024	0.0017	0.0015	0.0014	0.0014	0.0015	0.0017	0.0017	0.0015	0.0009	0.0005	0.0004	0.0004	0.0005	0.0006	0.0008	0.0008	0.0004	0.0004	0.0005
HC_053	Plume	1258	Concentration	0.0489	0.018	3.97443e+06	0.0013	0.0014	0.002	0.004	0.0071	0.01	0.0096	0.0078	0.0057	0.003	0.0013	0.0007	0.0004	0.0003	0.0003	0.0004	0.0005	0.0008	0.0012	0.0012	0.001	0.0005	0.0002	0.0002	0.0003	0.0005	0.0006	0.0009	0.0014	0.0009	0.0007	0.0007
HC_053	Plume	1259	Concentration	0.0484	0.0078	3.81392e+06	0.0015	0.0016	0.0019	0.0035	0.0059	0.0095	0.0104	0.0083	0.0058	0.0029	0.0011	0.0005	0.0002	0.0001	0.0001	0.0001	0.0001	0.0001	0.0002	0.0002	0.0001	0.0001	0	0	0	0.0001	0.0001	0.0003	0.0005	0.0003	0.0003	0.0004
HC_053	Plume	1260	Concentration	0.0483	0.023	4.01454e+06	0.0014	0.0016	0.0022	0.0039	0.0067	0.0093	0.0092	0.0081	0.0059	0.003	0.0013	0.0006	0.0004	0.0003	0.0002	0.0003	0.0003	0.0004	0.0006	0.0006	0.0005	0.0004	0.0004	0.0005	0.0006	0.0009	0.0012	0.002	0.0033	0.0024	0.0016	0.0012
HC_053	Plume	1261	Concentration	0.0516	0.0229	4.09896e+06	0.0016	0.0017	0.0021	0.0038	0.0065	0.0099	0.0103	0.0087	0.007	0.0041	0.0018	0.001	0.0006	0.0005	0.0005	0.0006	0.0008	0.0011	0.0016	0.0017	0.0017	0.0008	0.0001	0.0001	0.0001	0.0004	0.0007	0.0013	0.0014	0.0008	0.0006	0.0006
HC_053	Plume	1262	Concentration	0.0542	0.0234	4.44959e+06	0.0013	0.0016	0.0024	0.0045	0.0078	0.0109	0.0105	0.0088	0.0064	0.0033	0.0014	0.0008	0.0004	0.0003	0.0004	0.0004	0.0006	0.0009	0.0012	0.0013	0.0013	0.0012	0.001	0.0008	0.0008	0.0008	0.0009	0.0012	0.0015	0.001	0.0009	0.001
HC_053	Plume	1263	Concentration	0.0464	0.0168	3.87953e+06	0.0014	0.0016	0.0021	0.0038	0.0063	0.0089	0.0089	0.0076	0.0058	0.0032	0.0014	0.0008	0.0004	0.0003	0.0003	0.0003	0.0005	0.0006	0.0008	0.0008	0.0006	0.0003	0.0001	0.0001	0.0001	0.0003	0.0005	0.0012	0.002	0.001	0.0006	0.0006
HC_053	Plume	1264	Concentration	0.0495	0.0194	3.72862e+06	0.0011	0.0012	0.0016	0.0035	0.0071	0.0105	0.0102	0.0084	0.0059	0.0029	0.0011	0.0004	0.0002	0.0001	0.0001	0.0001	0.0001	0.0002	0.0004	0.0005	0.0005	0.0004	0.0003	0.0003	0.0005	0.0009	0.0014	0.0018	0.0022	0.0017	0.0017	0.0016
HC_053	Plume	1265	Concentration	0.0563	0.0351	4.52421e+06	0.0018	0.0019	0.0024	0.0042	0.007	0.0106	0.0113	0.0096	0.0075	0.0044	0.0021	0.0012	0.0008	0.0006	0.0006	0.0006	0.0007	0.001	0.0013	0.0014	0.0014	0.0008	0.0004	0.0003	0.0004	0.0006	0.001	0.0021	0.0032	0.0029	0.0035	0.0038
HC_053	Plume	1266	Concentration	0.0464	0.0149	3.94558e+06	0.0014	0.0016	0.0022	0.0039	0.0065	0.0091	0.0091	0.0074	0.0052	0.0026	0.0011	0.0006	0.0004	0.0003	0.0003	0.0003	0.0004	0.0005	0.0005	0.0004	0.0002	0.0002	0.0002	0.0004	0.0009	0.0014	0.0014	0.0008	0.0007	0.0004	0.0004	0.0005
HC_053	Plume	1267	Concentration	0.048	0.0184	3.90583e+06	0.0015	0.0015	0.002	0.0037	0.0068	0.0099	0.0094	0.0076	0.0056	0.0029	0.0013	0.0008	0.0005	0.0005	0.0005	0.0006	0.0009	0.0012	0.0016	0.0016	0.0015	0.0006	0.0001	0.0001	0.0001	0.0002	0.0003	0.0006	0.0009	0.0005	0.0005	0.0006
HC_053	Plume	1268	Concentration	0.0558	0.1003	4.54395e+06	0.0012	0.0015	0.0023	0.0047	0.0083	0.0113	0.0104	0.0089	0.0072	0.0043	0.0024	0.0017	0.0014	0.0014	0.0015	0.0018	0.0024	0.0033	0.0044	0.0053	0.0056	0.0054	0.0042	0.004	0.0048	0.0054	0.0058	0.0071	0.0079	0.0074	0.008	0.0048
HC_053	Plume	1269	Concentration	0.0468	0.0246	3.82999e+06	0.0017	0.0017	0.002	0.0035	0.0058	0.0091	0.0097	0.0077	0.0056	0.0031	0.0013	0.0007	0.0004	0.0003	0.0003	0.0003	0.0005	0.0007	0.001	0.0012	0.0013	0.0008	0.0006	0.0007	0.001	0.0015	0.002	0.0021	0.002	0.0011	0.0008	0.0009
HC_053	Plume	1270	Concentration	0.054	0.0226	3.7401e+06	0.0007	0.0009	0.0015	0.0036	0.0074	0.0112	0.011	0.0098	0.0079	0.0046	0.0021	0.0011	0.0007	0.0005	0.0004	0.0004	0.0004	0.0005	0.0006	0.0006	0.0004	0.0003	0.0002	0.0002	0.0005	0.0011	0.0018	0.0023	0.0018	0.0007	0.0006	0.0008
HC_053	Plume	1271	Concentration	0.0452	0.014	3.52038e+06	0.0013	0.0013	0.0017	0.0032	0.0058	0.0096	0.01	0.0075	0.0048	0.0025	0.001	0.0006	0.0003	0.0003	0.0003	0.0003	0.0005	0.0009	0.0014	0.0015	0.0011	0.0005	0.0002	0.0001	0.0001	0.0001	0.0002	0.0003	0.0004	0.0004	0.0004	0.0006
HC_053	Plume	1272	Concentration	0.0445	0.0133	3.46665e+06	0.0012	0.0013	0.0017	0.0032	0.0057	0.0088	0.0093	0.0078	0.0055	0.0028	0.0012	0.0005	0.0002	0.0001	0.0001	0.0001	0.0002	0.0003	0.0004	0.0004	0.0003	0.0002	0.0001	0.0001	0.0001	0.0003	0.0004	0.0006	0.0009	0.0008	0.0011	0.0021
HC_053	Plume	1273	Concentration	0.0431	0.0168	3.53066e+06	0.0014	0.0014	0.0019	0.0035	0.0059	0.0082	0.0085	0.0071	0.0052	0.0028	0.0012	0.0006	0.0004	0.0003	0.0003	0.0004	0.0006	0.0009	0.0013	0.0014	0.0013	0.0007	0.0002	0.0002	0.0002	0.0003	0.0003	0.0005	0.0008	0.0006	0.0006	0.0009
HC_053	Plume	1274	Concentration	0.0497	0.0142	3.87909e+06	0.0012	0.0013	0.0019	0.0038	0.0069	0.01	0.01	0.0084	0.0062	0.0033	0.0015	0.0008	0.0005	0.0004	0.0004	0.0004	0.0005	0.0008	0.0009	0.0008	0.0006	0.0004	0.0002	0.0002	0.0002	0.0002	0.0002	0.0003	0.0005	0.0003	0.0003	0.0005
HC_053	Plume	1275	Concentration	0.0515	0.0342	4.13523e+06	0.0016	0.0017	0.0022	0.0038	0.0065	0.0101	0.0106	0.0086	0.0064	0.0038	0.0018	0.001	0.0007	0.0005	0.0005	0.0006	0.0008	0.001	0.0014	0.0016	0.0018	0.0015	0.0011	0.0011	0.0012	0.0014	0.0019	0.0027	0.0032	0.0021	0.0013	0.0012
HC_053	Plume	1276	Concentration	0.0446	0.026	3.6851e+06	0.0017	0.0017	0.002	0.0034	0.0055	0.0082	0.0087	0.0076	0.0058	0.0032	0.0015	0.0009	0.0006	0.0005	0.0005	0.0005	0.0007	0.0011	0.0015	0.0016	0.0014	0.0011	0.0009	0.001	0.001	0.001	0.001	0.0011	0.0013	0.001	0.0011	0.0015
HC_053	Plume	1277	Concentration	0.0573	0.0655	4.57993e+06	0.0016	0.0018	0.0025	0.0044	0.0074	0.0105	0.0111	0.0101	0.0079	0.0048	0.0025	0.0015	0.0009	0.0008	0.0008	0.0009	0.0013	0.0018	0.0022	0.0021	0.0018	0.0015	0.0012	0.0013	0.0017	0.0025	0.0041	0.0075	0.0105	0.0068	0.0039	0.0031
HC_053	Plume	1278	Concentration	0.0408	0.0128	3.26652e+06	0.0012	0.0013	0.0016	0.003	0.0053	0.0085	0.0087	0.0065	0.0047	0.0024	0.0009	0.0005	0.0002	0.0002	0.0001	0.0002	0.0003	0.0005	0.0007	0.0008	0.0006	0.0005	0.0003	0.0003	0.0003	0.0004	0.0005	0.0007	0.0008	0.0005	0.0005	0.0006
HC_053	Plume	1279	Concentration	0.0439	0.0207	3.63047e+06	0.0017	0.0016	0.0019	0.0033	0.0055	0.0089	0.0094	0.007	0.0046	0.0024	0.001	0.0005	0.0003	0.0003	0.0003	0.0003	0.0005	0.0007	0.0011	0.0012	0.0011	0.0008	0.0005	0.0004	0.0004	0.0006	0.001	0.0017	0.0022	0.0011	0.001	0.0013
HC_053	Plume	1280	Concentration	0.0424	0.0164	3.36909e+06	0.0014	0.0014	0.0017	0.003	0.0053	0.0083	0.0089	0.0073	0.0051	0.0026	0.001	0.0005	0.0003	0.0002	0.0002	0.0003	0.0004	0.0006	0.0008	0.0008	0.0007	0.0006	0.0005	0.0004	0.0005	0.0007	0.0008	0.0008	0.001	0.0008	0.0008	0.0011
HC_053	Plume	1281	Concentration	0.043	0.0111	3.45564e+06	0.0014	0.0014	0.0018	0.0032	0.0055	0.0084	0.0089	0.0073	0.0051	0.0027	0.0011	0.0005	0.0003	0.0002	0.0002	0.0002	0.0002	0.0003	0.0004	0.0004	0.0003	0.0002	0.0002	0.0001	0.0002	0.0002	0.0003	0.0006	0.0009	0.0005	0.0005	0.0006
HC_053	Plume	1282	Concentration	0.0387	0.0093	3.3931e+06	0.0013	0.0014	0.0019	0.0035	0.0057	0.0075	0.0073	0.006	0.0041	0.002	0.0007	0.0003	0.0001	0.0001	0.0001	0.0001	0.0002	0.0004	0.0007	0.0007	0.0005	0.0003	0.0001	0	0	0.0001	0.0002	0.0003	0.0006	0.0006	0.0005	0.0007
HC_053	Plume	1283	Concentration	0.0396	0.024	3.17394e+06	0.0014	0.0014	0.0017	0.0028	0.0046	0.0072	0.0081	0.0071	0.0053	0.0029	0.0013	0.0008	0.0006	0.0005	0.0005	0.0005	0.0006	0.0007	0.0008	0.0007	0.0006	0.0005	0.0003	0.0004	0.0005	0.0006	0.0009	0.0015	0.0023	0.0022	0.0019	0.0024
HC_053	Plume	1284	Concentration	0.0425	0.0117	3.47729e+06	0.001	0.0012	0.0019	0.0036	0.0062	0.0081	0.008	0.0072	0.0053	0.0026	0.0011	0.0005	0.0002	0.0001	0.0001	0.0001	0.0001	0.0002	0.0004	0.0005	0.0005	0.0004	0.0002	0.0002	0.0002	0.0002	0.0003	0.0007	0.0012	0.0006	0.0005	0.0008
HC_053	Plume	1285	Concentration	0.041	0.0123	3.15049e+06	0.0008	0.001	0.0015	0.0032	0.006	0.0083	0.0079	0.0071	0.0052	0.0025	0.0009	0.0004	0.0002	0.0001	0.0001	0.0001	0.0002	0.0003	0.0005	0.0006	0.0005	0.0003	0.0001	0.0001	0.0001	0.0002	0.0003	0.0006	0.0013	0.001	0.0009	0.001
HC_053	Plume	1286	Concentration	0.0423	0.0187	3.40127e+06	0.0015	0.0014	0.0017	0.0031	0.0055	0.0084	0.0086	0.007	0.0051	0.0028	0.0012	0.0007	0.0004	0.0004	0.0004	0.0005	0.0007	0.0011	0.0015	0.0016	0.0015	0.0007	0.0002	0.0001	0.0002	0.0003	0.0005	0.0009	0.0012	0.0006	0.0005	0.0007
HC_053	Plume	1287	Concentration	0.0405	0.0215	3.48981e+06	0.0017	0.0017	0.002	0.0033	0.0053	0.0077	0.0077	0.0063	0.0048	0.0026	0.0011	0.0006	0.0004	0.0003	0.0003	0.0003	0.0005	0.0008	0.0012	0.0014	0.0014	0.0009	0.0005	0.0004	0.0004	0.0005	0.0008	0.0016	0.0023	0.0012	0.0009	0.0011
HC_053	Plume	1288	Concentration	0.041	0.0154	3.37081e+06	0.0016	0.0016	0.0018	0.003	0.005	0.0077	0.0082	0.0068	0.0053	0.003	0.0013	0.0007	0.0004	0.0003	0.0003	0.0004	0.0005	0.0008	0.0011	0.0011	0.001	0.0006	0.0003	0.0002	0.0002	0.0002	0.0002	0.0003	0.0005	0.0004	0.0006	0.001
HC_053	Plume	1289	Concentration	0.0404	0.0276	3.34104e+06	0.0012	0.0013	0.0018	0.0033	0.0056	0.008	0.0079	0.0066	0.0047	0.0025	0.0011	0.0006	0.0003	0.0003	0.0002	0.0003	0.0004	0.0007	0.0011	0.0013	0.0013	0.0013	0.0013	0.0022	0.0027	0.0022	0.0016	0.0014	0.0015	0.001	0.001	0.0013
HC_053	Plume	1290	Concentration	0.0426	0.0152	3.49186e+06	0.0015	0.0015	0.0018	0.0032	0.0054	0.0085	0.0089	0.007	0.0048	0.0024	0.001	0.0005	0.0003	0.0003	0.0003	0.0003	0.0004	0.0006	0.0009	0.001	0.0009	0.0006	0.0003	0.0002	0.0002	0.0003	0.0004	0.0005	0.0009	0.0008	0.0009	0.0012
HC_053	Plume	1291	Concentration	0.0453	0.0151	3.49587e+06	0.0013	0.0013	0.0017	0.0032	0.0057	0.0088	0.0093	0.008	0.006	0.0034	0.0014	0.0007	0.0003	0.0002	0.0002	0.0002	0.0002	0.0004	0.0008	0.0009	0.0009	0.0005	0.0002	0.0001	0.0002	0.0002	0.0003	0.0007	0.0013	0.0008	0.0006	0.0006
HC_053	Plume	1292	Concentration	0.047	0.0205	3.79029e+06	0.0012	0.0014	0.002	0.0038	0.0065	0.0095	0.0094	0.0076	0.0056	0.003	0.0013	0.0007	0.0004	0.0003	0.0003	0.0004	0.0005	0.0009	0.0013	0.0014	0.0012	0.0008	0.0004	0.0003	0.0004	0.0006	0.0009	0.0014	0.0016	0.001	0.0007	0.0007
HC_053	Plume	1293	Concentration	0.0403	0.012	3.16043e+06	0.001	0.0011	0.0016	0.0032	0.0056	0.0077	0.0079	0.0071	0.0051	0.0026	0.001	0.0004	0.0002	0.0001	0.0001	0.0001	0.0001	0.0002	0.0004	0.0005	0.0005	0.0003	0.0001	0.0001	0.0002	0.0004	0.0005	0.0009	0.0014	0.0008	0.0006	0.0005
HC_053	Plume	1294	Concentration	0.0417	0.0285	3.3483e+06	0.0015	0.0014	0.0017	0.0031	0.0056	0.008	0.008	0.0071	0.0053	0.0029	0.0013	0.0008	0.0005	0.0004	0.0005	0.0005	0.0008	0.0011	0.0015	0.0016	0.0014	0.0007	0.0004	0.0004	0.0005	0.0007	0.001	0.0018	0.0033	0.0026	0.0019	0.0019
HC_053	Plume	1295	Concentration	0.0426	0.0171	3.57637e+06	0.0018	0.0017	0.002	0.0033	0.0054	0.008	0.0083	0.0069	0.0052	0.0028	0.0013	0.0008	0.0005	0.0004	0.0004	0.0005	0.0007	0.001	0.0016	0.0017	0.0016	0.0007	0.0002	0.0001	0.0001	0.0001	0.0002	0.0003	0.0006	0.0004	0.0005	0.0006
HC_053	Plume	1296	Concentration	0.0531	0.0439	4.30295e+06	0.0012	0.0014	0.0022	0.0045	0.0078	0.0104	0.0102	0.0086	0.0068	0.004	0.0021	0.0013	0.0009	0.0008	0.0007	0.0008	0.0009	0.0011	0.0013	0.0014	0.0014	0.0014	0.0015	0.0017	0.0021	0.0027	0.0034	0.0041	0.0041	0.0027	0.0019	0.0016
HC_053	Plume	1297	Concentration	0.0383	0.0054	3.01145e+06	0.0018	0.0016	0.0015	0.0023	0.0038	0.0071	0.0088	0.0069	0.0045	0.0023	0.0008	0.0003	0.0001	0.0001	0	0	0	0.0001	0.0002	0.0003	0.0003	0.0002	0.0001	0	0	0	0	0.0001	0.0002	0.0001	0.0001	0.0001
HC_053	Plume	1298	Concentration	0.0385	0.011	3.43898e+06	0.0013	0.0015	0.002	0.0035	0.0059	0.0078	0.0071	0.0057	0.0037	0.0017	0.0006	0.0003	0.0002	0.0001	0.0001	0.0001	0.0003	0.0005	0.001	0.0011	0.0009	0.0004	0.0001	0	0.0001	0.0001	0.0002	0.0002	0.0006	0.0006	0.0008	0.001
HC_053	Plume	1299	Concentration	0.0374	0.0054	2.95717e+06	0.0017	0.0015	0.0015	0.0023	0.0039	0.0077	0.009	0.0062	0.0036	0.0014	0.0004	0.0001	0	0	0	0	0.0001	0.0002	0.0004	0.0005	0.0004	0.0001	0	0	0	0.0001	0.0002	0.0004	0.0006	0.0003	0.0001	0.0001
HC_053	Plume	1300	Concentration	0.0464	0.0145	3.80183e+06	0.0014	0.0016	0.0021	0.0036	0.0059	0.0086	0.009	0.0079	0.0063	0.0038	0.0021	0.0013	0.0009	0.0007	0.0006	0.0005	0.0005	0.0004	0.0005	0.0004	0.0003	0.0002	0.0001	0.0001	0.0001	0.0002	0.0002	0.0002	0.0003	0.0003	0.0003	0.0005
HC_053	Plume	1301	Concentration	0.0412	0.0195	3.31023e+06	0.002	0.0017	0.0018	0.0027	0.0043	0.0073	0.0086	0.0072	0.0056	0.0032	0.0016	0.0011	0.0007	0.0006	0.0006	0.0006	0.0009	0.0012	0.0016	0.0017	0.0016	0.0006	0.0001	0.0001	0.0001	0.0001	0.0002	0.0005	0.0007	0.0004	0.0005	0.0008
HC_053	Plume	1302	Concentration	0.036	0.0054	2.94506e+06	0.0018	0.0016	0.0015	0.0023	0.0039	0.0073	0.0083	0.0058	0.0035	0.0016	0.0005	0.0002	0.0001	0	0	0	0.0001	0.0001	0.0003	0.0004	0.0005	0.0003	0.0001	0	0	0	0	0.0001	0.0002	0.0001	0.0002	0.0006
HC_053	Plume	1303	Concentration	0.0403	0.0103	3.3331e+06	0.0015	0.0015	0.0018	0.0031	0.0051	0.0077	0.0082	0.0068	0.0046	0.0022	0.0008	0.0003	0.0001	0.0001	0.0001	0.0001	0.0001	0.0002	0.0004	0.0005	0.0005	0.0004	0.0002	0.0001	0.0002	0.0002	0.0003	0.0005	0.001	0.0007	0.0006	0.0007
HC_053	Plume	1304	Concentration	0.0441	0.0321	3.69609e+06	0.0021	0.0019	0.002	0.0032	0.0052	0.0081	0.0087	0.0072	0.0057	0.0033	0.0016	0.001	0.0007	0.0006	0.0006	0.0006	0.0008	0.0011	0.0015	0.0016	0.0016	0.0007	0.0003	0.0003	0.0005	0.0008	0.0013	0.0026	0.0041	0.003	0.002	0.0015
HC_053	Plume	1305	Concentration	0.0393	0.0074	3.40112e+06	0.0017	0.0017	0.002	0.0032	0.0049	0.0069	0.0077	0.0067	0.0045	0.002	0.0007	0.0003	0.0001	0	0	0	0	0.0001	0.0002	0.0002	0.0002	0.0001	0	0	0	0.0001	0.0002	0.0004	0.0009	0.0006	0.0006	0.0007
HC_053	Plume	1306	Concentration	0.0405	0.0201	3.37439e+06	0.0019	0.0017	0.0018	0.003	0.0049	0.0073	0.0077	0.0068	0.0054	0.0031	0.0015	0.0009	0.0006	0.0005	0.0005	0.0005	0.0007	0.0009	0.0013	0.0013	0.0013	0.0007	0.0005	0.0005	0.0006	0.0007	0.0007	0.0008	0.0009	0.0005	0.0005	0.0006
HC_053	Plume	1307	Concentration	0.0362	0.0042	2.99329e+06	0.0013	0.0013	0.0016	0.0029	0.0051	0.0072	0.0072	0.006	0.0036	0.0015	0.0004	0.0001	0.0001	0	0	0	0	0.0001	0.0001	0.0001	0	0	0	0	0	0	0	0	0.0001	0.0002	0.0004	0.0011
HC_053	Plume	1308	Concentration	0.0411	0.011	3.29884e+06	0.0014	0.0014	0.0017	0.003	0.0052	0.0084	0.0086	0.0066	0.0048	0.0025	0.0009	0.0004	0.0002	0.0001	0.0001	0.0001	0.0002	0.0003	0.0005	0.0007	0.0008	0.0006	0.0003	0.0002	0.0001	0.0001	0.0001	0.0003	0.0006	0.0005	0.0006	0.0008
HC_053	Plume	1309	Concentration	0.0416	0.0085	3.4413e+06	0.0012	0.0014	0.0019	0.0034	0.0056	0.0078	0.0081	0.0071	0.0051	0.0024	0.001	0.0004	0.0002	0.0001	0.0001	0.0001	0.0001	0.0002	0.0004	0.0005	0.0003	0.0001	0	0	0.0001	0.0002	0.0003	0.0005	0.0008	0.0004	0.0002	0.0001
HC_053	Plume	1310	Concentration	0.0429	0.0187	3.32751e+06	0.0014	0.0014	0.0017	0.003	0.0051	0.0082	0.0092	0.0076	0.0053	0.0027	0.0011	0.0005	0.0003	0.0002	0.0001	0.0002	0.0003	0.0005	0.0006	0.0007	0.0006	0.0004	0.0004	0.0005	0.001	0.0017	0.0019	0.0016	0.0013	0.0007	0.0006	0.0008
HC_053	Plume	1311	Concentration	0.037	0.0112	3.05389e+06	0.0017	0.0015	0.0016	0.0026	0.0044	0.007	0.0076	0.0062	0.0044	0.0022	0.0009	0.0005	0.0002	0.0001	0.0001	0.0001	0.0002	0.0003	0.0004	0.0005	0.0004	0.0002	0.0001	0.0001	0.0001	0.0003	0.0006	0.0011	0.0013	0.0007	0.0004	0.0004
HC_053	Plume	1312	Concentration	0.0409	0.017	2.75631e+06	0.0006	0.0006	0.001	0.0024	0.0054	0.0089	0.0089	0.0075	0.0056	0.0033	0.0017	0.0011	0.0008	0.0007	0.0007	0.0008	0.0009	0.001	0.0009	0.0007	0.0004	0.0002	0.0001	0.0001	0.0001	0.0002	0.0004	0.0006	0.0008	0.0006	0.0004	0.0005
HC_053	Plume	1313	Concentration	0.0411	0.0128	3.15748e+06	0.0014	0.0012	0.0015	0.0028	0.0052	0.0081	0.0085	0.0072	0.0052	0.0029	0.0014	0.0007	0.0004	0.0004	0.0003	0.0004	0.0005	0.0006	0.0009	0.0009	0.0007	0.0003	0.0001	0.0001	0.0001	0.0001	0.0002	0.0003	0.0005	0.0003	0.0003	0.0004
HC_053	Plume	1314	Concentration	0.0412	0.0207	3.56327e+06	0.0021	0.0019	0.002	0.0031	0.0049	0.0078	0.0082	0.0064	0.0048	0.0029	0.0014	0.0008	0.0005	0.0004	0.0004	0.0004	0.0006	0.0008	0.0011	0.0012	0.0012	0.0005	0.0001	0.0001	0.0001	0.0003	0.0005	0.0012	0.0016	0.0013	0.0015	0.0018
HC_053	Plume	1315	Concentration	0.0419	0.028	3.25221e+06	0.0019	0.0016	0.0016	0.0026	0.0044	0.0074	0.0088	0.0077	0.0059	0.0035	0.0018	0.0011	0.0008	0.0006	0.0006	0.0007	0.0008	0.001	0.0013	0.0013	0.0013	0.0008	0.0007	0.0008	0.0009	0.001	0.0013	0.0017	0.0021	0.0015	0.0012	0.0012
HC_053	Plume	1316	Concentration	0.0363	0.0108	2.70779e+06	0.0014	0.0012	0.0012	0.0021	0.0041	0.0075	0.0083	0.0062	0.0043	0.0021	0.0008	0.0004	0.0002	0.0001	0.0001	0.0001	0.0001	0.0001	0.0001	0.0001	0.0001	0.0001	0.0002	0.0003	0.0006	0.001	0.0012	0.0011	0.0009	0.0005	0.0003	0.0003
HC_053	Plume	1317	Concentration	0.0435	0.0209	3.77089e+06	0.0018	0.0018	0.0022	0.0036	0.0058	0.0081	0.0081	0.0068	0.0053	0.0031	0.0015	0.0009	0.0006	0.0005	0.0005	0.0006	0.0009	0.0012	0.0016	0.0017	0.0015	0.0007	0.0002	0.0001	0.0001	0.0003	0.0004	0.0007	0.0011	0.0009	0.0009	0.0009
HC_053	Plume	1318	Concentration	0.0408	0.0112	2.87866e+06	0.001	0.001	0.0013	0.0026	0.0048	0.0074	0.0083	0.008	0.0064	0.0034	0.0014	0.0007	0.0003	0.0002	0.0002	0.0001	0.0002	0.0002	0.0003	0.0003	0.0003	0.0002	0.0001	0.0001	0.0001	0.0001	0.0002	0.0005	0.0011	0.0006	0.0003	0.0003
HC_053	Plume	1320	Concentration	0.0729	0.0895	5.24879e+06	0.0021	0.0017	0.0019	0.004	0.0098	0.0168	0.0155	0.0119	0.0092	0.0063	0.0041	0.0029	0.0022	0.0021	0.0021	0.0021	0.0024	0.0029	0.0033	0.0035	0.0032	0.0029	0.003	0.0037	0.0052	0.0066	0.007	0.0071	0.0064	0.0052	0.0032	0.0021
HC_053	Plume	1321	Concentration	0.0501	0.021	3.61455e+06	0.0011	0.0012	0.0016	0.0033	0.0062	0.0094	0.01	0.0094	0.0079	0.0048	0.0026	0.0015	0.001	0.0008	0.0007	0.0006	0.0007	0.0008	0.0009	0.0008	0.0006	0.0004	0.0002	0.0001	0.0002	0.0003	0.0005	0.0007	0.0009	0.0007	0.0005	0.0007
HC_053	Plume	1322	Concentration	0.0415	0.0194	3.31693e+06	0.0015	0.0014	0.0017	0.003	0.0051	0.0078	0.0082	0.0072	0.0056	0.0032	0.0015	0.0008	0.0005	0.0004	0.0004	0.0004	0.0005	0.0007	0.0009	0.001	0.001	0.0006	0.0005	0.0005	0.0005	0.0005	0.0006	0.0009	0.0013	0.001	0.0008	0.0009
HC_053	Plume	1323	Concentration	0.0394	0.0128	3.10462e+06	0.0017	0.0016	0.0017	0.0026	0.004	0.0068	0.0083	0.0073	0.0054	0.0028	0.0011	0.0005	0.0002	0.0001	0.0001	0.0001	0.0002	0.0003	0.0005	0.0005	0.0005	0.0002	0.0001	0	0.0001	0.0002	0.0003	0.0008	0.0016	0.001	0.0008	0.0008
HC_053	Plume	1324	Concentration	0.0404	0.0137	3.0745e+06	0.001	0.0011	0.0015	0.0029	0.0054	0.0079	0.0081	0.0071	0.0054	0.0031	0.0016	0.001	0.0006	0.0004	0.0003	0.0003	0.0003	0.0004	0.0006	0.0007	0.0006	0.0004	0.0001	0.0001	0.0001	0.0001	0.0002	0.0003	0.0005	0.0005	0.0006	0.0009
HC_053	Plume	1325	Concentration	0.0372	0.0189	2.89185e+06	0.0019	0.0015	0.0015	0.0023	0.0037	0.0061	0.0074	0.007	0.0058	0.0032	0.0014	0.0008	0.0004	0.0003	0.0003	0.0004	0.0005	0.0007	0.0009	0.001	0.0011	0.0005	0.0001	0.0001	0.0001	0.0004	0.0008	0.0014	0.0017	0.001	0.001	0.0008
HC_053	Plume	1326	Concentration	0.0379	0.0188	3.23467e+06	0.0022	0.0019	0.0019	0.0026	0.0039	0.0062	0.0072	0.0066	0.0054	0.0029	0.0013	0.0008	0.0006	0.0005	0.0005	0.0006	0.0009	0.0014	0.0019	0.0021	0.0018	0.0006	0.0001	0	0	0.0001	0.0002	0.0005	0.0007	0.0005	0.0004	0.0004
HC_053	Plume	1327	Concentration	0.044	0.0203	3.73396e+06	0.002	0.0019	0.0021	0.0033	0.0052	0.008	0.0086	0.0073	0.0056	0.003	0.0014	0.0009	0.0006	0.0005	0.0005	0.0005	0.0007	0.0009	0.0012	0.0012	0.0011	0.0006	0.0004	0.0004	0.0005	0.0007	0.0007	0.0007	0.0009	0.0008	0.0009	0.0012
HC_053	Plume	1328	Concentration	0.0411	0.0158	3.142e+06	0.0014	0.0013	0.0015	0.0027	0.0048	0.0078	0.0087	0.0075	0.0054	0.0028	0.0011	0.0006	0.0003	0.0002	0.0001	0.0001	0.0002	0.0002	0.0004	0.0005	0.0006	0.0006	0.0005	0.0004	0.0004	0.0004	0.0006	0.001	0.0016	0.0011	0.0009	0.0012
HC_053	Plume	1329	Concentration	0.0418	0.0275	3.2693e+06	0.0013	0.0013	0.0017	0.003	0.0051	0.0083	0.009	0.0071	0.005	0.0027	0.0012	0.0007	0.0005	0.0004	0.0004	0.0005	0.0006	0.001	0.0015	0.0017	0.0017	0.0015	0.0014	0.0013	0.0011	0.0011	0.0012	0.0015	0.0017	0.0016	0.0012	0.001
HC_053	Plume	1330	Concentration	0.0375	0.0155	3.25152e+06	0.0017	0.0016	0.0019	0.003	0.0047	0.007	0.0073	0.0059	0.0044	0.0024	0.001	0.0005	0.0002	0.0001	0.0001	0.0001	0.0001	0.0002	0.0002	0.0002	0.0002	0.0002	0.0002	0.0002	0.0005	0.001	0.0014	0.0017	0.0019	0.0011	0.0009	0.0011
HC_053	Plume	1331	Concentration	0.0413	0.0195	3.22673e+06	0.0011	0.0012	0.0016	0.003	0.0054	0.0081	0.0086	0.0073	0.005	0.0026	0.0012	0.0006	0.0004	0.0003	0.0002	0.0002	0.0002	0.0003	0.0004	0.0005	0.0005	0.0006	0.0006	0.0007	0.0007	0.001	0.0015	0.002	0.002	0.0012	0.0009	0.0009
HC_053	Plume	1332	Concentration	0.0507	0.0146	4.27498e+06	0.0016	0.0019	0.0025	0.0041	0.0064	0.0091	0.0097	0.0087	0.0067	0.0036	0.0015	0.0007	0.0004	0.0002	0.0002	0.0002	0.0002	0.0004	0.0005	0.0005	0.0004	0.0002	0.0001	0.0001	0.0003	0.0007	0.0009	0.0009	0.0008	0.0006	0.0005	0.0007
HC_053	Plume	1333	Concentration	0.0442	0.0207	3.46747e+06	0.0016	0.0015	0.0018	0.003	0.0051	0.0081	0.0089	0.008	0.0062	0.0036	0.0018	0.0011	0.0008	0.0007	0.0007	0.0008	0.001	0.0012	0.0014	0.0014	0.0012	0.0008	0.0005	0.0003	0.0003	0.0003	0.0003	0.0004	0.0007	0.0004	0.0004	0.0006
HC_053	Plume	1334	Concentration	0.0422	0.0152	3.37878e+06	0.0014	0.0014	0.0018	0.0031	0.0052	0.0078	0.0083	0.0075	0.0057	0.0031	0.0013	0.0006	0.0003	0.0002	0.0001	0.0001	0.0002	0.0002	0.0004	0.0005	0.0005	0.0004	0.0003	0.0003	0.0004	0.0005	0.0007	0.001	0.0013	0.0009	0.0008	0.0011
HC_053	Plume	1335	Concentration	0.0379	0.0143	3.13547e+06	0.0015	0.0014	0.0017	0.0028	0.0047	0.0074	0.0078	0.0062	0.0044	0.0022	0.0009	0.0004	0.0002	0.0001	0.0001	0.0001	0.0002	0.0004	0.0007	0.0008	0.0007	0.0005	0.0002	0.0002	0.0004	0.0009	0.0009	0.0012	0.0016	0.0008	0.0004	0.0004
HC_053	Plume	1336	Concentration	0.0431	0.0221	3.42889e+06	0.0017	0.0016	0.0018	0.003	0.005	0.0078	0.0086	0.0077	0.0059	0.0033	0.0015	0.0009	0.0006	0.0005	0.0005	0.0005	0.0006	0.0008	0.0011	0.0012	0.0012	0.0006	0.0003	0.0002	0.0003	0.0005	0.0009	0.0016	0.002	0.0012	0.0009	0.0009
HC_053	Plume	1337	Concentration	0.0387	0.013	3.22477e+06	0.0013	0.0013	0.0017	0.0031	0.0053	0.0076	0.0077	0.0063	0.0044	0.0022	0.0009	0.0005	0.0003	0.0002	0.0001	0.0001	0.0002	0.0002	0.0004	0.0004	0.0004	0.0003	0.0001	0.0001	0.0003	0.0007	0.001	0.0012	0.0014	0.0008	0.0006	0.0006
HC_053	Plume	1338	Concentration	0.0411	0.0098	3.44447e+06	0.0014	0.0015	0.0019	0.0033	0.0055	0.008	0.008	0.0067	0.0048	0.0024	0.0009	0.0004	0.0002	0.0001	0.0001	0.0001	0.0001	0.0001	0.0002	0.0002	0.0002	0.0002	0.0001	0.0002	0.0003	0.0003	0.0004	0.0006	0.0011	0.0007	0.0005	0.0004
HC_053	Plume	1339	Concentration	0.0384	0.015	3.39109e+06	0.0019	0.0018	0.002	0.0031	0.0048	0.0072	0.0074	0.0059	0.0043	0.0022	0.0009	0.0005	0.0003	0.0002	0.0002	0.0002	0.0003	0.0005	0.0008	0.0009	0.0009	0.0004	0.0001	0.0001	0.0001	0.0004	0.0005	0.0009	0.0015	0.0012	0.001	0.0009
HC_053	Plume	1340	Concentration	0.0568	0.0661	4.3516e+06	0.0011	0.0014	0.0022	0.0043	0.0077	0.0107	0.0108	0.0102	0.0084	0.0056	0.0037	0.0026	0.0022	0.0022	0.0026	0.0029	0.0031	0.0035	0.0038	0.0039	0.0035	0.0031	0.0027	0.0024	0.0023	0.0023	0.0022	0.0025	0.0025	0.002	0.0022	0.0023
HC_053	Plume	1341	Concentration	0.0367	0.0336	3.49182e+06	0.0045	0.003	0.002	0.0023	0.003	0.0054	0.0066	0.0053	0.0046	0.0031	0.0016	0.0013	0.001	0.0009	0.001	0.0012	0.0017	0.0024	0.0032	0.0034	0.0033	0.0012	0.0001	0	0.0001	0.0002	0.0005	0.0013	0.0019	0.0014	0.0016	0.0012
HC_053	Plume	1342	Concentration	0.045	0.0215	3.78405e+06	0.0017	0.0018	0.0023	0.0036	0.0054	0.0076	0.0084	0.008	0.0062	0.0035	0.0017	0.001	0.0006	0.0005	0.0004	0.0004	0.0005	0.0007	0.0009	0.0011	0.0011	0.0009	0.0007	0.0006	0.0006	0.0007	0.0008	0.0011	0.0014	0.0009	0.0007	0.0007
HC_053	Plume	1343	Concentration	0.0424	0.0186	3.2367e+06	0.0015	0.0014	0.0015	0.0027	0.005	0.0083	0.009	0.0074	0.0056	0.0033	0.0016	0.0009	0.0006	0.0005	0.0005	0.0005	0.0007	0.0008	0.001	0.001	0.0009	0.0006	0.0004	0.0003	0.0003	0.0004	0.0006	0.001	0.0013	0.0006	0.0004	0.0004
HC_053	Plume	1344	Concentration	0.041	0.0236	3.25284e+06	0.0016	0.0015	0.0017	0.0028	0.0046	0.0078	0.0087	0.007	0.0053	0.0031	0.0016	0.001	0.0007	0.0006	0.0007	0.0007	0.0009	0.0012	0.0012	0.0011	0.0008	0.0007	0.0006	0.0005	0.0004	0.0005	0.0006	0.0013	0.0022	0.0017	0.0009	0.0006
HC_053	Plume	1345	Concentration	0.0372	0.0077	3.09744e+06	0.0018	0.0016	0.0016	0.0026	0.0042	0.0075	0.0085	0.006	0.0034	0.0013	0.0004	0.0002	0.0001	0	0	0	0	0	0	0	0	0	0	0	0	0.0001	0.0003	0.0007	0.0016	0.0013	0.0009	0.0008
HC_053	Plume	1346	Concentration	0.0388	0.0198	3.38103e+06	0.002	0.0018	0.002	0.003	0.0045	0.0068	0.0075	0.0064	0.0048	0.0027	0.0013	0.0007	0.0005	0.0004	0.0004	0.0005	0.0007	0.0009	0.0013	0.0015	0.0014	0.0006	0.0003	0.0005	0.0007	0.0009	0.0009	0.0007	0.0006	0.0006	0.0007	0.001
HC_053	Plume	1347	Concentration	0.0384	0.0133	3.09325e+06	0.0016	0.0014	0.0016	0.0027	0.0045	0.0071	0.0079	0.0067	0.0049	0.0025	0.001	0.0005	0.0003	0.0002	0.0002	0.0002	0.0003	0.0004	0.0006	0.0007	0.0007	0.0003	0.0001	0	0.0001	0.0002	0.0004	0.0008	0.0013	0.0009	0.0008	0.0008
HC_053	Plume	1348	Concentration	0.0427	0.0062	3.25562e+06	0.001	0.0011	0.0015	0.0031	0.0057	0.0087	0.0092	0.0075	0.0049	0.0024	0.001	0.0005	0.0002	0.0001	0.0001	0.0001	0.0001	0.0001	0.0001	0.0001	0	0	0	0	0	0	0	0.0001	0.0002	0.0002	0.0003	0.0006
HC_053	Plume	1349	Concentration	0.0369	0.0086	3.34843e+06	0.0015	0.0016	0.002	0.0034	0.0054	0.0073	0.0069	0.0054	0.0034	0.0015	0.0006	0.0003	0.0001	0.0001	0.0001	0.0001	0.0001	0.0002	0.0003	0.0004	0.0004	0.0002	0.0001	0.0001	0.0001	0.0003	0.0004	0.0007	0.0011	0.0006	0.0004	0.0004
HC_053	Plume	1350	Concentration	0.0438	0.0272	3.47124e+06	0.0015	0.0015	0.0018	0.003	0.0052	0.0085	0.0094	0.0077	0.0052	0.0026	0.0011	0.0005	0.0003	0.0002	0.0002	0.0002	0.0002	0.0002	0.0003	0.0003	0.0003	0.0002	0.0002	0.0002	0.0004	0.0007	0.001	0.002	0.004	0.0059	0.0042	0.002

## Sheet: Readme
LISST Particle Concentration, Plume Cast HC_053, Discharge Depth Range 1151-1350m, Fig 2, Tables S3
Dowd M.H., Assad V.E., Cazares-Nuesser A.E., Drazen J.C., Goetze E., White A.E., and Popp B.N. (2025) Deep-sea mining discharge can disrupt midwater food webs. Nature Communications
Description	Units
Cast ID	text, #
Background or Plume Cast Type	text
Depth	#
Particle Concentration Parameter	#
Small 1.25-6 µm Size Fraction Concentration	text
Large 6 - 250 µm Size Fraction Concentration	text
Total Particle Concentration	#
1.35-1.6 µm Size Fraction Concentration	#
1.6-1.89 µm Size Fraction Concentration	#
1.89-2.23 µm Size Fraction Concentration	#
2.23-2.63 µm Size Fraction Concentration	#
2.63-3.11 µm Size Fraction Concentration	#
3.11-3.67 µm Size Fraction Concentration	#
3.67-4.33 µm Size Fraction Concentration	#
4.33-5.11 µm Size Fraction Concentration	#
5.11-6.03 µm Size Fraction Concentration	#
6.03-7.11 µm Size Fraction Concentration	#
7.11-8.39 µm Size Fraction Concentration	#
8.39-9.9 µm Size Fraction Concentration	#
9.9-11.69 µm Size Fraction Concentration	#
11.69-13.79 µm Size Fraction Concentration	#
13.79-16.27 µm Size Fraction Concentration	#
16.27-19.2 µm Size Fraction Concentration	#
19.2-22.66 µm Size Fraction Concentration	#
22.66-26.74 µm Size Fraction Concentration	#
26.74-31.56 µm Size Fraction Concentration	#
31.56-37.24 µm Size Fraction Concentration	#
37.24-43.95 µm Size Fraction Concentration	#
43.95-51.86 µm Size Fraction Concentration	#
51.86-61.20 µm Size Fraction Concentration	#
61.20-72.21 µm Size Fraction Concentration	#
72.21-85.22 µm Size Fraction Concentration	#
85.22-100.57 µm Size Fraction Concentration	#
100.57-118.68 µm Size Fraction Concentration	#
118.68-140.04 µm Size Fraction Concentration	#
140.04-165.26 µm Size Fraction Concentration	#
165.26-195.02 µm Size Fraction Concentration	#
195.02-230.14 µm Size Fraction Concentration	#
>230.14 µm Size Fraction Concentration	#
