# Supplementary material for: Deep-sea mining discharge can disrupt midwater food webs
Source: Nat Commun. 2025 Nov 6;16:9575. doi: 10.1038/s41467-025-65411-w (PMC12592452; doi:10.1038/s41467-025-65411-w)
Supplement: Supplementary file 7 — Source Data [file 41467_2025_65411_MOESM7_ESM.zip › Source_Data/Source Data 2/MC_006.xlsx]

## Sheet: Data
Cast	Type	Depth	Parameter	Small	Large	LISST_TotPartConc	M1_35	M1_60	M1_89	M2_23	M2_63	M3_11	M3_67	M4_33	M5_11	M6_03	M7_11	M8_39	M9_90	M11_69	M13_79	M16_27	M19_20	M22_66	M26_74	M31_56	M37_24	M43_95	M51_86	M61_20	M72_21	M85_22	M100_57	M118_68	M140_04	M165_26	M195_02	M230_14
MC_006	Plume	1151	Concentration	0.0163	0.0147	1.69248e+06	0.0004	0.0007	0.0014	0.0021	0.0026	0.0023	0.0022	0.0026	0.002	0.0013	0.0009	0.0006	0.0005	0.0006	0.0009	0.0014	0.0016	0.001	0.0003	0.0001	0	0.0001	0.0003	0.0007	0.0007	0.0006	0.0005	0.0003	0.0003	0.0004	0.0006	0.001
MC_006	Plume	1154	Concentration	0.0019	0.0164	258910	0.0011	0.0004	0.0001	0.0001	0.0001	0.0001	0	0	0	0.0001	0.0002	0.0003	0.0004	0.0008	0.0023	0.0036	0.0028	0.0015	0.0008	0.0007	0.0017	0.0009	0.0001	0	0	0	0	0.0001	0.0001	0	0	0
MC_006	Plume	1156	Concentration	0.01	0.0063	615953	0	0.0001	0.0001	0.0005	0.0014	0.0023	0.0024	0.002	0.0012	0.0008	0.0004	0.0002	0.0002	0.0003	0.0005	0.0011	0.0013	0.0008	0.0002	0	0	0	0	0.0001	0	0	0	0	0	0	0.0001	0.0003
MC_006	Plume	1157	Concentration	0.0033	0.0169	269680	0	0	0.0001	0.0003	0.0007	0.001	0.0007	0.0004	0.0001	0	0.0002	0.0004	0.001	0.0011	0.001	0.002	0.0023	0.0023	0.0012	0.0004	0.0001	0.0001	0.0005	0.001	0.0007	0.0006	0.0007	0.0005	0.0004	0.0002	0.0001	0.0001
MC_006	Plume	1158	Concentration	0.0054	0.0197	593481	0.0012	0.0004	0.0004	0.0006	0.0007	0.0006	0.0005	0.0004	0.0006	0.0006	0.0006	0.0006	0.0006	0.0008	0.0019	0.0033	0.003	0.002	0.0015	0.0013	0.0023	0.0011	0.0001	0	0	0	0	0	0	0	0	0
MC_006	Plume	1159	Concentration	0.0073	0.0046	726191	0.0001	0.0002	0.0004	0.0009	0.0017	0.0018	0.0012	0.0007	0.0003	0.0002	0.0002	0.0001	0.0002	0.0003	0.0007	0.0012	0.001	0.0005	0.0001	0	0	0	0	0	0	0	0	0	0	0	0	0.0001
MC_006	Plume	1160	Concentration	0.0026	0.0169	568785	0.0008	0.0007	0.0006	0.0003	0.0002	0	0	0	0	0	0.0001	0.0003	0.0007	0.0014	0.0031	0.0039	0.0027	0.0012	0.0006	0.0006	0.0013	0.0009	0.0001	0	0	0	0	0	0	0	0	0
MC_006	Plume	1161	Concentration	0.0242	0.0281	1.16919e+06	0.0001	0.0002	0.0003	0.0008	0.0017	0.0028	0.0039	0.0065	0.0079	0.0062	0.0036	0.0017	0.0012	0.0012	0.0015	0.0018	0.0015	0.0011	0.0007	0.0005	0.0006	0.0004	0.0008	0.0014	0.001	0.0008	0.0007	0.0005	0.0004	0.0003	0.0001	0.0001
MC_006	Plume	1163	Concentration	0.017	0.0664	1.04443e+06	0.0001	0.0001	0.0003	0.001	0.0024	0.0032	0.003	0.0034	0.0035	0.0027	0.0023	0.0018	0.0015	0.0013	0.0014	0.002	0.0023	0.0025	0.0022	0.0021	0.0013	0.0015	0.0033	0.0051	0.0052	0.0073	0.0084	0.0062	0.0032	0.0015	0.0007	0.0006
MC_006	Plume	1165	Concentration	0.0068	0.0098	387112	0.0003	0.0001	0.0001	0.0002	0.0006	0.0009	0.0012	0.0018	0.0016	0.0008	0.0004	0.0003	0.0003	0.0006	0.0013	0.0021	0.0017	0.0009	0.0004	0.0003	0.0005	0.0002	0	0	0	0	0	0	0	0	0	0
MC_006	Plume	1168	Concentration	0.0104	0.0175	863303	0.0001	0.0002	0.0005	0.0009	0.0016	0.0019	0.0018	0.0019	0.0015	0.0012	0.0011	0.0009	0.001	0.0012	0.0019	0.0026	0.0025	0.0017	0.0009	0.0005	0.0005	0.0002	0.0002	0.0003	0.0002	0.0001	0.0001	0.0001	0.0001	0.0001	0	0.0001
MC_006	Plume	1170	Concentration	0.007	0.0239	912927	0.0013	0.0008	0.0008	0.0008	0.0008	0.0006	0.0005	0.0005	0.0009	0.001	0.0007	0.0005	0.0005	0.0007	0.0018	0.0032	0.003	0.0018	0.0014	0.0015	0.003	0.0018	0.0002	0.0001	0.0001	0.0001	0.0003	0.001	0.0008	0.0002	0.0001	0.0001
MC_006	Plume	1172	Concentration	0.0154	0.0661	914828	0	0.0001	0.0002	0.0007	0.0021	0.0035	0.0034	0.0031	0.0023	0.0017	0.0012	0.0008	0.001	0.0011	0.0009	0.0009	0.0007	0.0005	0.0002	0.0002	0.0001	0.0002	0.0012	0.0045	0.0052	0.0065	0.008	0.0087	0.0084	0.0055	0.0039	0.0047
MC_006	Plume	1173	Concentration	0.0056	0.0069	352046	0	0	0.0001	0.0003	0.0007	0.0012	0.0014	0.0013	0.0006	0.0004	0.0002	0.0001	0.0003	0.0005	0.0007	0.0007	0.0003	0.0001	0	0	0	0	0	0	0	0	0.0001	0.0001	0.0004	0.0008	0.0013	0.0009
MC_006	Plume	1175	Concentration	0.0011	0.0042	165752	0.0001	0.0001	0.0001	0.0002	0.0002	0.0001	0.0001	0.0001	0.0001	0	0	0	0.0002	0.0005	0.0006	0.001	0.0011	0.0006	0.0001	0	0	0	0	0	0	0	0	0	0	0	0	0.0001
MC_006	Plume	1176	Concentration	0.0119	0.0436	1.31513e+06	0.0006	0.0007	0.001	0.0014	0.0017	0.0017	0.0015	0.0015	0.0018	0.0019	0.0016	0.0014	0.0012	0.0014	0.0024	0.003	0.0027	0.0023	0.0021	0.0023	0.0035	0.0024	0.0008	0.0007	0.0009	0.0011	0.0016	0.0027	0.0031	0.0023	0.0014	0.0008
MC_006	Plume	1178	Concentration	0.0049	0.0143	576948	0.0019	0.0007	0.0004	0.0003	0.0004	0.0005	0.0004	0.0002	0.0001	0.0001	0.0001	0.0003	0.0005	0.001	0.0024	0.0033	0.0025	0.0014	0.0007	0.0005	0.0011	0.0004	0	0	0	0	0	0	0	0	0	0
MC_006	Plume	1179	Concentration	0.0045	0.0052	373687	0	0.0001	0.0001	0.0004	0.001	0.0014	0.001	0.0004	0.0001	0	0	0	0.0001	0.0003	0.0006	0.0013	0.0015	0.001	0.0002	0	0	0	0	0.0001	0	0	0	0	0	0	0	0.0001
MC_006	Plume	1180	Concentration	0.0109	0.0153	693829	0	0	0.0001	0.0006	0.0018	0.0028	0.0024	0.002	0.0012	0.0009	0.0007	0.0005	0.0008	0.0011	0.0012	0.0012	0.0009	0.0005	0.0002	0.0001	0	0	0.0002	0.0005	0.0005	0.0006	0.0008	0.0009	0.0013	0.0011	0.0006	0.0007
MC_006	Plume	1182	Concentration	0.008	0.0081	578515	0.0001	0.0001	0.0002	0.0006	0.0015	0.002	0.0016	0.0012	0.0007	0.0005	0.0004	0.0003	0.0003	0.0004	0.0008	0.0014	0.0012	0.0008	0.0004	0.0002	0.0004	0.0001	0.0002	0.0006	0.0001	0	0	0	0	0	0	0
MC_006	Plume	1183	Concentration	0.0127	0.0236	770375	0.0002	0.0003	0.0003	0.0004	0.001	0.0024	0.0034	0.0032	0.0015	0.0008	0.0007	0.0005	0.0008	0.0013	0.0018	0.0021	0.0016	0.0011	0.0005	0.0002	0.0001	0.0001	0.0008	0.0023	0.0018	0.0016	0.0014	0.0012	0.0012	0.0007	0.0005	0.0005
MC_006	Plume	1185	Concentration	0.0023	0.0184	263928	0.0003	0.0003	0.0002	0.0001	0.0001	0.0002	0.0003	0.0004	0.0004	0.0003	0.0003	0.0003	0.0002	0.0006	0.0019	0.0031	0.0029	0.0016	0.0009	0.0008	0.0017	0.0013	0.0002	0.0001	0.0003	0.0004	0.0004	0.0005	0.0003	0.0001	0.0001	0.0001
MC_006	Plume	1186	Concentration	0.0094	0.0041	501522	0	0	0.0001	0.0003	0.001	0.0023	0.0026	0.0021	0.001	0.0005	0.0004	0.0003	0.0003	0.0004	0.0006	0.0008	0.0005	0.0002	0.0001	0	0	0	0	0	0	0	0	0	0	0	0	0
MC_006	Plume	1188	Concentration	0.0012	0.0158	321813	0.0004	0.0004	0.0003	0.0001	0	0	0	0	0	0	0.0001	0.0004	0.0005	0.0012	0.003	0.0033	0.0026	0.0016	0.0008	0.0006	0.0011	0.0006	0	0	0	0	0	0	0	0	0	0
MC_006	Plume	1189	Concentration	0.006	0.0029	290518	0	0	0.0001	0.0002	0.0004	0.001	0.0014	0.0017	0.0012	0.0006	0.0003	0.0001	0.0001	0.0002	0.0002	0.0005	0.0005	0.0003	0.0001	0	0	0	0	0	0	0	0	0	0	0	0	0
MC_006	Plume	1191	Concentration	0.0067	0.0057	397352	0	0	0.0001	0.0003	0.001	0.0018	0.0016	0.0012	0.0007	0.0005	0.0005	0.0004	0.0006	0.0009	0.0011	0.001	0.0005	0.0002	0	0	0	0	0	0	0	0	0	0	0	0	0	0
MC_006	Plume	1192	Concentration	0.0034	0.0156	504399	0.0006	0.0005	0.0004	0.0003	0.0002	0.0001	0.0001	0.0003	0.0009	0.0019	0.0027	0.0022	0.0014	0.0011	0.0013	0.0015	0.0012	0.0007	0.0005	0.0004	0.0005	0.0002	0	0	0	0	0	0	0	0	0	0
MC_006	Plume	1193	Concentration	0.004	0.0069	253612	0	0	0	0.0002	0.0006	0.0011	0.0009	0.0007	0.0005	0.0003	0.0003	0.0004	0.0007	0.001	0.0012	0.0014	0.0009	0.0005	0.0001	0	0	0	0	0.0001	0	0	0	0	0	0	0	0
MC_006	Plume	1194	Concentration	0.0046	0.0096	346339	0.0001	0.0001	0.0002	0.0003	0.0005	0.0008	0.0009	0.001	0.0007	0.0004	0.0003	0.0002	0.0003	0.0007	0.0012	0.0018	0.0016	0.0009	0.0006	0.0004	0.0007	0.0003	0.0001	0.0001	0	0	0	0	0	0	0	0
MC_006	Plume	1197	Concentration	0.0034	0.0075	219713	0.0004	0.0001	0.0001	0.0002	0.0004	0.0007	0.0007	0.0005	0.0003	0.0002	0.0002	0.0003	0.0003	0.0006	0.0013	0.0016	0.0011	0.0007	0.0004	0.0002	0.0004	0.0002	0	0	0	0	0	0	0	0	0	0
MC_006	Plume	1198	Concentration	0.0061	0.0116	324913	0	0	0	0.0001	0.0007	0.0018	0.0018	0.0012	0.0005	0.0003	0.0002	0.0002	0.0003	0.0004	0.0005	0.0007	0.0007	0.0008	0.0006	0.0003	0.0001	0.0002	0.0014	0.004	0.0007	0.0001	0	0	0	0	0	0.0001
MC_006	Plume	1199	Concentration	0.0016	0.0068	71345.6	0	0	0	0	0	0.0002	0.0005	0.0005	0.0004	0.0004	0.0004	0.0004	0.0003	0.0006	0.0012	0.0015	0.0009	0.0004	0.0002	0.0001	0.0003	0.0001	0	0	0	0	0	0	0	0	0	0
MC_006	Plume	1201	Concentration	0.0241	0.0547	1.40936e+06	0	0.0001	0.0003	0.0013	0.0036	0.0051	0.0045	0.0049	0.0043	0.0026	0.0015	0.0008	0.0006	0.0007	0.0012	0.0019	0.0016	0.0012	0.0006	0.0003	0.0001	0.0002	0.0008	0.002	0.0024	0.0031	0.0047	0.0075	0.0094	0.0059	0.0031	0.0025
MC_006	Plume	1202	Concentration	0.0012	0.0104	240719	0.0003	0.0002	0.0002	0.0002	0.0001	0.0001	0.0001	0	0	0	0	0.0001	0.0002	0.0005	0.0016	0.0024	0.0023	0.0013	0.0006	0.0004	0.0007	0.0003	0	0	0	0	0	0	0	0	0	0
MC_006	Plume	1204	Concentration	0.0117	0.0077	760808	0.0001	0.0001	0.0002	0.0007	0.0018	0.0025	0.0022	0.0022	0.0019	0.0012	0.0006	0.0004	0.0004	0.0005	0.0007	0.001	0.0009	0.0006	0.0003	0.0002	0.0001	0.0001	0.0001	0.0001	0	0	0	0	0	0	0.0001	0.0004
MC_006	Plume	1205	Concentration	0.0047	0.0113	577243	0.0003	0.0003	0.0005	0.0006	0.0008	0.0007	0.0005	0.0005	0.0005	0.0004	0.0003	0.0003	0.0002	0.0005	0.0013	0.0019	0.002	0.0014	0.0009	0.0008	0.001	0.0003	0	0	0	0	0	0	0	0	0	0
MC_006	Plume	1208	Concentration	0.0046	0.0101	680235	0.0013	0.0006	0.0006	0.0006	0.0007	0.0004	0.0002	0.0001	0.0001	0.0001	0.0001	0.0001	0.0002	0.0005	0.0013	0.0019	0.0019	0.0013	0.0008	0.0007	0.0009	0.0003	0	0	0	0	0	0	0	0	0	0
MC_006	Plume	1209	Concentration	0.0026	0.0098	445160	0.0003	0.0003	0.0005	0.0005	0.0004	0.0002	0.0001	0.0001	0.0002	0.0002	0.0002	0.0003	0.0003	0.0004	0.0008	0.0015	0.0018	0.0011	0.0007	0.0008	0.0012	0.0005	0	0	0	0	0	0	0	0	0	0
MC_006	Plume	1210	Concentration	0.0096	0.0061	726595	0	0.0001	0.0002	0.0008	0.0019	0.0024	0.0019	0.0014	0.0009	0.0005	0.0003	0.0003	0.0004	0.0007	0.0009	0.001	0.0008	0.0005	0.0002	0.0001	0	0	0.0001	0.0002	0	0	0	0	0	0	0	0.0001
MC_006	Plume	1211	Concentration	0.0086	0.0067	585012	0	0.0001	0.0003	0.0006	0.0013	0.0016	0.0013	0.0015	0.0019	0.001	0.0004	0.0003	0.0004	0.0006	0.0008	0.0008	0.0007	0.0005	0.0003	0.0001	0	0	0.0002	0.0004	0.0001	0	0	0	0	0	0	0.0001
MC_006	Plume	1213	Concentration	0.004	0.0058	190552	0	0	0	0.0001	0.0004	0.0009	0.001	0.001	0.0006	0.0003	0.0001	0.0001	0.0002	0.0006	0.0009	0.0013	0.001	0.0005	0.0002	0	0	0	0.0001	0.0003	0	0	0	0	0	0	0	0.0002
MC_006	Plume	1214	Concentration	0.0032	0.0163	349384	0.0001	0.0001	0.0002	0.0004	0.0007	0.0007	0.0004	0.0003	0.0003	0.0004	0.0004	0.0004	0.0006	0.001	0.0017	0.002	0.0016	0.001	0.0006	0.0004	0.0006	0.0003	0.0006	0.0024	0.0011	0.0007	0.0003	0.0001	0.0001	0	0	0
MC_006	Plume	1217	Concentration	0.0056	0.0038	336215	0	0	0	0.0002	0.0009	0.0019	0.0016	0.0008	0.0002	0.0001	0.0001	0.0001	0.0002	0.0003	0.0006	0.0007	0.0007	0.0004	0.0001	0	0	0	0.0001	0.0002	0.0001	0	0	0	0	0	0	0.0001
MC_006	Plume	1218	Concentration	0.0006	0.0083	163926	0.0003	0.0002	0.0001	0	0	0	0	0	0	0	0	0	0.0001	0.0004	0.0013	0.0017	0.0016	0.0009	0.0005	0.0004	0.0009	0.0005	0	0	0	0	0	0	0	0	0	0
MC_006	Plume	1219	Concentration	0.0048	0.0092	562415	0.0012	0.0004	0.0004	0.0006	0.0009	0.0006	0.0003	0.0002	0.0002	0.0001	0.0001	0.0001	0.0001	0.0002	0.0008	0.0016	0.0016	0.0011	0.0009	0.0008	0.0013	0.0005	0	0	0	0	0	0	0	0	0	0
MC_006	Plume	1220	Concentration	0.0015	0.0068	157433	0.0001	0.0001	0.0001	0.0001	0.0002	0.0003	0.0003	0.0002	0.0001	0.0001	0.0002	0.0002	0.0002	0.0003	0.0007	0.001	0.0011	0.0008	0.0005	0.0004	0.0007	0.0003	0	0	0	0	0	0	0	0	0	0.0003
MC_006	Plume	1221	Concentration	0.0118	0.0077	462115	0	0	0	0.0002	0.0007	0.0015	0.0023	0.0036	0.0035	0.0018	0.0009	0.0006	0.0007	0.0008	0.0008	0.0008	0.0005	0.0003	0.0002	0.0001	0	0	0.0001	0.0001	0	0	0	0	0	0	0	0
MC_006	Plume	1224	Concentration	0.0038	0.0136	482644	0.0001	0.0002	0.0004	0.0007	0.001	0.0007	0.0003	0.0002	0.0002	0.0002	0.0003	0.0005	0.0004	0.0005	0.001	0.0016	0.0017	0.0013	0.0012	0.0013	0.0022	0.0013	0.0001	0	0	0	0	0	0	0	0	0
MC_006	Plume	1225	Concentration	0.0044	0.0127	270577	0.0001	0.0001	0.0001	0.0002	0.0005	0.0007	0.0007	0.001	0.001	0.0005	0.0001	0.0001	0.0001	0.0002	0.0008	0.0014	0.0014	0.0009	0.0005	0.0005	0.0009	0.0005	0.0001	0.0001	0.0001	0.0001	0.0003	0.0013	0.0015	0.0006	0.0005	0.0002
MC_006	Plume	1226	Concentration	0.0183	0.01	1.24068e+06	0	0.0001	0.0004	0.0014	0.0031	0.0035	0.0031	0.0035	0.0032	0.0023	0.0014	0.0009	0.0009	0.0008	0.0007	0.0007	0.0005	0.0003	0.0002	0.0001	0	0.0001	0.0003	0.0005	0.0001	0	0	0	0	0	0.0001	0.0001
MC_006	Plume	1230	Concentration	0.0054	0.0181	374130	0.0005	0.0002	0.0002	0.0002	0.0005	0.0009	0.0009	0.001	0.001	0.0007	0.0004	0.0004	0.0006	0.0008	0.0012	0.0019	0.0021	0.0019	0.0013	0.0008	0.0008	0.0005	0.0013	0.0019	0.001	0.0004	0.0001	0	0	0	0	0
MC_006	Plume	1231	Concentration	0.0085	0.0208	672999	0.0003	0.0004	0.0005	0.0005	0.0007	0.001	0.0014	0.0021	0.0016	0.001	0.0009	0.0006	0.0006	0.0006	0.0007	0.001	0.0011	0.0011	0.0007	0.0004	0.0002	0.0003	0.0015	0.0032	0.0016	0.0012	0.0009	0.0005	0.0006	0.0007	0.0008	0.0006
MC_006	Plume	1232	Concentration	0.0065	0.0102	655413	0.0002	0.0003	0.0005	0.0007	0.001	0.0012	0.0012	0.001	0.0004	0.0002	0.0001	0.0001	0.0003	0.0005	0.001	0.0013	0.0011	0.0007	0.0004	0.0003	0.0002	0.0003	0.0011	0.0014	0.0005	0.0002	0	0	0	0	0.0002	0.0003
MC_006	Plume	1233	Concentration	0.0055	0.0119	428274	0.0002	0.0002	0.0002	0.0004	0.0008	0.0009	0.0007	0.001	0.0011	0.0009	0.0006	0.0004	0.0004	0.0007	0.0013	0.0017	0.0015	0.0011	0.0004	0.0001	0	0	0.0003	0.0008	0.0004	0.0005	0.0003	0.0001	0	0.0001	0.0001	0.0002
MC_006	Plume	1234	Concentration	0.0022	0.0092	417768	0.0005	0.0005	0.0004	0.0003	0.0002	0.0001	0.0001	0	0.0001	0.0001	0.0001	0.0001	0.0002	0.0004	0.001	0.0012	0.0014	0.0012	0.0009	0.0008	0.0013	0.0005	0	0	0	0	0	0	0	0	0	0
MC_006	Plume	1235	Concentration	0.0048	0.0109	361749	0.0001	0.0001	0.0001	0.0003	0.0008	0.0011	0.0009	0.0008	0.0006	0.0006	0.0005	0.0006	0.0008	0.001	0.0012	0.0014	0.0013	0.0009	0.0003	0.0001	0	0.0001	0.0005	0.001	0.0003	0.0001	0	0	0	0	0.0001	0.0001
MC_006	Plume	1236	Concentration	0.0053	0.0042	212698	0	0	0	0.0001	0.0004	0.001	0.0013	0.0017	0.0008	0.0002	0	0	0	0	0.0001	0.0003	0.0006	0.0008	0.0003	0.0001	0	0	0.0002	0.0011	0.0002	0.0001	0	0	0	0	0.0001	0.0001
MC_006	Plume	1237	Concentration	0.0084	0.0171	566367	0.0002	0.0002	0.0002	0.0004	0.0011	0.0016	0.0015	0.0015	0.0017	0.0015	0.0011	0.0008	0.0009	0.0009	0.0011	0.0013	0.0012	0.001	0.0008	0.0007	0.0007	0.0005	0.0011	0.0016	0.0008	0.0004	0.0002	0.0001	0.0001	0.0001	0.0001	0.0001
MC_006	Plume	1238	Concentration	0.0148	0.0301	1.06809e+06	0.0001	0.0002	0.0005	0.0012	0.0023	0.0028	0.0026	0.0028	0.0023	0.0016	0.0013	0.0011	0.0011	0.0011	0.0012	0.0013	0.0014	0.0012	0.0007	0.0005	0.0003	0.0005	0.002	0.0033	0.0022	0.0017	0.0014	0.0012	0.0017	0.0014	0.001	0.0009
MC_006	Plume	1239	Concentration	0.0094	0.0131	587807	0.0001	0.0002	0.0003	0.0005	0.0009	0.0012	0.0016	0.0024	0.0022	0.0013	0.0009	0.0008	0.001	0.001	0.0009	0.001	0.0009	0.0007	0.0004	0.0004	0.0003	0.0004	0.0011	0.0013	0.0004	0.0001	0	0	0	0	0.0001	0.0001
MC_006	Plume	1240	Concentration	0.0098	0.0137	801761	0.0002	0.0002	0.0004	0.0008	0.0015	0.0018	0.0018	0.0018	0.0013	0.0009	0.0007	0.0006	0.0007	0.0008	0.001	0.0013	0.0012	0.001	0.0006	0.0004	0.0004	0.0003	0.0008	0.0016	0.0007	0.0003	0.0001	0	0	0.0001	0.0001	0.0001
MC_006	Plume	1241	Concentration	0.0066	0.0108	498765	0.0001	0.0001	0.0002	0.0004	0.0011	0.0015	0.0012	0.0011	0.0009	0.0007	0.0005	0.0004	0.0006	0.0007	0.0009	0.0013	0.0012	0.0008	0.0003	0.0001	0	0.0001	0.0005	0.0013	0.0005	0.0003	0.0001	0	0	0.0001	0.0002	0.0002
MC_006	Plume	1242	Concentration	0.0079	0.0138	539821	0.0001	0.0001	0.0002	0.0005	0.0012	0.0015	0.0014	0.0016	0.0013	0.0009	0.0007	0.0006	0.0007	0.0009	0.0012	0.0016	0.0015	0.001	0.0004	0.0001	0	0.0001	0.0005	0.0012	0.0006	0.0004	0.0003	0.0001	0.0001	0.0002	0.0004	0.0003
MC_006	Plume	1243	Concentration	0.0112	0.0206	884442	0.0002	0.0003	0.0005	0.0009	0.0017	0.0021	0.0019	0.0019	0.0017	0.0013	0.001	0.0008	0.001	0.0013	0.0016	0.002	0.0018	0.0013	0.0007	0.0004	0.0002	0.0003	0.0009	0.0018	0.001	0.0007	0.0004	0.0002	0.0003	0.0005	0.0006	0.0005
MC_006	Plume	1244	Concentration	0.0103	0.0224	842493	0.0002	0.0003	0.0005	0.0008	0.0015	0.0018	0.0017	0.0019	0.0016	0.0013	0.0011	0.0009	0.001	0.0013	0.0017	0.0021	0.0019	0.0013	0.0007	0.0004	0.0002	0.0003	0.0009	0.0017	0.0012	0.0011	0.0009	0.0005	0.0004	0.0005	0.0005	0.0005
MC_006	Plume	1245	Concentration	0.0099	0.0181	692585	0.0001	0.0002	0.0003	0.0006	0.0014	0.0018	0.0018	0.002	0.0017	0.0013	0.0011	0.0009	0.0011	0.0013	0.0016	0.0019	0.0016	0.0011	0.0006	0.0004	0.0002	0.0003	0.0007	0.0014	0.0009	0.0006	0.0003	0.0002	0.0001	0.0001	0.0002	0.0002
MC_006	Plume	1246	Concentration	0.0074	0.0172	556661	0.0002	0.0001	0.0003	0.0006	0.0012	0.0014	0.0012	0.0013	0.0011	0.0008	0.0007	0.0006	0.0008	0.0011	0.0014	0.0019	0.0019	0.0015	0.0008	0.0004	0.0003	0.0003	0.0008	0.0015	0.0007	0.0005	0.0003	0.0001	0.0001	0.0002	0.0003	0.0002
MC_006	Plume	1247	Concentration	0.0105	0.0166	826464	0.0003	0.0003	0.0004	0.0008	0.0016	0.0019	0.0018	0.0019	0.0015	0.0012	0.0009	0.0007	0.0008	0.0011	0.0014	0.0018	0.0016	0.0011	0.0005	0.0002	0.0001	0.0001	0.0005	0.0011	0.0006	0.0004	0.0002	0.0002	0.0002	0.0006	0.0007	0.0006
MC_006	Plume	1248	Concentration	0.0092	0.0175	671920	0.0001	0.0002	0.0003	0.0006	0.0013	0.0018	0.0017	0.0018	0.0014	0.001	0.0008	0.0007	0.0008	0.001	0.0013	0.0017	0.0015	0.0011	0.0005	0.0003	0.0002	0.0002	0.0007	0.0014	0.0009	0.0007	0.0005	0.0004	0.0005	0.0005	0.0004	0.0004
MC_006	Plume	1249	Concentration	0.0095	0.0234	686371	0.0001	0.0002	0.0003	0.0006	0.0014	0.0018	0.0016	0.0018	0.0017	0.0014	0.0011	0.0009	0.0011	0.0013	0.0017	0.002	0.0018	0.0014	0.0007	0.0005	0.0004	0.0006	0.0015	0.0024	0.0016	0.0012	0.0007	0.0003	0.0002	0.0001	0.0002	0.0003
MC_006	Plume	1250	Concentration	0.009	0.0188	659471	0.0001	0.0002	0.0003	0.0006	0.0012	0.0017	0.0016	0.0018	0.0015	0.001	0.0008	0.0006	0.0008	0.001	0.0014	0.0018	0.0016	0.0012	0.0006	0.0004	0.0002	0.0002	0.0007	0.0014	0.0009	0.0009	0.0009	0.0007	0.0005	0.0005	0.0004	0.0003
MC_006	Plume	1251	Concentration	0.0141	0.0307	1.10502e+06	0.0004	0.0004	0.0006	0.001	0.0018	0.0025	0.0025	0.0026	0.0023	0.0018	0.0014	0.0011	0.0012	0.0014	0.0017	0.0022	0.0021	0.0017	0.0011	0.0008	0.0005	0.0006	0.0013	0.0023	0.0018	0.0015	0.0013	0.0011	0.001	0.0009	0.0009	0.001
MC_006	Plume	1252	Concentration	0.0134	0.041	1.32051e+06	0.0004	0.0005	0.0009	0.0015	0.0022	0.0021	0.0019	0.0021	0.0018	0.0013	0.0011	0.0009	0.001	0.0011	0.0015	0.002	0.0019	0.0013	0.0007	0.0004	0.0004	0.0005	0.0013	0.0025	0.0022	0.0023	0.0022	0.0021	0.003	0.0043	0.0042	0.0028
MC_006	Plume	1253	Concentration	0.0089	0.0177	662176	0.0002	0.0002	0.0003	0.0006	0.0013	0.0017	0.0016	0.0017	0.0013	0.001	0.0007	0.0006	0.0007	0.0009	0.0012	0.0017	0.0016	0.0012	0.0006	0.0003	0.0001	0.0002	0.001	0.0021	0.0012	0.0008	0.0005	0.0002	0.0002	0.0003	0.0003	0.0003
MC_006	Plume	1254	Concentration	0.0072	0.0121	579904	0.0002	0.0002	0.0003	0.0005	0.001	0.0014	0.0013	0.0013	0.001	0.0007	0.0006	0.0005	0.0007	0.0009	0.0012	0.0017	0.0016	0.001	0.0003	0.0001	0	0	0.0003	0.0007	0.0005	0.0004	0.0002	0.0001	0.0001	0.0002	0.0002	0.0001
MC_006	Plume	1255	Concentration	0.0085	0.0221	692391	0.0002	0.0002	0.0004	0.0007	0.0012	0.0015	0.0015	0.0016	0.0012	0.0009	0.0007	0.0006	0.0008	0.001	0.0014	0.0019	0.0019	0.0014	0.0006	0.0003	0.0001	0.0002	0.0009	0.002	0.0015	0.0013	0.0012	0.0009	0.0009	0.0007	0.0005	0.0004
MC_006	Plume	1256	Concentration	0.0082	0.0167	649445	0.0002	0.0002	0.0003	0.0006	0.0012	0.0015	0.0014	0.0015	0.0013	0.0009	0.0007	0.0005	0.0007	0.0009	0.0012	0.0016	0.0014	0.001	0.0004	0.0002	0.0001	0.0001	0.0005	0.0015	0.001	0.0011	0.001	0.0005	0.0004	0.0005	0.0003	0.0002
MC_006	Plume	1257	Concentration	0.0079	0.0159	592172	0.0002	0.0002	0.0003	0.0005	0.0011	0.0014	0.0014	0.0015	0.0013	0.0009	0.0007	0.0005	0.0007	0.0009	0.0012	0.0018	0.0018	0.0012	0.0005	0.0002	0.0001	0.0001	0.0006	0.0013	0.0008	0.0006	0.0004	0.0002	0.0003	0.0004	0.0004	0.0003
MC_006	Plume	1258	Concentration	0.0081	0.0145	671857	0.0003	0.0003	0.0003	0.0006	0.0012	0.0015	0.0014	0.0014	0.0011	0.0008	0.0007	0.0006	0.0008	0.001	0.0014	0.0018	0.0018	0.0012	0.0005	0.0002	0.0001	0.0001	0.0004	0.001	0.0006	0.0004	0.0002	0.0001	0.0001	0.0002	0.0003	0.0002
MC_006	Plume	1259	Concentration	0.0087	0.0141	684172	0.0002	0.0003	0.0004	0.0006	0.0012	0.0015	0.0016	0.0017	0.0012	0.0008	0.0007	0.0006	0.0007	0.0009	0.0012	0.0016	0.0016	0.0011	0.0005	0.0002	0.0001	0.0001	0.0005	0.0011	0.0006	0.0005	0.0003	0.0001	0.0001	0.0002	0.0003	0.0003
MC_006	Plume	1260	Concentration	0.0069	0.0124	545048	0.0003	0.0002	0.0003	0.0005	0.001	0.0012	0.0012	0.0012	0.001	0.0007	0.0005	0.0004	0.0005	0.0007	0.0011	0.0017	0.0017	0.0011	0.0004	0.0002	0.0001	0.0001	0.0004	0.0009	0.0005	0.0004	0.0003	0.0001	0.0001	0.0001	0.0002	0.0002
MC_006	Plume	1261	Concentration	0.0097	0.0189	792523	0.0003	0.0003	0.0005	0.0008	0.0013	0.0016	0.0016	0.0018	0.0015	0.0011	0.0008	0.0007	0.0007	0.0009	0.0012	0.0018	0.0018	0.0013	0.0006	0.0003	0.0002	0.0002	0.0007	0.0014	0.0011	0.001	0.0008	0.0005	0.0004	0.0005	0.0005	0.0004
MC_006	Plume	1262	Concentration	0.0076	0.0145	565122	0.0002	0.0002	0.0003	0.0005	0.001	0.0014	0.0014	0.0015	0.0011	0.0008	0.0007	0.0006	0.0006	0.0008	0.0011	0.0015	0.0015	0.0011	0.0005	0.0002	0.0001	0.0001	0.0005	0.0011	0.0008	0.0007	0.0006	0.0003	0.0003	0.0002	0.0002	0.0002
MC_006	Plume	1263	Concentration	0.0068	0.0136	576015	0.0004	0.0003	0.0003	0.0005	0.0009	0.0011	0.0011	0.0012	0.001	0.0007	0.0006	0.0005	0.0007	0.0009	0.0011	0.0015	0.0014	0.001	0.0004	0.0002	0.0001	0.0001	0.0005	0.0009	0.0005	0.0005	0.0004	0.0002	0.0003	0.0003	0.0004	0.0004
MC_006	Plume	1264	Concentration	0.0094	0.0232	814631	0.0005	0.0004	0.0005	0.0008	0.0013	0.0015	0.0014	0.0016	0.0014	0.0011	0.0009	0.0007	0.0008	0.0009	0.0012	0.0016	0.0016	0.0012	0.0007	0.0004	0.0003	0.0004	0.0008	0.0014	0.001	0.0009	0.001	0.001	0.0013	0.0016	0.0014	0.001
MC_006	Plume	1265	Concentration	0.0071	0.0206	661167	0.0005	0.0003	0.0004	0.0006	0.001	0.0011	0.0011	0.0011	0.001	0.0007	0.0006	0.0005	0.0006	0.0007	0.001	0.0013	0.0013	0.001	0.0006	0.0004	0.0003	0.0003	0.001	0.0021	0.0016	0.0013	0.0012	0.0008	0.0009	0.0009	0.0008	0.0007
MC_006	Plume	1266	Concentration	0.0054	0.015	458981	0.0004	0.0003	0.0003	0.0004	0.0007	0.0008	0.0008	0.0009	0.0008	0.0006	0.0005	0.0005	0.0006	0.0007	0.001	0.0013	0.0013	0.001	0.0005	0.0003	0.0002	0.0003	0.0007	0.0014	0.0009	0.0008	0.0006	0.0004	0.0004	0.0004	0.0003	0.0003
MC_006	Plume	1267	Concentration	0.006	0.013	485667	0.0004	0.0002	0.0003	0.0004	0.0007	0.001	0.001	0.0011	0.0009	0.0007	0.0005	0.0004	0.0005	0.0007	0.0009	0.0011	0.0011	0.0009	0.0004	0.0002	0.0001	0.0002	0.0006	0.0012	0.0008	0.0007	0.0006	0.0003	0.0003	0.0003	0.0003	0.0002
MC_006	Plume	1268	Concentration	0.0089	0.0205	729329	0.0004	0.0003	0.0004	0.0007	0.0012	0.0015	0.0015	0.0016	0.0013	0.001	0.0007	0.0006	0.0006	0.0008	0.0011	0.0013	0.0013	0.001	0.0006	0.0003	0.0003	0.0003	0.0009	0.0017	0.0011	0.0009	0.0007	0.0007	0.001	0.0013	0.0012	0.0011
MC_006	Plume	1269	Concentration	0.0059	0.0114	467306	0.0003	0.0002	0.0002	0.0004	0.0007	0.001	0.001	0.0011	0.001	0.0007	0.0005	0.0004	0.0005	0.0006	0.0009	0.0013	0.0013	0.001	0.0004	0.0002	0.0002	0.0001	0.0005	0.001	0.0006	0.0004	0.0003	0.0001	0.0001	0.0001	0.0001	0.0001
MC_006	Plume	1270	Concentration	0.0067	0.0139	531310	0.0002	0.0002	0.0003	0.0005	0.0009	0.0012	0.0011	0.0012	0.0011	0.0008	0.0006	0.0005	0.0006	0.0008	0.0011	0.0015	0.0015	0.001	0.0004	0.0002	0.0001	0.0002	0.0005	0.0012	0.0009	0.0007	0.0005	0.0002	0.0002	0.0002	0.0001	0.0001
MC_006	Plume	1271	Concentration	0.007	0.0178	535437	0.0002	0.0002	0.0003	0.0005	0.0009	0.0012	0.0013	0.0013	0.0011	0.0008	0.0006	0.0005	0.0007	0.001	0.0012	0.0016	0.0015	0.0012	0.0006	0.0003	0.0001	0.0002	0.0007	0.0015	0.001	0.0009	0.0008	0.0006	0.0007	0.0006	0.0004	0.0003
MC_006	Plume	1272	Concentration	0.0094	0.0213	751471	0.0004	0.0003	0.0004	0.0007	0.0012	0.0016	0.0016	0.0017	0.0015	0.0011	0.0008	0.0006	0.0007	0.0009	0.0012	0.0015	0.0015	0.0011	0.0005	0.0003	0.0002	0.0002	0.0007	0.0014	0.001	0.001	0.0009	0.0006	0.0008	0.0017	0.0017	0.0009
MC_006	Plume	1273	Concentration	0.0062	0.0125	492553	0.0003	0.0002	0.0003	0.0004	0.0008	0.0011	0.0011	0.0011	0.0009	0.0006	0.0004	0.0004	0.0005	0.0006	0.0009	0.0014	0.0015	0.0011	0.0004	0.0002	0.0001	0.0001	0.0005	0.0011	0.0006	0.0005	0.0004	0.0002	0.0002	0.0003	0.0003	0.0002
MC_006	Plume	1274	Concentration	0.0086	0.0145	683956	0.0002	0.0002	0.0004	0.0007	0.0012	0.0015	0.0015	0.0016	0.0013	0.001	0.0007	0.0005	0.0006	0.0007	0.001	0.0014	0.0015	0.0011	0.0005	0.0003	0.0002	0.0002	0.0006	0.0011	0.0007	0.0006	0.0004	0.0003	0.0003	0.0003	0.0003	0.0002
MC_006	Plume	1275	Concentration	0.007	0.0157	558963	0.0002	0.0002	0.0003	0.0005	0.001	0.0012	0.0012	0.0013	0.0011	0.0008	0.0006	0.0005	0.0006	0.0008	0.0011	0.0017	0.0017	0.0012	0.0005	0.0002	0.0001	0.0001	0.0005	0.0012	0.0008	0.0008	0.0006	0.0004	0.0004	0.0004	0.0004	0.0003
MC_006	Plume	1276	Concentration	0.0173	0.0178	1.40751e+06	0.0004	0.0005	0.0008	0.0014	0.0024	0.003	0.0029	0.0031	0.0028	0.002	0.0014	0.0009	0.0009	0.001	0.0013	0.0017	0.0017	0.0012	0.0005	0.0003	0.0002	0.0002	0.0006	0.001	0.0006	0.0005	0.0003	0.0002	0.0003	0.0003	0.0003	0.0004
MC_006	Plume	1277	Concentration	0.2853	0.0714	2.72455e+07	0.0066	0.0106	0.019	0.0322	0.0462	0.048	0.0431	0.043	0.0366	0.0245	0.014	0.0075	0.0045	0.0033	0.0029	0.003	0.0027	0.0019	0.001	0.0005	0.0003	0.0003	0.0006	0.0013	0.0009	0.0007	0.0004	0.0002	0.0002	0.0002	0.0002	0.0003
MC_006	Plume	1278	Concentration	1.478	0.3207	1.40778e+08	0.0342	0.0552	0.0982	0.1659	0.2368	0.247	0.2234	0.2246	0.1927	0.1288	0.0727	0.0378	0.0212	0.0138	0.0105	0.0087	0.0069	0.0046	0.003	0.0019	0.0013	0.001	0.0011	0.0014	0.0011	0.0009	0.0007	0.0005	0.0005	0.0005	0.0007	0.0011
MC_006	Plume	1279	Concentration	3.7145	0.8308	3.5153e+08	0.0861	0.1381	0.2445	0.4118	0.5878	0.6173	0.5635	0.5709	0.4945	0.3332	0.1892	0.0988	0.0553	0.0356	0.0264	0.0212	0.0165	0.0114	0.0081	0.0054	0.0039	0.003	0.0027	0.0027	0.0023	0.0021	0.002	0.0018	0.0018	0.0019	0.0022	0.0033
MC_006	Plume	1280	Concentration	7.4215	1.766	6.88768e+08	0.1659	0.2664	0.4722	0.8001	1.1506	1.2242	1.1354	1.1721	1.0346	0.7089	0.4082	0.215	0.1207	0.0773	0.0564	0.0441	0.0338	0.0234	0.0169	0.0113	0.0081	0.0061	0.0051	0.0044	0.0036	0.0032	0.0028	0.0024	0.0024	0.0027	0.0034	0.0058
MC_006	Plume	1281	Concentration	4.7605	1.1711	4.37409e+08	0.1042	0.1675	0.2973	0.5061	0.7317	0.7843	0.7326	0.7613	0.6755	0.465	0.2689	0.142	0.08	0.0513	0.0375	0.0295	0.0227	0.0158	0.0114	0.0077	0.0056	0.0043	0.0038	0.0034	0.0029	0.0026	0.0023	0.002	0.0021	0.0024	0.0031	0.0048
MC_006	Plume	1282	Concentration	6.2562	1.6329	5.6524e+08	0.1324	0.2132	0.3793	0.6494	0.945	1.0238	0.9685	1.0223	0.9223	0.6446	0.3776	0.2012	0.1138	0.073	0.0533	0.0415	0.0317	0.022	0.0159	0.0106	0.0077	0.0058	0.0049	0.0042	0.0035	0.0031	0.0028	0.0024	0.0023	0.0025	0.0032	0.0053
MC_006	Plume	1283	Concentration	6.1356	1.6178	5.53839e+08	0.1296	0.2087	0.3714	0.6361	0.9258	1.0037	0.9504	1.004	0.9059	0.6337	0.3718	0.1985	0.1126	0.0726	0.0532	0.0416	0.032	0.0224	0.0163	0.011	0.008	0.0061	0.0054	0.0047	0.0039	0.0034	0.0029	0.0026	0.0026	0.0029	0.0037	0.0059
MC_006	Plume	1284	Concentration	5.6117	1.5115	5.0303e+08	0.1168	0.1882	0.3355	0.5762	0.8412	0.9153	0.8705	0.9259	0.8421	0.5926	0.3492	0.1868	0.1061	0.0683	0.0499	0.0389	0.0297	0.0206	0.0149	0.01	0.0072	0.0054	0.0046	0.004	0.0033	0.0028	0.0025	0.0022	0.0021	0.0024	0.003	0.005
MC_006	Plume	1285	Concentration	4.7132	1.2596	4.23214e+08	0.0979	0.1581	0.2824	0.4856	0.7092	0.7706	0.7312	0.7754	0.7028	0.4934	0.2904	0.1552	0.0882	0.0568	0.0415	0.0325	0.0248	0.0172	0.0124	0.0083	0.0059	0.0045	0.0039	0.0035	0.0029	0.0025	0.0023	0.002	0.002	0.0022	0.0028	0.0044
MC_006	Plume	1286	Concentration	1.6773	0.4489	1.49561e+08	0.0346	0.0556	0.0992	0.1709	0.2506	0.2742	0.2617	0.2783	0.2522	0.1767	0.1034	0.0549	0.031	0.02	0.0147	0.0118	0.0091	0.0062	0.0042	0.0027	0.0019	0.0015	0.0015	0.0016	0.0012	0.001	0.0008	0.0007	0.0007	0.0008	0.001	0.0015
MC_006	Plume	1287	Concentration	1.0309	0.28	9.29344e+07	0.022	0.0353	0.0624	0.1063	0.1545	0.1678	0.1597	0.1696	0.1533	0.1075	0.0633	0.0339	0.0194	0.0127	0.0096	0.008	0.0063	0.0043	0.0029	0.0018	0.0013	0.001	0.001	0.0012	0.001	0.0009	0.0007	0.0006	0.0005	0.0006	0.0006	0.0009
MC_006	Plume	1288	Concentration	0.2553	0.0769	2.27775e+07	0.005	0.0082	0.015	0.0263	0.0391	0.0425	0.0398	0.0419	0.0375	0.026	0.0151	0.0081	0.0049	0.0034	0.0029	0.0028	0.0022	0.0014	0.0008	0.0005	0.0005	0.0005	0.0007	0.0012	0.0011	0.0009	0.0008	0.0005	0.0005	0.0006	0.0008	0.0007
MC_006	Plume	1289	Concentration	0.7262	0.1822	6.80751e+07	0.0163	0.0263	0.0469	0.0797	0.1146	0.1207	0.1106	0.1129	0.0982	0.0667	0.0384	0.0204	0.0118	0.008	0.0064	0.0056	0.0046	0.0032	0.0021	0.0014	0.001	0.0008	0.001	0.0014	0.0013	0.0013	0.0014	0.0012	0.0012	0.0012	0.0009	0.0009
MC_006	Plume	1290	Concentration	0.5457	0.1396	5.04475e+07	0.0122	0.0195	0.0344	0.0583	0.0843	0.0902	0.084	0.0867	0.0761	0.0521	0.0301	0.016	0.0093	0.0063	0.005	0.0044	0.0036	0.0024	0.0016	0.001	0.0007	0.0006	0.0008	0.001	0.0008	0.0007	0.0007	0.0005	0.0005	0.0005	0.0004	0.0006
MC_006	Plume	1291	Concentration	0.4171	0.1055	3.90889e+07	0.0095	0.0153	0.0269	0.0455	0.0655	0.0695	0.0639	0.0649	0.0561	0.0379	0.0217	0.0115	0.0068	0.0048	0.004	0.0037	0.0031	0.0021	0.0013	0.0008	0.0006	0.0005	0.0007	0.0012	0.001	0.001	0.0008	0.0005	0.0004	0.0003	0.0003	0.0005
MC_006	Plume	1292	Concentration	0.3084	0.0864	2.7634e+07	0.0063	0.0101	0.0182	0.0318	0.0471	0.0513	0.0482	0.0505	0.0449	0.0311	0.0181	0.0096	0.0057	0.0039	0.0032	0.0029	0.0023	0.0014	0.0008	0.0005	0.0003	0.0003	0.0004	0.0007	0.0007	0.0008	0.0007	0.0005	0.0005	0.0006	0.0006	0.0008
MC_006	Plume	1293	Concentration	0.0782	0.0284	6.8295e+06	0.0015	0.0024	0.0044	0.0078	0.0119	0.0131	0.0124	0.0131	0.0116	0.0081	0.0048	0.0027	0.0018	0.0015	0.0015	0.0018	0.0016	0.0011	0.0005	0.0003	0.0002	0.0001	0.0003	0.0005	0.0003	0.0002	0.0003	0.0002	0.0002	0.0002	0.0001	0.0001
MC_006	Plume	1294	Concentration	0.1783	0.0567	1.58116e+07	0.0035	0.0057	0.0103	0.0181	0.0271	0.0297	0.028	0.0296	0.0263	0.0183	0.0107	0.0058	0.0035	0.0026	0.0022	0.0022	0.0019	0.0013	0.0007	0.0004	0.0003	0.0003	0.0005	0.0009	0.0008	0.0007	0.0007	0.0005	0.0005	0.0006	0.0006	0.0007
MC_006	Plume	1295	Concentration	0.0461	0.0311	4.15514e+06	0.0009	0.0014	0.0027	0.0049	0.0076	0.0081	0.0072	0.0072	0.0061	0.0041	0.0025	0.0015	0.0012	0.0013	0.0015	0.0019	0.0017	0.0012	0.0006	0.0004	0.0003	0.0003	0.0008	0.0016	0.0013	0.0014	0.0014	0.0013	0.0012	0.0012	0.0012	0.0012
MC_006	Plume	1296	Concentration	0.1395	0.0429	1.25102e+07	0.0028	0.0045	0.0082	0.0144	0.0215	0.0235	0.0218	0.0227	0.0201	0.0139	0.0081	0.0044	0.0028	0.0021	0.002	0.002	0.0016	0.001	0.0005	0.0003	0.0002	0.0002	0.0004	0.0008	0.0007	0.0005	0.0003	0.0002	0.0002	0.0002	0.0002	0.0003
MC_006	Plume	1297	Concentration	0.1146	0.035	9.91082e+06	0.0021	0.0034	0.0063	0.0113	0.0172	0.0191	0.0182	0.0194	0.0176	0.0123	0.0072	0.0038	0.0024	0.0018	0.0016	0.0018	0.0016	0.0009	0.0003	0.0001	0.0001	0.0001	0.0001	0.0003	0.0002	0.0002	0.0001	0	0	0	0	0.0001
MC_006	Plume	1298	Concentration	0.0638	0.0249	5.73635e+06	0.0012	0.002	0.0038	0.0067	0.0101	0.011	0.0101	0.0103	0.0086	0.0057	0.0033	0.0018	0.0012	0.0011	0.0012	0.0014	0.0012	0.0009	0.0004	0.0002	0.0001	0.0001	0.0005	0.001	0.0008	0.0008	0.0007	0.0006	0.0006	0.0005	0.0004	0.0004
MC_006	Plume	1299	Concentration	0.0863	0.0301	7.90207e+06	0.0015	0.0025	0.0051	0.0097	0.015	0.0154	0.0131	0.013	0.011	0.0072	0.0041	0.0022	0.0014	0.0011	0.0011	0.0014	0.0014	0.001	0.0004	0.0003	0.0003	0.0002	0.0004	0.0007	0.0006	0.0007	0.0009	0.0008	0.0009	0.0011	0.0009	0.001
MC_006	Plume	1300	Concentration	0.0211	0.0187	2.03853e+06	0.0003	0.0006	0.0014	0.0025	0.0041	0.0038	0.0029	0.003	0.0025	0.0016	0.001	0.0006	0.0006	0.0008	0.001	0.0013	0.0011	0.0005	0.0001	0	0	0	0	0.0002	0.0003	0.0009	0.0022	0.0025	0.0022	0.0013	0.0004	0.0001
MC_006	Plume	1301	Concentration	0.0081	0.023	587517	0.0002	0.0002	0.0003	0.0006	0.0011	0.0013	0.0013	0.0016	0.0015	0.0012	0.0009	0.0007	0.0007	0.0009	0.0012	0.0015	0.0014	0.0011	0.0007	0.0005	0.0004	0.0004	0.0006	0.0012	0.0012	0.0015	0.0014	0.0011	0.0009	0.001	0.0012	0.0013
MC_006	Plume	1302	Concentration	0.0154	0.009	1.23001e+06	0.0002	0.0004	0.0007	0.0013	0.0021	0.0024	0.0025	0.0031	0.0027	0.0017	0.0011	0.0007	0.0007	0.0007	0.001	0.0012	0.0009	0.0004	0.0001	0	0	0	0.0001	0.0002	0.0001	0.0001	0	0	0	0	0	0
MC_006	Plume	1303	Concentration	0.0046	0.0163	377368	0.0001	0.0001	0.0002	0.0004	0.0005	0.0006	0.0007	0.001	0.001	0.0013	0.0017	0.0016	0.0014	0.0013	0.001	0.0008	0.0006	0.0003	0.0001	0	0	0	0.0001	0.0005	0.0006	0.0011	0.0013	0.0009	0.0008	0.0006	0.0002	0.0001
MC_006	Plume	1304	Concentration	0.0004	0.0056	74322.1	0.0001	0.0001	0.0001	0.0001	0	0	0	0	0	0	0	0	0	0	0.0001	0.0003	0.0005	0.0008	0.0009	0.0011	0.0015	0.0004	0	0	0	0	0	0	0	0	0	0
MC_006	Plume	1305	Concentration	0.002	0.0054	254254	0.0001	0.0002	0.0002	0.0002	0.0003	0.0004	0.0003	0.0002	0.0001	0.0001	0.0001	0.0002	0.0003	0.0005	0.0007	0.0011	0.001	0.0005	0.0002	0.0002	0.0003	0.0002	0	0	0	0	0	0	0	0	0	0
MC_006	Plume	1306	Concentration	0.0024	0.0045	324157	0.0004	0.0003	0.0003	0.0002	0.0002	0.0002	0.0003	0.0003	0.0002	0.0002	0.0002	0.0002	0.0002	0.0004	0.0007	0.0009	0.0005	0.0002	0.0001	0.0002	0.0003	0.0002	0.0001	0	0	0	0	0	0.0001	0	0	0
MC_006	Plume	1307	Concentration	0.0028	0.0124	233449	0.0002	0.0001	0.0002	0.0002	0.0003	0.0004	0.0004	0.0005	0.0005	0.0006	0.0005	0.0005	0.0006	0.0009	0.0012	0.0013	0.0011	0.0007	0.0003	0.0002	0.0002	0.0002	0.0003	0.001	0.0008	0.0007	0.0006	0.0002	0.0002	0.0001	0.0001	0.0001
MC_006	Plume	1308	Concentration	0.0043	0.0143	359816	0.0003	0.0002	0.0002	0.0004	0.0006	0.0007	0.0006	0.0007	0.0006	0.0004	0.0003	0.0003	0.0004	0.0005	0.0007	0.0009	0.0008	0.0007	0.0008	0.0011	0.0014	0.0013	0.0007	0.0007	0.0007	0.0007	0.0006	0.0004	0.0003	0.0002	0.0002	0.0002
MC_006	Plume	1309	Concentration	0.0033	0.0163	331066	0.0003	0.0002	0.0002	0.0003	0.0004	0.0004	0.0004	0.0005	0.0006	0.0006	0.0005	0.0005	0.0005	0.0006	0.0007	0.0008	0.0008	0.0008	0.0009	0.0012	0.002	0.0017	0.0006	0.0004	0.0004	0.0004	0.0004	0.0005	0.0007	0.0007	0.0004	0.0002
MC_006	Plume	1310	Concentration	0.0023	0.0109	284388	0.0002	0.0002	0.0003	0.0003	0.0004	0.0003	0.0002	0.0002	0.0002	0.0002	0.0002	0.0003	0.0003	0.0005	0.0006	0.0006	0.0005	0.0004	0.0004	0.0007	0.0012	0.0013	0.0005	0.0004	0.0005	0.0003	0.0002	0.0003	0.0008	0.0003	0.0002	0.0002
MC_006	Plume	1311	Concentration	0.0033	0.0168	419445	0.0005	0.0004	0.0003	0.0003	0.0003	0.0003	0.0003	0.0004	0.0005	0.0005	0.0008	0.0008	0.0008	0.0008	0.0009	0.001	0.0008	0.0006	0.0006	0.0009	0.0012	0.0009	0.0003	0.0003	0.0005	0.0007	0.0008	0.0009	0.0011	0.0009	0.0005	0.0002
MC_006	Plume	1312	Concentration	0.0012	0.0082	155678	0.0002	0.0001	0.0001	0.0001	0.0001	0.0001	0.0001	0.0002	0.0002	0.0001	0	0.0001	0.0003	0.0006	0.0013	0.0018	0.0013	0.0009	0.0004	0.0004	0.0004	0.0002	0.0001	0.0002	0.0001	0	0	0	0	0	0	0
MC_006	Plume	1313	Concentration	0.0078	0.0071	334997	0	0	0	0.0001	0.0006	0.0015	0.0017	0.002	0.0019	0.0011	0.0005	0.0003	0.0004	0.0004	0.0006	0.0009	0.0008	0.0005	0.0001	0	0	0	0.0002	0.0007	0.0004	0.0002	0	0	0	0	0	0

## Sheet: Readme
LISST Particle Concentration, Plume Cast MC_006, Discharge Depth Range 1151-1350m, Fig 2, Tables S3
Dowd M.H., Assad V.E., Cazares-Nuesser A.E., Drazen J.C., Goetze E., White A.E., and Popp B.N. (2025) Deep-sea mining discharge can disrupt midwater food webs. Nature Communications
Description	Units
Cast ID	text, #
Background or Plume Cast Type	text
Depth	#
Particle Concentration Parameter	#
Small 1.25-6 µm Size Fraction Concentration	text
Large 6 - 250 µm Size Fraction Concentration	text
Total Particle Concentration	#
1.35-1.6 µm Size Fraction Concentration	#
1.6-1.89 µm Size Fraction Concentration	#
1.89-2.23 µm Size Fraction Concentration	#
2.23-2.63 µm Size Fraction Concentration	#
2.63-3.11 µm Size Fraction Concentration	#
3.11-3.67 µm Size Fraction Concentration	#
3.67-4.33 µm Size Fraction Concentration	#
4.33-5.11 µm Size Fraction Concentration	#
5.11-6.03 µm Size Fraction Concentration	#
6.03-7.11 µm Size Fraction Concentration	#
7.11-8.39 µm Size Fraction Concentration	#
8.39-9.9 µm Size Fraction Concentration	#
9.9-11.69 µm Size Fraction Concentration	#
11.69-13.79 µm Size Fraction Concentration	#
13.79-16.27 µm Size Fraction Concentration	#
16.27-19.2 µm Size Fraction Concentration	#
19.2-22.66 µm Size Fraction Concentration	#
22.66-26.74 µm Size Fraction Concentration	#
26.74-31.56 µm Size Fraction Concentration	#
31.56-37.24 µm Size Fraction Concentration	#
37.24-43.95 µm Size Fraction Concentration	#
43.95-51.86 µm Size Fraction Concentration	#
51.86-61.20 µm Size Fraction Concentration	#
61.20-72.21 µm Size Fraction Concentration	#
72.21-85.22 µm Size Fraction Concentration	#
85.22-100.57 µm Size Fraction Concentration	#
100.57-118.68 µm Size Fraction Concentration	#
118.68-140.04 µm Size Fraction Concentration	#
140.04-165.26 µm Size Fraction Concentration	#
165.26-195.02 µm Size Fraction Concentration	#
195.02-230.14 µm Size Fraction Concentration	#
>230.14 µm Size Fraction Concentration	#
