# Supplementary material for: Deep-sea mining discharge can disrupt midwater food webs
Source: Nat Commun. 2025 Nov 6;16:9575. doi: 10.1038/s41467-025-65411-w (PMC12592452; doi:10.1038/s41467-025-65411-w)
Supplement: Supplementary file 7 — Source Data [file 41467_2025_65411_MOESM7_ESM.zip › Source_Data/Source Data 2/HC_054.xlsx]

## Sheet: Data
Cast	Type	Depth	Parameter	Small	Large	LISST_TotPartConc	M1_35	M1_60	M1_89	M2_23	M2_63	M3_11	M3_67	M4_33	M5_11	M6_03	M7_11	M8_39	M9_90	M11_69	M13_79	M16_27	M19_20	M22_66	M26_74	M31_56	M37_24	M43_95	M51_86	M61_20	M72_21	M85_22	M100_57	M118_68	M140_04	M165_26	M195_02	M230_14
HC_054	Plume	1151	Concentration	0.0063	0.0223	556598	0.0004	0.0003	0.0003	0.0005	0.0008	0.001	0.0009	0.0009	0.0012	0.0011	0.0006	0.0003	0.0003	0.0003	0.0003	0.0003	0.0005	0.001	0.0023	0.0042	0.0059	0.0027	0.0005	0.0001	0.0001	0.0001	0.0002	0.0004	0.0005	0.0003	0.0002	0.0001
HC_054	Plume	1153	Concentration	0.0257	0.1428	3.0792e+06	0.0007	0.0011	0.0026	0.0044	0.0055	0.0037	0.0026	0.0026	0.0025	0.0022	0.0022	0.0018	0.0015	0.0017	0.0016	0.0016	0.0019	0.0027	0.0042	0.0062	0.0083	0.0066	0.0038	0.0036	0.005	0.0074	0.0117	0.0195	0.0207	0.0137	0.0088	0.0061
HC_054	Plume	1154	Concentration	0.0122	0.0154	647982	0.0001	0.0001	0.0002	0.0005	0.0013	0.002	0.0023	0.0031	0.0026	0.0014	0.0006	0.0003	0.0004	0.0005	0.0006	0.0006	0.0006	0.0007	0.0013	0.0022	0.0033	0.0014	0.0004	0.0003	0.0001	0	0	0	0.0001	0.0001	0.0002	0.0003
HC_054	Plume	1156	Concentration	0.0143	0.0094	638108	0	0	0	0.0003	0.0012	0.0026	0.0033	0.0039	0.003	0.0018	0.001	0.0006	0.0007	0.0008	0.0008	0.0006	0.0005	0.0004	0.0003	0.0002	0.0001	0.0001	0.0006	0.0007	0.0001	0	0	0	0	0	0	0.0001
HC_054	Plume	1157	Concentration	0.0092	0.0186	551467	0.0001	0.0001	0.0002	0.0005	0.001	0.0017	0.0016	0.0018	0.0022	0.0015	0.0006	0.0004	0.0002	0.0002	0.0003	0.0004	0.0005	0.001	0.0021	0.0035	0.0057	0.002	0.0002	0	0	0	0	0	0	0	0	0
HC_054	Plume	1158	Concentration	0.0088	0.0233	581302	0	0.0001	0.0002	0.0005	0.0013	0.002	0.0018	0.0016	0.0013	0.0009	0.0004	0.0003	0.0003	0.0005	0.0006	0.0006	0.0009	0.0019	0.0035	0.005	0.0059	0.0023	0.0002	0	0	0	0	0	0	0	0	0
HC_054	Plume	1159	Concentration	0.019	0.0112	904945	0	0	0.0002	0.0006	0.0016	0.0031	0.004	0.005	0.0045	0.0031	0.0019	0.001	0.0008	0.0009	0.001	0.0009	0.0006	0.0004	0.0002	0.0001	0	0	0.0001	0.0001	0	0	0	0	0	0	0	0.0001
HC_054	Plume	1160	Concentration	0.0083	0.0139	497224	0.0002	0.0002	0.0002	0.0003	0.0006	0.0015	0.0022	0.002	0.0011	0.0006	0.0004	0.0002	0.0001	0.0002	0.0002	0.0003	0.0004	0.0006	0.0012	0.0025	0.004	0.0025	0.0006	0.0001	0	0	0	0	0	0	0	0
HC_054	Plume	1161	Concentration	0.016	0.0096	851171	0	0	0.0001	0.0006	0.0021	0.0034	0.0032	0.0034	0.0032	0.0021	0.0011	0.0007	0.0008	0.0008	0.0009	0.0007	0.0005	0.0004	0.0002	0.0001	0	0.0001	0.0003	0.0003	0.0001	0	0	0	0	0	0.0001	0.0004
HC_054	Plume	1162	Concentration	0.0117	0.0157	613375	0.0001	0.0001	0.0001	0.0003	0.0011	0.0025	0.0031	0.0028	0.0016	0.0007	0.0003	0.0002	0.0001	0.0001	0.0001	0.0001	0.0002	0.0004	0.0011	0.0023	0.0051	0.0039	0.0009	0.0002	0	0	0	0	0	0	0	0
HC_054	Plume	1165	Concentration	0.0137	0.0142	739665	0	0.0001	0.0001	0.0005	0.0016	0.0028	0.0029	0.0029	0.0028	0.0021	0.0011	0.0005	0.0004	0.0006	0.0007	0.0007	0.0006	0.0008	0.0011	0.0016	0.0018	0.0008	0.0003	0.0003	0.0001	0	0	0	0.0001	0.0001	0.0002	0.0003
HC_054	Plume	1166	Concentration	0.1344	0.4097	9.17822e+06	0.001	0.0019	0.0042	0.0091	0.0164	0.021	0.0221	0.0276	0.0311	0.0285	0.0239	0.0186	0.0164	0.0165	0.0175	0.0179	0.0182	0.0204	0.0223	0.0249	0.0247	0.0237	0.0215	0.0203	0.0196	0.0179	0.0151	0.0129	0.0108	0.0081	0.0059	0.0041
HC_054	Plume	1169	Concentration	0.0302	0.0732	2.19724e+06	0.0009	0.0009	0.0011	0.0019	0.0031	0.0044	0.0053	0.0061	0.0065	0.0054	0.0036	0.0027	0.003	0.004	0.0048	0.0052	0.0055	0.0064	0.0078	0.0092	0.0091	0.0048	0.0013	0.0003	0.0001	0	0	0	0	0	0	0
HC_054	Plume	1171	Concentration	0.012	0.0146	657433	0	0	0.0001	0.0004	0.0016	0.0027	0.0023	0.0023	0.0026	0.0025	0.0016	0.0011	0.0013	0.0014	0.0013	0.001	0.0006	0.0004	0.0002	0.0002	0.0001	0.0001	0.0007	0.0011	0.0004	0.0001	0	0	0.0001	0.0001	0.0001	0.0002
HC_054	Plume	1172	Concentration	0.0449	0.0719	3.06268e+06	0.0008	0.001	0.0014	0.0026	0.0045	0.0069	0.0082	0.0093	0.0102	0.0089	0.0066	0.0051	0.0043	0.0042	0.0043	0.0043	0.0044	0.0048	0.0053	0.0057	0.0062	0.004	0.0017	0.0007	0.0004	0.0002	0.0002	0.0001	0.0001	0.0001	0.0001	0.0002
HC_054	Plume	1173	Concentration	0.023	0.0155	1.13178e+06	0	0	0.0001	0.0006	0.0025	0.0048	0.005	0.0052	0.0048	0.0035	0.0021	0.0012	0.0011	0.0012	0.0012	0.0009	0.0005	0.0003	0.0001	0.0001	0	0	0.0001	0.0002	0.0001	0.0001	0.0001	0.0002	0.0006	0.0007	0.0007	0.0005
HC_054	Plume	1174	Concentration	0.0106	0.0329	843473	0.0001	0.0002	0.0004	0.001	0.0018	0.002	0.0015	0.0015	0.0021	0.0021	0.0015	0.0009	0.0006	0.0005	0.0005	0.0006	0.0008	0.0011	0.0018	0.0033	0.0064	0.0058	0.0031	0.0019	0.0009	0.0003	0.0002	0.0002	0.0001	0.0001	0.0001	0.0001
HC_054	Plume	1175	Concentration	0.0122	0.021	693196	0.0006	0.0003	0.0002	0.0003	0.0009	0.0021	0.0027	0.0027	0.0024	0.0019	0.0013	0.0007	0.0006	0.0008	0.0008	0.0007	0.0007	0.0008	0.0013	0.0022	0.0045	0.0033	0.0007	0.0002	0.0001	0	0	0	0	0.0001	0.0001	0.0002
HC_054	Plume	1176	Concentration	0.0151	0.0191	939296	0.0001	0.0001	0.0002	0.0008	0.002	0.0036	0.0035	0.0027	0.0021	0.0015	0.001	0.0007	0.0005	0.0005	0.0004	0.0003	0.0004	0.0005	0.001	0.0019	0.0035	0.0022	0.0006	0.0002	0.0001	0.0001	0.0001	0.0005	0.0009	0.0007	0.0006	0.0009
HC_054	Plume	1180	Concentration	0.0152	0.0161	779103	0.0003	0.0002	0.0001	0.0004	0.0011	0.0029	0.0038	0.0035	0.0029	0.0023	0.0014	0.0009	0.0007	0.0006	0.0006	0.0005	0.0004	0.0004	0.0005	0.0009	0.002	0.0016	0.0009	0.0007	0.0003	0.0001	0.0001	0.0001	0.0001	0.0002	0.0004	0.0004
HC_054	Plume	1182	Concentration	0.0014	0.0082	163395	0.0004	0.0002	0.0001	0.0001	0.0001	0.0002	0.0002	0.0001	0	0	0	0	0	0	0	0	0	0.0001	0.0004	0.0011	0.003	0.0027	0.0008	0.0001	0	0	0	0	0	0	0	0
HC_054	Plume	1183	Concentration	0.0208	0.0169	1.00481e+06	0	0	0.0001	0.0005	0.0021	0.004	0.0041	0.0048	0.0052	0.0043	0.0026	0.0015	0.0011	0.001	0.0008	0.0006	0.0003	0.0002	0.0001	0	0	0	0.0001	0.0001	0	0	0	0.0001	0.0003	0.0005	0.0014	0.0019
HC_054	Plume	1186	Concentration	0.0168	0.0366	863959	0.0002	0.0002	0.0002	0.0004	0.0014	0.0029	0.0036	0.004	0.0039	0.0028	0.0016	0.001	0.001	0.0012	0.0012	0.0012	0.0013	0.0015	0.002	0.003	0.0045	0.0033	0.002	0.0017	0.0009	0.0006	0.0006	0.0007	0.0011	0.0015	0.0014	0.0005
HC_054	Plume	1187	Concentration	0.028	0.0738	2.34884e+06	0.0009	0.0011	0.0015	0.0021	0.003	0.0041	0.0047	0.0054	0.0052	0.004	0.0029	0.0021	0.0018	0.0021	0.0021	0.0018	0.0017	0.0021	0.0032	0.0047	0.0066	0.0059	0.0047	0.0047	0.0055	0.0053	0.004	0.003	0.002	0.0014	0.0013	0.0009
HC_054	Plume	1188	Concentration	0.0242	0.02	1.21174e+06	0	0	0.0002	0.0008	0.0025	0.0044	0.0053	0.0063	0.0047	0.0026	0.0016	0.0009	0.0006	0.0006	0.0006	0.0006	0.0004	0.0003	0.0002	0.0001	0.0001	0.0001	0.001	0.0024	0.0019	0.0014	0.0007	0.0004	0.0004	0.0008	0.0016	0.0007
HC_054	Plume	1190	Concentration	0.0172	0.0172	1.00411e+06	0.0013	0.0006	0.0003	0.0004	0.0009	0.003	0.0048	0.0036	0.0023	0.0014	0.0008	0.0006	0.0006	0.0009	0.0012	0.0011	0.0009	0.0009	0.0011	0.0019	0.0038	0.0017	0.0003	0	0	0	0	0	0	0	0	0
HC_054	Plume	1192	Concentration	0.0277	0.0191	1.50841e+06	0.0005	0.0003	0.0003	0.001	0.0028	0.0048	0.0056	0.0063	0.0061	0.0042	0.0023	0.0013	0.001	0.001	0.001	0.0009	0.0007	0.0006	0.0006	0.0007	0.0011	0.0006	0.0004	0.0004	0.0003	0.0002	0.0002	0.0002	0.0003	0.0005	0.0004	0.0002
HC_054	Plume	1196	Concentration	0.0198	0.0102	862643	0	0	0	0.0003	0.0014	0.0038	0.005	0.0054	0.0039	0.0024	0.0014	0.0008	0.0008	0.0009	0.0008	0.0006	0.0003	0.0002	0.0001	0	0	0	0.0001	0.0002	0.0001	0.0001	0.0001	0	0.0001	0.0002	0.0006	0.0004
HC_054	Plume	1197	Concentration	0.0151	0.0156	891716	0.0005	0.0002	0.0003	0.0007	0.0015	0.0026	0.0032	0.0033	0.0028	0.0019	0.0011	0.0006	0.0004	0.0005	0.0005	0.0004	0.0005	0.0007	0.0012	0.0021	0.0037	0.0017	0.0003	0	0	0	0	0	0	0	0	0
HC_054	Plume	1198	Concentration	0.0221	0.0162	1.22983e+06	0.0001	0.0001	0.0003	0.0009	0.0023	0.0042	0.0049	0.005	0.0043	0.0031	0.0015	0.0007	0.0004	0.0004	0.0004	0.0004	0.0004	0.0007	0.0012	0.0022	0.0033	0.0013	0.0002	0	0	0	0	0	0	0	0	0
HC_054	Plume	1200	Concentration	0.0169	0.0092	809048	0	0	0.0001	0.0004	0.0016	0.0036	0.004	0.0041	0.0031	0.0021	0.0012	0.0007	0.0006	0.0006	0.0006	0.0004	0.0002	0.0001	0.0001	0	0	0	0.0002	0.0005	0.0002	0.0001	0.0001	0	0.0001	0.0003	0.0007	0.0004
HC_054	Plume	1201	Concentration	0.01	0.0119	720641	0.0001	0.0001	0.0002	0.0007	0.0016	0.0027	0.0023	0.0015	0.0008	0.0003	0.0001	0	0	0	0.0001	0.0001	0.0002	0.0003	0.0007	0.0019	0.0048	0.0028	0.0005	0.0001	0	0	0	0	0	0	0	0
HC_054	Plume	1203	Concentration	0.0193	0.0145	1.0225e+06	0	0	0.0001	0.0006	0.0022	0.0042	0.0043	0.0041	0.0038	0.0029	0.0017	0.0009	0.0008	0.0009	0.001	0.0009	0.0007	0.0006	0.0004	0.0006	0.0013	0.0009	0.0004	0.0002	0.0001	0	0	0	0	0	0.0001	0.0001
HC_054	Plume	1205	Concentration	0.0658	0.1837	4.4022e+06	0.0003	0.0006	0.0014	0.0041	0.0104	0.0138	0.0116	0.0119	0.0117	0.0096	0.0079	0.0066	0.0062	0.0066	0.007	0.0061	0.0057	0.0056	0.0051	0.005	0.0047	0.0046	0.0047	0.0043	0.0042	0.0043	0.0063	0.0156	0.027	0.0234	0.0098	0.0034
HC_054	Plume	1206	Concentration	0.021	0.0085	953511	0	0	0.0001	0.0004	0.0015	0.0039	0.0054	0.0055	0.0042	0.0024	0.0012	0.0006	0.0003	0.0003	0.0003	0.0002	0.0002	0.0003	0.0003	0.0006	0.0011	0.0006	0.0001	0	0	0	0	0	0	0	0	0
HC_054	Plume	1210	Concentration	0.0199	0.0117	1.00491e+06	0	0	0.0001	0.0006	0.0021	0.0042	0.0045	0.0046	0.0038	0.0024	0.0012	0.0006	0.0005	0.0006	0.0005	0.0004	0.0003	0.0003	0.0004	0.0007	0.0014	0.0011	0.0003	0.0002	0.0001	0.0001	0	0	0	0.0001	0.0003	0.0002
HC_054	Plume	1211	Concentration	0.0203	0.0172	1.23936e+06	0.0002	0.0002	0.0003	0.0008	0.0023	0.0045	0.0047	0.0041	0.0032	0.0022	0.0013	0.0007	0.0005	0.0005	0.0005	0.0005	0.0004	0.0005	0.0006	0.0008	0.0015	0.0012	0.0006	0.0004	0.0002	0.0002	0.0003	0.0005	0.0009	0.0012	0.0011	0.0006
HC_054	Plume	1216	Concentration	0.0181	0.012	932458	0	0	0.0002	0.0007	0.002	0.0033	0.0036	0.0042	0.0041	0.0029	0.0017	0.001	0.0009	0.001	0.001	0.0007	0.0004	0.0002	0.0001	0.0001	0	0	0.0002	0.0003	0.0002	0.0002	0.0002	0.0002	0.0001	0.0002	0.0002	0.0002
HC_054	Plume	1217	Concentration	0.0208	0.0157	1.07786e+06	0	0	0.0001	0.0006	0.0023	0.0043	0.0044	0.0046	0.0045	0.0034	0.002	0.0012	0.001	0.001	0.0011	0.0008	0.0005	0.0003	0.0002	0.0001	0.0001	0.0001	0.0003	0.0007	0.0005	0.0004	0.0002	0.0001	0.0001	0.0003	0.0007	0.0006
HC_054	Plume	1218	Concentration	0.0174	0.0138	923195	0	0	0.0001	0.0006	0.0021	0.0037	0.0037	0.0037	0.0035	0.0026	0.0015	0.0009	0.0008	0.0009	0.001	0.0009	0.0006	0.0005	0.0003	0.0002	0.0001	0.0001	0.0004	0.0006	0.0004	0.0005	0.0006	0.0003	0.0002	0.0002	0.0001	0.0001
HC_054	Plume	1219	Concentration	0.0185	0.012	967999	0	0.0001	0.0002	0.0006	0.0021	0.0037	0.0039	0.0042	0.0037	0.0027	0.0016	0.0009	0.0008	0.0008	0.0009	0.0007	0.0005	0.0004	0.0003	0.0003	0.0004	0.0002	0.0002	0.0004	0.0002	0.0002	0.0001	0.0001	0	0.0001	0.0001	0.0001
HC_054	Plume	1220	Concentration	0.0309	0.0753	1.95945e+06	0.0005	0.0005	0.0007	0.0015	0.0034	0.0057	0.0062	0.0064	0.006	0.0046	0.0029	0.0018	0.0015	0.0015	0.0017	0.0017	0.0017	0.002	0.0026	0.0035	0.0047	0.0051	0.0055	0.0064	0.0065	0.0063	0.005	0.0033	0.0025	0.0021	0.0014	0.001
HC_054	Plume	1221	Concentration	0.0156	0.0159	894643	0.0001	0.0001	0.0002	0.0007	0.002	0.0035	0.0034	0.0031	0.0025	0.0017	0.001	0.0007	0.0007	0.0009	0.001	0.0009	0.0005	0.0002	0.0001	0.0001	0	0	0.0003	0.0012	0.001	0.0011	0.0011	0.0009	0.0009	0.0008	0.0004	0.0004
HC_054	Plume	1222	Concentration	0.0227	0.0232	1.31904e+06	0	0.0001	0.0004	0.0012	0.0029	0.0041	0.0041	0.0048	0.0051	0.0038	0.0023	0.0013	0.0011	0.0011	0.001	0.001	0.001	0.0012	0.0013	0.0017	0.0025	0.0023	0.001	0.0004	0.0001	0.0001	0	0	0	0	0	0
HC_054	Plume	1223	Concentration	0.0191	0.0081	1.10117e+06	0	0.0001	0.0003	0.001	0.0025	0.0034	0.0033	0.0041	0.0044	0.0029	0.0016	0.0009	0.0006	0.0005	0.0004	0.0003	0.0002	0.0001	0	0	0	0	0	0.0001	0	0	0	0	0	0.0001	0.0002	0.0002
HC_054	Plume	1225	Concentration	0.0202	0.0075	837550	0	0	0	0.0002	0.0011	0.0034	0.0054	0.0053	0.0048	0.0034	0.0016	0.0008	0.0006	0.0005	0.0003	0.0002	0.0001	0	0	0	0	0	0	0	0	0	0	0	0	0	0	0
HC_054	Plume	1227	Concentration	0.0194	0.0136	960832	0	0.0001	0.0002	0.0007	0.0019	0.0031	0.0037	0.0046	0.0051	0.0037	0.0021	0.0012	0.0008	0.0007	0.0007	0.0005	0.0004	0.0004	0.0005	0.0006	0.0008	0.0005	0.0003	0.0003	0.0001	0	0	0	0	0	0	0
HC_054	Plume	1228	Concentration	0.0074	0.0099	667296	0.0002	0.0002	0.0004	0.0007	0.0013	0.0016	0.0013	0.0009	0.0008	0.0006	0.0002	0.0001	0	0	0	0.0001	0.0002	0.0004	0.0009	0.0015	0.0033	0.0021	0.0004	0.0001	0	0	0	0	0	0	0	0
HC_054	Plume	1229	Concentration	0.0164	0.0065	915648	0.0001	0.0001	0.0002	0.0005	0.0018	0.0037	0.0039	0.0031	0.003	0.0023	0.0012	0.0008	0.0007	0.0006	0.0005	0.0003	0.0001	0	0	0	0	0	0	0	0	0	0	0	0	0	0	0
HC_054	Plume	1231	Concentration	0.0174	0.0123	927500	0.0001	0.0001	0.0001	0.0005	0.0017	0.0038	0.0041	0.0034	0.0036	0.0036	0.0027	0.0019	0.0015	0.0011	0.0008	0.0004	0.0002	0.0001	0	0	0	0	0	0	0	0	0	0	0	0	0	0
HC_054	Plume	1232	Concentration	0.0113	0.016	602058	0.0001	0.0001	0.0002	0.0004	0.0011	0.002	0.0023	0.0026	0.0025	0.0016	0.0009	0.0005	0.0004	0.0004	0.0004	0.0004	0.0004	0.0007	0.001	0.0015	0.0026	0.0022	0.0006	0.0003	0.0003	0.0005	0.0005	0.0004	0.0002	0.0001	0.0001	0
HC_054	Plume	1233	Concentration	0.0175	0.009	782609	0	0	0	0.0003	0.0016	0.0033	0.0035	0.0042	0.0046	0.0034	0.0017	0.0009	0.0007	0.0007	0.0006	0.0004	0.0002	0.0001	0.0001	0	0	0	0.0001	0.0001	0	0	0	0	0	0	0	0
HC_054	Plume	1234	Concentration	0.0164	0.0171	834631	0	0	0.0001	0.0005	0.0017	0.0033	0.0038	0.0039	0.0031	0.0021	0.0011	0.0006	0.0004	0.0005	0.0007	0.0007	0.0008	0.001	0.0013	0.0017	0.0026	0.0021	0.0007	0.0005	0.0002	0.0001	0	0	0	0	0	0
HC_054	Plume	1235	Concentration	0.0182	0.0144	1.04378e+06	0	0.0001	0.0002	0.0009	0.0024	0.0036	0.0036	0.0038	0.0036	0.0025	0.0014	0.0009	0.0008	0.0008	0.0008	0.0005	0.0003	0.0002	0.0001	0.0001	0	0	0.0001	0.0002	0.0001	0.0001	0.0001	0.0003	0.0006	0.0011	0.0018	0.0016
HC_054	Plume	1236	Concentration	0.017	0.0088	845726	0.0001	0.0001	0.0001	0.0005	0.0016	0.0032	0.0037	0.0039	0.0038	0.0027	0.0015	0.0009	0.0007	0.0007	0.0005	0.0004	0.0002	0.0001	0.0001	0.0001	0.0001	0.0001	0.0002	0.0003	0.0001	0.0001	0	0	0	0	0	0
HC_054	Plume	1237	Concentration	0.0198	0.0147	1.03294e+06	0.0001	0.0001	0.0002	0.0007	0.0021	0.0038	0.004	0.0044	0.0044	0.0033	0.002	0.0013	0.0011	0.001	0.0009	0.0007	0.0004	0.0003	0.0002	0.0002	0.0001	0.0001	0.0002	0.0004	0.0002	0.0002	0.0002	0.0005	0.0008	0.0004	0.0001	0.0001
HC_054	Plume	1238	Concentration	0.0175	0.0119	936119	0	0.0001	0.0002	0.0007	0.002	0.0034	0.0035	0.0038	0.0038	0.0028	0.0016	0.0009	0.0007	0.0006	0.0005	0.0004	0.0003	0.0002	0.0002	0.0002	0.0001	0.0002	0.0005	0.0007	0.0004	0.0003	0.0003	0.0003	0.0003	0.0002	0.0001	0.0001
HC_054	Plume	1239	Concentration	0.0168	0.0179	823382	0	0	0.0001	0.0004	0.0015	0.0031	0.0037	0.0041	0.0039	0.0029	0.0018	0.0011	0.0009	0.001	0.001	0.0009	0.0006	0.0005	0.0003	0.0002	0.0001	0.0001	0.0005	0.0009	0.0009	0.001	0.001	0.001	0.0006	0.0003	0.0002	0.0001
HC_054	Plume	1240	Concentration	0.0149	0.0143	766291	0	0	0.0001	0.0005	0.0016	0.003	0.0032	0.0033	0.0032	0.0024	0.0015	0.0009	0.0007	0.0007	0.0008	0.0006	0.0004	0.0004	0.0005	0.0006	0.0008	0.0008	0.0008	0.0011	0.0005	0.0003	0.0001	0.0001	0.0001	0	0.0001	0.0001
HC_054	Plume	1241	Concentration	0.0161	0.0157	819498	0.0001	0	0.0001	0.0005	0.0018	0.0033	0.0033	0.0035	0.0035	0.0026	0.0013	0.0008	0.0007	0.0008	0.0009	0.0008	0.0006	0.0005	0.0004	0.0004	0.0003	0.0004	0.0013	0.0018	0.0007	0.0003	0.0002	0.0002	0.0002	0.0001	0.0002	0.0002
HC_054	Plume	1242	Concentration	0.0148	0.0109	798314	0.0001	0.0001	0.0002	0.0005	0.0016	0.0029	0.003	0.0031	0.0033	0.0025	0.0014	0.0009	0.0008	0.0008	0.0009	0.0008	0.0006	0.0004	0.0003	0.0002	0.0001	0.0001	0.0003	0.0004	0.0001	0	0	0	0.0001	0	0.0001	0.0001
HC_054	Plume	1243	Concentration	0.017	0.0132	819972	0	0	0.0001	0.0005	0.0016	0.0029	0.0032	0.0041	0.0046	0.0034	0.0019	0.0012	0.001	0.0011	0.001	0.0008	0.0005	0.0004	0.0003	0.0002	0.0001	0.0001	0.0003	0.0003	0.0001	0	0	0	0.0001	0.0001	0.0001	0.0002
HC_054	Plume	1244	Concentration	0.0144	0.013	818059	0.0001	0.0001	0.0002	0.0006	0.0015	0.0028	0.003	0.0032	0.0029	0.002	0.0012	0.0007	0.0005	0.0006	0.0006	0.0005	0.0005	0.0005	0.0007	0.0009	0.0013	0.001	0.0007	0.0006	0.0002	0.0001	0	0.0001	0.0001	0.0001	0	0.0001
HC_054	Plume	1245	Concentration	0.014	0.0164	747527	0	0	0.0001	0.0005	0.0016	0.0027	0.0027	0.003	0.0034	0.0028	0.0017	0.001	0.0009	0.001	0.001	0.0008	0.0005	0.0004	0.0004	0.0004	0.0003	0.0004	0.001	0.0011	0.0005	0.0003	0.0002	0.0003	0.0003	0.0003	0.0003	0.0005
HC_054	Plume	1246	Concentration	0.0148	0.0196	799229	0.0001	0.0001	0.0001	0.0005	0.0017	0.0031	0.0031	0.0031	0.003	0.0023	0.0015	0.001	0.0008	0.0009	0.0008	0.0006	0.0004	0.0004	0.0004	0.0005	0.0007	0.0008	0.0012	0.0015	0.0009	0.0006	0.0007	0.0009	0.0011	0.0008	0.0005	0.0003
HC_054	Plume	1247	Concentration	0.0135	0.0101	717349	0.0001	0.0001	0.0001	0.0004	0.0014	0.0024	0.0026	0.0032	0.0032	0.0023	0.0014	0.0008	0.0007	0.0008	0.0007	0.0004	0.0002	0.0001	0.0001	0.0001	0.0001	0.0001	0.0002	0.0004	0.0002	0.0002	0.0001	0.0002	0.0003	0.0003	0.0002	0.0002
HC_054	Plume	1248	Concentration	0.0151	0.0127	716965	0	0	0.0001	0.0004	0.0015	0.0028	0.0031	0.0037	0.0035	0.0022	0.0012	0.0007	0.0007	0.0008	0.0009	0.0008	0.0006	0.0005	0.0005	0.0005	0.0004	0.0004	0.0007	0.0006	0.0001	0	0	0	0.0001	0.0002	0.0004	0.0004
HC_054	Plume	1249	Concentration	0.0183	0.049	1.47413e+06	0.0007	0.0007	0.0009	0.0012	0.0019	0.0029	0.0035	0.0035	0.003	0.0022	0.0014	0.0009	0.0007	0.0008	0.0009	0.0008	0.0008	0.0009	0.0011	0.0015	0.0028	0.0032	0.0029	0.0036	0.005	0.0065	0.0054	0.0031	0.0018	0.001	0.0008	0.0009
HC_054	Plume	1254	Concentration	0.0083	0.0327	401623	0.0004	0.0001	0.0001	0.0002	0.0005	0.0007	0.001	0.002	0.0033	0.0026	0.0016	0.001	0.0007	0.0007	0.0007	0.0008	0.0008	0.001	0.0015	0.0027	0.0063	0.007	0.0037	0.0012	0.0003	0.0001	0	0	0	0	0	0
HC_054	Plume	1255	Concentration	0.0224	0.0291	1.21367e+06	0.0001	0.0001	0.0003	0.0008	0.0021	0.0043	0.0054	0.0052	0.0041	0.0032	0.0023	0.0014	0.001	0.001	0.001	0.0011	0.0012	0.0017	0.0023	0.0033	0.0046	0.0034	0.0012	0.0003	0.0001	0	0	0	0	0	0	0
HC_054	Plume	1257	Concentration	0.0077	0.0074	423019	0	0	0.0001	0.0003	0.0009	0.0016	0.0017	0.0016	0.0015	0.0016	0.0012	0.0008	0.0011	0.0012	0.0007	0.0003	0.0001	0	0	0	0	0	0.0001	0.0001	0	0	0	0	0	0	0.0001	0.0001
HC_054	Plume	1259	Concentration	0.0133	0.0106	654292	0.0001	0.0001	0.0001	0.0003	0.001	0.0027	0.0038	0.0028	0.0024	0.002	0.0012	0.0009	0.001	0.0011	0.001	0.0007	0.0004	0.0002	0.0002	0.0001	0.0001	0.0001	0.0003	0.0002	0	0	0	0	0.0001	0.0003	0.0004	0.0003
HC_054	Plume	1260	Concentration	0.0142	0.0187	750522	0.0001	0.0001	0.0001	0.0005	0.0014	0.0026	0.0028	0.003	0.0036	0.003	0.0019	0.0013	0.001	0.001	0.001	0.0009	0.0007	0.0006	0.0006	0.0007	0.0015	0.0016	0.0011	0.0009	0.0003	0.0002	0.0001	0	0	0.0001	0.0001	0.0001
HC_054	Plume	1261	Concentration	0.0126	0.0247	874817	0	0.0001	0.0004	0.0009	0.0019	0.002	0.0017	0.0023	0.0033	0.0028	0.0019	0.0014	0.0014	0.0017	0.0012	0.0006	0.0003	0.0002	0.0001	0.0001	0.0001	0.0002	0.0007	0.0013	0.001	0.0013	0.0017	0.0016	0.0017	0.0018	0.0011	0.0005
HC_054	Plume	1263	Concentration	0.0164	0.0321	1.12663e+06	0.0004	0.0004	0.0005	0.001	0.0019	0.003	0.0031	0.0031	0.003	0.002	0.0011	0.0008	0.0007	0.0008	0.001	0.0011	0.0012	0.0014	0.0018	0.0025	0.0043	0.0043	0.0027	0.0017	0.0013	0.0011	0.0008	0.0006	0.0003	0.0002	0.0002	0.0002
HC_054	Plume	1265	Concentration	0.0144	0.009	603829	0.0001	0	0.0001	0.0003	0.0008	0.0021	0.0033	0.0041	0.0036	0.0019	0.0006	0.0002	0.0001	0.0001	0.0001	0.0002	0.0004	0.0004	0.0004	0.0006	0.0017	0.0015	0.0006	0.0002	0	0	0	0	0	0	0	0
HC_054	Plume	1266	Concentration	0.0147	0.011	884699	0.0003	0.0002	0.0002	0.0005	0.0016	0.003	0.003	0.003	0.0029	0.0022	0.0015	0.0012	0.0011	0.0012	0.001	0.0007	0.0004	0.0002	0.0001	0.0001	0	0	0.0001	0.0002	0.0001	0.0001	0	0	0	0.0002	0.0003	0.0003
HC_054	Plume	1268	Concentration	0.0153	0.0125	1.62425e+06	0.0006	0.0008	0.0013	0.0018	0.0023	0.0024	0.0021	0.002	0.002	0.0014	0.0008	0.0005	0.0003	0.0002	0.0002	0.0003	0.0003	0.0004	0.0007	0.0012	0.0025	0.0022	0.001	0.0004	0.0001	0	0	0	0	0	0	0
HC_054	Plume	1269	Concentration	0.0137	0.0061	808952	0	0	0.0002	0.0007	0.002	0.0028	0.0024	0.0026	0.003	0.0021	0.001	0.0005	0.0004	0.0003	0.0003	0.0002	0.0001	0	0	0	0	0	0	0.0001	0	0	0	0	0.0001	0.0003	0.0004	0.0003
HC_054	Plume	1271	Concentration	0.0296	0.0351	1.63786e+06	0.0001	0.0002	0.0005	0.0013	0.0031	0.0048	0.0057	0.0072	0.0067	0.0043	0.0029	0.0018	0.0015	0.0016	0.0019	0.0021	0.0022	0.0024	0.0027	0.0031	0.0036	0.0029	0.0013	0.0005	0.0002	0.0001	0	0	0	0	0	0
HC_054	Plume	1272	Concentration	0.0162	0.0127	1.03813e+06	0.0001	0.0001	0.0002	0.0008	0.0023	0.0042	0.0041	0.0028	0.0016	0.0008	0.0005	0.0002	0.0001	0.0001	0.0001	0.0002	0.0002	0.0003	0.0006	0.0013	0.0032	0.0029	0.0013	0.0006	0.0002	0.0001	0	0	0	0	0	0
HC_054	Plume	1273	Concentration	0.0148	0.0099	910258	0	0.0001	0.0002	0.0007	0.002	0.0037	0.0036	0.0028	0.0017	0.0008	0.0003	0.0001	0.0001	0.0001	0.0001	0.0002	0.0003	0.0004	0.0007	0.0013	0.0024	0.002	0.0008	0.0002	0.0001	0	0	0	0	0	0	0
HC_054	Plume	1274	Concentration	0.007	0.0111	733686	0.0004	0.0003	0.0005	0.0009	0.0013	0.0014	0.0011	0.0007	0.0004	0.0003	0.0001	0.0001	0	0.0001	0.0001	0.0002	0.0003	0.0004	0.0007	0.0015	0.0037	0.0023	0.0009	0.0003	0.0001	0	0	0	0	0	0	0
HC_054	Plume	1276	Concentration	0.0129	0.0182	824807	0	0.0001	0.0002	0.0008	0.002	0.0024	0.0021	0.0023	0.003	0.0028	0.0017	0.001	0.001	0.0011	0.001	0.0006	0.0003	0.0002	0.0001	0.0001	0	0	0.0001	0.0003	0.0002	0.0002	0.0003	0.0003	0.0006	0.0017	0.0026	0.002
HC_054	Plume	1278	Concentration	0.0166	0.0104	904876	0.0001	0.0001	0.0002	0.0006	0.0018	0.0036	0.0038	0.0033	0.0031	0.0023	0.0015	0.0011	0.0011	0.0012	0.0011	0.0008	0.0005	0.0003	0.0001	0	0	0	0	0.0001	0	0	0	0	0	0.0001	0.0001	0.0001
HC_054	Plume	1280	Concentration	0.0102	0.0082	488886	0.0001	0.0001	0.0001	0.0002	0.0006	0.0021	0.0032	0.0024	0.0014	0.0007	0.0002	0.0001	0	0	0	0	0.0001	0.0001	0.0003	0.0008	0.0023	0.0025	0.0009	0.0002	0	0	0	0	0	0	0	0
HC_054	Plume	1281	Concentration	0.0099	0.0077	567966	0.0002	0.0001	0.0002	0.0004	0.001	0.0016	0.002	0.0022	0.0022	0.0016	0.001	0.0005	0.0004	0.0005	0.0006	0.0004	0.0003	0.0003	0.0003	0.0004	0.0006	0.0005	0.0002	0.0001	0	0	0	0	0	0	0	0
HC_054	Plume	1283	Concentration	0.0124	0.0145	702075	0.0002	0.0002	0.0002	0.0004	0.0012	0.0023	0.0027	0.0028	0.0024	0.0018	0.0013	0.0011	0.0011	0.0013	0.0013	0.0011	0.0009	0.0008	0.0008	0.0008	0.0013	0.0007	0.0002	0	0	0	0	0	0	0	0	0
HC_054	Plume	1284	Concentration	0.0104	0.006	747558	0	0.0001	0.0002	0.0009	0.0021	0.0022	0.0015	0.0016	0.0018	0.0017	0.0011	0.0007	0.0006	0.0006	0.0006	0.0004	0.0002	0.0001	0	0	0	0	0	0	0	0	0	0	0	0	0	0
HC_054	Plume	1285	Concentration	0.0115	0.0164	659068	0.0002	0.0001	0.0002	0.0005	0.0013	0.0021	0.0021	0.0024	0.0026	0.002	0.0015	0.001	0.0005	0.0006	0.0006	0.0005	0.0003	0.0003	0.0003	0.0005	0.0012	0.0018	0.0014	0.001	0.0003	0.0002	0.0004	0.0004	0.0006	0.0006	0.0003	0.0001
HC_054	Plume	1286	Concentration	0.0168	0.0136	888496	0.0002	0.0002	0.0002	0.0005	0.0014	0.0029	0.0034	0.0039	0.0041	0.0034	0.0023	0.0014	0.001	0.001	0.0009	0.0007	0.0006	0.0006	0.0004	0.0002	0.0001	0.0001	0.0004	0.0004	0.0001	0	0	0	0	0	0	0
HC_054	Plume	1287	Concentration	0.0133	0.0085	789240	0.0002	0.0002	0.0002	0.0005	0.0012	0.0027	0.003	0.0028	0.0025	0.0016	0.0007	0.0004	0.0003	0.0005	0.0005	0.0004	0.0004	0.0004	0.0004	0.0004	0.0003	0.0004	0.0008	0.0007	0.0002	0	0	0	0	0	0	0.0001
HC_054	Plume	1288	Concentration	0.0126	0.0082	656872	0.0001	0.0001	0.0001	0.0004	0.0014	0.0026	0.0027	0.0027	0.0025	0.0018	0.0009	0.0005	0.0005	0.0005	0.0005	0.0005	0.0004	0.0003	0.0002	0.0002	0.0002	0.0002	0.0005	0.0007	0.0002	0.0001	0	0	0	0	0	0
HC_054	Plume	1289	Concentration	0.0148	0.0181	804439	0	0.0001	0.0002	0.0007	0.0017	0.0026	0.0026	0.0034	0.0035	0.0023	0.0012	0.0007	0.0006	0.0007	0.0008	0.0007	0.0006	0.0007	0.0007	0.0008	0.0006	0.0007	0.0013	0.0015	0.0006	0.0005	0.0004	0.0005	0.0008	0.0007	0.0004	0.0003
HC_054	Plume	1290	Concentration	0.0121	0.0131	712559	0.0002	0.0002	0.0002	0.0005	0.0012	0.002	0.0024	0.0027	0.0027	0.0021	0.0012	0.0007	0.0005	0.0005	0.0005	0.0005	0.0004	0.0004	0.0004	0.0004	0.0004	0.0004	0.0007	0.001	0.0006	0.0005	0.0005	0.0004	0.0003	0.0003	0.0002	0.0002
HC_054	Plume	1291	Concentration	0.0116	0.0128	613734	0.0001	0.0001	0.0001	0.0004	0.0013	0.0022	0.0022	0.0025	0.0027	0.0022	0.001	0.0005	0.0004	0.0003	0.0003	0.0003	0.0002	0.0002	0.0002	0.0002	0.0002	0.0002	0.0004	0.0005	0.0003	0.0003	0.0006	0.0009	0.0017	0.0011	0.0005	0.0003
HC_054	Plume	1292	Concentration	0.0103	0.0108	684769	0.0001	0.0001	0.0002	0.0006	0.0014	0.0023	0.0023	0.0018	0.0015	0.0011	0.0006	0.0004	0.0003	0.0003	0.0004	0.0006	0.0006	0.0007	0.0009	0.0012	0.0017	0.0013	0.0005	0.0002	0	0	0	0	0	0	0	0
HC_054	Plume	1293	Concentration	0.011	0.0123	759469	0.0003	0.0003	0.0004	0.0006	0.0011	0.002	0.0023	0.0022	0.0018	0.001	0.0005	0.0003	0.0002	0.0002	0.0003	0.0003	0.0004	0.0005	0.0006	0.0011	0.0023	0.0026	0.0012	0.0005	0.0002	0.0001	0	0	0	0	0	0
HC_054	Plume	1294	Concentration	0.0088	0.0067	385798	0	0	0	0.0001	0.0006	0.0018	0.0022	0.0023	0.0018	0.0011	0.0005	0.0002	0.0001	0.0002	0.0002	0.0002	0.0002	0.0002	0.0004	0.0005	0.0005	0.0007	0.0012	0.0005	0	0	0	0	0	0	0	0
HC_054	Plume	1295	Concentration	0.0163	0.0037	893709	0.0001	0.0001	0.0001	0.0006	0.0018	0.0037	0.0047	0.0032	0.002	0.0012	0.0005	0.0003	0.0002	0.0002	0.0002	0.0002	0.0002	0.0002	0.0001	0.0001	0.0001	0	0.0001	0.0001	0	0	0	0	0	0	0	0
HC_054	Plume	1297	Concentration	0.0137	0.0108	894455	0.0003	0.0003	0.0004	0.0007	0.0013	0.0023	0.0027	0.0028	0.0029	0.0022	0.0013	0.0007	0.0007	0.0008	0.0006	0.0004	0.0002	0.0002	0.0002	0.0002	0.0003	0.0005	0.0013	0.001	0.0002	0	0	0	0	0	0	0
HC_054	Plume	1298	Concentration	0.0124	0.0103	721359	0.0002	0.0001	0.0002	0.0005	0.0013	0.0025	0.0027	0.0026	0.0023	0.0013	0.0008	0.0006	0.0006	0.0008	0.0008	0.0007	0.0006	0.0005	0.0006	0.0006	0.0006	0.0006	0.0008	0.0004	0	0	0	0	0	0	0	0
HC_054	Plume	1299	Concentration	0.0116	0.0188	819996	0.0003	0.0002	0.0004	0.0009	0.0015	0.0014	0.0016	0.0021	0.0032	0.0026	0.001	0.0006	0.0005	0.0005	0.0005	0.0004	0.0003	0.0003	0.0003	0.0004	0.0005	0.0008	0.0024	0.0028	0.0013	0.0006	0.0003	0.0003	0.0005	0.0005	0.0007	0.0007
HC_054	Plume	1301	Concentration	0.0066	0.0137	509383	0.0002	0.0002	0.0002	0.0004	0.0007	0.0011	0.0013	0.0012	0.0013	0.0014	0.001	0.0007	0.0007	0.0008	0.0008	0.0007	0.0005	0.0006	0.0008	0.0009	0.0008	0.0011	0.0016	0.0009	0.0002	0.0001	0	0	0	0	0.0001	0
HC_054	Plume	1303	Concentration	0.0134	0.0145	722176	0.0001	0.0001	0.0002	0.0005	0.0011	0.0023	0.003	0.0031	0.003	0.002	0.001	0.0006	0.0004	0.0003	0.0003	0.0003	0.0004	0.0006	0.0011	0.0018	0.0032	0.002	0.0004	0.0001	0	0	0	0	0	0	0	0
HC_054	Plume	1304	Concentration	0.0042	0.0053	176712	0.0002	0.0001	0	0	0.0001	0.0003	0.0008	0.0014	0.0013	0.0006	0.0003	0.0002	0.0002	0.0003	0.0004	0.0003	0.0002	0.0004	0.0007	0.0007	0.0005	0.0003	0.0002	0	0	0	0	0	0	0	0	0
HC_054	Plume	1305	Concentration	0.0078	0.0067	198534	0	0	0	0	0	0.0003	0.0011	0.0033	0.0031	0.001	0.0002	0.0001	0.0002	0.0003	0.0003	0.0002	0.0001	0.0001	0.0001	0.0002	0.0002	0.0004	0.0017	0.0015	0.0001	0	0	0	0	0	0	0
HC_054	Plume	1307	Concentration	0.0108	0.0045	706881	0.0004	0.0003	0.0003	0.0005	0.0009	0.0019	0.0026	0.0023	0.0016	0.001	0.0004	0.0001	0	0	0	0	0.0001	0.0001	0.0003	0.0006	0.001	0.0007	0.0002	0	0	0	0	0	0	0	0	0
HC_054	Plume	1308	Concentration	0.0092	0.0058	580329	0.0002	0.0002	0.0002	0.0003	0.0008	0.0018	0.0024	0.0019	0.0014	0.0009	0.0005	0.0003	0.0002	0.0002	0.0002	0.0001	0.0001	0.0001	0.0002	0.0003	0.0005	0.0007	0.0006	0.0004	0.0002	0.0002	0.0001	0	0	0	0	0
HC_054	Plume	1310	Concentration	0.0071	0.0141	505167	0.0001	0.0001	0.0002	0.0005	0.0009	0.0013	0.0015	0.0014	0.0011	0.0008	0.0004	0.0002	0.0002	0.0003	0.0004	0.0004	0.0005	0.0006	0.001	0.0016	0.0022	0.0023	0.002	0.0011	0.0001	0	0	0	0	0	0	0
HC_054	Plume	1312	Concentration	0.0026	0.0049	75255	0	0	0	0	0	0.0001	0.0004	0.001	0.0011	0.0008	0.0007	0.0006	0.0005	0.0005	0.0009	0.0005	0.0002	0.0001	0	0	0	0	0	0.0001	0	0	0	0	0	0	0	0
HC_054	Plume	1313	Concentration	0.0085	0.0044	439016	0.0003	0.0002	0.0001	0.0002	0.0005	0.0012	0.002	0.0023	0.0017	0.0012	0.0006	0.0004	0.0003	0.0003	0.0002	0.0002	0.0001	0.0001	0.0001	0.0001	0.0001	0.0001	0.0003	0.0003	0	0	0	0	0	0	0	0
HC_054	Plume	1314	Concentration	0.0049	0.0066	152169	0.0003	0	0	0	0	0.0002	0.0009	0.002	0.0015	0.0009	0.0005	0.0003	0.0003	0.0004	0.0004	0.0002	0.0001	0.0001	0.0001	0.0001	0.0001	0.0002	0.0008	0.001	0.0003	0.0001	0	0	0.0001	0.0001	0.0003	0.0002
HC_054	Plume	1315	Concentration	0.0045	0.0073	208282	0.0004	0	0	0.0001	0.0004	0.001	0.0011	0.0009	0.0006	0.0004	0.0003	0.0001	0.0001	0.0002	0.0002	0.0003	0.0005	0.0005	0.0004	0.0004	0.0003	0.0005	0.0013	0.0012	0.0004	0.0001	0	0	0	0	0	0.0001
HC_054	Plume	1316	Concentration	0.013	0.0131	746736	0.0002	0.0002	0.0002	0.0005	0.0011	0.002	0.0026	0.003	0.0032	0.0024	0.0013	0.0008	0.0006	0.0006	0.0006	0.0006	0.0006	0.0009	0.0011	0.0012	0.0014	0.0008	0.0002	0	0	0	0	0	0	0	0	0
HC_054	Plume	1319	Concentration	0.0022	0.0051	141388	0.0007	0.0002	0	0	0	0.0001	0.0003	0.0004	0.0005	0.0004	0.0001	0.0002	0.0003	0.0003	0.0001	0.0002	0.0002	0.0004	0.0005	0.0007	0.001	0.0006	0.0001	0	0	0	0	0	0	0	0	0
HC_054	Plume	1321	Concentration	0.0063	0.0096	379213	0.0003	0.0002	0.0002	0.0003	0.0004	0.0007	0.0011	0.0017	0.0014	0.0012	0.0008	0.0004	0.0002	0.0002	0.0002	0.0002	0.0002	0.0002	0.0004	0.0008	0.0014	0.0017	0.0011	0.0005	0.0001	0	0	0	0	0	0	0
HC_054	Plume	1322	Concentration	0.0067	0.0138	438568	0.0004	0.0002	0.0002	0.0004	0.0007	0.0008	0.0009	0.0014	0.0017	0.0012	0.0007	0.0004	0.0003	0.0004	0.0005	0.0004	0.0004	0.0008	0.0015	0.002	0.0019	0.0017	0.0009	0.0004	0.0002	0.0001	0	0	0	0	0	0
HC_054	Plume	1324	Concentration	0.0031	0.001	101602	0	0	0	0	0.0001	0.0002	0.0008	0.0013	0.0007	0.0002	0.0001	0	0.0001	0.0001	0.0003	0.0001	0.0001	0	0	0	0	0	0	0	0	0	0	0	0	0	0	0
HC_054	Plume	1325	Concentration	0.0068	0.0019	370101	0.0002	0.0001	0.0001	0.0002	0.0006	0.0013	0.0015	0.0015	0.0013	0.0009	0.0005	0.0002	0.0001	0.0001	0.0001	0	0	0	0	0	0	0	0	0	0	0	0	0	0	0	0	0
HC_054	Plume	1326	Concentration	0.0024	0.0009	140627	0.0007	0.0002	0	0	0	0.0002	0.0006	0.0004	0.0003	0.0001	0	0	0	0	0	0	0	0.0001	0.0002	0.0002	0.0002	0.0001	0	0	0	0	0	0	0	0	0	0
HC_054	Plume	1327	Concentration	0.0024	0.002	126736	0.0008	0.0002	0	0	0	0.0001	0.0002	0.0004	0.0007	0.0005	0.0002	0.0001	0.0001	0	0	0	0	0	0.0001	0.0002	0.0004	0.0003	0.0001	0	0	0	0	0	0	0	0	0
HC_054	Plume	1329	Concentration	0.0052	0.0114	297324	0.0004	0.0001	0.0001	0.0001	0.0004	0.0009	0.0011	0.0011	0.001	0.0012	0.0011	0.0008	0.0008	0.0009	0.0009	0.001	0.001	0.0011	0.001	0.0007	0.0003	0.0001	0.0001	0.0001	0.0002	0.0001	0	0	0	0	0	0
HC_054	Plume	1330	Concentration	0.0051	0.0202	348500	0.0005	0.0003	0.0002	0.0001	0.0001	0.0002	0.0003	0.0009	0.0025	0.0028	0.0017	0.001	0.0005	0.0003	0.0003	0.0003	0.0004	0.0005	0.0008	0.0014	0.0032	0.0039	0.0021	0.0007	0.0002	0.0001	0	0	0	0	0	0
HC_054	Plume	1332	Concentration	0.0078	0.0034	361692	0	0	0.0001	0.0003	0.0007	0.001	0.0015	0.0024	0.0018	0.0012	0.0006	0.0003	0.0003	0.0004	0.0003	0.0002	0.0001	0	0	0	0	0	0	0	0	0	0	0	0	0	0	0
HC_054	Plume	1333	Concentration	0.012	0.0122	993398	0.0003	0.0003	0.0006	0.0011	0.0017	0.0019	0.0018	0.0019	0.0024	0.0025	0.0016	0.0012	0.001	0.0009	0.0007	0.0005	0.0004	0.0004	0.0004	0.0004	0.0003	0.0003	0.0005	0.0004	0.0002	0.0001	0.0001	0.0001	0.0001	0.0001	0	0
HC_054	Plume	1334	Concentration	0.0048	0.0011	208672	0	0	0	0.0001	0.0003	0.0009	0.0014	0.0014	0.0007	0.0005	0.0002	0.0001	0	0.0001	0.0001	0.0001	0	0	0	0	0	0	0	0	0	0	0	0	0	0	0	0
HC_054	Plume	1335	Concentration	0.0116	0.0087	803004	0.0003	0.0002	0.0002	0.0007	0.0018	0.0024	0.0021	0.0019	0.002	0.0017	0.0011	0.0007	0.0005	0.0005	0.0005	0.0004	0.0003	0.0003	0.0003	0.0003	0.0004	0.0005	0.0004	0.0004	0.0002	0.0001	0.0001	0	0	0	0	0
HC_054	Plume	1337	Concentration	0.004	0.014	160010	0	0	0	0	0	0.0002	0.0006	0.0013	0.0019	0.0037	0.0043	0.0023	0.0013	0.0008	0.0005	0.0003	0.0001	0	0	0	0	0	0	0	0	0.0001	0.0003	0.0002	0.0001	0	0	0
HC_054	Plume	1338	Concentration	0.007	0.011	464222	0.0006	0.0002	0.0002	0.0003	0.0006	0.0009	0.0012	0.0015	0.0015	0.0012	0.0007	0.0004	0.0004	0.0006	0.0006	0.0006	0.0006	0.0005	0.0004	0.0003	0.0003	0.0003	0.0005	0.0005	0.0003	0.0003	0.0004	0.0006	0.0008	0.0005	0.0001	0.0001
HC_054	Plume	1339	Concentration	0.007	0.0082	375600	0.0002	0.0001	0.0001	0.0003	0.0006	0.001	0.0015	0.0018	0.0014	0.0008	0.0004	0.0003	0.0003	0.0004	0.0005	0.0005	0.0005	0.0005	0.0004	0.0004	0.0004	0.0005	0.0007	0.0008	0.0003	0.0002	0.0001	0.0001	0.0001	0	0	0
HC_054	Plume	1340	Concentration	0.0063	0.0084	369878	0.0001	0.0001	0.0001	0.0003	0.0007	0.0011	0.0013	0.0014	0.0012	0.0008	0.0005	0.0003	0.0003	0.0004	0.0005	0.0005	0.0005	0.0006	0.0004	0.0004	0.0005	0.0005	0.0005	0.0005	0.0005	0.0004	0.0002	0.0001	0	0	0	0
HC_054	Plume	1341	Concentration	0.0057	0.0031	251141	0.0001	0	0.0001	0.0001	0.0003	0.0005	0.0012	0.002	0.0014	0.0007	0.0003	0.0002	0.0002	0.0004	0.0006	0.0004	0.0002	0.0001	0	0	0	0	0	0	0	0	0	0	0	0	0	0
HC_054	Plume	1342	Concentration	0.0066	0.0062	296843	0.0001	0	0	0.0001	0.0004	0.0009	0.0019	0.0018	0.0014	0.0008	0.0004	0.0003	0.0003	0.0005	0.0009	0.0008	0.0007	0.0006	0.0002	0.0001	0.0001	0.0001	0.0002	0.0002	0	0	0	0	0	0	0	0
HC_054	Plume	1343	Concentration	0.0125	0.0175	846850	0.0003	0.0002	0.0003	0.0008	0.0017	0.0025	0.0024	0.0023	0.002	0.0014	0.0007	0.0004	0.0002	0.0002	0.0002	0.0002	0.0003	0.0005	0.0009	0.0012	0.0016	0.0016	0.0012	0.0009	0.0006	0.0009	0.0012	0.0012	0.0009	0.0005	0.0004	0.0003
HC_054	Plume	1344	Concentration	0.0076	0.0051	350211	0	0	0	0.0001	0.0006	0.0016	0.0021	0.002	0.0012	0.001	0.0009	0.0006	0.0004	0.0005	0.0006	0.0005	0.0003	0.0002	0.0001	0	0	0	0	0	0	0	0	0	0	0	0	0
HC_054	Plume	1345	Concentration	0.0087	0.0169	548526	0.0006	0.0002	0.0002	0.0004	0.0007	0.0014	0.0018	0.0018	0.0016	0.0012	0.0006	0.0003	0.0003	0.0003	0.0005	0.0007	0.001	0.0013	0.001	0.0007	0.0005	0.0005	0.0011	0.0016	0.0007	0.0003	0.0004	0.0009	0.0015	0.0007	0.0004	0.0004
HC_054	Plume	1346	Concentration	0.0091	0.0134	362621	0.0001	0.0001	0.0001	0.0001	0.0003	0.0009	0.0017	0.0025	0.0033	0.0024	0.0012	0.0008	0.0005	0.0004	0.0004	0.0003	0.0003	0.0004	0.0003	0.0005	0.0009	0.0015	0.0018	0.001	0.0005	0.0002	0	0	0	0	0	0
HC_054	Plume	1347	Concentration	0.0049	0.0454	745156	0.0003	0.0005	0.0007	0.0009	0.0011	0.0007	0.0003	0.0002	0.0002	0.0002	0.0001	0.0001	0.0001	0.0002	0.0003	0.0004	0.0006	0.0009	0.0011	0.0014	0.002	0.0028	0.0047	0.0051	0.0064	0.007	0.0049	0.0034	0.0016	0.001	0.0007	0.0004
HC_054	Plume	1348	Concentration	0.014	0.0103	897235	0.0003	0.0002	0.0004	0.001	0.0017	0.0018	0.0028	0.0031	0.0027	0.0016	0.0007	0.0004	0.0003	0.0005	0.001	0.0014	0.0014	0.0011	0.0007	0.0004	0.0003	0.0002	0.0002	0.0001	0	0	0	0	0	0	0	0
HC_054	Plume	1349	Concentration	0.0075	0.0035	528874	0.0007	0.0004	0.0002	0.0003	0.0005	0.0011	0.0015	0.0014	0.0014	0.001	0.0005	0.0003	0.0001	0.0001	0.0001	0.0001	0.0001	0.0002	0.0003	0.0003	0.0003	0.0001	0	0	0	0	0	0	0	0	0	0
HC_054	Plume	1350	Concentration	0.0092	0.0099	464649	0.0003	0.0001	0.0001	0.0002	0.0005	0.0017	0.0026	0.0021	0.0016	0.0009	0.0004	0.0002	0.0002	0.0002	0.0002	0.0002	0.0003	0.0004	0.0008	0.0012	0.0015	0.0011	0.0011	0.0007	0.0001	0.0001	0	0	0.0001	0	0	0.0002

## Sheet: Readme
LISST Particle Concentration, Plume Cast HC_054, Discharge Depth Range 1151-1350m, Fig 2, Tables S3
Dowd M.H., Assad V.E., Cazares-Nuesser A.E., Drazen J.C., Goetze E., White A.E., and Popp B.N. (2025) Deep-sea mining discharge can disrupt midwater food webs. Nature Communications
Description	Units
Cast ID	text, #
Background or Plume Cast Type	text
Depth	#
Particle Concentration Parameter	#
Small 1.25-6 µm Size Fraction Concentration	text
Large 6 - 250 µm Size Fraction Concentration	text
Total Particle Concentration	#
1.35-1.6 µm Size Fraction Concentration	#
1.6-1.89 µm Size Fraction Concentration	#
1.89-2.23 µm Size Fraction Concentration	#
2.23-2.63 µm Size Fraction Concentration	#
2.63-3.11 µm Size Fraction Concentration	#
3.11-3.67 µm Size Fraction Concentration	#
3.67-4.33 µm Size Fraction Concentration	#
4.33-5.11 µm Size Fraction Concentration	#
5.11-6.03 µm Size Fraction Concentration	#
6.03-7.11 µm Size Fraction Concentration	#
7.11-8.39 µm Size Fraction Concentration	#
8.39-9.9 µm Size Fraction Concentration	#
9.9-11.69 µm Size Fraction Concentration	#
11.69-13.79 µm Size Fraction Concentration	#
13.79-16.27 µm Size Fraction Concentration	#
16.27-19.2 µm Size Fraction Concentration	#
19.2-22.66 µm Size Fraction Concentration	#
22.66-26.74 µm Size Fraction Concentration	#
26.74-31.56 µm Size Fraction Concentration	#
31.56-37.24 µm Size Fraction Concentration	#
37.24-43.95 µm Size Fraction Concentration	#
43.95-51.86 µm Size Fraction Concentration	#
51.86-61.20 µm Size Fraction Concentration	#
61.20-72.21 µm Size Fraction Concentration	#
72.21-85.22 µm Size Fraction Concentration	#
85.22-100.57 µm Size Fraction Concentration	#
100.57-118.68 µm Size Fraction Concentration	#
118.68-140.04 µm Size Fraction Concentration	#
140.04-165.26 µm Size Fraction Concentration	#
165.26-195.02 µm Size Fraction Concentration	#
195.02-230.14 µm Size Fraction Concentration	#
>230.14 µm Size Fraction Concentration	#
