# Supplementary material for: Deep-sea mining discharge can disrupt midwater food webs
Source: Nat Commun. 2025 Nov 6;16:9575. doi: 10.1038/s41467-025-65411-w (PMC12592452; doi:10.1038/s41467-025-65411-w)
Supplement: Supplementary file 7 — Source Data [file 41467_2025_65411_MOESM7_ESM.zip › Source_Data/Source Data 2/HC_057.xlsx]

## Sheet: Data
Cast	Type	Depth	Parameter	Small	Large	LISST_TotPartConc	M1_35	M1_60	M1_89	M2_23	M2_63	M3_11	M3_67	M4_33	M5_11	M6_03	M7_11	M8_39	M9_90	M11_69	M13_79	M16_27	M19_20	M22_66	M26_74	M31_56	M37_24	M43_95	M51_86	M61_20	M72_21	M85_22	M100_57	M118_68	M140_04	M165_26	M195_02	M230_14
HC_057	Plume	1150	Concentration	0.0038	0.018	619202	0.0017	0.0008	0.0005	0.0004	0.0002	0.0001	0.0001	0	0	0	0	0	0.0001	0.0004	0.0011	0.0024	0.0031	0.0024	0.0018	0.0018	0.0034	0.0014	0.0001	0	0	0	0	0	0	0	0	0
HC_057	Plume	1151	Concentration	0.0047	0.0149	378697	0.0013	0.0004	0.0002	0.0001	0.0002	0.0004	0.0009	0.0008	0.0004	0.0003	0.0003	0.0004	0.0005	0.001	0.0018	0.0026	0.0023	0.0015	0.0011	0.0009	0.0016	0.0006	0	0	0	0	0	0	0	0	0	0
HC_057	Plume	1154	Concentration	0.0091	0.0017	635401	0.0004	0.0002	0.0002	0.0004	0.0012	0.002	0.0018	0.0017	0.0012	0.0005	0.0004	0.0003	0.0002	0.0001	0.0001	0.0001	0	0	0	0	0	0	0	0	0	0	0	0	0	0	0	0
HC_057	Plume	1156	Concentration	0.0085	0.0039	661032	0.0005	0.0004	0.0004	0.0005	0.0008	0.0012	0.0019	0.0019	0.0009	0.0004	0.0003	0.0002	0.0004	0.0007	0.0006	0.0005	0.0003	0.0002	0.0001	0	0	0	0	0.0001	0	0	0	0	0	0	0	0.0001
HC_057	Plume	1157	Concentration	0.0031	0.0223	389482	0.0014	0.0006	0.0002	0.0001	0.0001	0.0002	0.0002	0.0002	0.0001	0.0001	0.0001	0.0001	0.0002	0.0007	0.0015	0.0025	0.0031	0.003	0.0027	0.0026	0.0042	0.0015	0	0	0	0	0	0	0	0	0	0
HC_057	Plume	1158	Concentration	0.0014	0.0192	174835	0.001	0.0003	0.0001	0	0	0	0	0	0	0	0	0.0001	0.0002	0.0006	0.0016	0.0026	0.0029	0.0024	0.0019	0.0018	0.0035	0.0015	0.0001	0	0	0	0	0	0	0	0	0
HC_057	Plume	1160	Concentration	0.0055	0.0023	583191	0.0008	0.0006	0.0004	0.0003	0.0004	0.0007	0.0011	0.0008	0.0004	0.0005	0.0003	0.0001	0.0001	0.0001	0.0002	0.0002	0.0002	0.0001	0	0	0	0	0	0	0	0	0	0	0	0	0.0001	0.0004
HC_057	Plume	1161	Concentration	0.0107	0.0002	770816	0.0003	0.0003	0.0004	0.0005	0.0009	0.0021	0.0034	0.0023	0.0005	0.0001	0	0	0	0	0	0	0	0	0	0	0	0	0	0	0	0	0	0	0	0	0	0.0001
HC_057	Plume	1164	Concentration	0.0124	0.0151	1.26359e+06	0.0003	0.0005	0.0009	0.0014	0.0019	0.002	0.002	0.0019	0.0015	0.0015	0.002	0.002	0.0023	0.0027	0.0021	0.0013	0.0007	0.0004	0.0001	0	0	0	0	0	0	0	0	0	0	0	0	0
HC_057	Plume	1165	Concentration	0.0047	0.01	487465	0.001	0.0005	0.0003	0.0003	0.0005	0.0007	0.0006	0.0005	0.0003	0.0003	0.0001	0.0001	0.0002	0.0005	0.0009	0.0014	0.0015	0.0011	0.0008	0.0008	0.0015	0.0007	0	0	0	0	0	0	0	0	0	0.0001
HC_057	Plume	1166	Concentration	0.0126	0.034	1.08015e+06	0.0013	0.0008	0.0007	0.0008	0.001	0.0012	0.0016	0.0023	0.0029	0.0024	0.0015	0.001	0.0009	0.0013	0.0021	0.003	0.0036	0.0037	0.0038	0.0038	0.0047	0.002	0.0002	0	0	0	0	0	0	0	0	0
HC_057	Plume	1168	Concentration	0.0088	0.0475	977052	0.0007	0.0006	0.0008	0.001	0.0012	0.0011	0.0011	0.0013	0.001	0.0007	0.0006	0.0005	0.0005	0.0008	0.0012	0.0017	0.0021	0.0025	0.0027	0.0026	0.003	0.0021	0.0009	0.0006	0.0004	0.0004	0.0005	0.0016	0.0042	0.0062	0.0069	0.0048
HC_057	Plume	1170	Concentration	0.0093	0.0131	715681	0.0007	0.0004	0.0003	0.0005	0.0012	0.0017	0.0017	0.0016	0.0012	0.0009	0.0007	0.0005	0.0004	0.0004	0.0005	0.0009	0.0012	0.0011	0.001	0.0012	0.0022	0.001	0.0004	0.0003	0.0001	0	0	0	0	0	0.0001	0.0002
HC_057	Plume	1174	Concentration	0.0077	0.0774	714327	0.001	0.0006	0.0004	0.0004	0.0005	0.0009	0.0013	0.0014	0.0012	0.0009	0.0006	0.0006	0.0006	0.001	0.0018	0.0023	0.0028	0.0037	0.0048	0.0068	0.0123	0.0098	0.003	0.0022	0.0033	0.0038	0.0042	0.0047	0.0034	0.0018	0.0015	0.0015
HC_057	Plume	1175	Concentration	0.0036	0.0034	233077	0.0005	0.0001	0.0001	0.0002	0.0004	0.0006	0.0008	0.0006	0.0003	0.0002	0.0004	0.0004	0.0005	0.0005	0.0004	0.0004	0.0003	0.0002	0	0	0	0	0	0	0	0	0	0	0	0	0	0.0001
HC_057	Plume	1176	Concentration	0.0017	0.0211	159837	0.0013	0.0003	0	0	0	0	0	0	0.0001	0.0002	0.0003	0.0005	0.0006	0.0011	0.0019	0.003	0.003	0.0025	0.0023	0.0018	0.0028	0.0011	0	0	0	0	0	0	0	0	0	0
HC_057	Plume	1177	Concentration	0.0058	0.0038	820516	0.0008	0.0007	0.0008	0.0008	0.0008	0.0006	0.0004	0.0004	0.0005	0.0006	0.0006	0.0006	0.0005	0.0003	0.0002	0.0002	0.0002	0.0002	0.0001	0	0	0	0	0.0001	0	0	0	0	0	0	0	0.0002
HC_057	Plume	1180	Concentration	0.0032	0.0106	347760	0.0009	0.0004	0.0002	0.0002	0.0001	0.0002	0.0005	0.0004	0.0003	0.0002	0.0002	0.0003	0.0004	0.0006	0.0011	0.0017	0.0017	0.0012	0.0008	0.0006	0.0014	0.0004	0	0	0	0	0	0	0	0	0	0
HC_057	Plume	1181	Concentration	0.0018	0.0174	280876	0.0011	0.0004	0.0002	0.0001	0	0	0	0	0	0	0	0.0001	0.0003	0.0009	0.0018	0.0023	0.0026	0.0025	0.0019	0.0016	0.0025	0.0009	0	0	0	0	0	0	0	0	0	0
HC_057	Plume	1182	Concentration	0.0097	0.0018	749214	0.0007	0.0005	0.0004	0.0004	0.0006	0.0013	0.0025	0.0024	0.0009	0.0002	0.0001	0	0.0001	0.0001	0.0003	0.0004	0.0003	0.0002	0	0	0	0	0	0	0	0	0	0	0	0	0	0.0001
HC_057	Plume	1183	Concentration	0.0078	0.0115	722002	0.0007	0.0004	0.0005	0.0007	0.0009	0.0011	0.0013	0.0014	0.0008	0.0005	0.0006	0.0007	0.001	0.0013	0.0014	0.0012	0.0009	0.0008	0.0005	0.0003	0.0003	0.0003	0.0005	0.0008	0.0002	0.0001	0	0	0	0	0	0.0001
HC_057	Plume	1184	Concentration	0.0064	0.0055	872851	0.0008	0.0009	0.0008	0.0006	0.0006	0.0007	0.0008	0.0007	0.0005	0.0004	0.0005	0.0005	0.0004	0.0007	0.0009	0.0009	0.0007	0.0004	0.0001	0	0	0	0	0	0	0	0	0	0	0	0	0
HC_057	Plume	1185	Concentration	0.0017	0.0149	135810	0.0014	0.0003	0	0	0	0	0	0	0	0	0	0	0.0001	0.0003	0.0014	0.0025	0.0029	0.0022	0.0013	0.0012	0.0023	0.0007	0	0	0	0	0	0	0	0	0	0
HC_057	Plume	1186	Concentration	0.0038	0.021	441370	0.0013	0.0005	0.0003	0.0002	0.0003	0.0004	0.0003	0.0002	0.0003	0.0005	0.0005	0.0006	0.0006	0.0009	0.0015	0.0018	0.0021	0.0021	0.0022	0.0022	0.0039	0.0019	0.0002	0	0	0	0	0	0	0	0	0
HC_057	Plume	1187	Concentration	0.0048	0.0053	590500	0.0005	0.0004	0.0005	0.0006	0.0005	0.0004	0.0005	0.0008	0.0006	0.0003	0.0003	0.0003	0.0005	0.0009	0.001	0.001	0.0006	0.0003	0.0001	0	0	0	0	0	0	0	0	0	0	0	0	0
HC_057	Plume	1190	Concentration	0.0032	0.011	395266	0.0012	0.0006	0.0002	0.0001	0	0.0001	0.0003	0.0005	0.0002	0.0001	0.0001	0.0002	0.0003	0.0006	0.0015	0.002	0.0018	0.0013	0.0009	0.0008	0.0011	0.0003	0	0	0	0	0	0	0	0	0	0
HC_057	Plume	1191	Concentration	0.001	0.0049	152403	0.0007	0.0002	0.0001	0	0	0	0	0	0	0.0001	0.0002	0.0004	0.0006	0.0008	0.0009	0.0009	0.0006	0.0003	0.0001	0	0	0	0	0	0	0	0	0	0	0	0	0
HC_057	Plume	1193	Concentration	0.0026	0.0097	369506	0.0009	0.0005	0.0003	0.0002	0.0001	0.0002	0.0002	0.0001	0.0001	0.0001	0.0001	0	0.0001	0.0003	0.0008	0.0014	0.0015	0.0012	0.0007	0.0007	0.0011	0.0005	0.0004	0.0005	0.0002	0	0	0	0	0	0	0.0001
HC_057	Plume	1194	Concentration	0.008	0.0082	554504	0	0.0001	0.0002	0.0006	0.0013	0.0016	0.0014	0.0015	0.0013	0.001	0.0008	0.0006	0.0006	0.0006	0.0007	0.0006	0.0003	0.0002	0.0002	0.0002	0.0002	0.0003	0.0007	0.0006	0.0002	0	0	0	0	0.0001	0.0001	0.0002
HC_057	Plume	1195	Concentration	0.0073	0.0096	584522	0.0003	0.0002	0.0002	0.0005	0.0011	0.0015	0.0013	0.0012	0.001	0.0009	0.0008	0.0006	0.0006	0.0007	0.0009	0.0009	0.0008	0.0006	0.0004	0.0002	0.0001	0.0001	0.0003	0.0006	0.0003	0.0002	0.0001	0	0	0.0001	0.0002	0.0002
HC_057	Plume	1196	Concentration	0.0104	0.0251	907098	0.0003	0.0003	0.0006	0.001	0.0015	0.0016	0.0016	0.0018	0.0017	0.0014	0.0011	0.0009	0.0009	0.0011	0.0015	0.0015	0.0011	0.001	0.0008	0.0009	0.0009	0.0009	0.0013	0.0016	0.0008	0.0007	0.0008	0.0009	0.001	0.0012	0.0016	0.0012
HC_057	Plume	1199	Concentration	0.009	0.0104	746259	0.0004	0.0003	0.0004	0.0007	0.0015	0.0017	0.0014	0.0014	0.0012	0.001	0.0008	0.0006	0.0006	0.0008	0.0011	0.0011	0.0007	0.0004	0.0003	0.0002	0.0002	0.0002	0.0004	0.0004	0.0003	0.0002	0.0001	0.0001	0.0001	0.0003	0.0003	0.0002
HC_057	Plume	1200	Concentration	0.0088	0.0133	769216	0.0003	0.0003	0.0005	0.0008	0.0013	0.0014	0.0013	0.0015	0.0014	0.0011	0.001	0.0009	0.0009	0.001	0.0012	0.0012	0.0008	0.0006	0.0004	0.0003	0.0002	0.0003	0.0005	0.0008	0.0004	0.0003	0.0002	0.0001	0.0002	0.0003	0.0003	0.0003
HC_057	Plume	1201	Concentration	0.0103	0.0198	909038	0.0003	0.0003	0.0005	0.001	0.0017	0.0018	0.0016	0.0017	0.0014	0.001	0.0009	0.0008	0.0009	0.001	0.0011	0.001	0.0007	0.0005	0.0004	0.0005	0.0005	0.0006	0.001	0.0015	0.0012	0.0011	0.001	0.001	0.001	0.0009	0.0007	0.0005
HC_057	Plume	1202	Concentration	0.0083	0.016	778127	0.0004	0.0003	0.0005	0.0008	0.0013	0.0014	0.0013	0.0013	0.001	0.0008	0.0006	0.0005	0.0006	0.0007	0.0008	0.0007	0.0006	0.0005	0.0005	0.0005	0.0004	0.0004	0.0008	0.001	0.0005	0.0004	0.0005	0.0007	0.0013	0.0018	0.001	0.0004
HC_057	Plume	1203	Concentration	0.0072	0.0148	660918	0.0004	0.0004	0.0004	0.0006	0.0009	0.0011	0.0011	0.0012	0.0011	0.0008	0.0007	0.0005	0.0006	0.0007	0.0008	0.0009	0.0008	0.0006	0.0005	0.0005	0.0004	0.0003	0.0006	0.0008	0.0007	0.0007	0.0007	0.0006	0.0006	0.0006	0.0007	0.0007
HC_057	Plume	1204	Concentration	0.0102	0.0127	873137	0.0003	0.0004	0.0005	0.0009	0.0015	0.0018	0.0017	0.0017	0.0014	0.001	0.0009	0.0008	0.0008	0.0009	0.0009	0.0008	0.0006	0.0005	0.0004	0.0003	0.0002	0.0003	0.0005	0.0008	0.0007	0.0007	0.0005	0.0003	0.0002	0.0002	0.0002	0.0002
HC_057	Plume	1205	Concentration	0.0095	0.0189	797980	0.0005	0.0004	0.0004	0.0007	0.0013	0.0016	0.0015	0.0016	0.0015	0.0012	0.0009	0.0007	0.0007	0.0009	0.0011	0.0011	0.0008	0.0007	0.0006	0.0005	0.0005	0.0005	0.001	0.0011	0.0007	0.0007	0.0009	0.001	0.0011	0.001	0.0007	0.0005
HC_057	Plume	1206	Concentration	0.008	0.013	655858	0.0002	0.0002	0.0004	0.0007	0.0012	0.0013	0.0012	0.0014	0.0014	0.0011	0.0008	0.0006	0.0006	0.0007	0.0009	0.001	0.0009	0.0009	0.0007	0.0006	0.0005	0.0006	0.0009	0.0008	0.0004	0.0002	0.0001	0.0001	0	0.0001	0.0002	0.0003
HC_057	Plume	1207	Concentration	0.0082	0.019	652475	0.0002	0.0002	0.0003	0.0006	0.0012	0.0015	0.0014	0.0015	0.0013	0.001	0.0007	0.0005	0.0005	0.0006	0.0009	0.001	0.0009	0.0008	0.0006	0.0006	0.0006	0.0006	0.0009	0.0014	0.0014	0.0016	0.0015	0.0011	0.0005	0.0004	0.0004	0.0005
HC_057	Plume	1208	Concentration	0.0085	0.0152	652054	0.0001	0.0002	0.0003	0.0006	0.0013	0.0016	0.0014	0.0015	0.0015	0.0012	0.0009	0.0007	0.0008	0.0009	0.001	0.001	0.0007	0.0005	0.0003	0.0002	0.0002	0.0003	0.0006	0.0009	0.0007	0.0007	0.0008	0.0007	0.0006	0.0006	0.0005	0.0004
HC_057	Plume	1209	Concentration	0.0092	0.012	778187	0.0003	0.0003	0.0005	0.0008	0.0012	0.0014	0.0015	0.0017	0.0015	0.0012	0.0009	0.0007	0.0007	0.0007	0.0008	0.0008	0.0007	0.0007	0.0006	0.0005	0.0005	0.0004	0.0006	0.0008	0.0004	0.0003	0.0002	0.0001	0.0001	0.0001	0.0001	0.0001
HC_057	Plume	1210	Concentration	0.0107	0.0125	917579	0.0004	0.0004	0.0005	0.001	0.0017	0.0018	0.0017	0.0018	0.0014	0.001	0.0009	0.0007	0.0008	0.0008	0.0009	0.0008	0.0006	0.0005	0.0003	0.0002	0.0002	0.0003	0.0005	0.0007	0.0006	0.0007	0.0007	0.0003	0.0002	0.0003	0.0003	0.0002
HC_057	Plume	1211	Concentration	0.0106	0.0234	888466	0.0004	0.0003	0.0005	0.0009	0.0015	0.0019	0.0018	0.0018	0.0015	0.0012	0.001	0.0008	0.0009	0.001	0.0012	0.0011	0.0009	0.0008	0.0007	0.0006	0.0006	0.0007	0.0012	0.0016	0.0013	0.0013	0.0013	0.0012	0.0011	0.0011	0.001	0.0008
HC_057	Plume	1212	Concentration	0.008	0.0078	648768	0.0005	0.0003	0.0003	0.0006	0.0012	0.0014	0.0013	0.0013	0.0011	0.0008	0.0005	0.0004	0.0004	0.0005	0.0006	0.0007	0.0006	0.0005	0.0003	0.0003	0.0004	0.0003	0.0003	0.0004	0.0002	0.0001	0	0	0	0.0001	0.0002	0.0002
HC_057	Plume	1213	Concentration	0.0103	0.0199	832568	0.0002	0.0003	0.0005	0.0009	0.0015	0.0017	0.0016	0.0019	0.0017	0.0014	0.0011	0.0009	0.001	0.0011	0.0013	0.0013	0.0011	0.0009	0.0007	0.0007	0.0008	0.001	0.0015	0.0018	0.0011	0.0008	0.0004	0.0002	0.0001	0.0002	0.0003	0.0002
HC_057	Plume	1214	Concentration	0.0088	0.0135	835953	0.0004	0.0004	0.0005	0.0009	0.0014	0.0015	0.0013	0.0013	0.0011	0.0008	0.0006	0.0005	0.0005	0.0007	0.001	0.0011	0.001	0.0008	0.0006	0.0006	0.001	0.0008	0.0005	0.0005	0.0002	0.0002	0.0003	0.0005	0.0004	0.0004	0.0003	0.0002
HC_057	Plume	1215	Concentration	0.0095	0.0082	734639	0.0001	0.0002	0.0003	0.0008	0.0016	0.0019	0.0017	0.0017	0.0012	0.0007	0.0005	0.0004	0.0005	0.0006	0.0007	0.0008	0.0007	0.0005	0.0003	0.0002	0.0002	0.0001	0.0003	0.0003	0.0002	0.0002	0.0001	0.0001	0.0001	0.0002	0.0003	0.0002
HC_057	Plume	1216	Concentration	0.0085	0.0116	697678	0.0003	0.0002	0.0004	0.0007	0.0013	0.0016	0.0014	0.0014	0.0012	0.0009	0.0007	0.0005	0.0005	0.0006	0.0008	0.0009	0.0008	0.0006	0.0004	0.0003	0.0002	0.0003	0.0007	0.0009	0.0005	0.0004	0.0003	0.0002	0.0002	0.0003	0.0003	0.0003
HC_057	Plume	1217	Concentration	0.0087	0.0144	681790	0.0003	0.0002	0.0004	0.0007	0.0013	0.0015	0.0014	0.0016	0.0013	0.001	0.0007	0.0006	0.0006	0.0007	0.0008	0.0008	0.0007	0.0006	0.0005	0.0004	0.0003	0.0005	0.001	0.0013	0.001	0.0008	0.0007	0.0004	0.0002	0.0002	0.0003	0.0003
HC_057	Plume	1218	Concentration	0.0087	0.0153	628225	0.0003	0.0002	0.0003	0.0006	0.0012	0.0016	0.0016	0.0016	0.0013	0.001	0.0008	0.0007	0.0007	0.0009	0.0011	0.0012	0.001	0.0009	0.0007	0.0007	0.0011	0.0009	0.0005	0.0007	0.0004	0.0003	0.0003	0.0003	0.0003	0.0003	0.0003	0.0002
HC_057	Plume	1219	Concentration	0.0228	0.0334	1.86685e+06	0.0011	0.001	0.0011	0.0015	0.0025	0.0033	0.0037	0.0044	0.0042	0.0033	0.0025	0.002	0.0018	0.002	0.0022	0.0023	0.002	0.0016	0.0012	0.0009	0.0007	0.0007	0.0009	0.0012	0.0011	0.0011	0.001	0.0007	0.0007	0.0011	0.0013	0.0011
HC_057	Plume	1220	Concentration	0.0119	0.0108	878723	0.0007	0.0004	0.0004	0.0008	0.0015	0.0021	0.0021	0.0022	0.0017	0.001	0.0008	0.0006	0.0006	0.0007	0.0009	0.0008	0.0006	0.0005	0.0004	0.0003	0.0003	0.0003	0.0006	0.0007	0.0003	0.0002	0.0002	0.0003	0.0001	0.0002	0.0002	0.0002
HC_057	Plume	1221	Concentration	0.0088	0.0152	690606	0.0005	0.0004	0.0004	0.0005	0.001	0.0013	0.0014	0.0017	0.0016	0.0013	0.0011	0.0009	0.0009	0.001	0.001	0.001	0.0008	0.0005	0.0003	0.0002	0.0002	0.0002	0.0004	0.0005	0.0004	0.0004	0.0005	0.0005	0.0006	0.001	0.0009	0.0006
HC_057	Plume	1222	Concentration	0.0078	0.0129	614738	0.0003	0.0002	0.0003	0.0005	0.001	0.0013	0.0013	0.0015	0.0014	0.0011	0.0009	0.0007	0.0008	0.0008	0.001	0.0011	0.0009	0.0007	0.0005	0.0004	0.0004	0.0003	0.0004	0.0005	0.0004	0.0004	0.0004	0.0003	0.0002	0.0002	0.0003	0.0002
HC_057	Plume	1223	Concentration	0.0079	0.0123	638045	0.0005	0.0003	0.0004	0.0006	0.001	0.0013	0.0013	0.0014	0.0011	0.0009	0.0008	0.0006	0.0006	0.0007	0.0008	0.0007	0.0006	0.0004	0.0003	0.0002	0.0001	0.0002	0.0004	0.0007	0.0006	0.0007	0.0007	0.0005	0.0005	0.0006	0.0005	0.0002
HC_057	Plume	1224	Concentration	0.0185	0.0519	1.81675e+06	0.0016	0.0013	0.0012	0.0014	0.002	0.0025	0.0025	0.0029	0.0031	0.003	0.0025	0.002	0.0018	0.0018	0.002	0.0021	0.0019	0.0018	0.0017	0.0017	0.0018	0.0016	0.0017	0.0019	0.0019	0.0024	0.0028	0.0031	0.0035	0.0038	0.0031	0.002
HC_057	Plume	1225	Concentration	0.0068	0.0141	664193	0.0004	0.0004	0.0005	0.0006	0.0009	0.001	0.0009	0.0011	0.001	0.0009	0.0009	0.0009	0.001	0.0012	0.0012	0.0012	0.001	0.0008	0.0006	0.0005	0.0005	0.0004	0.0006	0.0007	0.0004	0.0003	0.0002	0.0001	0.0001	0.0002	0.0002	0.0002
HC_057	Plume	1226	Concentration	0.0325	0.048	2.74302e+06	0.0006	0.0005	0.0011	0.0034	0.0074	0.0069	0.0044	0.004	0.0042	0.0035	0.0026	0.0019	0.0017	0.0017	0.0018	0.0018	0.0017	0.0017	0.0016	0.0016	0.0016	0.002	0.0025	0.0029	0.0025	0.0024	0.0025	0.0024	0.0021	0.0021	0.002	0.0014
HC_057	Plume	1227	Concentration	0.01	0.0157	888530	0.0004	0.0004	0.0006	0.0009	0.0014	0.0016	0.0015	0.0016	0.0016	0.0013	0.0011	0.0009	0.0009	0.0011	0.0014	0.0015	0.0013	0.0011	0.0008	0.0007	0.0006	0.0004	0.0004	0.0004	0.0003	0.0003	0.0002	0.0002	0.0001	0.0002	0.0003	0.0002
HC_057	Plume	1228	Concentration	0.0064	0.0115	565146	0.0004	0.0003	0.0003	0.0005	0.0009	0.0011	0.001	0.001	0.0009	0.0006	0.0005	0.0004	0.0004	0.0006	0.001	0.0013	0.0012	0.001	0.0005	0.0003	0.0002	0.0004	0.0006	0.0007	0.0004	0.0003	0.0003	0.0001	0.0001	0.0002	0.0002	0.0002
HC_057	Plume	1229	Concentration	0.0087	0.0151	615736	0.0005	0.0002	0.0003	0.0005	0.0011	0.0015	0.0015	0.0016	0.0015	0.0012	0.001	0.0009	0.0009	0.001	0.0013	0.0014	0.0012	0.0009	0.0006	0.0004	0.0005	0.0004	0.0007	0.0009	0.0005	0.0004	0.0002	0.0001	0.0001	0.0001	0.0002	0.0002
HC_057	Plume	1230	Concentration	0.0079	0.0186	618743	0.0001	0.0002	0.0003	0.0006	0.0012	0.0014	0.0013	0.0015	0.0013	0.0011	0.001	0.0009	0.0009	0.0011	0.0015	0.0016	0.0014	0.0011	0.0009	0.0007	0.0006	0.0007	0.0011	0.0014	0.0008	0.0005	0.0004	0.0001	0.0001	0.0002	0.0003	0.0002
HC_057	Plume	1231	Concentration	0.0074	0.0188	644517	0.0004	0.0003	0.0004	0.0006	0.0011	0.0012	0.001	0.0012	0.0012	0.0011	0.001	0.0009	0.0009	0.0011	0.0012	0.0013	0.0012	0.0011	0.0009	0.0007	0.0006	0.0006	0.0009	0.0014	0.001	0.0009	0.0007	0.0003	0.0002	0.0002	0.0003	0.0003
HC_057	Plume	1232	Concentration	0.0086	0.0148	748945	0.0003	0.0003	0.0005	0.0008	0.0013	0.0013	0.0012	0.0015	0.0014	0.0011	0.001	0.0008	0.0007	0.0008	0.0009	0.0009	0.0008	0.0006	0.0004	0.0003	0.0003	0.0004	0.0008	0.0011	0.0008	0.0007	0.0006	0.0004	0.0004	0.0004	0.0004	0.0002
HC_057	Plume	1233	Concentration	0.0075	0.0162	592839	0.0002	0.0002	0.0003	0.0006	0.0011	0.0013	0.0012	0.0013	0.0013	0.0011	0.0009	0.0007	0.0008	0.0009	0.0012	0.0013	0.0012	0.001	0.0006	0.0004	0.0003	0.0003	0.0006	0.0009	0.0006	0.0004	0.0003	0.0002	0.0002	0.0004	0.0008	0.0011
HC_057	Plume	1234	Concentration	0.0069	0.013	546553	0.0003	0.0002	0.0003	0.0005	0.0009	0.0013	0.0011	0.0012	0.0011	0.0009	0.0008	0.0007	0.0008	0.0009	0.001	0.0011	0.0009	0.0008	0.0006	0.0005	0.0004	0.0004	0.0007	0.0009	0.0005	0.0003	0.0002	0.0001	0.0001	0.0001	0.0002	0.0001
HC_057	Plume	1235	Concentration	0.0044	0.0106	454911	0.0005	0.0003	0.0003	0.0004	0.0006	0.0006	0.0006	0.0006	0.0005	0.0004	0.0003	0.0004	0.0005	0.0006	0.0008	0.0008	0.0008	0.0007	0.0005	0.0005	0.0008	0.0007	0.0007	0.0007	0.0003	0.0002	0.0002	0.0001	0.0001	0.0001	0.0002	0.0002
HC_057	Plume	1236	Concentration	0.0082	0.0141	681774	0.0002	0.0002	0.0004	0.0007	0.0013	0.0014	0.0013	0.0014	0.0013	0.001	0.0008	0.0006	0.0006	0.0008	0.001	0.001	0.0009	0.0007	0.0004	0.0002	0.0001	0.0002	0.0004	0.0008	0.0006	0.0007	0.0009	0.0007	0.0005	0.0006	0.0004	0.0002
HC_057	Plume	1237	Concentration	0.007	0.0132	532946	0.0002	0.0002	0.0003	0.0005	0.0009	0.0011	0.0011	0.0014	0.0013	0.001	0.0007	0.0006	0.0006	0.0007	0.0008	0.0008	0.0007	0.0006	0.0004	0.0003	0.0002	0.0002	0.0006	0.001	0.0008	0.0008	0.0007	0.0005	0.0004	0.0004	0.0003	0.0001
HC_057	Plume	1238	Concentration	0.0066	0.0093	627692	0.0003	0.0003	0.0004	0.0006	0.001	0.001	0.0009	0.0011	0.001	0.0009	0.0008	0.0007	0.0006	0.0006	0.0007	0.0008	0.0007	0.0006	0.0003	0.0002	0.0003	0.0004	0.0004	0.0006	0.0002	0.0001	0	0	0	0.0001	0.0002	0.0001
HC_057	Plume	1239	Concentration	0.0057	0.0104	501281	0.0004	0.0003	0.0003	0.0004	0.0008	0.001	0.0009	0.0008	0.0008	0.0007	0.0006	0.0004	0.0004	0.0005	0.0007	0.0009	0.0009	0.0007	0.0005	0.0003	0.0003	0.0002	0.0004	0.0006	0.0004	0.0004	0.0003	0.0002	0.0002	0.0003	0.0003	0.0002
HC_057	Plume	1240	Concentration	0.008	0.015	641037	0.0003	0.0002	0.0003	0.0006	0.0011	0.0013	0.0013	0.0015	0.0014	0.0012	0.001	0.0008	0.0008	0.0009	0.0011	0.0013	0.0013	0.0011	0.0007	0.0005	0.0004	0.0005	0.0008	0.0009	0.0004	0.0003	0.0003	0.0002	0.0001	0.0001	0.0002	0.0001
HC_057	Plume	1241	Concentration	0.0063	0.0102	533652	0.0003	0.0002	0.0004	0.0005	0.0008	0.0009	0.0009	0.0012	0.0011	0.0009	0.0007	0.0006	0.0006	0.0007	0.0008	0.0009	0.0007	0.0006	0.0003	0.0003	0.0003	0.0002	0.0003	0.0005	0.0003	0.0003	0.0003	0.0002	0.0002	0.0002	0.0002	0.0001
HC_057	Plume	1242	Concentration	0.0115	0.0202	1.00824e+06	0.0004	0.0004	0.0006	0.001	0.0016	0.0018	0.0017	0.002	0.002	0.0017	0.0013	0.001	0.001	0.0011	0.0013	0.0013	0.0012	0.0009	0.0007	0.0005	0.0004	0.0005	0.0009	0.0012	0.001	0.0009	0.0008	0.0006	0.0004	0.0004	0.0005	0.0006
HC_057	Plume	1243	Concentration	0.006	0.013	505978	0.0003	0.0002	0.0003	0.0005	0.0009	0.001	0.0008	0.001	0.001	0.0008	0.0006	0.0005	0.0005	0.0006	0.0008	0.0009	0.0008	0.0006	0.0005	0.0004	0.0005	0.0005	0.0006	0.0009	0.0008	0.0007	0.0007	0.0004	0.0003	0.0003	0.0002	0.0001
HC_057	Plume	1244	Concentration	0.009	0.0223	737429	0.0003	0.0003	0.0004	0.0007	0.0012	0.0015	0.0014	0.0016	0.0016	0.0014	0.0012	0.0011	0.0012	0.0014	0.0015	0.0014	0.0012	0.0011	0.0009	0.0008	0.0008	0.0008	0.001	0.0012	0.0008	0.0009	0.0009	0.0006	0.0004	0.0006	0.0006	0.0005
HC_057	Plume	1245	Concentration	0.0055	0.0181	529597	0.0004	0.0003	0.0004	0.0005	0.0007	0.0007	0.0007	0.0009	0.0009	0.0008	0.0008	0.0007	0.0007	0.0008	0.0011	0.0012	0.0011	0.0009	0.0006	0.0006	0.0006	0.0005	0.0008	0.0012	0.0009	0.0009	0.0011	0.0007	0.0006	0.0007	0.0005	0.0003
HC_057	Plume	1246	Concentration	0.0116	0.0173	1.08223e+06	0.0005	0.0005	0.0007	0.0012	0.0018	0.0019	0.0016	0.0018	0.0016	0.0011	0.0007	0.0005	0.0005	0.0006	0.0008	0.0009	0.0009	0.0007	0.0005	0.0003	0.0003	0.0005	0.0011	0.0016	0.0011	0.0009	0.001	0.0007	0.0005	0.0006	0.0008	0.0007
HC_057	Plume	1247	Concentration	0.04	0.016	3.77878e+06	0.001	0.0014	0.0026	0.0045	0.0067	0.0068	0.006	0.006	0.005	0.0033	0.002	0.0012	0.0008	0.0007	0.0007	0.0007	0.0007	0.0006	0.0004	0.0004	0.0003	0.0003	0.0006	0.0008	0.0005	0.0004	0.0003	0.0002	0.0002	0.0003	0.0003	0.0003
HC_057	Plume	1248	Concentration	0.0129	0.0223	1.12361e+06	0.0004	0.0005	0.0007	0.0012	0.0019	0.0021	0.0019	0.0022	0.002	0.0015	0.0012	0.001	0.0011	0.0014	0.0017	0.0016	0.0014	0.0011	0.0008	0.0006	0.0006	0.0006	0.001	0.0014	0.0012	0.0012	0.0012	0.0007	0.0003	0.0002	0.0002	0.0003
HC_057	Plume	1249	Concentration	0.0124	0.0234	1.16199e+06	0.0005	0.0005	0.0008	0.0013	0.0019	0.0019	0.0017	0.0019	0.0019	0.0015	0.0012	0.0008	0.0008	0.001	0.0012	0.0012	0.001	0.0008	0.0006	0.0004	0.0004	0.0005	0.0008	0.0011	0.0011	0.0014	0.0018	0.0017	0.0014	0.0012	0.0009	0.0006
HC_057	Plume	1250	Concentration	0.0086	0.0142	666165	0.0003	0.0003	0.0003	0.0006	0.0012	0.0015	0.0014	0.0015	0.0015	0.0012	0.0009	0.0007	0.0008	0.0009	0.001	0.001	0.0009	0.0007	0.0004	0.0003	0.0002	0.0003	0.0006	0.0008	0.0006	0.0006	0.0006	0.0004	0.0004	0.0005	0.0003	0.0001
HC_057	Plume	1252	Concentration	0.0373	0.0192	3.55565e+06	0.0009	0.0014	0.0025	0.0042	0.0061	0.0061	0.0055	0.0057	0.0049	0.0034	0.0021	0.0013	0.001	0.001	0.0011	0.0013	0.0012	0.0009	0.0005	0.0003	0.0002	0.0003	0.0006	0.0009	0.001	0.0008	0.0006	0.0003	0.0001	0.0001	0.0001	0.0001
HC_057	Plume	1253	Concentration	0.0319	0.0156	3.02193e+06	0.0008	0.0012	0.0021	0.0035	0.0052	0.0053	0.0048	0.0049	0.0041	0.0029	0.002	0.0012	0.0009	0.0009	0.0009	0.001	0.0009	0.0007	0.0004	0.0003	0.0002	0.0003	0.0006	0.001	0.0007	0.0004	0.0002	0.0001	0	0	0	0
HC_057	Plume	1254	Concentration	0.085	0.0355	8.15274e+06	0.0021	0.0032	0.0057	0.0095	0.0138	0.0142	0.0127	0.0128	0.011	0.0076	0.0046	0.0026	0.0018	0.0015	0.0015	0.0016	0.0015	0.0013	0.0011	0.001	0.0011	0.0009	0.0009	0.0012	0.0011	0.0012	0.001	0.0006	0.0004	0.0004	0.0003	0.0003
HC_057	Plume	1255	Concentration	0.0343	0.0132	3.21427e+06	0.0009	0.0013	0.0022	0.0037	0.0055	0.0058	0.0052	0.0053	0.0044	0.003	0.0018	0.0011	0.0008	0.0008	0.0007	0.0007	0.0006	0.0004	0.0003	0.0002	0.0002	0.0002	0.0003	0.0005	0.0004	0.0003	0.0003	0.0002	0.0001	0.0001	0.0001	0.0001
HC_057	Plume	1256	Concentration	0.0904	0.0319	8.6814e+06	0.0021	0.0033	0.006	0.0103	0.015	0.0155	0.0137	0.0135	0.011	0.0072	0.0041	0.0022	0.0014	0.0011	0.001	0.0009	0.0008	0.0006	0.0005	0.0005	0.0006	0.0007	0.0008	0.001	0.0011	0.0011	0.0011	0.0009	0.0009	0.0012	0.0012	0.001
HC_057	Plume	1257	Concentration	0.0675	0.0285	6.51245e+06	0.0017	0.0025	0.0046	0.0078	0.0112	0.0113	0.01	0.01	0.0084	0.0056	0.0033	0.0018	0.0013	0.0012	0.0012	0.0012	0.0011	0.001	0.0009	0.0009	0.0008	0.0008	0.0009	0.001	0.001	0.0011	0.0009	0.0007	0.0005	0.0004	0.0005	0.0004
HC_057	Plume	1259	Concentration	0.1377	0.0389	1.31824e+07	0.0031	0.005	0.0092	0.0158	0.0228	0.0233	0.0206	0.0206	0.0173	0.0114	0.0064	0.0034	0.002	0.0014	0.0013	0.0012	0.001	0.0008	0.0006	0.0005	0.0007	0.0006	0.0005	0.0007	0.0007	0.0009	0.0011	0.001	0.0009	0.0008	0.0006	0.0004
HC_057	Plume	1261	Concentration	0.524	0.1119	5.00607e+07	0.012	0.0193	0.0347	0.0594	0.0858	0.0893	0.0796	0.0784	0.0655	0.0427	0.0236	0.0121	0.0068	0.0044	0.0034	0.0027	0.0021	0.0015	0.001	0.0007	0.0005	0.0005	0.0006	0.0006	0.0007	0.0008	0.0011	0.0015	0.0016	0.0013	0.0009	0.0008
HC_057	Plume	1262	Concentration	1.0687	0.2147	1.02941e+08	0.0251	0.0404	0.0721	0.1221	0.1745	0.181	0.1615	0.1587	0.1333	0.0877	0.049	0.0253	0.0141	0.0092	0.0069	0.0055	0.0043	0.003	0.0022	0.0015	0.0012	0.0008	0.0006	0.0005	0.0004	0.0004	0.0003	0.0003	0.0002	0.0003	0.0004	0.0006
HC_057	Plume	1263	Concentration	0.952	0.1864	9.19861e+07	0.0224	0.0361	0.0645	0.1093	0.1563	0.1616	0.1436	0.1407	0.1175	0.0768	0.0425	0.0216	0.0118	0.0075	0.0054	0.0042	0.0032	0.0021	0.0015	0.001	0.0007	0.0006	0.0006	0.0007	0.0007	0.0009	0.0012	0.0009	0.0006	0.0005	0.0006	0.0008
HC_057	Plume	1264	Concentration	2.0493	0.3999	2.00537e+08	0.0515	0.0819	0.1432	0.2368	0.3322	0.3423	0.3065	0.3019	0.253	0.1661	0.0926	0.0478	0.0265	0.017	0.0125	0.0098	0.0076	0.0051	0.0037	0.0024	0.0017	0.0013	0.001	0.0008	0.0006	0.0005	0.0004	0.0003	0.0003	0.0004	0.0005	0.001
HC_057	Plume	1265	Concentration	3.1815	0.6237	3.07026e+08	0.076	0.1221	0.2163	0.363	0.5151	0.5343	0.4797	0.4749	0.4001	0.2627	0.1455	0.0742	0.0407	0.0258	0.0189	0.0146	0.011	0.0074	0.0053	0.0034	0.0025	0.0018	0.0013	0.001	0.0008	0.0007	0.0007	0.0007	0.0007	0.001	0.0013	0.0017
HC_057	Plume	1266	Concentration	7.6095	1.459	7.46751e+08	0.1931	0.3064	0.5343	0.8821	1.2361	1.2723	1.136	1.1147	0.9345	0.6129	0.3401	0.1749	0.0965	0.0612	0.0445	0.0346	0.0264	0.0178	0.0126	0.008	0.0055	0.004	0.0031	0.0023	0.0018	0.0015	0.0013	0.0012	0.0012	0.0015	0.0022	0.0039
HC_057	Plume	1267	Concentration	9.151	1.7461	8.95521e+08	0.227	0.3631	0.6386	1.0612	1.4926	1.5353	1.3677	1.3418	1.1237	0.7354	0.4067	0.2082	0.1142	0.0721	0.0524	0.0408	0.0312	0.0211	0.015	0.0096	0.0066	0.0047	0.0037	0.0029	0.0025	0.0023	0.0022	0.002	0.002	0.0023	0.0029	0.0053
HC_057	Plume	1269	Concentration	8.2568	1.6051	8.08404e+08	0.2083	0.3309	0.5776	0.9543	1.3383	1.3794	1.2343	1.2143	1.0194	0.6696	0.3721	0.1915	0.1058	0.0673	0.0493	0.0388	0.0298	0.0202	0.0145	0.0094	0.0065	0.0047	0.0037	0.0027	0.0022	0.0019	0.0018	0.0017	0.0017	0.002	0.0029	0.005
HC_057	Plume	1270	Concentration	7.0437	1.396	6.87806e+08	0.1755	0.2798	0.4904	0.8126	1.1416	1.1768	1.0534	1.039	0.8746	0.5762	0.3215	0.166	0.0922	0.059	0.0435	0.0344	0.0267	0.0185	0.0134	0.0089	0.0064	0.0046	0.0037	0.0028	0.0023	0.0019	0.0017	0.0015	0.0016	0.0018	0.0026	0.0048
HC_057	Plume	1271	Concentration	6.4375	1.2814	6.27777e+08	0.1575	0.253	0.4469	0.7443	1.0481	1.0767	0.9604	0.9491	0.8015	0.5284	0.295	0.1525	0.0848	0.0544	0.0402	0.0317	0.0246	0.017	0.0124	0.0083	0.006	0.0045	0.0036	0.0028	0.0022	0.0018	0.0015	0.0014	0.0013	0.0014	0.002	0.0036
HC_057	Plume	1273	Concentration	3.1343	0.6515	3.07401e+08	0.0795	0.1262	0.2203	0.3629	0.5076	0.5217	0.4671	0.461	0.388	0.256	0.1437	0.075	0.0423	0.0277	0.021	0.017	0.0135	0.0097	0.0073	0.0051	0.004	0.0033	0.0031	0.0029	0.0028	0.0026	0.0024	0.0022	0.0021	0.0021	0.0024	0.0033
HC_057	Plume	1274	Concentration	3.5061	0.7404	3.41909e+08	0.0884	0.1399	0.2436	0.4024	0.5651	0.5845	0.5252	0.5189	0.4381	0.2905	0.1638	0.0858	0.0485	0.0317	0.024	0.0195	0.0155	0.0111	0.0084	0.0058	0.0043	0.0034	0.0029	0.0025	0.0024	0.0022	0.0022	0.0022	0.0023	0.003	0.0039	0.0045
HC_057	Plume	1275	Concentration	2.8783	0.5746	2.81027e+08	0.0705	0.1131	0.2001	0.3335	0.4698	0.4824	0.4296	0.4233	0.356	0.2342	0.1309	0.0678	0.038	0.0246	0.0183	0.0145	0.0112	0.0078	0.0057	0.0038	0.0027	0.002	0.0018	0.0015	0.0013	0.0011	0.0011	0.0011	0.0011	0.0011	0.0012	0.0018
HC_057	Plume	1277	Concentration	0.0941	0.0328	8.76172e+06	0.002	0.0032	0.0059	0.0104	0.0154	0.0162	0.0144	0.0144	0.0122	0.0082	0.0049	0.0028	0.0018	0.0015	0.0014	0.0013	0.0011	0.0008	0.0005	0.0003	0.0003	0.0003	0.0005	0.0007	0.0006	0.0008	0.0012	0.0013	0.001	0.0008	0.0004	0.0003
HC_057	Plume	1278	Concentration	0.5451	0.1237	5.16537e+07	0.0121	0.0196	0.0356	0.0614	0.0889	0.0929	0.0831	0.0822	0.0693	0.0457	0.0256	0.0134	0.0078	0.0054	0.0042	0.0035	0.0027	0.0019	0.0014	0.001	0.0007	0.0006	0.0006	0.0007	0.0006	0.0007	0.001	0.0009	0.0011	0.0015	0.0014	0.0013
HC_057	Plume	1280	Concentration	0.5511	0.1233	5.2038e+07	0.0105	0.0183	0.0354	0.0636	0.0939	0.0957	0.083	0.0817	0.069	0.0453	0.0256	0.0135	0.008	0.0056	0.0044	0.0036	0.0029	0.0021	0.0016	0.0013	0.0012	0.0009	0.0007	0.0008	0.0007	0.0007	0.0007	0.0007	0.0007	0.0007	0.0007	0.0009
HC_057	Plume	1282	Concentration	0.2157	0.0559	2.07911e+07	0.0054	0.0083	0.0147	0.0246	0.0348	0.0359	0.0322	0.0323	0.0275	0.0184	0.0107	0.0058	0.0036	0.0028	0.0024	0.0021	0.0016	0.0012	0.001	0.0008	0.0006	0.0006	0.0006	0.0006	0.0005	0.0005	0.0005	0.0004	0.0003	0.0003	0.0003	0.0003
HC_057	Plume	1283	Concentration	0.0488	0.0214	4.62806e+06	0.0012	0.0018	0.0032	0.0055	0.008	0.0081	0.0072	0.0074	0.0064	0.0044	0.0026	0.0016	0.0012	0.0011	0.0011	0.001	0.0008	0.0006	0.0005	0.0004	0.0004	0.0004	0.0006	0.0007	0.0005	0.0005	0.0007	0.0008	0.0006	0.0004	0.0003	0.0002
HC_057	Plume	1284	Concentration	0.0048	0.0096	344231	0.0001	0.0001	0.0001	0.0003	0.0007	0.0009	0.0009	0.0009	0.0008	0.0006	0.0006	0.0005	0.0006	0.0007	0.0009	0.0009	0.0008	0.0006	0.0004	0.0003	0.0002	0.0001	0.0003	0.0004	0.0004	0.0005	0.0005	0.0002	0.0001	0	0	0
HC_057	Plume	1285	Concentration	0.0151	0.0159	1.47046e+06	0.0004	0.0006	0.001	0.0017	0.0025	0.0024	0.0021	0.0023	0.0021	0.0016	0.0015	0.0013	0.0013	0.0012	0.001	0.0008	0.0007	0.0005	0.0004	0.0004	0.0003	0.0003	0.0005	0.0008	0.0006	0.0005	0.0006	0.0004	0.0003	0.0003	0.0003	0.0003
HC_057	Plume	1286	Concentration	0.0261	0.0191	2.56477e+06	0.0008	0.0011	0.0018	0.003	0.0042	0.0042	0.0037	0.0039	0.0034	0.0025	0.0017	0.0011	0.001	0.0011	0.0011	0.0011	0.0009	0.0007	0.0004	0.0003	0.0003	0.0003	0.0005	0.0007	0.0006	0.0006	0.0006	0.0006	0.0007	0.0009	0.0009	0.0005
HC_057	Plume	1287	Concentration	0.021	0.0106	2.00005e+06	0.0005	0.0007	0.0014	0.0024	0.0035	0.0035	0.003	0.0031	0.0029	0.0021	0.0015	0.001	0.0009	0.0009	0.0009	0.0008	0.0005	0.0003	0.0001	0.0001	0.0001	0.0001	0.0002	0.0003	0.0002	0.0002	0.0002	0.0001	0.0001	0	0	0
HC_057	Plume	1288	Concentration	0.0057	0.0115	499925	0.0003	0.0003	0.0003	0.0004	0.0007	0.0008	0.0008	0.0011	0.001	0.0009	0.0009	0.0008	0.0009	0.001	0.0009	0.0007	0.0005	0.0004	0.0002	0.0001	0.0001	0.0001	0.0004	0.0008	0.0008	0.0007	0.0006	0.0003	0.0002	0.0001	0	0.0001
HC_057	Plume	1289	Concentration	0.0075	0.0136	689389	0.0003	0.0002	0.0004	0.0008	0.0013	0.0013	0.0011	0.0011	0.001	0.0009	0.0008	0.0007	0.0009	0.001	0.0011	0.0009	0.0007	0.0006	0.0005	0.0004	0.0004	0.0003	0.0006	0.001	0.0008	0.0007	0.0005	0.0004	0.0002	0.0001	0.0001	0
HC_057	Plume	1290	Concentration	0.0036	0.0113	297278	0.0004	0.0001	0.0001	0.0002	0.0005	0.0006	0.0005	0.0006	0.0006	0.0006	0.0005	0.0005	0.0008	0.001	0.0012	0.0013	0.001	0.0007	0.0005	0.0004	0.0005	0.0003	0.0004	0.0006	0.0004	0.0003	0.0002	0.0001	0	0	0	0
HC_057	Plume	1291	Concentration	0.008	0.0205	690997	0.0005	0.0004	0.0005	0.0007	0.001	0.001	0.0011	0.0014	0.0014	0.0011	0.001	0.0009	0.0011	0.0014	0.0015	0.0014	0.0011	0.0009	0.0007	0.0006	0.0006	0.0006	0.0008	0.0011	0.001	0.001	0.001	0.0008	0.0007	0.0005	0.0004	0.0003
HC_057	Plume	1292	Concentration	0.0045	0.0168	338617	0.0001	0.0001	0.0002	0.0003	0.0006	0.0008	0.0007	0.0008	0.0009	0.001	0.001	0.001	0.0011	0.0011	0.0013	0.0013	0.0011	0.0009	0.0006	0.0004	0.0003	0.0003	0.0005	0.0007	0.0006	0.0008	0.001	0.0008	0.0005	0.0003	0.0001	0.0001
HC_057	Plume	1293	Concentration	0.0099	0.0178	989759	0.0004	0.0005	0.0007	0.0011	0.0015	0.0015	0.0014	0.0015	0.0013	0.0011	0.0011	0.001	0.0011	0.0013	0.0013	0.0012	0.0009	0.0007	0.0005	0.0004	0.0004	0.0004	0.0008	0.001	0.0007	0.0008	0.001	0.001	0.0006	0.0003	0.0001	0.0001
HC_057	Plume	1295	Concentration	0.0038	0.0131	336307	0.0003	0.0002	0.0002	0.0003	0.0005	0.0005	0.0005	0.0006	0.0007	0.0006	0.0006	0.0007	0.001	0.0013	0.0015	0.0014	0.001	0.0007	0.0004	0.0003	0.0002	0.0003	0.0005	0.0008	0.0006	0.0004	0.0003	0.0001	0.0001	0.0001	0.0001	0.0001
HC_057	Plume	1296	Concentration	0.0075	0.0138	694531	0.0004	0.0003	0.0005	0.0008	0.0011	0.0011	0.001	0.0012	0.0011	0.0009	0.0007	0.0007	0.0008	0.0009	0.001	0.0009	0.0007	0.0005	0.0003	0.0003	0.0003	0.0003	0.0005	0.0007	0.0006	0.0007	0.0008	0.0007	0.0005	0.0004	0.0003	0.0003
HC_057	Plume	1298	Concentration	0.0063	0.0189	535197	0.0003	0.0002	0.0003	0.0005	0.0009	0.0009	0.0009	0.0011	0.0012	0.0011	0.0012	0.0011	0.0012	0.0014	0.0015	0.0014	0.0012	0.0011	0.0009	0.0008	0.0008	0.0009	0.001	0.0011	0.0008	0.0005	0.0004	0.0002	0.0001	0.0001	0.0001	0
HC_057	Plume	1299	Concentration	0.0038	0.0118	304056	0.0002	0.0001	0.0001	0.0003	0.0006	0.0007	0.0006	0.0006	0.0006	0.0006	0.0005	0.0005	0.0006	0.0007	0.0007	0.0006	0.0005	0.0004	0.0002	0.0002	0.0001	0.0001	0.0002	0.0004	0.0003	0.0003	0.0005	0.0007	0.0009	0.0012	0.001	0.0006
HC_057	Plume	1300	Concentration	0.0059	0.0091	530314	0.0003	0.0002	0.0003	0.0005	0.0009	0.0009	0.0008	0.001	0.001	0.0008	0.0007	0.0005	0.0006	0.0007	0.0008	0.0008	0.0006	0.0005	0.0003	0.0002	0.0001	0.0001	0.0002	0.0004	0.0004	0.0004	0.0004	0.0002	0.0001	0.0001	0.0001	0.0001
HC_057	Plume	1301	Concentration	0.005	0.0205	472629	0.0004	0.0003	0.0003	0.0004	0.0007	0.0008	0.0007	0.0007	0.0007	0.0007	0.0008	0.0008	0.001	0.0013	0.0014	0.0012	0.0009	0.0008	0.0006	0.0005	0.0005	0.0004	0.0006	0.001	0.0008	0.0011	0.0018	0.0017	0.0012	0.0008	0.0004	0.0002
HC_057	Plume	1303	Concentration	0.0039	0.0111	282039	0.0002	0.0001	0.0001	0.0002	0.0005	0.0007	0.0006	0.0007	0.0008	0.0007	0.0007	0.0006	0.0007	0.0008	0.001	0.0009	0.0006	0.0004	0.0002	0.0002	0.0002	0.0002	0.0003	0.0003	0.0003	0.0004	0.0006	0.0006	0.0004	0.0003	0.0004	0.0003
HC_057	Plume	1304	Concentration	0.0034	0.0135	257310	0.0002	0.0001	0.0001	0.0002	0.0005	0.0005	0.0005	0.0006	0.0007	0.0007	0.0008	0.0007	0.0009	0.001	0.001	0.0009	0.0006	0.0004	0.0002	0.0002	0.0002	0.0003	0.0004	0.0008	0.0007	0.001	0.0011	0.0008	0.0004	0.0002	0.0001	0.0001
HC_057	Plume	1305	Concentration	0.0047	0.0152	375537	0.0002	0.0002	0.0002	0.0003	0.0005	0.0006	0.0007	0.0009	0.0011	0.0012	0.0012	0.0011	0.0013	0.0015	0.0015	0.0012	0.0009	0.0007	0.0005	0.0004	0.0005	0.0004	0.0002	0.0002	0.0003	0.0004	0.0005	0.0005	0.0003	0.0002	0.0001	0.0001
HC_057	Plume	1307	Concentration	0.005	0.0162	405230	0.0002	0.0002	0.0002	0.0004	0.0007	0.0008	0.0007	0.0009	0.0009	0.0009	0.0008	0.0007	0.0009	0.0011	0.0011	0.001	0.0007	0.0005	0.0003	0.0003	0.0003	0.0003	0.0008	0.0012	0.0007	0.0007	0.0008	0.0011	0.0011	0.0006	0.0002	0.0001
HC_057	Plume	1308	Concentration	0.0026	0.0195	297561	0.0004	0.0002	0.0002	0.0002	0.0002	0.0002	0.0002	0.0004	0.0006	0.0007	0.0007	0.0007	0.0009	0.001	0.001	0.001	0.0008	0.0007	0.0006	0.0008	0.0009	0.0012	0.0015	0.0018	0.0015	0.0012	0.0008	0.0006	0.0004	0.0003	0.0002	0.0002
HC_057	Plume	1309	Concentration	0.005	0.0129	302916	0.0002	0.0001	0.0001	0.0002	0.0004	0.0007	0.0008	0.0012	0.0013	0.0012	0.0012	0.0011	0.0012	0.0014	0.0013	0.001	0.0007	0.0004	0.0002	0.0002	0.0002	0.0002	0.0002	0.0005	0.0005	0.0005	0.0005	0.0002	0.0001	0.0001	0	0
HC_057	Plume	1310	Concentration	0.0048	0.0081	209689	0	0	0	0.0001	0.0004	0.0008	0.0009	0.0013	0.0013	0.001	0.0008	0.0006	0.0008	0.0008	0.0005	0.0002	0.0001	0.0001	0.0001	0.0001	0.0001	0.0001	0.0003	0.0009	0.0008	0.0005	0.0002	0.0001	0	0	0	0
HC_057	Plume	1311	Concentration	0.0047	0.0049	224126	0.0001	0	0	0.0001	0.0004	0.0008	0.001	0.0013	0.001	0.0005	0.0003	0.0003	0.0004	0.0006	0.0008	0.0008	0.0005	0.0002	0.0001	0	0	0	0	0	0	0.0001	0.0001	0.0001	0.0001	0	0	0
HC_057	Plume	1312	Concentration	0.0008	0.0107	108370	0.0004	0.0001	0.0001	0.0001	0.0001	0	0	0	0	0	0	0.0001	0.0002	0.0007	0.0016	0.0023	0.0018	0.001	0.0005	0.0004	0.0009	0.0005	0.0001	0.0001	0.0001	0.0001	0.0002	0.0001	0	0	0	0
HC_057	Plume	1313	Concentration	0.0022	0.0084	168719	0.0005	0.0001	0.0001	0.0002	0.0002	0.0002	0.0002	0.0003	0.0004	0.0003	0.0003	0.0004	0.0005	0.0007	0.001	0.0011	0.0008	0.0004	0.0004	0.0005	0.001	0.0007	0.0001	0.0001	0.0001	0	0	0	0	0	0	0
HC_057	Plume	1315	Concentration	0.0054	0.0158	441390	0.0003	0.0002	0.0003	0.0004	0.0006	0.0007	0.0007	0.001	0.0012	0.0011	0.0009	0.0009	0.001	0.001	0.0011	0.001	0.0008	0.0005	0.0003	0.0003	0.0005	0.0004	0.0004	0.0009	0.0012	0.0013	0.0009	0.0006	0.0003	0.0002	0.0001	0.0001
HC_057	Plume	1316	Concentration	0.0031	0.0111	302540	0.0006	0.0003	0.0002	0.0002	0.0003	0.0003	0.0002	0.0003	0.0007	0.0011	0.0007	0.0005	0.0007	0.0011	0.0012	0.0011	0.0008	0.0004	0.0003	0.0003	0.0008	0.0007	0.0001	0.0001	0.0003	0.0003	0.0002	0.0002	0.0001	0	0.0001	0
HC_057	Plume	1317	Concentration	0.0019	0.0112	200439	0.0006	0.0002	0.0001	0.0001	0.0001	0.0002	0.0003	0.0002	0.0001	0.0001	0.0001	0.0002	0.0004	0.0008	0.0014	0.0016	0.0013	0.0007	0.0005	0.0004	0.0011	0.001	0.0003	0.0002	0.0002	0.0003	0.0003	0.0002	0.0001	0	0	0
HC_057	Plume	1318	Concentration	0.0062	0.0117	373473	0.0001	0.0001	0.0002	0.0003	0.0006	0.0009	0.001	0.0014	0.0016	0.0017	0.0012	0.0007	0.0005	0.0005	0.0007	0.0009	0.0006	0.0004	0.0002	0.0001	0	0	0.0001	0.0002	0.0002	0.0003	0.0006	0.001	0.001	0.0005	0.0002	0.0001
HC_057	Plume	1319	Concentration	0.0035	0.0141	309474	0.0004	0.0002	0.0002	0.0002	0.0003	0.0004	0.0005	0.0006	0.0007	0.0007	0.0005	0.0004	0.0005	0.0009	0.0014	0.0015	0.0013	0.0011	0.0008	0.0009	0.0015	0.0011	0.0002	0.0001	0.0002	0.0002	0.0002	0.0002	0.0002	0.0001	0.0001	0
HC_057	Plume	1320	Concentration	0.0025	0.0089	210407	0	0	0.0001	0.0003	0.0007	0.0006	0.0003	0.0002	0.0003	0.0006	0.0007	0.0005	0.0006	0.0011	0.0013	0.001	0.0006	0.0005	0.0004	0.0003	0.0003	0.0002	0.0003	0.0004	0.0001	0	0	0	0	0	0	0
HC_057	Plume	1321	Concentration	0.005	0.0157	364256	0.0006	0.0002	0.0002	0.0003	0.0004	0.0008	0.0009	0.0008	0.0008	0.0007	0.0006	0.0006	0.0006	0.001	0.0018	0.0018	0.0013	0.0008	0.0005	0.0006	0.0011	0.0009	0.0002	0.0001	0.0001	0.0002	0.0004	0.0006	0.0007	0.0004	0.0004	0.0003
HC_057	Plume	1322	Concentration	0.0053	0.0149	404120	0.0003	0.0002	0.0002	0.0004	0.0007	0.0009	0.0009	0.0009	0.0008	0.0006	0.0005	0.0004	0.0006	0.0006	0.0006	0.0007	0.0008	0.0008	0.0008	0.0009	0.0013	0.001	0.0004	0.0005	0.0007	0.0011	0.0011	0.0007	0.0003	0.0001	0.0001	0.0003
HC_057	Plume	1323	Concentration	0.0062	0.0158	385978	0.0004	0.0002	0.0001	0.0003	0.0005	0.0008	0.0009	0.0015	0.0015	0.0013	0.001	0.0007	0.0007	0.001	0.0015	0.0018	0.0013	0.0008	0.0005	0.0003	0.0003	0.0002	0.0003	0.0006	0.0004	0.0004	0.0006	0.0009	0.0007	0.0003	0.0001	0.0001
HC_057	Plume	1325	Concentration	0.0047	0.0175	472253	0.0004	0.0004	0.0004	0.0003	0.0003	0.0005	0.0006	0.0008	0.001	0.0009	0.0006	0.0006	0.0007	0.0011	0.0018	0.0018	0.0014	0.0009	0.0005	0.0006	0.0017	0.0018	0.0004	0.0004	0.0004	0.0003	0.0004	0.0005	0.0005	0.0001	0	0.0001
HC_057	Plume	1326	Concentration	0.0045	0.0153	431279	0.0007	0.0003	0.0003	0.0003	0.0004	0.0004	0.0004	0.0006	0.0011	0.0016	0.0013	0.0009	0.0008	0.0007	0.0007	0.0007	0.0008	0.001	0.0012	0.0013	0.0019	0.0013	0.0004	0.0003	0.0002	0.0001	0.0001	0	0	0	0	0
HC_057	Plume	1327	Concentration	0.0066	0.0137	746935	0.001	0.0006	0.0006	0.0006	0.0006	0.0006	0.0007	0.0009	0.001	0.0007	0.0005	0.0006	0.0007	0.001	0.0011	0.0011	0.0012	0.0013	0.0013	0.0012	0.0015	0.001	0.0002	0.0001	0.0001	0.0001	0	0	0	0	0	0
HC_057	Plume	1328	Concentration	0.0017	0.015	204383	0.0006	0.0002	0.0001	0.0001	0.0001	0.0001	0.0001	0.0002	0.0002	0.0002	0.0002	0.0003	0.0005	0.0008	0.0014	0.0015	0.001	0.0007	0.0004	0.0004	0.0007	0.0004	0.0003	0.0007	0.0004	0.0006	0.0012	0.0014	0.0009	0.0005	0.0002	0.0003
HC_057	Plume	1329	Concentration	0.0045	0.0042	368279	0.0004	0.0002	0.0002	0.0003	0.0006	0.0009	0.0008	0.0007	0.0004	0.0002	0.0002	0.0002	0.0002	0.0004	0.0008	0.0009	0.0006	0.0002	0.0001	0.0001	0.0001	0	0.0001	0.0001	0	0	0	0	0	0	0	0
HC_057	Plume	1330	Concentration	0.0036	0.0137	241130	0.0006	0.0002	0.0001	0.0001	0.0002	0.0005	0.0006	0.0007	0.0006	0.0005	0.0003	0.0003	0.0006	0.0012	0.0019	0.0022	0.0016	0.0009	0.0007	0.0007	0.001	0.0008	0.0006	0.0003	0.0001	0	0	0	0	0	0	0
HC_057	Plume	1331	Concentration	0.0008	0.0016	82594.8	0	0	0	0.0001	0.0003	0.0003	0.0001	0	0	0	0	0	0.0001	0.0003	0.0006	0.0003	0.0001	0	0	0	0	0	0	0	0.0001	0.0001	0	0	0	0	0	0
HC_057	Plume	1332	Concentration	0.0029	0.0056	345839	0.0008	0.0004	0.0003	0.0002	0.0001	0.0001	0.0002	0.0004	0.0004	0.0003	0.0003	0.0002	0.0004	0.0006	0.0007	0.0009	0.0007	0.0004	0.0002	0.0001	0.0001	0	0	0.0001	0.0001	0.0002	0.0002	0.0001	0	0	0	0
HC_057	Plume	1333	Concentration	0.0052	0.0053	219072	0.0005	0.0001	0	0	0.0001	0.0004	0.0008	0.0018	0.0015	0.0008	0.0005	0.0004	0.0005	0.0005	0.0005	0.0006	0.0005	0.0004	0.0002	0.0001	0.0001	0	0.0001	0.0001	0	0	0	0	0	0	0	0
HC_057	Plume	1334	Concentration	0.0049	0.0364	473356	0.0005	0.0003	0.0004	0.0004	0.0005	0.0005	0.0005	0.0008	0.001	0.001	0.0009	0.0006	0.0006	0.0008	0.0015	0.0019	0.0014	0.0011	0.0012	0.0012	0.001	0.0009	0.0015	0.0019	0.0014	0.0012	0.0011	0.0014	0.0022	0.0034	0.004	0.0042
HC_057	Plume	1335	Concentration	0.0048	0.0189	314905	0.0004	0.0002	0.0001	0.0002	0.0004	0.0007	0.0009	0.0011	0.0008	0.0005	0.0004	0.0003	0.0003	0.0005	0.0009	0.0013	0.001	0.0007	0.0006	0.0005	0.0007	0.0006	0.0011	0.0024	0.0016	0.0011	0.001	0.001	0.001	0.0006	0.0005	0.0003
HC_057	Plume	1336	Concentration	0.0021	0.0052	233140	0.0004	0.0002	0.0002	0.0002	0.0002	0.0002	0.0002	0.0003	0.0002	0.0003	0.0003	0.0004	0.0006	0.0006	0.0007	0.0006	0.0004	0.0002	0.0001	0.0001	0.0002	0.0001	0	0	0	0.0001	0.0001	0.0001	0.0002	0.0001	0	0
HC_057	Plume	1337	Concentration	0.0013	0.0035	43432.7	0.0003	0	0	0	0	0.0001	0.0003	0.0004	0.0002	0.0002	0.0001	0	0	0.0003	0.0008	0.0012	0.0006	0.0002	0	0	0.0001	0	0	0	0	0	0	0	0	0	0	0
HC_057	Plume	1338	Concentration	0.0152	0.0665	1.14787e+06	0.0002	0.0002	0.0006	0.0013	0.0023	0.0027	0.0026	0.0028	0.0025	0.002	0.0016	0.0012	0.0012	0.0016	0.0023	0.0027	0.0025	0.0021	0.0018	0.0021	0.0028	0.0034	0.0031	0.0039	0.0044	0.0055	0.0075	0.0065	0.0038	0.0022	0.0013	0.001
HC_057	Plume	1339	Concentration	0.0029	0.002	90418.3	0	0	0	0	0	0.0002	0.0006	0.0012	0.0009	0.0004	0.0002	0.0001	0.0001	0.0003	0.0003	0.0003	0.0002	0.0001	0	0	0	0	0	0	0	0	0	0	0	0	0	0
HC_057	Plume	1340	Concentration	0.0062	0.0129	331653	0.0004	0.0001	0.0001	0.0002	0.0004	0.0009	0.0011	0.0015	0.0015	0.0012	0.0008	0.0005	0.0005	0.0007	0.0011	0.0014	0.0012	0.0009	0.0008	0.0008	0.0011	0.0007	0.0003	0.0003	0.0002	0.0002	0.0001	0.0001	0	0	0	0
HC_057	Plume	1342	Concentration	0.0026	0.0091	132247	0.0004	0.0001	0	0	0.0001	0.0004	0.0005	0.0005	0.0006	0.0005	0.0002	0.0002	0.0003	0.0004	0.0008	0.001	0.0008	0.0004	0.0002	0.0002	0.0006	0.0008	0.0004	0.0004	0.0007	0.0006	0.0003	0.0002	0.0001	0	0	0
HC_057	Plume	1343	Concentration	0.0046	0.011	408044	0.0004	0.0002	0.0003	0.0004	0.0004	0.0005	0.0006	0.0007	0.0011	0.0012	0.0011	0.0013	0.0013	0.0012	0.0014	0.0013	0.0008	0.0003	0.0002	0.0001	0.0002	0.0001	0	0	0	0.0001	0.0001	0.0002	0.0001	0	0	0
HC_057	Plume	1344	Concentration	0.0017	0.012	177247	0.0005	0.0002	0.0001	0.0001	0.0001	0.0001	0.0002	0.0002	0.0002	0.0003	0.0003	0.0004	0.0005	0.001	0.0019	0.0023	0.0017	0.001	0.0007	0.0007	0.0009	0.0003	0	0	0	0	0	0	0	0	0	0
HC_057	Plume	1345	Concentration	0.0003	0.0127	35583.1	0.0003	0	0	0	0	0	0	0	0	0.0001	0.0003	0.0006	0.0008	0.0012	0.002	0.0028	0.0021	0.0012	0.0006	0.0004	0.0005	0.0001	0	0	0	0	0	0	0	0	0	0
HC_057	Plume	1346	Concentration	0.0037	0.0151	318716	0.0004	0.0002	0.0002	0.0002	0.0004	0.0005	0.0005	0.0007	0.0006	0.0005	0.0004	0.0005	0.0008	0.001	0.0012	0.0014	0.0014	0.0012	0.0012	0.001	0.0012	0.0011	0.0009	0.0008	0.0003	0.0001	0.0001	0	0	0	0	0
HC_057	Plume	1347	Concentration	0.005	0.01	294418	0.0004	0.0001	0.0001	0.0001	0.0003	0.0008	0.001	0.0012	0.001	0.0007	0.0006	0.0006	0.0007	0.0007	0.0007	0.0007	0.0006	0.0005	0.0004	0.0004	0.0006	0.0006	0.0003	0.0002	0.0002	0.0002	0.0002	0.0003	0.0003	0.0002	0.0002	0.0001
HC_057	Plume	1348	Concentration	0.0032	0.0057	197568	0.0003	0.0001	0	0.0001	0.0004	0.0007	0.0006	0.0005	0.0005	0.0005	0.0005	0.0004	0.0005	0.0007	0.0009	0.0009	0.0006	0.0003	0.0002	0.0001	0.0001	0	0	0	0	0	0	0	0	0	0	0
HC_057	Plume	1349	Concentration	0.0021	0.0022	116778	0	0	0	0.0001	0.0003	0.0006	0.0006	0.0004	0.0001	0.0001	0	0.0001	0.0003	0.0003	0.0001	0.0001	0.0001	0.0001	0	0	0	0	0.0002	0.0007	0.0001	0	0	0	0	0	0	0
HC_057	Plume	1350	Concentration	0.0016	0.0118	185244	0.0006	0.0002	0.0001	0.0002	0.0002	0.0001	0	0	0.0002	0.0004	0.0005	0.0007	0.0008	0.0012	0.0019	0.0023	0.0017	0.0009	0.0004	0.0003	0.0005	0.0002	0	0	0	0	0	0	0	0	0	0

## Sheet: Readme
LISST Particle Concentration, Plume Cast HC_057, Discharge Depth Range 1151-1350m, Fig 2, Tables S3
Dowd M.H., Assad V.E., Cazares-Nuesser A.E., Drazen J.C., Goetze E., White A.E., and Popp B.N. (2025) Deep-sea mining discharge can disrupt midwater food webs. Nature Communications
Description	Units
Cast ID	text, #
Background or Plume Cast Type	text
Depth	#
Particle Concentration Parameter	#
Small 1.25-6 µm Size Fraction Concentration	text
Large 6 - 250 µm Size Fraction Concentration	text
Total Particle Concentration	#
1.35-1.6 µm Size Fraction Concentration	#
1.6-1.89 µm Size Fraction Concentration	#
1.89-2.23 µm Size Fraction Concentration	#
2.23-2.63 µm Size Fraction Concentration	#
2.63-3.11 µm Size Fraction Concentration	#
3.11-3.67 µm Size Fraction Concentration	#
3.67-4.33 µm Size Fraction Concentration	#
4.33-5.11 µm Size Fraction Concentration	#
5.11-6.03 µm Size Fraction Concentration	#
6.03-7.11 µm Size Fraction Concentration	#
7.11-8.39 µm Size Fraction Concentration	#
8.39-9.9 µm Size Fraction Concentration	#
9.9-11.69 µm Size Fraction Concentration	#
11.69-13.79 µm Size Fraction Concentration	#
13.79-16.27 µm Size Fraction Concentration	#
16.27-19.2 µm Size Fraction Concentration	#
19.2-22.66 µm Size Fraction Concentration	#
22.66-26.74 µm Size Fraction Concentration	#
26.74-31.56 µm Size Fraction Concentration	#
31.56-37.24 µm Size Fraction Concentration	#
37.24-43.95 µm Size Fraction Concentration	#
43.95-51.86 µm Size Fraction Concentration	#
51.86-61.20 µm Size Fraction Concentration	#
61.20-72.21 µm Size Fraction Concentration	#
72.21-85.22 µm Size Fraction Concentration	#
85.22-100.57 µm Size Fraction Concentration	#
100.57-118.68 µm Size Fraction Concentration	#
118.68-140.04 µm Size Fraction Concentration	#
140.04-165.26 µm Size Fraction Concentration	#
165.26-195.02 µm Size Fraction Concentration	#
195.02-230.14 µm Size Fraction Concentration	#
>230.14 µm Size Fraction Concentration	#
