# Supplementary material for: Deep-sea mining discharge can disrupt midwater food webs
Source: Nat Commun. 2025 Nov 6;16:9575. doi: 10.1038/s41467-025-65411-w (PMC12592452; doi:10.1038/s41467-025-65411-w)
Supplement: Supplementary file 7 — Source Data [file 41467_2025_65411_MOESM7_ESM.zip › Source_Data/Source Data 2/HC_061.xlsx]

## Sheet: Data
Cast	Type	Depth	Parameter	Small	Large	LISST_TotPartConc	M1_35	M1_60	M1_89	M2_23	M2_63	M3_11	M3_67	M4_33	M5_11	M6_03	M7_11	M8_39	M9_90	M11_69	M13_79	M16_27	M19_20	M22_66	M26_74	M31_56	M37_24	M43_95	M51_86	M61_20	M72_21	M85_22	M100_57	M118_68	M140_04	M165_26	M195_02	M230_14
HC_061	Background	1151	Concentration	0.0288	0.0192	2.31256e+06	0.0007	0.0009	0.0012	0.0023	0.0039	0.0052	0.0049	0.0047	0.005	0.0041	0.0028	0.0019	0.0011	0.0007	0.0007	0.0007	0.0008	0.0009	0.0009	0.001	0.0012	0.0005	0.0001	0	0	0.0001	0.0001	0.0003	0.0003	0.0003	0.0004	0.0003
HC_061	Background	1155	Concentration	0.0006	0.0165	71522	0	0	0	0.0001	0.0001	0.0001	0.0001	0.0001	0.0001	0.0001	0.0001	0.0003	0.0009	0.002	0.0028	0.0026	0.0012	0.0006	0.0003	0.0003	0.0003	0.0003	0.0011	0.0015	0.0004	0.0003	0.0001	0	0	0.0003	0.0006	0.0004
HC_061	Background	1157	Concentration	0.0155	0.0137	1.20778e+06	0.0003	0.0003	0.0007	0.0013	0.0023	0.0025	0.0025	0.0029	0.0027	0.0018	0.0012	0.001	0.0009	0.0012	0.0014	0.0013	0.0008	0.0005	0.0004	0.0004	0.0004	0.0002	0.0001	0.0002	0	0	0	0.0001	0.0001	0.0003	0.0008	0.0006
HC_061	Background	1159	Concentration	0.0003	0.0254	29559.1	0.0003	0	0	0	0	0	0	0	0	0	0	0.0001	0.0005	0.0018	0.0029	0.0029	0.0015	0.0009	0.0005	0.0006	0.0007	0.0008	0.0028	0.0042	0.001	0.0006	0.0003	0.0001	0.0003	0.0011	0.0013	0.0005
HC_061	Background	1160	Concentration	0.0265	0.015	1.94524e+06	0.0005	0.0006	0.0009	0.0019	0.0034	0.0048	0.0049	0.0047	0.0048	0.0037	0.0024	0.0016	0.0009	0.0006	0.0006	0.0007	0.0008	0.0008	0.0007	0.0007	0.0009	0.0003	0	0	0	0	0	0.0001	0	0	0.0001	0.0001
HC_061	Background	1161	Concentration	0.0018	0.0181	167076	0.0003	0.0001	0.0001	0.0002	0.0004	0.0004	0.0002	0.0001	0	0	0.0001	0.0004	0.0013	0.0024	0.0025	0.0019	0.001	0.0004	0.0003	0.0005	0.0007	0.0008	0.0018	0.0018	0.0004	0.0003	0.0002	0.0001	0.0001	0.0003	0.0005	0.0003
HC_061	Background	1162	Concentration	0.0217	0.0226	1.73583e+06	0.0004	0.0006	0.001	0.0019	0.0031	0.0037	0.0036	0.0038	0.0036	0.0026	0.0019	0.0016	0.0015	0.0014	0.0012	0.001	0.001	0.001	0.0009	0.0009	0.001	0.0005	0.0009	0.0014	0.0009	0.0009	0.0006	0.0003	0.0002	0.0002	0.0003	0.0004
HC_061	Background	1165	Concentration	0.007	0.0184	673559	0.0002	0.0003	0.0005	0.0008	0.001	0.001	0.0009	0.0011	0.0012	0.001	0.0007	0.0006	0.0006	0.0014	0.0024	0.0019	0.0009	0.0006	0.0004	0.0004	0.0004	0.0002	0.0004	0.0012	0.0008	0.0011	0.0011	0.0006	0.0004	0.0005	0.0005	0.0003
HC_061	Background	1166	Concentration	0.0041	0.1887	148577	0	0	0	0	0	0.0002	0.0005	0.0013	0.0021	0.0021	0.0024	0.0025	0.003	0.0039	0.0039	0.0033	0.0024	0.0024	0.0025	0.0031	0.0031	0.0039	0.0066	0.0089	0.0083	0.0096	0.0115	0.018	0.0242	0.0232	0.0228	0.0171
HC_061	Background	1167	Concentration	0.0002	0.1608	35442.5	0	0	0	0	0	0	0	0.0001	0.0001	0.0002	0.0005	0.0013	0.0029	0.0039	0.0039	0.0027	0.0018	0.0021	0.0027	0.004	0.0051	0.0055	0.0091	0.009	0.0037	0.0029	0.0043	0.0124	0.0339	0.0302	0.0145	0.0042
HC_061	Background	1171	Concentration	0.0144	0.0164	1.18886e+06	0.0003	0.0004	0.0007	0.0013	0.0021	0.0026	0.0024	0.0023	0.0023	0.002	0.0014	0.0008	0.0005	0.0008	0.0013	0.0012	0.0007	0.0006	0.0005	0.0006	0.0007	0.0003	0.0003	0.0018	0.0004	0.0003	0.0003	0.0005	0.0004	0.0002	0.0004	0.0004
HC_061	Background	1172	Concentration	0.027	0.0176	2.47407e+06	0.001	0.0012	0.0016	0.0025	0.0037	0.0043	0.0041	0.0041	0.0045	0.0038	0.0024	0.0016	0.001	0.0007	0.0007	0.0008	0.0009	0.0009	0.0009	0.0009	0.0011	0.0004	0	0	0	0.0001	0.0002	0.0004	0.0003	0.0001	0.0002	0.0002
HC_061	Background	1173	Concentration	0	0.0086	10733.4	0	0	0	0	0	0	0	0	0	0	0	0.0002	0.0008	0.0019	0.0022	0.0012	0.0004	0.0001	0	0	0	0	0.0001	0.0005	0.0001	0.0001	0.0001	0	0.0001	0.0003	0.0003	0.0002
HC_061	Background	1175	Concentration	0.0284	0.0148	2.12012e+06	0.0005	0.0006	0.001	0.002	0.0037	0.0056	0.0055	0.0048	0.0047	0.0037	0.0023	0.0016	0.001	0.0007	0.0006	0.0007	0.0008	0.0008	0.0008	0.0007	0.0008	0.0002	0	0	0	0	0	0	0	0	0	0.0001
HC_061	Background	1177	Concentration	0.0004	0.0123	46212.1	0	0	0	0	0.0001	0.0002	0.0001	0	0	0	0.0002	0.0007	0.0013	0.0018	0.0014	0.0007	0.0004	0.0003	0.0001	0.0001	0.0001	0.0001	0.0005	0.0014	0.0008	0.0009	0.0005	0.0001	0.0001	0.0003	0.0003	0.0002
HC_061	Background	1178	Concentration	0.0096	0.0212	677947	0.0003	0.0003	0.0003	0.0005	0.0009	0.0017	0.002	0.0017	0.0019	0.0018	0.0013	0.0011	0.0009	0.0013	0.0018	0.0014	0.0009	0.0007	0.0008	0.0009	0.0013	0.0009	0.0006	0.0008	0.0006	0.0006	0.0006	0.0007	0.0005	0.0004	0.0005	0.0008
HC_061	Background	1180	Concentration	0.0004	0.0166	31069.9	0	0	0	0	0.0001	0.0001	0.0001	0.0001	0	0	0	0.0002	0.0009	0.0018	0.002	0.0012	0.0006	0.0005	0.0006	0.0008	0.0006	0.0006	0.0017	0.0025	0.0008	0.0006	0.0004	0.0002	0.0001	0.0001	0.0002	0.0002
HC_061	Background	1181	Concentration	0.0265	0.0175	2.26425e+06	0.0008	0.0009	0.0013	0.0022	0.0036	0.0051	0.0049	0.004	0.0037	0.0029	0.0019	0.0013	0.0008	0.0006	0.0006	0.0008	0.001	0.0012	0.0013	0.0013	0.0017	0.0006	0	0	0	0	0.0001	0.0002	0.0002	0.0002	0.0004	0.0004
HC_061	Background	1183	Concentration	0.0002	0.0082	51865.2	0	0	0.0001	0.0001	0	0	0	0	0	0	0	0	0.0002	0.0011	0.0018	0.0014	0.0006	0.0001	0	0	0	0	0.0001	0.0003	0.0001	0.0001	0.0001	0.0001	0.0003	0.0005	0.0005	0.0009
HC_061	Background	1184	Concentration	0.0347	0.023	2.98693e+06	0.0008	0.0011	0.0018	0.0032	0.0051	0.0062	0.0057	0.0054	0.0054	0.0038	0.0022	0.0014	0.0009	0.0006	0.0006	0.0006	0.0007	0.0009	0.001	0.0011	0.0012	0.0005	0.0001	0	0.0001	0.0002	0.0005	0.0013	0.0015	0.0012	0.0015	0.0011
HC_061	Background	1186	Concentration	0.0009	0.01	133714	0	0	0.0001	0.0002	0.0003	0.0002	0.0001	0	0	0	0	0.0001	0.0005	0.0018	0.0029	0.0022	0.0009	0.0002	0	0	0	0	0	0.0002	0	0.0001	0.0001	0.0001	0.0002	0.0002	0.0002	0.0003
HC_061	Background	1187	Concentration	0.0001	0.0134	11743.9	0	0	0	0	0	0	0	0	0.0001	0.0003	0.0003	0.0002	0.0002	0.0008	0.0017	0.0016	0.0011	0.0006	0.0003	0.0003	0.0001	0.0001	0.0006	0.0014	0.0006	0.0007	0.0009	0.0005	0.0003	0.0003	0.0002	0.0003
HC_061	Background	1188	Concentration	0.0289	0.0121	2.06857e+06	0.0006	0.0007	0.0009	0.0018	0.0034	0.0055	0.0061	0.0054	0.0045	0.0031	0.0018	0.0011	0.0006	0.0004	0.0004	0.0005	0.0007	0.0008	0.0008	0.0007	0.0007	0.0002	0	0	0	0	0	0	0	0	0.0001	0.0002
HC_061	Background	1191	Concentration	0.012	0.0148	963761	0.0006	0.0005	0.0005	0.0008	0.0013	0.0019	0.002	0.0021	0.0023	0.0017	0.001	0.0008	0.0008	0.0013	0.0017	0.0016	0.0008	0.0006	0.0004	0.0004	0.0004	0.0002	0.0002	0.0004	0.0002	0.0002	0.0003	0.0002	0.0002	0.0003	0.0004	0.0007
HC_061	Background	1192	Concentration	0.0004	0.008	60384.4	0	0	0.0001	0.0001	0.0001	0.0001	0	0	0	0	0	0.0001	0.0004	0.0012	0.0023	0.0019	0.0007	0.0003	0.0001	0.0001	0	0	0.0002	0.0003	0	0	0	0	0	0.0001	0.0001	0.0002
HC_061	Background	1193	Concentration	0.0335	0.0099	2.51886e+06	0.0003	0.0005	0.001	0.0027	0.0056	0.0075	0.0063	0.0053	0.0043	0.0028	0.0015	0.0009	0.0006	0.0004	0.0004	0.0004	0.0005	0.0006	0.0006	0.0006	0.0005	0.0001	0	0	0	0	0	0	0	0	0	0
HC_061	Background	1194	Concentration	0.0025	0.0125	271862	0.0003	0.0002	0.0001	0.0002	0.0004	0.0004	0.0003	0.0003	0.0003	0.0004	0.0005	0.0006	0.0015	0.0028	0.0029	0.002	0.0008	0.0003	0.0002	0.0001	0	0	0	0.0001	0	0	0	0	0	0	0.0001	0.0002
HC_061	Background	1195	Concentration	0.0282	0.0103	2.07758e+06	0.0006	0.0007	0.001	0.0019	0.0035	0.0053	0.0056	0.0051	0.0045	0.0031	0.0016	0.001	0.0005	0.0003	0.0003	0.0004	0.0005	0.0006	0.0006	0.0005	0.0005	0.0001	0	0	0	0	0	0	0	0	0.0001	0.0002
HC_061	Background	1198	Concentration	0.018	0.0137	1.11809e+06	0.0001	0.0001	0.0003	0.001	0.0024	0.0036	0.0036	0.0036	0.0033	0.0022	0.0012	0.0007	0.0007	0.001	0.0011	0.0006	0.0004	0.0004	0.0005	0.0005	0.0005	0.0002	0	0	0	0	0.0001	0.0003	0.0005	0.0007	0.0011	0.001
HC_061	Background	1199	Concentration	0.001	0.0132	143276	0.0003	0.0002	0.0001	0	0.0001	0.0002	0.0001	0	0	0	0.0001	0.0005	0.0019	0.0032	0.0025	0.0017	0.0008	0.0004	0.0002	0.0002	0.0001	0.0001	0.0003	0.0005	0	0	0	0	0.0001	0.0002	0.0002	0.0002
HC_061	Background	1200	Concentration	0.0004	0.0086	39090.3	0	0	0	0	0.0001	0.0001	0.0001	0	0.0001	0	0.0001	0.0003	0.0012	0.0027	0.002	0.0011	0.0004	0.0001	0	0	0	0	0.0001	0.0001	0	0	0	0	0	0.0001	0.0001	0.0003
HC_061	Background	1201	Concentration	0.0424	0.0296	3.23081e+06	0.0005	0.0009	0.0017	0.0035	0.006	0.0074	0.0071	0.0077	0.0076	0.0053	0.0031	0.0018	0.0011	0.0008	0.0007	0.0007	0.0008	0.001	0.0013	0.0015	0.0018	0.0009	0.0002	0.0002	0.0003	0.0006	0.0012	0.0019	0.0016	0.0009	0.001	0.0009
HC_061	Background	1202	Concentration	0.0061	0.016	564694	0.0004	0.0003	0.0003	0.0004	0.0007	0.001	0.0011	0.0012	0.0007	0.0005	0.0008	0.0013	0.0026	0.0031	0.002	0.0014	0.0008	0.0005	0.0004	0.0003	0.0002	0.0001	0.0003	0.0003	0.0001	0.0001	0.0001	0.0001	0.0001	0.0002	0.0002	0.0005
HC_061	Background	1203	Concentration	0.0177	0.014	1.28981e+06	0.0004	0.0004	0.0006	0.0013	0.0025	0.0035	0.0033	0.003	0.0027	0.0019	0.0012	0.0008	0.001	0.0015	0.0015	0.0012	0.0008	0.0006	0.0005	0.0005	0.0004	0.0001	0.0002	0.0003	0.0001	0.0001	0.0001	0.0001	0.0001	0.0002	0.0003	0.0005
HC_061	Background	1204	Concentration	0.0035	0.0115	231612	0.0001	0.0001	0.0001	0.0001	0.0002	0.0003	0.0007	0.0012	0.0007	0.0005	0.0006	0.0007	0.0014	0.0023	0.0021	0.0012	0.0005	0.0002	0.0001	0.0001	0.0001	0.0001	0.0002	0.0003	0.0001	0	0	0	0	0.0001	0.0002	0.0007
HC_061	Background	1205	Concentration	0.0075	0.0184	583217	0.0002	0.0002	0.0003	0.0005	0.0009	0.0014	0.0014	0.0014	0.0012	0.0009	0.0008	0.001	0.0019	0.0026	0.0022	0.0014	0.0007	0.0005	0.0004	0.0005	0.0006	0.0004	0.0005	0.0007	0.0003	0.0003	0.0003	0.0004	0.0004	0.0005	0.0005	0.0006
HC_061	Background	1206	Concentration	0.0022	0.016	153102	0.0002	0.0001	0.0001	0.0001	0.0002	0.0002	0.0003	0.0005	0.0005	0.0004	0.0005	0.0007	0.0016	0.0024	0.002	0.0012	0.0005	0.0003	0.0002	0.0002	0.0001	0.0002	0.0004	0.0008	0.0006	0.0006	0.0005	0.0005	0.0006	0.0005	0.0005	0.0007
HC_061	Background	1207	Concentration	0.0032	0.0183	277432	0.0001	0.0001	0.0001	0.0003	0.0005	0.0006	0.0006	0.0006	0.0003	0.0002	0.0003	0.0005	0.0013	0.0023	0.0021	0.0013	0.0006	0.0003	0.0002	0.0002	0.0002	0.0002	0.0005	0.0008	0.0003	0.0002	0.0002	0.0003	0.0008	0.0022	0.0018	0.0015
HC_061	Background	1208	Concentration	0.004	0.0332	317998	0.0004	0.0003	0.0002	0.0001	0.0002	0.0003	0.0007	0.0011	0.0007	0.0004	0.0004	0.0007	0.0017	0.0027	0.0026	0.002	0.0009	0.0005	0.0004	0.0003	0.0003	0.0002	0.0005	0.0008	0.0005	0.0007	0.0013	0.0021	0.0033	0.0045	0.0037	0.0027
HC_061	Background	1210	Concentration	0.0035	0.0193	259299	0.0003	0.0002	0.0001	0.0002	0.0002	0.0003	0.0006	0.0009	0.0007	0.0006	0.0008	0.0012	0.0022	0.0031	0.0027	0.0019	0.001	0.0005	0.0004	0.0003	0.0002	0.0001	0.0003	0.0007	0.0003	0.0001	0.0001	0.0001	0.0001	0.0003	0.0007	0.0016
HC_061	Background	1211	Concentration	0.0342	0.0374	2.38825e+06	0.0004	0.0005	0.001	0.0023	0.0045	0.0065	0.0065	0.0063	0.0062	0.0048	0.0031	0.002	0.0013	0.0009	0.0009	0.0009	0.001	0.0012	0.0015	0.0019	0.0025	0.002	0.0011	0.0012	0.0018	0.0022	0.0021	0.0021	0.0013	0.0007	0.0005	0.0004
HC_061	Background	1212	Concentration	0.0271	0.0096	2.04841e+06	0.0005	0.0006	0.001	0.002	0.0037	0.0055	0.0055	0.0046	0.0037	0.0023	0.0012	0.0008	0.0004	0.0003	0.0003	0.0004	0.0005	0.0006	0.0007	0.0006	0.0007	0.0002	0	0	0	0	0	0	0	0	0.0002	0.0004
HC_061	Background	1213	Concentration	0.0184	0.0149	1.38476e+06	0.0004	0.0004	0.0007	0.0014	0.0025	0.0034	0.0033	0.0032	0.0031	0.0023	0.0013	0.0009	0.0011	0.0015	0.001	0.0006	0.0005	0.0006	0.0009	0.0011	0.0015	0.0006	0.0001	0	0	0	0	0.0001	0.0001	0.0001	0.0002	0.0004
HC_061	Background	1214	Concentration	0.0211	0.019	1.7803e+06	0.0004	0.0005	0.0009	0.0022	0.0038	0.0038	0.0031	0.0032	0.0032	0.0022	0.0015	0.0012	0.0013	0.0015	0.0012	0.001	0.0008	0.0008	0.0008	0.0008	0.0007	0.0003	0.0001	0.0003	0.0001	0.0001	0.0001	0.0003	0.0005	0.0006	0.0013	0.0015
HC_061	Background	1215	Concentration	0.0022	0.0143	229658	0.0001	0.0001	0.0001	0.0002	0.0003	0.0004	0.0005	0.0004	0.0001	0.0001	0.0003	0.0007	0.0019	0.003	0.0024	0.0013	0.0006	0.0003	0.0002	0.0001	0.0001	0.0001	0.0002	0.0003	0.0001	0.0001	0.0001	0.0001	0.0001	0.0002	0.0005	0.0015
HC_061	Background	1218	Concentration	0.0391	0.0422	2.98195e+06	0.0008	0.001	0.0015	0.0029	0.005	0.0072	0.0073	0.0067	0.0067	0.0059	0.0042	0.0031	0.0023	0.0019	0.0017	0.0018	0.0019	0.0022	0.0026	0.0028	0.003	0.0014	0.0004	0.0002	0.0001	0.0002	0.0005	0.0013	0.0015	0.0011	0.0013	0.0008
HC_061	Background	1219	Concentration	0.0016	0.015	173366	0.0002	0.0001	0.0001	0.0001	0.0001	0.0002	0.0002	0.0003	0.0003	0.0002	0.0003	0.0007	0.0016	0.0029	0.0023	0.0013	0.0005	0.0002	0.0001	0.0002	0.0002	0.0002	0.0005	0.0009	0.0003	0.0002	0.0001	0.0001	0.0003	0.0003	0.0005	0.0011
HC_061	Background	1220	Concentration	0.0248	0.0133	2.00428e+06	0.0004	0.0006	0.0011	0.0021	0.0037	0.0048	0.0042	0.0038	0.0041	0.0035	0.0019	0.0012	0.0008	0.0005	0.0005	0.0006	0.0007	0.0008	0.0009	0.0009	0.0008	0.0002	0	0	0	0	0	0	0	0	0	0
HC_061	Background	1222	Concentration	0	0.0134	10549	0	0	0	0	0	0	0	0	0	0	0	0.0001	0.0007	0.0016	0.002	0.0014	0.0005	0.0003	0.0002	0.0004	0.0008	0.0005	0.0013	0.0019	0.0004	0.0001	0	0	0.0001	0.0002	0.0003	0.0006
HC_061	Background	1225	Concentration	0.0119	0.0168	902060	0.0003	0.0003	0.0005	0.0008	0.0014	0.002	0.0021	0.0022	0.0023	0.0016	0.001	0.001	0.0014	0.002	0.0017	0.001	0.0005	0.0003	0.0003	0.0004	0.0005	0.0003	0.0004	0.0005	0.0001	0.0001	0.0001	0.0004	0.0007	0.0007	0.0009	0.0009
HC_061	Background	1227	Concentration	0.0284	0.0205	2.17012e+06	0.0006	0.0008	0.0012	0.0021	0.0035	0.0048	0.0051	0.0053	0.005	0.0035	0.002	0.0011	0.0006	0.0004	0.0004	0.0005	0.0006	0.0008	0.0011	0.0016	0.0022	0.0014	0.0004	0.0003	0.0004	0.0005	0.0005	0.0007	0.0005	0.0003	0.0003	0.0004
HC_061	Background	1228	Concentration	0.0014	0.0201	110714	0	0.0001	0.0001	0	0.0001	0.0001	0.0002	0.0004	0.0004	0.0004	0.001	0.0013	0.0019	0.0031	0.0039	0.0029	0.0015	0.001	0.0007	0.0005	0.0003	0.0002	0.0003	0.0004	0.0001	0	0	0	0.0001	0.0001	0.0001	0.0003
HC_061	Background	1229	Concentration	0.024	0.1192	2.6026e+06	0.0014	0.0017	0.0021	0.0024	0.0027	0.0029	0.0036	0.0042	0.003	0.0022	0.0023	0.0024	0.0037	0.0048	0.0036	0.0028	0.0024	0.0023	0.0026	0.0031	0.0031	0.0031	0.0049	0.0066	0.0061	0.0073	0.0095	0.0113	0.0121	0.0089	0.0059	0.0082
HC_061	Background	1231	Concentration	0.029	0.0169	2.46971e+06	0.0005	0.0008	0.0015	0.0028	0.0046	0.0052	0.0044	0.0044	0.0048	0.0038	0.0024	0.0017	0.001	0.0006	0.0005	0.0005	0.0006	0.0007	0.0009	0.001	0.001	0.0003	0	0	0	0	0	0.0002	0.0002	0.0003	0.0007	0.0005
HC_061	Background	1232	Concentration	0.0009	0.0137	69786.8	0.0002	0.0001	0	0	0.0001	0.0002	0.0001	0.0001	0.0001	0.0002	0.0003	0.0006	0.0015	0.0033	0.0032	0.0013	0.0003	0.0001	0	0.0001	0.0001	0.0001	0.0002	0.0003	0.0001	0	0	0	0.0002	0.0003	0.0005	0.001
HC_061	Background	1233	Concentration	0.0016	0.015	189107	0.0001	0.0001	0.0001	0.0001	0.0001	0.0002	0.0003	0.0004	0.0002	0.0002	0.0006	0.0011	0.0025	0.0034	0.0026	0.0015	0.0007	0.0004	0.0003	0.0002	0.0001	0	0.0001	0.0001	0	0	0	0	0.0001	0	0.0002	0.0009
HC_061	Background	1235	Concentration	0.0012	0.0121	202714	0.0003	0.0003	0.0002	0.0001	0	0	0.0001	0.0001	0.0001	0.0001	0.0002	0.0003	0.0013	0.0037	0.0025	0.001	0.0002	0.0001	0.0001	0.0001	0.0002	0.0001	0.0002	0.0003	0	0	0	0	0.0001	0.0001	0.0003	0.0012
HC_061	Background	1236	Concentration	0.0145	0.0166	1.06214e+06	0.0002	0.0003	0.0005	0.0011	0.002	0.0026	0.0025	0.0025	0.0028	0.0024	0.0014	0.0009	0.0008	0.0012	0.0013	0.0008	0.0006	0.0007	0.0009	0.0012	0.0013	0.0005	0.0002	0.0002	0	0	0.0001	0.0004	0.0004	0.0003	0.0005	0.0005
HC_061	Background	1237	Concentration	0.0145	0.014	987175	0.0003	0.0002	0.0003	0.0009	0.0019	0.0031	0.003	0.0025	0.0023	0.0018	0.0013	0.0009	0.001	0.0018	0.0018	0.001	0.0005	0.0004	0.0005	0.0006	0.0007	0.0003	0.0002	0.0001	0	0	0	0.0001	0.0002	0.0002	0.0003	0.0003
HC_061	Background	1240	Concentration	0.0163	0.0173	1.35152e+06	0.0006	0.0007	0.0008	0.0012	0.0017	0.0022	0.0024	0.0029	0.0038	0.0036	0.003	0.0024	0.0014	0.0009	0.0008	0.0008	0.0008	0.0008	0.0008	0.0007	0.0008	0.0003	0	0	0	0	0	0	0	0	0.0001	0.0001
HC_061	Background	1241	Concentration	0.0165	0.0265	1.15965e+06	0.0002	0.0002	0.0005	0.0012	0.0024	0.0033	0.003	0.0028	0.0029	0.0024	0.0016	0.0013	0.0014	0.0017	0.0017	0.0013	0.001	0.001	0.0012	0.0018	0.0022	0.0013	0.0013	0.001	0.0004	0.0003	0.0005	0.0007	0.0007	0.0006	0.0006	0.0005
HC_061	Background	1242	Concentration	0.0019	0.0235	173325	0.0004	0.0002	0.0001	0.0001	0.0001	0.0001	0.0002	0.0004	0.0003	0.0002	0.0004	0.0006	0.0018	0.0039	0.0041	0.0031	0.0015	0.0009	0.0008	0.0009	0.0009	0.0006	0.0009	0.0009	0.0003	0.0001	0.0001	0.0001	0.0001	0.0002	0.0003	0.0008
HC_061	Background	1244	Concentration	0.0254	0.0148	1.72981e+06	0.0003	0.0004	0.0007	0.0016	0.0031	0.0047	0.0048	0.0048	0.005	0.004	0.0025	0.0014	0.0007	0.0004	0.0003	0.0004	0.0004	0.0005	0.0006	0.0008	0.0009	0.0003	0	0	0	0	0.0001	0.0004	0.0003	0.0002	0.0003	0.0003
HC_061	Background	1245	Concentration	0.0003	0.0121	29925.7	0.0003	0	0	0	0	0	0	0	0	0	0	0.0001	0.0007	0.0022	0.0027	0.0012	0.0003	0.0001	0.0001	0.0001	0.0001	0.0001	0.0002	0.0003	0	0	0	0	0.0005	0.0009	0.0011	0.0014
HC_061	Background	1246	Concentration	0.0211	0.0127	1.49346e+06	0.0004	0.0005	0.0007	0.0014	0.0023	0.0036	0.0041	0.0042	0.0039	0.0028	0.0018	0.0012	0.0006	0.0004	0.0004	0.0004	0.0006	0.0007	0.0008	0.0009	0.001	0.0003	0	0	0	0	0.0001	0.0002	0.0001	0.0001	0.0001	0.0002
HC_061	Background	1247	Concentration	0.0003	0.0147	62504.7	0.0002	0.0001	0	0	0	0	0	0	0	0	0	0.0001	0.0008	0.0021	0.0032	0.0027	0.0011	0.0004	0.0003	0.0004	0.0005	0.0003	0.0006	0.0008	0.0001	0	0	0	0.0001	0.0001	0.0003	0.0008
HC_061	Background	1248	Concentration	0.0289	0.0171	2.14032e+06	0.0004	0.0006	0.0011	0.0023	0.004	0.0048	0.0045	0.005	0.0062	0.005	0.0029	0.0017	0.0008	0.0004	0.0004	0.0004	0.0005	0.0006	0.0007	0.0008	0.001	0.0004	0.0001	0	0	0	0.0001	0.0002	0.0002	0.0002	0.0003	0.0004
HC_061	Background	1249	Concentration	0.0142	0.0135	1.01426e+06	0.0004	0.0003	0.0005	0.001	0.0018	0.0024	0.0024	0.0027	0.0027	0.0018	0.001	0.0008	0.0008	0.0012	0.0013	0.001	0.0006	0.0006	0.0008	0.001	0.0009	0.0003	0.0002	0.0001	0	0	0	0	0.0001	0.0001	0.0003	0.0006
HC_061	Background	1251	Concentration	0.0069	0.0664	330919	0.0003	0.0001	0	0.0001	0.0004	0.0011	0.0016	0.0019	0.0014	0.0012	0.0014	0.0013	0.0021	0.0032	0.0033	0.0028	0.0024	0.0027	0.0034	0.0044	0.004	0.0035	0.0052	0.0062	0.0041	0.003	0.0021	0.0017	0.0017	0.0018	0.0022	0.0027
HC_061	Background	1252	Concentration	0.0235	0.0091	1.26709e+06	0.0002	0.0002	0.0003	0.0009	0.0021	0.0044	0.0055	0.0052	0.0047	0.003	0.0013	0.0006	0.0002	0.0001	0.0001	0.0002	0.0002	0.0004	0.0005	0.0005	0.0005	0.0002	0	0	0	0	0.0001	0.0002	0.0002	0.0002	0.0003	0.0003
HC_061	Background	1253	Concentration	0.0129	0.0844	585891	0.0001	0.0001	0.0001	0.0003	0.0006	0.0012	0.0019	0.0037	0.0049	0.0049	0.0046	0.0034	0.0037	0.0054	0.0049	0.004	0.0029	0.0025	0.0029	0.0033	0.0027	0.0023	0.0036	0.0039	0.0029	0.0029	0.0035	0.004	0.0047	0.0048	0.0035	0.0031
HC_061	Background	1255	Concentration	0.0023	0.0195	199232	0.0001	0.0001	0.0001	0.0001	0.0001	0.0003	0.0005	0.0007	0.0003	0.0002	0.0002	0.0004	0.0016	0.0036	0.0034	0.0016	0.0006	0.0002	0.0002	0.0003	0.0003	0.0003	0.0008	0.001	0.0002	0.0001	0	0.0001	0.0003	0.0007	0.0013	0.0021
HC_061	Background	1256	Concentration	0.0004	0.0101	84097.4	0.0002	0.0001	0.0001	0	0	0	0	0	0	0	0	0.0001	0.0008	0.002	0.0023	0.0014	0.0005	0.0002	0.0002	0.0004	0.0005	0.0002	0.0003	0.0005	0	0	0	0	0.0001	0.0003	0.0002	0.0001
HC_061	Background	1257	Concentration	0.0002	0.0115	33373.1	0.0002	0	0	0	0	0	0	0	0	0.0001	0.0002	0.0005	0.0015	0.0026	0.0021	0.0008	0.0002	0.0001	0.0001	0.0001	0.0002	0.0001	0.0004	0.0007	0.0001	0	0	0	0.0001	0.0004	0.0006	0.0006
HC_061	Background	1258	Concentration	0.0699	0.1248	5.40153e+06	0.0017	0.0021	0.003	0.0049	0.0077	0.0105	0.0116	0.0133	0.0151	0.0144	0.0119	0.0099	0.009	0.0091	0.0096	0.0099	0.0096	0.0089	0.0081	0.0069	0.0057	0.0037	0.0021	0.0013	0.001	0.0007	0.0006	0.0005	0.0004	0.0004	0.0005	0.0006
HC_061	Background	1259	Concentration	0.021	0.0177	1.5448e+06	0.0003	0.0004	0.0007	0.0016	0.0029	0.0039	0.0038	0.0036	0.0038	0.0027	0.0014	0.0008	0.0004	0.0003	0.0002	0.0003	0.0004	0.0006	0.0009	0.0011	0.0015	0.0008	0.0001	0.0001	0.0002	0.0004	0.0007	0.0014	0.0009	0.0005	0.0009	0.0011
HC_061	Background	1261	Concentration	0.0023	0.0234	181886	0.0002	0.0001	0.0001	0.0001	0.0002	0.0003	0.0004	0.0005	0.0004	0.0006	0.0011	0.0013	0.0022	0.0027	0.0021	0.0013	0.0006	0.0003	0.0003	0.0003	0.0004	0.0003	0.001	0.0016	0.0006	0.0005	0.0003	0.0003	0.0007	0.001	0.0016	0.0023
HC_061	Background	1262	Concentration	0.008	0.0109	676403	0.0003	0.0003	0.0004	0.0007	0.001	0.0014	0.0014	0.0013	0.0012	0.0008	0.0004	0.0004	0.0008	0.0017	0.0016	0.001	0.0005	0.0004	0.0004	0.0005	0.0006	0.0002	0.0002	0.0002	0	0	0	0	0.0001	0.0003	0.0004	0.0004
HC_061	Background	1263	Concentration	0.0213	0.0127	1.67149e+06	0.0003	0.0005	0.0009	0.0018	0.0031	0.0038	0.0033	0.0034	0.0042	0.0037	0.002	0.0011	0.0005	0.0002	0.0002	0.0002	0.0003	0.0005	0.0008	0.001	0.0011	0.0004	0	0	0	0	0	0.0001	0.0001	0.0001	0.0002	0.0002
HC_061	Background	1265	Concentration	0.0127	0.0202	1.02134e+06	0.0003	0.0004	0.0006	0.0011	0.0017	0.0018	0.0017	0.0022	0.0029	0.0022	0.0014	0.001	0.0011	0.0015	0.0013	0.0007	0.0004	0.0005	0.0008	0.0013	0.0018	0.0012	0.0006	0.0008	0.0008	0.0005	0.0003	0.0003	0.0003	0.0004	0.0006	0.0004
HC_061	Background	1266	Concentration	0.0001	0.021	44030	0.0001	0	0	0	0	0	0	0	0	0	0.0001	0.0004	0.0023	0.0046	0.0042	0.0024	0.0008	0.0004	0.0003	0.0004	0.0005	0.0004	0.0014	0.0018	0.0003	0.0001	0	0	0	0.0001	0.0002	0.0003
HC_061	Background	1267	Concentration	0.0205	0.0082	1.46706e+06	0.0002	0.0003	0.0005	0.0014	0.0031	0.0047	0.0041	0.0031	0.0031	0.0028	0.0017	0.0009	0.0004	0.0002	0.0001	0.0001	0.0002	0.0003	0.0004	0.0005	0.0005	0.0001	0	0	0	0	0	0	0	0	0	0
HC_061	Background	1268	Concentration	0.0007	0.0149	46624.5	0	0	0	0	0	0.0001	0.0002	0.0002	0.0002	0.0004	0.001	0.0011	0.0021	0.0038	0.0026	0.0015	0.0007	0.0003	0.0002	0.0002	0.0001	0	0.0001	0.0001	0	0	0	0	0	0.0002	0.0004	0.0001
HC_061	Background	1269	Concentration	0.0233	0.0125	1.68092e+06	0.0003	0.0004	0.0008	0.0017	0.0032	0.0044	0.004	0.0039	0.0046	0.0038	0.0023	0.0015	0.0008	0.0004	0.0003	0.0004	0.0004	0.0005	0.0007	0.0006	0.0005	0.0001	0	0	0	0	0	0	0	0	0.0001	0.0001
HC_061	Background	1270	Concentration	0.0023	0.0183	178297	0.0001	0.0001	0.0001	0.0001	0.0003	0.0004	0.0004	0.0005	0.0003	0.0003	0.0005	0.001	0.0024	0.0032	0.0027	0.0016	0.0007	0.0003	0.0002	0.0003	0.0003	0.0003	0.0008	0.0013	0.0004	0.0003	0.0001	0.0001	0.0001	0.0003	0.0006	0.0005
HC_061	Background	1271	Concentration	0.0055	0.0167	472997	0.0003	0.0002	0.0002	0.0005	0.001	0.0011	0.0008	0.0007	0.0007	0.0007	0.0005	0.0006	0.0012	0.002	0.0022	0.0015	0.0007	0.0005	0.0006	0.0006	0.0006	0.0003	0.0006	0.0013	0.0005	0.0003	0.0002	0.0001	0.0002	0.0004	0.0006	0.0005
HC_061	Background	1272	Concentration	0.0021	0.0177	201874	0.0004	0.0002	0.0001	0.0001	0.0002	0.0003	0.0003	0.0003	0.0002	0.0003	0.0005	0.0008	0.0018	0.0029	0.0027	0.0017	0.0008	0.0004	0.0003	0.0003	0.0002	0.0002	0.0006	0.001	0.0004	0.0003	0.0001	0	0.0001	0.0004	0.001	0.0009
HC_061	Background	1273	Concentration	0.0016	0.0203	139594	0	0	0.0001	0.0001	0.0002	0.0002	0.0003	0.0004	0.0003	0.0003	0.0006	0.0009	0.0022	0.0033	0.0026	0.0015	0.0006	0.0004	0.0004	0.0004	0.0004	0.0003	0.0006	0.0009	0.0004	0.0003	0.0003	0.0003	0.0005	0.0011	0.0012	0.0008
HC_061	Background	1274	Concentration	0.0036	0.0172	237467	0.0002	0.0001	0.0001	0.0001	0.0002	0.0006	0.0008	0.0009	0.0006	0.0004	0.0004	0.0008	0.0018	0.0029	0.0025	0.0014	0.0007	0.0004	0.0004	0.0004	0.0004	0.0003	0.0007	0.0013	0.0004	0.0002	0.0001	0	0.0001	0.0003	0.0006	0.0007
HC_061	Background	1278	Concentration	0.025	0.0255	1.87921e+06	0.0003	0.0005	0.001	0.0019	0.0033	0.0046	0.0045	0.0044	0.0045	0.0035	0.0021	0.0013	0.0008	0.0006	0.0006	0.0006	0.0007	0.001	0.0014	0.0019	0.0021	0.0011	0.0004	0.0002	0.0002	0.0004	0.0011	0.0023	0.0015	0.0007	0.0006	0.0004
HC_061	Background	1279	Concentration	0.0019	0.0188	151353	0.0007	0.0001	0.0001	0.0001	0.0001	0.0001	0.0002	0.0003	0.0002	0.0002	0.0005	0.001	0.0019	0.0025	0.0022	0.0014	0.0008	0.0006	0.0007	0.0006	0.0005	0.0004	0.0007	0.0011	0.0005	0.0004	0.0002	0.0001	0.0001	0.0004	0.0009	0.0011
HC_061	Background	1280	Concentration	0.0016	0.0185	116940	0.0001	0.0001	0	0.0001	0.0001	0.0002	0.0003	0.0004	0.0003	0.0004	0.0008	0.0011	0.0021	0.003	0.0026	0.0014	0.0006	0.0004	0.0004	0.0005	0.0006	0.0006	0.0012	0.0015	0.0004	0.0002	0.0001	0	0	0.0001	0.0002	0.0003
HC_061	Background	1281	Concentration	0.0228	0.0188	1.37973e+06	0.0002	0.0002	0.0004	0.0012	0.0026	0.0043	0.0047	0.0046	0.0046	0.0036	0.0025	0.0017	0.001	0.0007	0.0006	0.0007	0.0008	0.0011	0.0014	0.0016	0.0014	0.0005	0.0001	0	0	0	0	0.0001	0.0001	0.0002	0.0003	0.0004
HC_061	Background	1284	Concentration	0.0208	0.0128	1.74999e+06	0.0004	0.0006	0.001	0.0019	0.0032	0.0038	0.0034	0.0032	0.0033	0.0024	0.0015	0.0011	0.0006	0.0003	0.0003	0.0003	0.0004	0.0006	0.0009	0.0012	0.0013	0.0004	0.0001	0	0	0.0001	0.0001	0.0004	0.0004	0.0002	0.0001	0.0001
HC_061	Background	1285	Concentration	0.0644	0.1386	5.24719e+06	0.0004	0.0009	0.0026	0.0066	0.0122	0.0131	0.0102	0.0095	0.0089	0.0066	0.0046	0.0029	0.0018	0.0014	0.0013	0.0014	0.0018	0.0025	0.0037	0.0055	0.0067	0.0062	0.0051	0.0054	0.0068	0.0087	0.0115	0.0154	0.014	0.0105	0.0088	0.006
HC_061	Background	1286	Concentration	0.0037	0.0415	228824	0.0001	0.0001	0.0001	0.0001	0.0001	0.0004	0.0007	0.0012	0.0009	0.0005	0.0008	0.0016	0.0028	0.0034	0.0021	0.0011	0.0007	0.0006	0.0008	0.0011	0.0013	0.0016	0.0044	0.0066	0.0032	0.0026	0.0021	0.0011	0.0009	0.0009	0.0006	0.0007
HC_061	Background	1287	Concentration	0.002	0.0234	208290	0.0004	0.0002	0.0001	0.0002	0.0003	0.0003	0.0002	0.0001	0.0002	0.0003	0.0007	0.0011	0.0017	0.0025	0.0021	0.0014	0.0008	0.0005	0.0005	0.0005	0.0005	0.0005	0.0014	0.0021	0.0009	0.0008	0.0006	0.0004	0.0005	0.0011	0.0012	0.0013
HC_061	Background	1288	Concentration	0.0159	0.0078	1.2002e+06	0.0004	0.0004	0.0006	0.0011	0.0018	0.0027	0.0029	0.0029	0.0031	0.0026	0.0017	0.0011	0.0005	0.0002	0.0001	0.0001	0.0001	0.0001	0.0002	0.0003	0.0003	0.0001	0	0	0	0	0	0	0	0	0.0002	0.0002
HC_061	Background	1289	Concentration	0.0011	0.0105	50102.4	0.0001	0	0	0	0	0	0.0001	0.0004	0.0005	0.0003	0.0002	0.0003	0.0009	0.0017	0.0022	0.0016	0.0006	0.0002	0.0001	0	0	0	0	0.0001	0	0	0	0	0	0.0002	0.0007	0.0014
HC_061	Background	1290	Concentration	0.0005	0.0126	45985.6	0.0004	0.0001	0	0	0	0	0	0	0	0	0	0.0002	0.0007	0.0015	0.002	0.0016	0.0008	0.0004	0.0002	0.0002	0.0001	0.0001	0.0004	0.0009	0.0003	0.0002	0.0002	0.0001	0.0002	0.0006	0.0009	0.001
HC_061	Background	1292	Concentration	0.0129	0.0245	847753	0.0002	0.0001	0.0002	0.0007	0.0021	0.0033	0.0027	0.002	0.0016	0.0013	0.0007	0.0006	0.0006	0.001	0.0014	0.0012	0.0009	0.0008	0.0009	0.0011	0.001	0.0014	0.0032	0.0037	0.0016	0.001	0.0007	0.0003	0.0002	0.0003	0.0002	0.0004
HC_061	Background	1294	Concentration	0.0007	0.0042	49326.1	0.0006	0.0001	0	0	0	0	0	0	0	0	0	0.0001	0.0004	0.0007	0.0007	0.0006	0.0006	0.0005	0.0001	0	0	0	0	0	0	0	0	0	0	0.0001	0.0001	0.0003
HC_061	Background	1295	Concentration	0.0424	0.1343	3.14271e+06	0.0006	0.001	0.0017	0.0032	0.005	0.0064	0.0068	0.0082	0.0095	0.0085	0.0067	0.0052	0.0042	0.0039	0.0041	0.0043	0.0045	0.005	0.0055	0.006	0.0059	0.0055	0.0051	0.0053	0.0058	0.0067	0.0076	0.0087	0.0082	0.0062	0.0056	0.0058
HC_061	Background	1296	Concentration	0.0086	0.0171	649971	0.0005	0.0002	0.0003	0.0006	0.0011	0.0014	0.0013	0.0014	0.0018	0.0017	0.001	0.0008	0.0009	0.0012	0.0013	0.001	0.0007	0.0005	0.0006	0.0008	0.0011	0.0005	0.0004	0.0006	0.0003	0.0004	0.0005	0.0007	0.0006	0.0004	0.0004	0.0007
HC_061	Background	1297	Concentration	0.0052	0.03	738877	0.0003	0.0004	0.0007	0.001	0.0011	0.0007	0.0004	0.0003	0.0003	0.0003	0.0007	0.0011	0.0014	0.0016	0.002	0.002	0.0012	0.0007	0.0004	0.0002	0.0001	0.0001	0.0003	0.0005	0.0004	0.0007	0.0013	0.0017	0.0026	0.0044	0.0036	0.0027
HC_061	Background	1301	Concentration	0.0109	0.0085	545193	0.0003	0.0001	0.0001	0.0003	0.0008	0.002	0.0028	0.0027	0.0018	0.0011	0.0006	0.0005	0.0006	0.0007	0.0005	0.0004	0.0004	0.0004	0.0005	0.0006	0.0006	0.0003	0.0003	0.0002	0	0	0	0	0	0.0001	0.0002	0.0005
HC_061	Background	1302	Concentration	0.0141	0.0796	1.1848e+06	0.0002	0.0002	0.0006	0.0015	0.0028	0.0025	0.0019	0.0021	0.0023	0.002	0.0022	0.0025	0.0032	0.0038	0.0038	0.004	0.0043	0.0055	0.0064	0.0071	0.0056	0.0049	0.0052	0.0055	0.0033	0.0023	0.002	0.0018	0.0018	0.0013	0.0006	0.0005
HC_061	Background	1303	Concentration	0.0155	0.008	1.27912e+06	0.0005	0.0006	0.0008	0.0013	0.0019	0.0024	0.0023	0.0025	0.0032	0.0023	0.0013	0.0006	0.0002	0.0001	0.0001	0.0001	0.0002	0.0004	0.0006	0.0009	0.001	0.0002	0	0	0	0	0	0	0	0	0	0
HC_061	Background	1304	Concentration	0.0207	0.0097	1.765e+06	0.0004	0.0006	0.0011	0.002	0.0031	0.0035	0.0031	0.0032	0.0037	0.0027	0.0014	0.0008	0.0004	0.0002	0.0001	0.0001	0.0002	0.0004	0.0007	0.001	0.0011	0.0003	0	0	0	0	0	0.0001	0.0001	0	0.0001	0
HC_061	Background	1305	Concentration	0.0011	0.0166	261615	0.0002	0.0003	0.0003	0.0002	0.0001	0	0	0	0	0	0.0001	0.0006	0.0016	0.0016	0.0012	0.0008	0.0005	0.0005	0.0005	0.0007	0.0005	0.0006	0.0019	0.0022	0.0006	0.0005	0.0006	0.0004	0.0003	0.0002	0.0002	0.0005
HC_061	Background	1306	Concentration	0.0042	0.0089	360330	0.0006	0.0002	0.0003	0.0003	0.0003	0.0003	0.0004	0.0009	0.0009	0.0005	0.0003	0.0002	0.0003	0.0005	0.0008	0.001	0.0006	0.0003	0.0001	0.0001	0	0	0.0001	0.0003	0.0001	0.0001	0.0002	0.0002	0.0006	0.0009	0.0007	0.001
HC_061	Background	1307	Concentration	0.0193	0.0072	1.30925e+06	0.0002	0.0002	0.0005	0.0012	0.0026	0.004	0.004	0.0034	0.0032	0.0024	0.0015	0.001	0.0004	0.0002	0.0001	0.0001	0.0001	0.0002	0.0003	0.0004	0.0004	0.0001	0	0	0	0	0	0	0	0	0	0
HC_061	Background	1308	Concentration	0.0007	0.0152	95208.6	0.0002	0.0001	0	0	0.0001	0.0001	0.0001	0.0001	0	0	0.0001	0.0002	0.0011	0.0019	0.0014	0.001	0.0005	0.0002	0.0001	0	0	0	0.0001	0.0002	0.0001	0.0003	0.0011	0.0018	0.0021	0.0014	0.0007	0.0009
HC_061	Background	1309	Concentration	0.0029	0.016	339762	0.0013	0.0005	0.0002	0.0001	0.0001	0.0002	0.0003	0.0001	0.0001	0.0002	0.0003	0.0006	0.0012	0.0017	0.002	0.0019	0.0011	0.0005	0.0003	0.0001	0.0001	0.0001	0.0002	0.0005	0.0002	0.0003	0.0004	0.0005	0.0009	0.0014	0.0009	0.0006
HC_061	Background	1311	Concentration	0.0174	0.0082	1.47251e+06	0.0004	0.0006	0.0009	0.0016	0.0024	0.0028	0.0025	0.0027	0.0035	0.0024	0.0011	0.0006	0.0004	0.0002	0.0001	0.0001	0.0002	0.0003	0.0005	0.0007	0.0008	0.0002	0	0	0	0	0	0	0	0.0001	0.0002	0.0003
HC_061	Background	1312	Concentration	0.0023	0.0086	177803	0.0003	0.0001	0.0001	0.0001	0.0001	0.0002	0.0004	0.0006	0.0004	0.0004	0.0004	0.0003	0.0005	0.0008	0.0009	0.001	0.0007	0.0004	0.0002	0.0001	0	0	0.0002	0.0004	0.0001	0.0001	0.0002	0.0002	0.0003	0.0003	0.0004	0.0007
HC_061	Background	1314	Concentration	0.0208	0.0073	1.31239e+06	0.0002	0.0003	0.0005	0.0012	0.0023	0.0036	0.004	0.0042	0.0045	0.003	0.0014	0.0007	0.0003	0.0001	0.0001	0.0001	0.0001	0.0001	0.0002	0.0002	0.0002	0	0	0	0	0	0	0	0	0.0001	0.0003	0.0004
HC_061	Background	1316	Concentration	0.0007	0.009	96817.9	0.0005	0.0001	0.0001	0	0	0	0	0	0	0	0.0001	0.0002	0.0008	0.0015	0.0014	0.0012	0.0007	0.0004	0.0002	0.0001	0.0001	0	0.0002	0.0005	0.0001	0.0001	0.0002	0.0002	0.0001	0.0001	0.0002	0.0006
HC_061	Background	1317	Concentration	0.0199	0.0105	1.39692e+06	0.0003	0.0003	0.0006	0.0013	0.0027	0.004	0.0037	0.0035	0.0035	0.0025	0.0012	0.0007	0.0003	0.0002	0.0001	0.0001	0.0002	0.0003	0.0006	0.0011	0.0014	0.0005	0.0001	0	0	0	0.0001	0.0003	0.0003	0.0002	0.0002	0.0001
HC_061	Background	1318	Concentration	0.0186	0.0073	1.26434e+06	0.0002	0.0004	0.0006	0.0012	0.002	0.0031	0.0036	0.0037	0.0038	0.0026	0.0014	0.0008	0.0003	0.0002	0.0001	0.0001	0.0001	0.0002	0.0003	0.0004	0.0004	0.0001	0	0	0	0	0	0.0001	0	0	0.0001	0.0001
HC_061	Background	1319	Concentration	0.0056	0.0145	425965	0.0002	0.0001	0.0002	0.0004	0.0009	0.0009	0.0008	0.001	0.0011	0.0009	0.0008	0.0006	0.0007	0.001	0.0013	0.0012	0.0006	0.0003	0.0002	0.0001	0.0001	0.0001	0.0002	0.0004	0.0002	0.0004	0.0008	0.0013	0.0014	0.0009	0.0004	0.0006
HC_061	Background	1322	Concentration	0.011	0.0079	763510	0.0004	0.0003	0.0004	0.0006	0.0011	0.0019	0.0021	0.0021	0.0021	0.0014	0.0008	0.0006	0.0004	0.0003	0.0003	0.0003	0.0002	0.0003	0.0005	0.0006	0.0006	0.0001	0.0001	0.0002	0.0001	0.0001	0.0001	0.0001	0.0001	0.0001	0.0002	0.0004
HC_061	Background	1323	Concentration	0.0008	0.0141	174077	0.0003	0.0002	0.0002	0.0001	0	0	0	0	0	0	0	0.0002	0.0007	0.0016	0.0015	0.0011	0.0006	0.0003	0.0002	0.0001	0.0001	0.0001	0.0008	0.0015	0.0006	0.0004	0.0003	0.0002	0.0002	0.0002	0.0008	0.0026
HC_061	Background	1324	Concentration	0.0148	0.0068	1.36477e+06	0.0005	0.0006	0.0008	0.0014	0.0023	0.0027	0.0021	0.002	0.0024	0.0022	0.0014	0.0009	0.0004	0.0002	0.0001	0.0001	0.0002	0.0002	0.0003	0.0004	0.0003	0.0001	0	0	0	0	0	0	0	0	0	0
HC_061	Background	1326	Concentration	0.0008	0.016	36553.7	0.0007	0	0	0	0	0	0	0	0.0001	0.0002	0.0005	0.0008	0.0013	0.002	0.0022	0.0016	0.0007	0.0003	0.0003	0.0002	0.0002	0.0002	0.0007	0.0013	0.0006	0.0004	0.0004	0.0004	0.0004	0.0003	0.0003	0.0007
HC_061	Background	1327	Concentration	0.0003	0.0172	78341.1	0.0002	0.0001	0	0	0	0	0	0	0	0	0	0.0002	0.0008	0.0009	0.0009	0.0009	0.0008	0.0008	0.0006	0.0004	0.0001	0.0001	0.0002	0.0005	0.0004	0.0008	0.002	0.0009	0.0006	0.0004	0.0013	0.0036
HC_061	Background	1328	Concentration	0.0134	0.0077	887122	0.0001	0.0002	0.0004	0.0008	0.0013	0.0023	0.0029	0.0028	0.0026	0.0017	0.0009	0.0005	0.0002	0.0001	0.0001	0.0001	0.0001	0.0003	0.0005	0.0008	0.0008	0.0002	0	0	0	0	0	0.0002	0.0003	0.0003	0.0004	0.0002
HC_061	Background	1331	Concentration	0.0116	0.0067	841542	0.0003	0.0003	0.0004	0.0007	0.0014	0.0023	0.0023	0.0018	0.0021	0.0021	0.0013	0.0007	0.0003	0.0001	0.0001	0.0001	0.0001	0.0002	0.0004	0.0006	0.0006	0.0001	0	0	0	0	0	0	0	0	0	0
HC_061	Background	1332	Concentration	0.0006	0.0362	44279.5	0.0004	0.0001	0	0	0	0	0	0	0.0001	0.0002	0.0003	0.0005	0.0009	0.0013	0.0013	0.001	0.0007	0.0005	0.0005	0.0007	0.0005	0.0005	0.0013	0.0024	0.0017	0.0023	0.0041	0.0058	0.0046	0.0023	0.0013	0.0015
HC_061	Background	1333	Concentration	0.0103	0.0261	843210	0.0003	0.0003	0.0005	0.0008	0.0012	0.0018	0.002	0.0019	0.0015	0.001	0.0006	0.0004	0.0003	0.0005	0.0008	0.001	0.0009	0.0008	0.0009	0.0014	0.0017	0.0012	0.0012	0.0015	0.0006	0.0007	0.001	0.002	0.003	0.0019	0.0015	0.0012
HC_061	Background	1334	Concentration	0.0062	0.0105	391639	0.0005	0.0001	0.0002	0.0003	0.0007	0.001	0.0011	0.0011	0.0012	0.001	0.0005	0.0003	0.0003	0.0005	0.0007	0.0007	0.0004	0.0004	0.0006	0.0008	0.0008	0.0003	0.0005	0.0008	0.0003	0.0002	0.0001	0.0002	0.0001	0.0001	0.0002	0.0007
HC_061	Background	1337	Concentration	0.0108	0.0069	1.20764e+06	0.0006	0.0008	0.001	0.0012	0.0014	0.0017	0.0015	0.0012	0.0014	0.0013	0.0007	0.0004	0.0001	0.0001	0	0.0001	0.0002	0.0005	0.0009	0.001	0.0009	0.0002	0	0	0	0	0	0	0	0	0.0002	0.0003
HC_061	Background	1338	Concentration	0.0011	0.0103	40137.9	0.001	0.0001	0	0	0	0	0	0	0	0	0	0.0001	0.0003	0.0011	0.0017	0.0013	0.0005	0.0002	0.0001	0.0001	0.0001	0.0001	0.0004	0.0008	0.0003	0.0003	0.0002	0.0002	0.0002	0.0002	0.0005	0.0016
HC_061	Background	1339	Concentration	0.0187	0.0238	1.31822e+06	0.0002	0.0003	0.0007	0.0013	0.0023	0.0029	0.0028	0.0034	0.0048	0.0042	0.0026	0.0017	0.0008	0.0004	0.0003	0.0003	0.0005	0.0008	0.0014	0.0021	0.0025	0.0011	0.0002	0.0001	0.0001	0.0001	0.0001	0.0003	0.0005	0.0007	0.0013	0.0017
HC_061	Background	1340	Concentration	0.0006	0.0194	26295.5	0.0006	0	0	0	0	0	0	0	0	0	0.0001	0.0002	0.0008	0.0013	0.001	0.0007	0.0004	0.0002	0.0003	0.0006	0.0008	0.0009	0.0031	0.0036	0.001	0.0003	0.0003	0.0005	0.0006	0.0005	0.0007	0.0015
HC_061	Background	1341	Concentration	0.005	0.0151	393909	0.0003	0.0002	0.0002	0.0003	0.0005	0.0007	0.0008	0.0009	0.0011	0.001	0.0012	0.0011	0.0008	0.0007	0.0005	0.0003	0.0003	0.0006	0.0013	0.0018	0.0017	0.0005	0.0001	0.0001	0.0001	0.0001	0.0002	0.0004	0.0005	0.0003	0.0005	0.001
HC_061	Background	1344	Concentration	0.0089	0.0106	825648	0.0005	0.0005	0.0005	0.0007	0.0011	0.0014	0.0012	0.0011	0.0019	0.002	0.0015	0.0011	0.0005	0.0002	0.0002	0.0002	0.0003	0.0006	0.0012	0.0014	0.001	0.0002	0	0	0	0	0	0	0	0	0.0001	0.0001
HC_061	Background	1346	Concentration	0.0034	0.0116	301886	0.0003	0.0002	0.0002	0.0002	0.0004	0.0006	0.0006	0.0004	0.0005	0.0006	0.0006	0.0004	0.0004	0.0006	0.0006	0.0005	0.0003	0.0004	0.0007	0.0008	0.0006	0.0005	0.0013	0.0011	0.0002	0.0001	0.0001	0.0001	0.0002	0.0002	0.0004	0.0009
HC_061	Background	1347	Concentration	0.0006	0.0204	73860.2	0.0003	0.0001	0	0	0	0	0	0.0001	0.0001	0.0002	0.0004	0.0007	0.0011	0.0012	0.001	0.0007	0.0003	0.0002	0.0002	0.0003	0.0003	0.0003	0.0009	0.0016	0.0008	0.0007	0.0006	0.0008	0.001	0.001	0.0019	0.0042
HC_061	Background	1348	Concentration	0.0024	0.0146	198341	0.0003	0.0001	0.0001	0.0001	0.0002	0.0003	0.0004	0.0005	0.0004	0.0003	0.0004	0.0006	0.001	0.0016	0.0013	0.0008	0.0003	0.0002	0.0003	0.0005	0.0006	0.0005	0.0008	0.0008	0.0002	0.0001	0.0001	0.0001	0.0003	0.0005	0.0011	0.0022
HC_061	Background	1349	Concentration	0.0038	0.0129	315280	0.0003	0.0002	0.0002	0.0003	0.0004	0.0006	0.0006	0.0006	0.0006	0.0005	0.0005	0.0007	0.0011	0.0015	0.0012	0.0007	0.0003	0.0002	0.0003	0.0003	0.0004	0.0003	0.0008	0.0011	0.0006	0.0003	0.0001	0.0001	0.0001	0.0002	0.0004	0.0012
HC_061	Background	1350	Concentration	0.0019	0.019	208689	0.0004	0.0002	0.0001	0.0002	0.0002	0.0002	0.0002	0.0002	0.0002	0.0002	0.0003	0.0007	0.0014	0.0019	0.0015	0.001	0.0005	0.0003	0.0004	0.0004	0.0005	0.0004	0.0011	0.0016	0.0009	0.0006	0.0005	0.0006	0.0008	0.0008	0.0009	0.0017

## Sheet: Readme
LISST Particle Concentration, Background Cast HC_061, Discharge Depth Range 1151-1350m, Fig 2, Tables S3
Dowd M.H., Assad V.E., Cazares-Nuesser A.E., Drazen J.C., Goetze E., White A.E., and Popp B.N. (2025) Deep-sea mining discharge can disrupt midwater food webs. Nature Communications
Description	Units
Cast ID	text, #
Background or Plume Cast Type	text
Depth	#
Particle Concentration Parameter	#
Small 1.25-6 µm Size Fraction Concentration	text
Large 6 - 250 µm Size Fraction Concentration	text
Total Particle Concentration	#
1.35-1.6 µm Size Fraction Concentration	#
1.6-1.89 µm Size Fraction Concentration	#
1.89-2.23 µm Size Fraction Concentration	#
2.23-2.63 µm Size Fraction Concentration	#
2.63-3.11 µm Size Fraction Concentration	#
3.11-3.67 µm Size Fraction Concentration	#
3.67-4.33 µm Size Fraction Concentration	#
4.33-5.11 µm Size Fraction Concentration	#
5.11-6.03 µm Size Fraction Concentration	#
6.03-7.11 µm Size Fraction Concentration	#
7.11-8.39 µm Size Fraction Concentration	#
8.39-9.9 µm Size Fraction Concentration	#
9.9-11.69 µm Size Fraction Concentration	#
11.69-13.79 µm Size Fraction Concentration	#
13.79-16.27 µm Size Fraction Concentration	#
16.27-19.2 µm Size Fraction Concentration	#
19.2-22.66 µm Size Fraction Concentration	#
22.66-26.74 µm Size Fraction Concentration	#
26.74-31.56 µm Size Fraction Concentration	#
31.56-37.24 µm Size Fraction Concentration	#
37.24-43.95 µm Size Fraction Concentration	#
43.95-51.86 µm Size Fraction Concentration	#
51.86-61.20 µm Size Fraction Concentration	#
61.20-72.21 µm Size Fraction Concentration	#
72.21-85.22 µm Size Fraction Concentration	#
85.22-100.57 µm Size Fraction Concentration	#
100.57-118.68 µm Size Fraction Concentration	#
118.68-140.04 µm Size Fraction Concentration	#
140.04-165.26 µm Size Fraction Concentration	#
165.26-195.02 µm Size Fraction Concentration	#
195.02-230.14 µm Size Fraction Concentration	#
>230.14 µm Size Fraction Concentration	#
