# Supplementary material for: Deep-sea mining discharge can disrupt midwater food webs
Source: Nat Commun. 2025 Nov 6;16:9575. doi: 10.1038/s41467-025-65411-w (PMC12592452; doi:10.1038/s41467-025-65411-w)
Supplement: Supplementary file 7 — Source Data [file 41467_2025_65411_MOESM7_ESM.zip › Source_Data/Source Data 2/HC_056.xlsx]

## Sheet: Data
Cast	Type	Depth	Parameter	Small	Large	LISST_TotPartConc	M1_35	M1_60	M1_89	M2_23	M2_63	M3_11	M3_67	M4_33	M5_11	M6_03	M7_11	M8_39	M9_90	M11_69	M13_79	M16_27	M19_20	M22_66	M26_74	M31_56	M37_24	M43_95	M51_86	M61_20	M72_21	M85_22	M100_57	M118_68	M140_04	M165_26	M195_02	M230_14
HC_056	Plume	1150	Concentration	0.0033	0.0278	312002	0.0013	0.0004	0.0001	0.0001	0.0001	0.0003	0.0004	0.0003	0.0003	0.0003	0.0002	0.0002	0.0003	0.0009	0.0029	0.0046	0.0035	0.002	0.0011	0.0009	0.0025	0.0015	0.0001	0.0001	0.0001	0.0001	0.0002	0.0006	0.0012	0.0011	0.0016	0.0018
HC_056	Plume	1152	Concentration	0.0039	0.0145	379707	0.0004	0.0003	0.0002	0.0002	0.0003	0.0005	0.0006	0.0006	0.0008	0.001	0.0006	0.0004	0.0006	0.0013	0.0028	0.0034	0.002	0.001	0.0005	0.0003	0.0003	0.0001	0.0001	0.0001	0	0	0	0	0	0	0	0
HC_056	Plume	1154	Concentration	0.0063	0.0501	474239	0.0009	0.0003	0.0002	0.0003	0.0006	0.0009	0.001	0.001	0.0011	0.001	0.0007	0.0005	0.0005	0.001	0.0029	0.0048	0.0035	0.0023	0.0018	0.0019	0.0036	0.0027	0.0015	0.0015	0.0015	0.0016	0.0021	0.0032	0.0041	0.0029	0.0026	0.0019
HC_056	Plume	1156	Concentration	0.0101	0.0177	612234	0.0002	0.0001	0.0001	0.0004	0.0011	0.0023	0.0023	0.0018	0.0018	0.0019	0.0014	0.0009	0.0009	0.0011	0.0015	0.0019	0.0012	0.0007	0.0005	0.0004	0.0004	0.0005	0.0007	0.0008	0.0005	0.0003	0.0003	0.0004	0.0004	0.0002	0.0003	0.0005
HC_056	Plume	1157	Concentration	0.0005	0.0214	14034.1	0.0005	0	0	0	0	0	0	0	0	0	0	0	0.0001	0.0008	0.003	0.0055	0.0042	0.0019	0.0008	0.0007	0.0026	0.0013	0	0	0	0	0	0.0001	0.0001	0.0001	0.0001	0.0001
HC_056	Plume	1158	Concentration	0.0005	0.0215	12563.3	0.0005	0	0	0	0	0	0	0	0	0	0	0	0.0001	0.0007	0.0028	0.0053	0.0041	0.0019	0.0009	0.0008	0.0028	0.0013	0	0	0	0	0	0.0001	0.0001	0.0001	0.0003	0.0002
HC_056	Plume	1159	Concentration	0.0145	0.0329	1.01547e+06	0.0006	0.0005	0.0005	0.0006	0.0011	0.0022	0.003	0.0031	0.0029	0.0027	0.002	0.0013	0.001	0.0011	0.0016	0.0022	0.0022	0.0022	0.0022	0.0022	0.0021	0.0012	0.0007	0.0006	0.0003	0.0003	0.0006	0.0013	0.0022	0.0015	0.0009	0.0005
HC_056	Plume	1160	Concentration	0.0006	0.0179	14952.3	0.0006	0	0	0	0	0	0	0	0	0	0	0	0.0001	0.0008	0.003	0.0054	0.0039	0.0016	0.0006	0.0004	0.0015	0.0006	0	0	0	0	0	0	0	0	0	0
HC_056	Plume	1162	Concentration	0.0015	0.0226	56198.6	0.001	0.0001	0	0	0	0	0.0001	0.0001	0.0002	0.0003	0.0004	0.0003	0.0003	0.0009	0.0031	0.0052	0.0037	0.0019	0.001	0.0007	0.0022	0.001	0	0	0	0	0	0.0002	0.0004	0.0003	0.0004	0.0003
HC_056	Plume	1163	Concentration	0.004	0.0143	367625	0.0003	0.0002	0.0002	0.0003	0.0006	0.0007	0.0006	0.0005	0.0006	0.0004	0.0001	0	0	0	0.0001	0.0003	0.0004	0.0005	0.0009	0.0013	0.0017	0.0011	0.0007	0.0005	0.0002	0.0001	0.0002	0.0008	0.0019	0.0011	0.0012	0.0008
HC_056	Plume	1165	Concentration	0.0007	0.0195	22726.3	0.0007	0	0	0	0	0	0	0	0	0	0	0	0.0001	0.0006	0.0027	0.0053	0.0041	0.0021	0.001	0.0008	0.0021	0.0007	0	0	0	0	0	0	0	0	0	0
HC_056	Plume	1166	Concentration	0.0095	0.0329	453071	0.0006	0.0002	0.0001	0.0002	0.0004	0.001	0.0021	0.0028	0.0021	0.0013	0.0009	0.0006	0.0006	0.001	0.0019	0.0031	0.0025	0.0015	0.0012	0.0011	0.0015	0.0009	0.0007	0.0009	0.0009	0.0009	0.0015	0.0029	0.0033	0.0016	0.001	0.0011
HC_056	Plume	1167	Concentration	0.0033	0.0232	354268	0.0008	0.0004	0.0002	0.0001	0.0001	0.0002	0.0004	0.0005	0.0006	0.0005	0.0004	0.0002	0.0002	0.0007	0.002	0.0036	0.0029	0.0017	0.0013	0.0014	0.0026	0.0016	0.0008	0.0007	0.0004	0.0003	0.0003	0.0004	0.0004	0.0002	0.0002	0.0004
HC_056	Plume	1170	Concentration	0.0014	0.0222	67905.8	0.0013	0.0001	0	0	0	0	0	0	0	0	0	0	0.0001	0.0006	0.0026	0.0052	0.004	0.0021	0.0011	0.0009	0.0032	0.0017	0.0001	0	0	0	0	0.0001	0.0001	0.0001	0.0002	0.0001
HC_056	Plume	1171	Concentration	0.0049	0.0046	665344	0.0014	0.0008	0.0005	0.0004	0.0003	0.0003	0.0004	0.0005	0.0003	0.0002	0.0001	0.0001	0.0001	0.0001	0.0003	0.0007	0.0006	0.0004	0.0003	0.0003	0.0004	0.0005	0.0003	0.0001	0	0	0	0	0.0001	0	0	0
HC_056	Plume	1173	Concentration	0.0069	0.0241	662022	0.0005	0.0005	0.0005	0.0005	0.0006	0.0008	0.0013	0.0013	0.0009	0.0007	0.0006	0.0007	0.0009	0.0013	0.0019	0.0024	0.0024	0.0024	0.0026	0.0025	0.0018	0.0011	0.0009	0.0007	0.0003	0.0001	0.0001	0.0001	0.0002	0.0001	0.0001	0.0002
HC_056	Plume	1175	Concentration	0.0004	0.0157	9615.11	0.0004	0	0	0	0	0	0	0	0	0	0	0	0.0002	0.001	0.0028	0.0043	0.003	0.0014	0.0006	0.0004	0.0014	0.0005	0	0	0	0	0	0	0	0	0.0001	0
HC_056	Plume	1176	Concentration	0.0025	0.0167	260044	0.0007	0.0002	0.0001	0.0002	0.0004	0.0004	0.0003	0.0001	0.0001	0.0001	0.0001	0.0001	0.0002	0.0006	0.0016	0.0029	0.002	0.0012	0.0009	0.0009	0.0014	0.0007	0.0004	0.0004	0.0002	0.0001	0.0001	0.0002	0.0006	0.0006	0.0009	0.0005
HC_056	Plume	1178	Concentration	0.0155	0.0894	2.24428e+06	0.0045	0.0028	0.0017	0.0011	0.0009	0.0011	0.0013	0.0012	0.0009	0.0008	0.0006	0.0004	0.0004	0.0007	0.0018	0.0028	0.0024	0.0018	0.0015	0.0015	0.003	0.0024	0.0009	0.001	0.0015	0.0023	0.0045	0.0094	0.0134	0.0128	0.0116	0.0119
HC_056	Plume	1180	Concentration	0.0011	0.0241	66094.2	0.0009	0.0001	0	0	0	0	0	0	0.0001	0.0002	0.0003	0.0003	0.0004	0.0012	0.0035	0.0053	0.0038	0.0024	0.0016	0.0011	0.0027	0.0011	0	0	0	0	0	0	0	0	0.0001	0.0001
HC_056	Plume	1182	Concentration	0.0026	0.0114	277947	0.0011	0.0004	0.0002	0.0001	0.0001	0.0002	0.0002	0.0002	0.0001	0.0003	0.0003	0.0003	0.0002	0.0005	0.0014	0.0022	0.0015	0.0009	0.0008	0.0007	0.001	0.0004	0.0001	0.0001	0	0	0	0	0.0001	0.0001	0.0002	0.0003
HC_056	Plume	1185	Concentration	0.0009	0.0184	77190.3	0.0008	0.0001	0	0	0	0	0	0	0	0	0	0	0.0001	0.0004	0.0017	0.0034	0.0025	0.0013	0.0009	0.0009	0.0023	0.0011	0.0001	0	0	0	0.0001	0.0003	0.0006	0.0005	0.0011	0.0011
HC_056	Plume	1187	Concentration	0.0051	0.0113	600894	0.001	0.0007	0.0004	0.0003	0.0003	0.0004	0.0006	0.0006	0.0008	0.0011	0.0007	0.0006	0.0008	0.001	0.001	0.001	0.0008	0.0007	0.001	0.001	0.0007	0.0003	0.0002	0.0001	0	0	0	0	0.0001	0	0.0001	0.0001
HC_056	Plume	1188	Concentration	0.0026	0.0098	260523	0.0006	0.0003	0.0002	0.0002	0.0002	0.0003	0.0004	0.0003	0.0001	0	0.0001	0.0001	0.0002	0.0005	0.0011	0.0017	0.0014	0.0008	0.0007	0.0007	0.0011	0.0004	0	0	0	0	0	0.0001	0.0002	0.0001	0.0003	0.0003
HC_056	Plume	1189	Concentration	0.0147	0.0172	935141	0	0	0.0001	0.0007	0.0026	0.0043	0.0034	0.0021	0.0015	0.0011	0.0007	0.0003	0.0002	0.0002	0.0002	0.0003	0.0003	0.0004	0.0007	0.0009	0.0008	0.0006	0.0007	0.0009	0.0015	0.0022	0.0019	0.0015	0.0009	0.0004	0.0002	0.0003
HC_056	Plume	1190	Concentration	0.0012	0.0088	170064	0.0006	0.0002	0.0001	0.0001	0.0001	0.0001	0	0	0	0	0	0	0.0001	0.0003	0.0009	0.0017	0.0014	0.0008	0.0006	0.0006	0.0009	0.0002	0	0	0	0	0	0	0	0.0002	0.0005	0.0006
HC_056	Plume	1191	Concentration	0.0065	0.0149	595257	0.0006	0.0003	0.0004	0.0005	0.0008	0.001	0.001	0.0009	0.001	0.0009	0.0007	0.0005	0.0004	0.0006	0.0009	0.001	0.0008	0.0006	0.0006	0.0007	0.0009	0.0008	0.0004	0.0003	0.0003	0.0002	0.0004	0.0007	0.0008	0.0006	0.0007	0.0011
HC_056	Plume	1192	Concentration	0.0064	0.0133	568727	0.0005	0.0003	0.0004	0.0005	0.0007	0.0008	0.0009	0.0011	0.0012	0.0011	0.0009	0.0007	0.0006	0.0005	0.0005	0.0005	0.0005	0.0006	0.0007	0.0009	0.0009	0.0005	0.0002	0.0002	0.0001	0.0001	0.0002	0.0005	0.0006	0.0006	0.0009	0.001
HC_056	Plume	1193	Concentration	0.0056	0.0168	534872	0.0008	0.0004	0.0004	0.0004	0.0006	0.0007	0.0008	0.0008	0.0007	0.0006	0.0004	0.0004	0.0005	0.0006	0.0008	0.0008	0.0007	0.0007	0.0008	0.001	0.0011	0.0011	0.0007	0.0006	0.0006	0.0005	0.0006	0.0007	0.0007	0.0007	0.0009	0.0013
HC_056	Plume	1194	Concentration	0.0036	0.0134	340341	0.001	0.0004	0.0002	0.0002	0.0003	0.0004	0.0004	0.0004	0.0003	0.0003	0.0002	0.0002	0.0002	0.0003	0.0004	0.0005	0.0005	0.0004	0.0005	0.0006	0.001	0.0007	0.0004	0.0004	0.0004	0.0006	0.0009	0.0012	0.0011	0.0006	0.0008	0.0012
HC_056	Plume	1195	Concentration	0.0044	0.0104	436790	0.001	0.0005	0.0003	0.0002	0.0003	0.0004	0.0006	0.0006	0.0005	0.0003	0.0003	0.0003	0.0003	0.0003	0.0005	0.0007	0.0007	0.0007	0.0008	0.0008	0.001	0.0007	0.0003	0.0002	0.0001	0.0001	0.0001	0.0002	0.0003	0.0003	0.0006	0.0008
HC_056	Plume	1196	Concentration	0.0104	0.0246	858003	0.0011	0.0005	0.0004	0.0007	0.0013	0.0016	0.0016	0.0016	0.0016	0.0015	0.0011	0.0009	0.0009	0.0011	0.0013	0.0013	0.0012	0.0014	0.0016	0.0018	0.0017	0.0014	0.0011	0.0008	0.0006	0.0005	0.0005	0.0006	0.0009	0.0009	0.0008	0.0007
HC_056	Plume	1197	Concentration	0.0073	0.0205	679345	0.0009	0.0006	0.0004	0.0005	0.0007	0.0009	0.0011	0.0012	0.001	0.0008	0.0006	0.0005	0.0005	0.0007	0.0009	0.001	0.001	0.0011	0.0012	0.0014	0.0015	0.0013	0.0009	0.0007	0.0006	0.0006	0.0007	0.0009	0.001	0.0008	0.0009	0.0009
HC_056	Plume	1198	Concentration	0.003	0.0101	250726	0.0008	0.0003	0.0001	0.0001	0.0002	0.0003	0.0004	0.0004	0.0004	0.0004	0.0003	0.0003	0.0003	0.0005	0.0008	0.0011	0.0009	0.0006	0.0005	0.0006	0.0009	0.0005	0.0002	0.0001	0.0002	0.0001	0.0002	0.0003	0.0003	0.0003	0.0003	0.0004
HC_056	Plume	1199	Concentration	0.0032	0.0163	367059	0.0011	0.0004	0.0002	0.0002	0.0002	0.0002	0.0003	0.0003	0.0003	0.0004	0.0003	0.0003	0.0004	0.0006	0.0009	0.0009	0.0006	0.0004	0.0005	0.0007	0.0012	0.0012	0.0006	0.0005	0.0007	0.0007	0.0008	0.0013	0.0011	0.0008	0.0007	0.0007
HC_056	Plume	1200	Concentration	0.0061	0.0128	551661	0.001	0.0004	0.0003	0.0004	0.0005	0.0007	0.0009	0.001	0.0009	0.0007	0.0005	0.0004	0.0004	0.0007	0.0009	0.0007	0.0004	0.0004	0.0004	0.0005	0.0006	0.0006	0.0003	0.0003	0.0006	0.0008	0.0007	0.0007	0.0007	0.0005	0.0005	0.0005
HC_056	Plume	1201	Concentration	0.0049	0.0112	386481	0.0014	0.0005	0.0001	0.0001	0.0001	0.0003	0.0007	0.0009	0.0008	0.0006	0.0004	0.0003	0.0003	0.0003	0.0004	0.0006	0.0004	0.0004	0.0006	0.0007	0.0012	0.0008	0.0003	0.0002	0.0002	0.0002	0.0003	0.0005	0.0005	0.0003	0.0005	0.0012
HC_056	Plume	1202	Concentration	0.0054	0.0271	503849	0.0015	0.0005	0.0003	0.0003	0.0003	0.0005	0.0007	0.0007	0.0006	0.0007	0.0007	0.0006	0.0007	0.0008	0.0012	0.0014	0.0012	0.001	0.0011	0.0011	0.0015	0.0013	0.0011	0.001	0.0011	0.0013	0.0016	0.002	0.0019	0.0014	0.0013	0.0011
HC_056	Plume	1203	Concentration	0.0061	0.0235	602104	0.0016	0.0006	0.0004	0.0004	0.0004	0.0004	0.0005	0.0007	0.0011	0.0012	0.0008	0.0005	0.0003	0.0004	0.0009	0.0012	0.0007	0.0006	0.0009	0.0014	0.0032	0.0023	0.0012	0.0012	0.0013	0.0015	0.0012	0.0009	0.0006	0.0004	0.0004	0.0004
HC_056	Plume	1204	Concentration	0.0052	0.0107	410143	0.0015	0.0004	0.0002	0.0002	0.0005	0.0006	0.0006	0.0006	0.0006	0.0005	0.0004	0.0004	0.0005	0.0007	0.0009	0.0007	0.0004	0.0003	0.0003	0.0003	0.0007	0.0007	0.0003	0.0003	0.0003	0.0003	0.0005	0.0006	0.0004	0.0002	0.0003	0.0007
HC_056	Plume	1205	Concentration	0.0092	0.0421	598955	0.001	0.0003	0.0002	0.0004	0.0009	0.0014	0.0014	0.0017	0.0019	0.0016	0.0012	0.0009	0.0009	0.0011	0.0014	0.0014	0.0012	0.0011	0.0011	0.0012	0.0014	0.0019	0.0016	0.002	0.0024	0.0027	0.0032	0.0036	0.0031	0.0027	0.0026	0.0018
HC_056	Plume	1206	Concentration	0.0039	0.0147	372455	0.0009	0.0003	0.0002	0.0003	0.0004	0.0005	0.0004	0.0004	0.0005	0.0005	0.0004	0.0004	0.0003	0.0005	0.0009	0.0013	0.0011	0.0008	0.0006	0.0007	0.0017	0.001	0.0002	0.0001	0.0002	0.0003	0.0004	0.0005	0.0008	0.0009	0.0007	0.0004
HC_056	Plume	1207	Concentration	0.0048	0.0103	493200	0.0012	0.0004	0.0003	0.0004	0.0004	0.0006	0.0007	0.0005	0.0003	0.0002	0.0001	0.0002	0.0003	0.0006	0.0008	0.0007	0.0004	0.0002	0.0002	0.0002	0.0004	0.0007	0.0002	0.0001	0.0001	0.0001	0.0004	0.0012	0.0011	0.0008	0.0006	0.0007
HC_056	Plume	1208	Concentration	0.0023	0.0155	174818	0.0008	0.0002	0.0001	0.0001	0.0001	0.0001	0.0002	0.0003	0.0004	0.0003	0.0002	0.0002	0.0003	0.0006	0.0012	0.0017	0.0013	0.0008	0.0005	0.0006	0.0015	0.0012	0.0003	0.0002	0.0002	0.0002	0.0003	0.0006	0.001	0.0007	0.0008	0.0008
HC_056	Plume	1209	Concentration	0.0092	0.0142	815566	0.0013	0.0006	0.0004	0.0006	0.0009	0.0013	0.0014	0.0014	0.0013	0.001	0.0006	0.0004	0.0004	0.0004	0.0005	0.0006	0.0005	0.0005	0.0006	0.0007	0.0011	0.0008	0.0004	0.0003	0.0004	0.0007	0.0008	0.0008	0.0006	0.0005	0.0006	0.001
HC_056	Plume	1210	Concentration	0.0057	0.0116	461775	0.0023	0.0005	0.0002	0.0002	0.0003	0.0004	0.0006	0.0007	0.0005	0.0004	0.0002	0.0002	0.0002	0.0003	0.0007	0.001	0.0008	0.0007	0.0008	0.0008	0.0015	0.0011	0.0004	0.0002	0.0002	0.0001	0.0002	0.0003	0.0005	0.0004	0.0003	0.0003
HC_056	Plume	1211	Concentration	0.0077	0.0182	747138	0.0011	0.0007	0.0005	0.0005	0.0005	0.0007	0.0011	0.0014	0.0012	0.0008	0.0005	0.0004	0.0005	0.0008	0.0012	0.0012	0.0009	0.0007	0.0007	0.0007	0.0008	0.001	0.0008	0.0007	0.0006	0.0005	0.0007	0.001	0.001	0.0009	0.0009	0.0009
HC_056	Plume	1212	Concentration	0.0093	0.0225	867202	0.0011	0.0007	0.0006	0.0006	0.0006	0.0008	0.0012	0.0019	0.0018	0.0015	0.0011	0.0007	0.0006	0.0006	0.0007	0.0008	0.0007	0.0008	0.0013	0.0017	0.0024	0.0017	0.001	0.001	0.0007	0.0006	0.0006	0.0006	0.0006	0.0007	0.001	0.0011
HC_056	Plume	1213	Concentration	0.0109	0.0116	883411	0.0012	0.0006	0.0005	0.0006	0.0008	0.0014	0.002	0.002	0.0018	0.0013	0.0008	0.0005	0.0004	0.0006	0.0009	0.0012	0.0008	0.0005	0.0005	0.0004	0.0005	0.0004	0.0002	0.0002	0.0002	0.0002	0.0003	0.0004	0.0003	0.0003	0.0003	0.0004
HC_056	Plume	1214	Concentration	0.0056	0.0156	566694	0.0013	0.0006	0.0004	0.0004	0.0004	0.0005	0.0007	0.0007	0.0006	0.0005	0.0003	0.0003	0.0004	0.0007	0.0012	0.0015	0.0011	0.0007	0.0005	0.0005	0.001	0.0005	0.0001	0.0001	0.0001	0.0001	0.0003	0.0006	0.001	0.0017	0.0016	0.0008
HC_056	Plume	1215	Concentration	0.0098	0.0122	859885	0.0014	0.0007	0.0005	0.0005	0.0007	0.0012	0.0016	0.0016	0.0016	0.0013	0.0009	0.0006	0.0005	0.0007	0.001	0.001	0.0007	0.0005	0.0005	0.0005	0.0008	0.0007	0.0003	0.0002	0.0001	0.0001	0.0003	0.0004	0.0003	0.0002	0.0002	0.0004
HC_056	Plume	1216	Concentration	0.0019	0.0118	176825	0.0008	0.0002	0.0001	0.0001	0.0001	0.0001	0.0001	0.0002	0.0002	0.0002	0.0002	0.0001	0.0002	0.0005	0.001	0.0013	0.001	0.0006	0.0005	0.0006	0.0014	0.0009	0.0003	0.0001	0.0001	0.0001	0.0001	0.0003	0.0008	0.0004	0.0004	0.0007
HC_056	Plume	1217	Concentration	0.0112	0.0126	994455	0.0012	0.0007	0.0006	0.0008	0.0011	0.0016	0.0019	0.0017	0.0016	0.0011	0.0006	0.0004	0.0004	0.0005	0.0007	0.0007	0.0004	0.0003	0.0003	0.0003	0.0006	0.0007	0.0004	0.0004	0.0004	0.0004	0.0007	0.0009	0.0008	0.0007	0.0005	0.0004
HC_056	Plume	1218	Concentration	0.0134	0.0326	1.2509e+06	0.0011	0.0007	0.0008	0.0013	0.0018	0.0019	0.002	0.002	0.0018	0.0015	0.0011	0.0008	0.0007	0.0008	0.0011	0.0014	0.0012	0.0009	0.0008	0.0009	0.0019	0.0018	0.0008	0.0006	0.0007	0.0008	0.0014	0.0027	0.0032	0.0026	0.0027	0.0022
HC_056	Plume	1219	Concentration	0.0081	0.017	810929	0.0011	0.0007	0.0006	0.0006	0.0008	0.0009	0.001	0.0012	0.0012	0.001	0.0007	0.0004	0.0004	0.0006	0.0009	0.001	0.0008	0.0007	0.0009	0.0011	0.0019	0.0016	0.0007	0.0005	0.0004	0.0004	0.0005	0.0007	0.0006	0.0004	0.0004	0.0004
HC_056	Plume	1220	Concentration	0.0091	0.0205	649518	0.0015	0.0005	0.0003	0.0004	0.0005	0.0011	0.0017	0.0017	0.0014	0.0012	0.0007	0.0004	0.0004	0.0007	0.001	0.0011	0.0006	0.0003	0.0003	0.0004	0.0014	0.0028	0.0018	0.0016	0.0013	0.0011	0.0011	0.0009	0.0004	0.0002	0.0002	0.0006
HC_056	Plume	1221	Concentration	0.1118	0.0362	1.08162e+07	0.0048	0.0054	0.0077	0.0115	0.0154	0.017	0.017	0.0177	0.0153	0.0103	0.0058	0.0031	0.0018	0.0013	0.0011	0.001	0.0009	0.0008	0.0008	0.0008	0.0011	0.0011	0.0006	0.0004	0.0004	0.0004	0.0006	0.0011	0.0009	0.0007	0.0007	0.0005
HC_056	Plume	1222	Concentration	0.0217	0.0176	1.93174e+06	0.0009	0.0009	0.0012	0.0019	0.0027	0.0035	0.0039	0.0037	0.003	0.0023	0.0014	0.0009	0.0008	0.0008	0.0009	0.001	0.0008	0.0007	0.0006	0.0005	0.0005	0.0004	0.0003	0.0003	0.0005	0.0007	0.001	0.0011	0.0008	0.0004	0.0003	0.0006
HC_056	Plume	1223	Concentration	0.0166	0.0171	1.59305e+06	0.0015	0.001	0.0011	0.0014	0.002	0.0023	0.0023	0.0025	0.0025	0.0021	0.0015	0.001	0.0008	0.0007	0.0008	0.0009	0.0006	0.0005	0.0005	0.0004	0.0004	0.0005	0.0004	0.0006	0.0008	0.0009	0.0009	0.0009	0.0006	0.0004	0.0004	0.0005
HC_056	Plume	1224	Concentration	0.084	0.0263	8.05496e+06	0.0027	0.0035	0.0057	0.0091	0.0127	0.0135	0.0127	0.0129	0.0112	0.0076	0.0042	0.0022	0.0013	0.001	0.0011	0.0013	0.0011	0.0008	0.0007	0.0006	0.0009	0.0006	0.0004	0.0003	0.0003	0.0002	0.0002	0.0003	0.0003	0.0002	0.0003	0.0004
HC_056	Plume	1225	Concentration	0.0374	0.019	3.72803e+06	0.0018	0.002	0.0027	0.0039	0.0052	0.0057	0.0056	0.0056	0.0049	0.0034	0.0019	0.001	0.0006	0.0006	0.0007	0.0009	0.0007	0.0006	0.0005	0.0005	0.0009	0.001	0.0007	0.0008	0.0005	0.0003	0.0005	0.0009	0.0008	0.0004	0.0004	0.0004
HC_056	Plume	1226	Concentration	0.1846	0.0467	1.77841e+07	0.0053	0.0076	0.0127	0.0203	0.0283	0.0299	0.0278	0.0283	0.0244	0.0164	0.0094	0.005	0.0029	0.002	0.0017	0.0013	0.001	0.0007	0.0006	0.0005	0.0005	0.0005	0.0003	0.0002	0.0002	0.0002	0.0005	0.0011	0.0006	0.0004	0.0004	0.0003
HC_056	Plume	1227	Concentration	0.1419	0.0383	1.37011e+07	0.0042	0.006	0.0096	0.0155	0.0217	0.0232	0.0214	0.0215	0.0188	0.0128	0.0074	0.004	0.0023	0.0017	0.0015	0.0013	0.0009	0.0007	0.0006	0.0005	0.0005	0.0004	0.0003	0.0002	0.0003	0.0003	0.0004	0.0005	0.0004	0.0003	0.0004	0.0006
HC_056	Plume	1228	Concentration	0.2922	0.084	2.76947e+07	0.0072	0.0111	0.0192	0.0322	0.046	0.0485	0.0444	0.0447	0.0389	0.0267	0.0155	0.0084	0.0051	0.0037	0.0033	0.0028	0.0022	0.0017	0.0014	0.0012	0.0011	0.001	0.0008	0.0008	0.001	0.0012	0.0012	0.0013	0.0012	0.0009	0.0007	0.0008
HC_056	Plume	1229	Concentration	0.2919	0.0791	2.73226e+07	0.0069	0.0105	0.0188	0.032	0.0462	0.0485	0.0443	0.0452	0.0395	0.0268	0.0154	0.0082	0.0048	0.0033	0.0028	0.0025	0.0019	0.0014	0.0011	0.0008	0.0008	0.0008	0.0007	0.0008	0.0011	0.0014	0.0012	0.0011	0.0008	0.0005	0.0004	0.0005
HC_056	Plume	1230	Concentration	0.3086	0.0755	2.96627e+07	0.0085	0.0127	0.021	0.0338	0.047	0.05	0.0468	0.0477	0.0411	0.0281	0.0162	0.0086	0.0049	0.0034	0.0027	0.0023	0.0017	0.0012	0.0009	0.0006	0.0005	0.0004	0.0003	0.0003	0.0003	0.0004	0.0005	0.0006	0.0005	0.0003	0.0003	0.0005
HC_056	Plume	1231	Concentration	0.493	0.1239	4.67013e+07	0.0121	0.0188	0.0325	0.0541	0.077	0.0815	0.0751	0.0761	0.0658	0.0444	0.0253	0.0133	0.0077	0.0053	0.0045	0.0039	0.0029	0.0021	0.0017	0.0012	0.001	0.0008	0.0006	0.0006	0.0007	0.0009	0.0014	0.0017	0.0014	0.001	0.0008	0.0007
HC_056	Plume	1232	Concentration	0.1838	0.056	1.76339e+07	0.005	0.0074	0.0124	0.0203	0.0285	0.0301	0.0277	0.0281	0.0243	0.0165	0.0094	0.005	0.003	0.0022	0.002	0.0017	0.0012	0.0009	0.0008	0.0006	0.0006	0.0007	0.0007	0.0009	0.0013	0.0016	0.0017	0.0016	0.0014	0.001	0.0006	0.0006
HC_056	Plume	1233	Concentration	0.1053	0.0327	1.00455e+07	0.0029	0.0041	0.0071	0.0117	0.0165	0.0172	0.0157	0.0161	0.014	0.0095	0.0055	0.0029	0.0018	0.0015	0.0018	0.0022	0.0018	0.0011	0.0007	0.0005	0.0009	0.0004	0.0001	0.0001	0.0001	0.0002	0.0002	0.0003	0.0003	0.0002	0.0003	0.0003
HC_056	Plume	1234	Concentration	1.5143	0.349	1.45035e+08	0.0376	0.0593	0.1027	0.1688	0.2367	0.2471	0.227	0.2322	0.2029	0.1383	0.0798	0.0422	0.0239	0.0155	0.0116	0.0093	0.007	0.0048	0.0036	0.0024	0.002	0.0017	0.0013	0.001	0.0007	0.0005	0.0005	0.0005	0.0005	0.0005	0.0005	0.0009
HC_056	Plume	1235	Concentration	0.7116	0.1661	6.91014e+07	0.0202	0.0302	0.0496	0.0788	0.1086	0.1146	0.107	0.1088	0.0938	0.0634	0.0361	0.019	0.0107	0.0069	0.0052	0.0042	0.0031	0.0021	0.0016	0.001	0.0008	0.0007	0.0006	0.0005	0.0007	0.0012	0.002	0.0021	0.0014	0.0009	0.0009	0.001
HC_056	Plume	1236	Concentration	1.5132	0.3477	1.45059e+08	0.0407	0.0615	0.1027	0.166	0.2316	0.2454	0.229	0.2335	0.2028	0.1384	0.0794	0.0417	0.0234	0.015	0.0111	0.0087	0.0066	0.0046	0.0034	0.0025	0.0022	0.0018	0.0013	0.001	0.001	0.0009	0.0009	0.0009	0.0008	0.0006	0.0006	0.0009
HC_056	Plume	1237	Concentration	0.1078	0.031	1.03147e+07	0.003	0.0043	0.0073	0.0118	0.0165	0.0175	0.0163	0.0166	0.0145	0.0101	0.006	0.0032	0.0019	0.0014	0.0012	0.001	0.0007	0.0005	0.0004	0.0003	0.0004	0.0005	0.0004	0.0003	0.0004	0.0004	0.0005	0.0005	0.0003	0.0002	0.0001	0.0003
HC_056	Plume	1238	Concentration	0.2126	0.0746	1.98668e+07	0.0053	0.0078	0.0133	0.0227	0.0339	0.0367	0.0329	0.0323	0.0277	0.0188	0.0108	0.0058	0.0034	0.0025	0.0022	0.002	0.0017	0.0013	0.001	0.0009	0.0009	0.0008	0.0008	0.0009	0.0011	0.0014	0.0022	0.0033	0.0042	0.0041	0.0028	0.0017
HC_056	Plume	1239	Concentration	3.7726	0.8296	3.61393e+08	0.0932	0.1468	0.2546	0.4215	0.5947	0.6213	0.5675	0.5745	0.4985	0.3379	0.1933	0.1015	0.0569	0.0365	0.0267	0.0209	0.0158	0.0107	0.0076	0.0049	0.0035	0.0024	0.0017	0.0012	0.001	0.0008	0.0008	0.0008	0.0008	0.0008	0.0011	0.002
HC_056	Plume	1240	Concentration	0.3688	0.0902	3.51145e+07	0.0093	0.0144	0.0247	0.0406	0.0572	0.0601	0.0556	0.057	0.0499	0.034	0.0195	0.0103	0.0058	0.0039	0.003	0.0024	0.0018	0.0012	0.0009	0.0006	0.0005	0.0004	0.0003	0.0004	0.0006	0.0007	0.0009	0.0009	0.0008	0.0005	0.0003	0.0005
HC_056	Plume	1241	Concentration	1.8618	0.4268	1.79721e+08	0.0457	0.0728	0.1275	0.2112	0.2969	0.3065	0.2772	0.2803	0.2437	0.1658	0.0958	0.0508	0.0288	0.0188	0.014	0.0111	0.0085	0.0058	0.0042	0.0029	0.0022	0.0017	0.0012	0.0011	0.0014	0.0022	0.0029	0.0022	0.0015	0.0011	0.0011	0.0017
HC_056	Plume	1242	Concentration	1.7582	0.4153	1.67625e+08	0.0435	0.0682	0.1182	0.195	0.2744	0.286	0.2634	0.2714	0.2381	0.1627	0.0943	0.0501	0.0284	0.0185	0.0138	0.0109	0.0083	0.0058	0.0043	0.003	0.0022	0.0017	0.0014	0.0011	0.001	0.0011	0.0011	0.0011	0.0011	0.001	0.001	0.0014
HC_056	Plume	1243	Concentration	3.0948	0.7081	2.97822e+08	0.0777	0.122	0.2107	0.3471	0.4878	0.5089	0.4638	0.4685	0.4083	0.2794	0.1622	0.0869	0.0496	0.0323	0.0239	0.0188	0.0144	0.0098	0.0069	0.0045	0.0032	0.0023	0.0017	0.0013	0.0012	0.0012	0.0012	0.0012	0.0013	0.0012	0.0014	0.0022
HC_056	Plume	1244	Concentration	0.859	0.2102	8.07236e+07	0.0202	0.0318	0.0556	0.0937	0.1345	0.1431	0.1315	0.1327	0.1159	0.0798	0.0463	0.0248	0.0143	0.0095	0.0072	0.0058	0.0044	0.0031	0.0023	0.0016	0.0012	0.001	0.001	0.001	0.0013	0.0012	0.001	0.0009	0.0007	0.0005	0.0005	0.0008
HC_056	Plume	1245	Concentration	4.358	0.9562	4.20952e+08	0.1108	0.1739	0.2995	0.4904	0.6856	0.7142	0.6528	0.6598	0.571	0.3873	0.2225	0.1178	0.0665	0.0428	0.0314	0.0245	0.0186	0.0126	0.0089	0.0056	0.0039	0.0026	0.0019	0.0013	0.001	0.0008	0.0007	0.0007	0.0007	0.0008	0.0011	0.0022
HC_056	Plume	1246	Concentration	4.7627	1.0706	4.5427e+08	0.1183	0.1848	0.3183	0.5268	0.7457	0.7875	0.7231	0.728	0.6302	0.4286	0.2457	0.1299	0.0735	0.0475	0.0352	0.0278	0.0215	0.0149	0.0109	0.0072	0.0053	0.0038	0.0029	0.0021	0.0018	0.0015	0.0013	0.0012	0.0013	0.0014	0.0019	0.0034
HC_056	Plume	1247	Concentration	1.6342	0.355	1.55187e+08	0.0385	0.0615	0.1082	0.1815	0.2585	0.2715	0.2478	0.2502	0.2165	0.1462	0.083	0.0432	0.0239	0.0152	0.0109	0.0084	0.0062	0.0041	0.0029	0.0018	0.0012	0.0009	0.0007	0.0005	0.0005	0.0004	0.0006	0.0008	0.001	0.0009	0.0007	0.001
HC_056	Plume	1248	Concentration	2.9586	0.658	2.82233e+08	0.071	0.1129	0.1978	0.3301	0.4682	0.4903	0.4469	0.451	0.3904	0.2643	0.1512	0.0797	0.0449	0.0289	0.0213	0.0166	0.0127	0.0087	0.0062	0.0041	0.0029	0.0021	0.0017	0.0013	0.0011	0.0011	0.0011	0.0012	0.0013	0.0014	0.0017	0.0025
HC_056	Plume	1249	Concentration	2.8206	0.642	2.69523e+08	0.0693	0.109	0.1891	0.3139	0.4446	0.4659	0.4251	0.4297	0.374	0.2558	0.1485	0.0793	0.0452	0.0292	0.0215	0.0167	0.0127	0.0087	0.0062	0.004	0.0028	0.002	0.0015	0.0011	0.0009	0.0007	0.0007	0.0006	0.0007	0.0007	0.0009	0.0016
HC_056	Plume	1250	Concentration	1.9043	0.4235	1.80691e+08	0.0456	0.0719	0.1259	0.2108	0.3003	0.3163	0.2891	0.2915	0.2529	0.1718	0.0982	0.0517	0.029	0.0187	0.0138	0.0108	0.0081	0.0055	0.0039	0.0025	0.0018	0.0014	0.001	0.0007	0.0006	0.0005	0.0005	0.0004	0.0005	0.0005	0.0006	0.001
HC_056	Plume	1251	Concentration	0.3964	0.0901	3.80198e+07	0.0104	0.0159	0.0269	0.0438	0.0613	0.0647	0.0599	0.0607	0.0528	0.036	0.0205	0.0108	0.0061	0.004	0.003	0.0024	0.0018	0.0012	0.0008	0.0006	0.0004	0.0003	0.0003	0.0002	0.0002	0.0002	0.0002	0.0002	0.0002	0.0002	0.0002	0.0003
HC_056	Plume	1252	Concentration	0.3249	0.069	3.07558e+07	0.0079	0.0124	0.0214	0.0356	0.0506	0.0538	0.0497	0.0503	0.0432	0.0289	0.016	0.0081	0.0045	0.0029	0.0023	0.0019	0.0012	0.0007	0.0005	0.0003	0.0002	0.0002	0.0001	0.0001	0.0001	0.0001	0.0002	0.0002	0.0001	0.0001	0.0001	0.0002
HC_056	Plume	1253	Concentration	3.2208	0.7088	3.09403e+08	0.0782	0.1246	0.2184	0.3629	0.5118	0.5325	0.4841	0.4879	0.4204	0.2833	0.1618	0.0851	0.0479	0.031	0.0231	0.0182	0.0138	0.0095	0.0069	0.0045	0.0032	0.0023	0.0018	0.0013	0.0012	0.0012	0.0013	0.0017	0.002	0.0021	0.0023	0.0033
HC_056	Plume	1254	Concentration	2.1427	0.4661	2.05369e+08	0.0541	0.0835	0.1445	0.2394	0.3385	0.3539	0.3227	0.3252	0.2809	0.1895	0.1076	0.0564	0.0316	0.0205	0.0155	0.0125	0.0094	0.0064	0.0045	0.0028	0.002	0.0014	0.0009	0.0006	0.0005	0.0004	0.0004	0.0005	0.0005	0.0005	0.0006	0.0011
HC_056	Plume	1255	Concentration	0.5128	0.1219	4.83494e+07	0.012	0.0186	0.033	0.0568	0.0828	0.0869	0.0778	0.0776	0.0673	0.0457	0.0261	0.0138	0.0079	0.0053	0.0044	0.0037	0.0026	0.0018	0.0014	0.0009	0.0008	0.0007	0.0005	0.0004	0.0004	0.0005	0.0007	0.001	0.001	0.0008	0.0007	0.0008
HC_056	Plume	1256	Concentration	0.0747	0.0255	7.41656e+06	0.0028	0.0034	0.0054	0.0084	0.0116	0.012	0.0108	0.0108	0.0095	0.0066	0.0038	0.002	0.0012	0.0011	0.0014	0.0016	0.0013	0.0008	0.0006	0.0006	0.0009	0.0006	0.0001	0	0.0001	0.0001	0.0003	0.0005	0.0006	0.0005	0.0005	0.0003
HC_056	Plume	1257	Concentration	0.004	0.0195	325393	0.0007	0.0002	0.0002	0.0002	0.0003	0.0004	0.0005	0.0007	0.0008	0.0008	0.0006	0.0004	0.0003	0.0005	0.0011	0.0015	0.0011	0.0008	0.0007	0.0007	0.0013	0.0014	0.0009	0.0009	0.0008	0.0005	0.0006	0.0009	0.0011	0.0009	0.0008	0.0009
HC_056	Plume	1258	Concentration	0.0086	0.0069	643569	0.0006	0.0002	0.0004	0.0007	0.0011	0.0012	0.0012	0.0015	0.0017	0.0012	0.0007	0.0004	0.0002	0.0003	0.0006	0.0007	0.0002	0.0001	0	0	0.0002	0.0004	0.0001	0.0001	0.0001	0.0001	0.0002	0.0004	0.0003	0.0002	0.0002	0.0002
HC_056	Plume	1259	Concentration	0.0072	0.0263	566268	0.0012	0.0004	0.0003	0.0004	0.0008	0.0009	0.0009	0.001	0.0013	0.0014	0.001	0.0007	0.0005	0.0006	0.0012	0.0016	0.0012	0.0009	0.0008	0.0008	0.0013	0.0013	0.0009	0.0008	0.0008	0.0009	0.0013	0.0023	0.0024	0.0016	0.0012	0.0008
HC_056	Plume	1260	Concentration	0.0059	0.1099	543426	0.0032	0.0009	0.0002	0	0	0	0.0002	0.0004	0.001	0.002	0.0026	0.0022	0.002	0.0027	0.0043	0.0045	0.0027	0.0018	0.0017	0.0015	0.0031	0.0044	0.0038	0.0047	0.0075	0.0098	0.0113	0.0096	0.0061	0.0037	0.0064	0.0115
HC_056	Plume	1261	Concentration	0.0058	0.0202	448677	0.0008	0.0003	0.0003	0.0004	0.0005	0.0006	0.0008	0.001	0.0011	0.001	0.0008	0.0006	0.0005	0.0006	0.0012	0.0016	0.0012	0.0009	0.0008	0.0007	0.001	0.0009	0.0005	0.0005	0.0005	0.0005	0.0007	0.0011	0.0014	0.0011	0.001	0.0011
HC_056	Plume	1262	Concentration	0.0102	0.0503	933462	0.0014	0.0006	0.0006	0.0008	0.001	0.0011	0.0013	0.0016	0.0018	0.0018	0.0015	0.0012	0.001	0.0013	0.002	0.0023	0.0018	0.0015	0.0014	0.0015	0.0018	0.0015	0.0009	0.0009	0.0011	0.0016	0.0024	0.0037	0.0049	0.0055	0.0048	0.0039
HC_056	Plume	1263	Concentration	0.006	0.0272	470711	0.001	0.0004	0.0003	0.0003	0.0004	0.0007	0.001	0.001	0.0009	0.0008	0.0007	0.0006	0.0006	0.0008	0.0016	0.002	0.0011	0.0007	0.0006	0.0006	0.0009	0.001	0.0009	0.001	0.0014	0.0015	0.0022	0.0028	0.0025	0.0014	0.0008	0.0007
HC_056	Plume	1264	Concentration	0.0024	0.0178	135178	0.0011	0.0002	0	0	0	0.0001	0.0001	0.0003	0.0006	0.0007	0.0005	0.0004	0.0005	0.0008	0.0013	0.0013	0.0009	0.0006	0.0006	0.0008	0.0017	0.0015	0.0005	0.0003	0.0003	0.0004	0.0006	0.0012	0.0011	0.0007	0.0006	0.0005
HC_056	Plume	1265	Concentration	0.0021	0.0086	152259	0.0006	0.0002	0.0001	0.0001	0	0	0.0001	0.0003	0.0007	0.0009	0.0005	0.0002	0.0002	0.0004	0.001	0.0012	0.0004	0.0002	0.0001	0	0.0001	0.0002	0.0001	0.0001	0.0002	0.0002	0.0004	0.0006	0.0007	0.0004	0.0003	0.0002
HC_056	Plume	1266	Concentration	0.1336	0.0292	1.29276e+07	0.0036	0.0054	0.0091	0.0151	0.0212	0.0221	0.0199	0.0199	0.0173	0.0114	0.0062	0.0031	0.0017	0.0011	0.0009	0.0009	0.0005	0.0004	0.0003	0.0003	0.0002	0.0002	0.0001	0.0001	0.0001	0.0002	0.0004	0.0004	0.0003	0.0002	0.0001	0.0001
HC_056	Plume	1267	Concentration	0.0047	0.0202	299134	0.0007	0.0001	0.0001	0.0002	0.0005	0.0007	0.0007	0.0007	0.001	0.001	0.0007	0.0004	0.0004	0.0006	0.0011	0.0014	0.0009	0.0006	0.0005	0.0006	0.0012	0.0016	0.001	0.0009	0.001	0.0009	0.001	0.0012	0.0012	0.0009	0.0007	0.0004
HC_056	Plume	1268	Concentration	0.0016	0.0114	153670	0.0012	0.0002	0.0001	0	0	0	0	0	0.0001	0.0002	0.0002	0.0001	0.0002	0.0003	0.0008	0.0012	0.001	0.0006	0.0005	0.0006	0.0013	0.0006	0.0001	0.0001	0.0002	0.0002	0.0004	0.0008	0.0009	0.0004	0.0003	0.0004
HC_056	Plume	1269	Concentration	0.0303	0.0826	2.19423e+06	0.0011	0.0002	0.0007	0.0026	0.0059	0.0062	0.0043	0.0044	0.0049	0.0041	0.0029	0.0021	0.0018	0.002	0.0028	0.0035	0.0029	0.0025	0.0024	0.0026	0.003	0.003	0.0031	0.0035	0.0039	0.0046	0.0058	0.007	0.0073	0.0064	0.0038	0.0016
HC_056	Plume	1270	Concentration	0.0018	0.0229	128073	0.001	0.0002	0	0	0.0001	0.0001	0.0001	0.0001	0.0002	0.0003	0.0003	0.0002	0.0002	0.0004	0.0011	0.0015	0.001	0.0007	0.0006	0.0006	0.0009	0.001	0.0005	0.0006	0.0009	0.0012	0.0018	0.0027	0.0026	0.0017	0.0012	0.0009
HC_056	Plume	1271	Concentration	0.0022	0.0184	169421	0.0005	0.0001	0.0001	0.0001	0.0002	0.0003	0.0003	0.0003	0.0003	0.0003	0.0002	0.0001	0.0002	0.0004	0.0012	0.0018	0.0013	0.0007	0.0004	0.0003	0.0009	0.0009	0.0005	0.0005	0.0008	0.0011	0.0019	0.002	0.0016	0.0006	0.0004	0.0003
HC_056	Plume	1272	Concentration	0.0084	0.0254	493701	0.0007	0.0003	0.0002	0.0002	0.0006	0.001	0.0013	0.002	0.0021	0.0015	0.0009	0.0005	0.0005	0.0008	0.0014	0.0016	0.0009	0.0006	0.0005	0.0005	0.0006	0.001	0.0011	0.0014	0.0015	0.0015	0.0021	0.0026	0.0023	0.0008	0.0005	0.0003
HC_056	Plume	1273	Concentration	0.0027	0.0106	140741	0.0011	0.0002	0	0	0	0.0001	0.0001	0.0004	0.0008	0.0008	0.0007	0.0007	0.0005	0.0005	0.0007	0.001	0.0007	0.0004	0.0003	0.0003	0.0007	0.0004	0	0	0.0001	0.0001	0.0003	0.0006	0.0006	0.0004	0.0004	0.0004
HC_056	Plume	1274	Concentration	0.0034	0.0133	215640	0.0008	0.0002	0.0001	0.0001	0.0002	0.0003	0.0005	0.0006	0.0006	0.0004	0.0002	0.0002	0.0003	0.0006	0.0014	0.0017	0.001	0.0006	0.0004	0.0003	0.0006	0.0003	0.0001	0.0001	0.0001	0.0001	0.0003	0.001	0.0016	0.0011	0.0006	0.0003
HC_056	Plume	1275	Concentration	0.0018	0.0116	121457	0.0009	0.0002	0	0	0	0	0.0001	0.0002	0.0004	0.0005	0.0003	0.0002	0.0002	0.0004	0.0012	0.0016	0.001	0.0006	0.0004	0.0004	0.001	0.0008	0.0002	0.0002	0.0002	0.0002	0.0003	0.0005	0.0007	0.0004	0.0002	0.0001
HC_056	Plume	1276	Concentration	0.0026	0.0131	151417	0.0004	0.0001	0.0001	0.0001	0.0002	0.0002	0.0003	0.0006	0.0006	0.0005	0.0003	0.0001	0.0002	0.0005	0.0011	0.0014	0.0008	0.0005	0.0004	0.0005	0.0013	0.0011	0.0003	0.0003	0.0004	0.0005	0.0008	0.001	0.0007	0.0002	0.0001	0.0001
HC_056	Plume	1277	Concentration	0.002	0.0086	69036.9	0.0009	0.0001	0	0	0	0.0001	0.0002	0.0004	0.0003	0.0002	0.0002	0.0001	0.0002	0.0003	0.0008	0.001	0.0004	0.0001	0	0	0.0002	0.0003	0.0003	0.0004	0.0003	0.0001	0.0002	0.0005	0.0007	0.0005	0.0008	0.001
HC_056	Plume	1278	Concentration	0.003	0.014	241176	0.0012	0.0003	0.0002	0.0001	0.0001	0.0001	0.0002	0.0003	0.0005	0.0004	0.0003	0.0003	0.0003	0.0005	0.0009	0.0012	0.001	0.0007	0.0007	0.0008	0.0016	0.0014	0.0006	0.0005	0.0005	0.0003	0.0004	0.0006	0.0006	0.0002	0.0001	0.0001
HC_056	Plume	1279	Concentration	0.0036	0.02	352096	0.0006	0.0003	0.0002	0.0003	0.0003	0.0003	0.0004	0.0005	0.0007	0.0007	0.0006	0.0005	0.0004	0.0007	0.0014	0.0018	0.0013	0.001	0.0009	0.001	0.0016	0.0012	0.0006	0.0006	0.0005	0.0004	0.0006	0.001	0.0014	0.001	0.0005	0.0003
HC_056	Plume	1280	Concentration	0.0008	0.0139	50645.1	0.0006	0.0001	0	0	0	0	0	0	0.0001	0.0003	0.0002	0.0001	0.0001	0.0004	0.0013	0.0019	0.0011	0.0006	0.0004	0.0003	0.0011	0.0013	0.0003	0.0001	0.0001	0.0001	0.0003	0.0009	0.0011	0.0005	0.0007	0.0007
HC_056	Plume	1281	Concentration	0.001	0.0119	105903	0.0006	0.0001	0.0001	0.0001	0	0	0	0	0.0001	0.0002	0.0002	0.0004	0.0006	0.0009	0.0017	0.002	0.0011	0.0005	0.0003	0.0002	0.0004	0.0003	0.0002	0.0003	0.0003	0.0002	0.0004	0.0005	0.0005	0.0002	0.0002	0.0003
HC_056	Plume	1282	Concentration	0.0029	0.0106	157255	0.0007	0.0001	0.0001	0.0001	0.0001	0.0002	0.0004	0.0005	0.0007	0.0009	0.0007	0.0005	0.0003	0.0004	0.0008	0.001	0.0005	0.0003	0.0002	0.0002	0.0004	0.0004	0.0002	0.0003	0.0004	0.0003	0.0004	0.0006	0.0006	0.0004	0.0004	0.0004
HC_056	Plume	1283	Concentration	0.0013	0.0139	69168	0.0009	0.0001	0	0	0	0	0.0001	0.0001	0.0001	0.0002	0.0003	0.0004	0.0004	0.0005	0.0009	0.0013	0.001	0.0006	0.0004	0.0004	0.0007	0.0005	0.0002	0.0002	0.0002	0.0002	0.0004	0.0009	0.0012	0.0008	0.001	0.0012
HC_056	Plume	1284	Concentration	0.0016	0.0151	125352	0.0007	0.0001	0.0001	0	0	0.0001	0.0001	0.0002	0.0003	0.0004	0.0002	0.0002	0.0003	0.0006	0.0014	0.002	0.0013	0.0007	0.0006	0.0006	0.001	0.0011	0.0005	0.0005	0.0006	0.0004	0.0004	0.0006	0.001	0.0004	0.0002	0.0001
HC_056	Plume	1285	Concentration	0.0032	0.0161	229284	0.0005	0.0001	0.0001	0.0002	0.0004	0.0004	0.0004	0.0005	0.0006	0.0007	0.0007	0.0008	0.0008	0.0012	0.002	0.0024	0.0017	0.0011	0.0009	0.0009	0.0014	0.0007	0.0002	0.0001	0.0001	0	0	0.0001	0.0002	0.0001	0	0
HC_056	Plume	1286	Concentration	0.0016	0.0115	98878.3	0.0005	0.0001	0	0	0	0.0001	0.0002	0.0003	0.0004	0.0006	0.0004	0.0003	0.0003	0.0005	0.0011	0.0015	0.0008	0.0004	0.0002	0.0001	0.0004	0.0004	0.0004	0.0006	0.0004	0.0002	0.0003	0.0006	0.001	0.0005	0.0003	0.0002
HC_056	Plume	1287	Concentration	0.0041	0.0228	346616	0.0012	0.0003	0.0001	0.0002	0.0003	0.0004	0.0005	0.0005	0.0006	0.0006	0.0004	0.0004	0.0004	0.0007	0.0012	0.0014	0.0011	0.0009	0.0009	0.0011	0.0017	0.0012	0.0007	0.0009	0.0007	0.0005	0.0009	0.0019	0.0024	0.0015	0.0008	0.0005
HC_056	Plume	1288	Concentration	0.0011	0.0121	61287.6	0.001	0.0001	0	0	0	0	0	0	0	0	0	0	0	0.0002	0.0005	0.0011	0.0013	0.0014	0.0016	0.0015	0.0024	0.0008	0	0	0	0	0	0	0.0001	0.0002	0.0007	0.0003
HC_056	Plume	1289	Concentration	0.0018	0.0101	122131	0.0009	0.0001	0.0001	0	0	0	0.0001	0.0002	0.0004	0.0005	0.0004	0.0003	0.0002	0.0005	0.0009	0.0014	0.001	0.0006	0.0005	0.0004	0.0007	0.0004	0.0001	0.0001	0.0002	0.0002	0.0003	0.0003	0.0005	0.0003	0.0002	0.0001
HC_056	Plume	1290	Concentration	0.0022	0.0124	120443	0.0007	0.0001	0.0001	0	0.0001	0.0002	0.0003	0.0003	0.0004	0.0004	0.0003	0.0004	0.0004	0.0004	0.0006	0.001	0.0009	0.0006	0.0004	0.0004	0.001	0.0007	0.0002	0.0003	0.0003	0.0004	0.0007	0.0011	0.0011	0.0005	0.0002	0.0001
HC_056	Plume	1291	Concentration	0.0021	0.0127	150461	0.0008	0.0002	0.0001	0	0	0.0001	0.0002	0.0003	0.0004	0.0005	0.0005	0.0005	0.0005	0.0006	0.0012	0.0017	0.0011	0.0006	0.0003	0.0003	0.0007	0.001	0.0004	0.0004	0.0003	0.0002	0.0002	0.0003	0.0006	0.0003	0.0002	0.0003
HC_056	Plume	1292	Concentration	0.0024	0.0123	151783	0.0007	0.0001	0.0001	0.0001	0.0002	0.0003	0.0003	0.0003	0.0003	0.0004	0.0004	0.0003	0.0003	0.0004	0.0008	0.0012	0.001	0.0007	0.0006	0.0006	0.0011	0.0009	0.0005	0.0005	0.0003	0.0002	0.0002	0.0003	0.0006	0.0004	0.0003	0.0003
HC_056	Plume	1293	Concentration	0.0035	0.0123	195319	0.0008	0.0001	0	0.0001	0.0002	0.0003	0.0006	0.0006	0.0008	0.0009	0.0006	0.0005	0.0006	0.0008	0.0014	0.0016	0.001	0.0006	0.0004	0.0003	0.0005	0.0004	0.0002	0.0002	0.0001	0.0001	0.0002	0.0004	0.0006	0.0003	0.0003	0.0003
HC_056	Plume	1294	Concentration	0.0025	0.0162	237874	0.0008	0.0002	0.0001	0.0001	0.0002	0.0003	0.0003	0.0003	0.0002	0.0002	0.0002	0.0003	0.0004	0.0008	0.0015	0.0019	0.0013	0.0008	0.0006	0.0007	0.0012	0.0011	0.0007	0.0007	0.0005	0.0004	0.0004	0.0006	0.0008	0.0004	0.0004	0.0003
HC_056	Plume	1295	Concentration	0.0024	0.0168	170698	0.0006	0.0001	0.0001	0.0001	0.0001	0.0002	0.0003	0.0004	0.0005	0.0005	0.0006	0.0007	0.0008	0.0012	0.0016	0.0017	0.0012	0.0008	0.0007	0.0008	0.0011	0.0012	0.0008	0.0008	0.0005	0.0002	0.0002	0.0004	0.0006	0.0002	0.0001	0.0001
HC_056	Plume	1296	Concentration	0.0035	0.0186	304487	0.0008	0.0003	0.0002	0.0002	0.0003	0.0003	0.0004	0.0004	0.0006	0.0009	0.0008	0.0007	0.0006	0.0008	0.0014	0.0021	0.0016	0.0011	0.0009	0.0008	0.001	0.0007	0.0004	0.0005	0.0005	0.0005	0.0006	0.0007	0.0008	0.0005	0.0004	0.0003
HC_056	Plume	1297	Concentration	0.0027	0.0135	197347	0.0006	0.0002	0.0001	0.0001	0.0002	0.0002	0.0003	0.0004	0.0006	0.0008	0.0007	0.0006	0.0006	0.0008	0.0012	0.0013	0.0009	0.0006	0.0004	0.0004	0.0007	0.0007	0.0004	0.0005	0.0004	0.0003	0.0003	0.0005	0.0007	0.0004	0.0002	0.0001
HC_056	Plume	1298	Concentration	0.0021	0.0109	123463	0.0011	0.0001	0.0001	0.0001	0.0001	0.0001	0.0001	0.0001	0.0003	0.0003	0.0002	0.0002	0.0003	0.0005	0.0013	0.002	0.0013	0.0007	0.0005	0.0004	0.0008	0.0006	0.0003	0.0004	0.0002	0.0001	0.0001	0.0002	0.0002	0.0001	0.0001	0.0001
HC_056	Plume	1299	Concentration	0.0051	0.0196	388154	0.0007	0.0003	0.0002	0.0002	0.0005	0.0008	0.0008	0.0008	0.0008	0.0008	0.0007	0.0005	0.0005	0.0008	0.0015	0.0017	0.0012	0.0008	0.0006	0.0007	0.0011	0.0011	0.0007	0.0007	0.0006	0.0006	0.0008	0.0012	0.0011	0.0005	0.0006	0.0008
HC_056	Plume	1300	Concentration	0.0073	0.0326	583239	0.0012	0.0005	0.0003	0.0004	0.0005	0.0007	0.001	0.0012	0.0015	0.0015	0.0012	0.0009	0.0008	0.001	0.0016	0.002	0.0017	0.0014	0.0015	0.0017	0.0026	0.0023	0.0013	0.0011	0.0012	0.0014	0.0015	0.0015	0.0016	0.0011	0.0009	0.0008
HC_056	Plume	1301	Concentration	0.007	0.0339	470685	0.001	0.0002	0.0002	0.0004	0.0006	0.0008	0.001	0.0013	0.0015	0.0013	0.001	0.0007	0.0006	0.0008	0.0015	0.0023	0.0019	0.0015	0.0014	0.0014	0.0024	0.0024	0.0015	0.0016	0.0019	0.002	0.0021	0.0019	0.0016	0.0009	0.0007	0.0005
HC_056	Plume	1302	Concentration	0.0076	0.0338	498929	0.0005	0.0003	0.0002	0.0003	0.0005	0.0009	0.0013	0.0017	0.0019	0.0017	0.0013	0.0009	0.0007	0.0008	0.0012	0.0015	0.0014	0.0012	0.0011	0.0012	0.0018	0.0017	0.001	0.0008	0.0009	0.0014	0.0021	0.003	0.0036	0.0025	0.0013	0.0007
HC_056	Plume	1303	Concentration	0.0023	0.0147	154038	0.0005	0.0001	0.0001	0.0001	0.0001	0.0002	0.0003	0.0004	0.0005	0.0007	0.0008	0.0008	0.0007	0.0009	0.0015	0.0018	0.0011	0.0007	0.0006	0.0005	0.0008	0.0006	0.0003	0.0004	0.0004	0.0003	0.0003	0.0003	0.0005	0.0003	0.0002	0.0002
HC_056	Plume	1304	Concentration	0.0025	0.0143	253331	0.0009	0.0003	0.0002	0.0001	0.0001	0.0002	0.0003	0.0003	0.0001	0	0.0001	0.0001	0.0003	0.0007	0.0013	0.0021	0.0017	0.0009	0.0006	0.0006	0.0008	0.0008	0.0011	0.0012	0.0004	0.0001	0.0001	0.0003	0.0006	0.0002	0.0001	0.0002
HC_056	Plume	1305	Concentration	0.0038	0.0063	166902	0.0006	0.0001	0.0001	0.0001	0.0001	0.0002	0.0003	0.001	0.0013	0.0005	0.0001	0.0001	0.0001	0.0002	0.0006	0.0007	0.0005	0.0002	0.0001	0.0002	0.0002	0.0004	0.0002	0.0001	0	0	0	0.0001	0.0008	0.0005	0.0003	0.0004
HC_056	Plume	1306	Concentration	0.003	0.012	175704	0.0002	0.0001	0.0001	0	0.0001	0.0002	0.0006	0.001	0.0007	0.0005	0.0006	0.0005	0.0002	0.0001	0.0001	0.0002	0.0002	0.0002	0.0002	0.0002	0.0002	0.0002	0.0006	0.0021	0.0018	0.0014	0.001	0.0006	0.0007	0.0002	0.0001	0.0001
HC_056	Plume	1307	Concentration	0.0046	0.0132	386683	0.0008	0.0003	0.0002	0.0003	0.0006	0.0007	0.0006	0.0006	0.0005	0.0005	0.0005	0.0007	0.0007	0.0008	0.001	0.0012	0.001	0.0007	0.0006	0.0006	0.001	0.0008	0.0007	0.0007	0.0002	0	0.0001	0.0002	0.0005	0.0002	0.0001	0.0004
HC_056	Plume	1310	Concentration	0.0005	0.0047	54740.3	0	0	0	0.0001	0.0001	0.0001	0.0001	0.0001	0	0	0.0002	0.0004	0.0006	0.0009	0.0006	0.0004	0.0003	0.0001	0	0	0.0003	0.0005	0.0003	0.0001	0	0	0	0	0	0	0	0
HC_056	Plume	1311	Concentration	0.0086	0.0171	510309	0.0003	0.0003	0.0003	0.0003	0.0003	0.0007	0.0017	0.003	0.0017	0.001	0.0009	0.0007	0.0008	0.0012	0.0023	0.0029	0.0017	0.0009	0.0006	0.0005	0.0006	0.0005	0.0005	0.0006	0.0003	0.0002	0.0001	0.0002	0.0003	0.0001	0.0001	0.0001
HC_056	Plume	1312	Concentration	0.0035	0.0236	246708	0.001	0.0002	0.0001	0.0001	0.0002	0.0004	0.0005	0.0004	0.0006	0.0008	0.0006	0.0007	0.0007	0.0011	0.0018	0.0021	0.0018	0.001	0.0006	0.0005	0.0008	0.0008	0.0011	0.0023	0.0019	0.0009	0.0007	0.0009	0.001	0.0005	0.0004	0.0006
HC_056	Plume	1314	Concentration	0.0046	0.0146	350765	0.0001	0.0001	0.0002	0.0004	0.0006	0.0006	0.0006	0.0008	0.0012	0.0015	0.0014	0.0012	0.0012	0.0011	0.0013	0.0016	0.0015	0.0009	0.0006	0.0006	0.0006	0.0004	0.0003	0.0002	0.0001	0	0	0	0.0001	0	0	0
HC_056	Plume	1315	Concentration	0.0001	0.0056	39380.6	0	0	0.0001	0	0	0	0	0	0	0	0	0	0	0.0001	0.0002	0.0003	0.0003	0.0002	0.0002	0.0003	0.0008	0.0011	0.0012	0.0008	0.0001	0	0	0	0	0	0	0
HC_056	Plume	1316	Concentration	0.0043	0.0194	259553	0.0002	0.0001	0.0001	0.0001	0.0003	0.0005	0.0007	0.0011	0.0012	0.001	0.0008	0.0007	0.0008	0.001	0.0013	0.0014	0.0012	0.0009	0.0007	0.0008	0.0009	0.0007	0.0009	0.0012	0.001	0.0007	0.0008	0.0009	0.0008	0.0003	0.0002	0.0004
HC_056	Plume	1318	Concentration	0.0052	0.0219	370599	0.0006	0.0002	0.0002	0.0003	0.0006	0.0008	0.0008	0.0008	0.0009	0.0009	0.0008	0.0008	0.0008	0.0008	0.001	0.0011	0.0011	0.001	0.0009	0.001	0.0013	0.0014	0.0014	0.0012	0.0006	0.0004	0.0003	0.0006	0.0014	0.0007	0.0008	0.0016
HC_056	Plume	1322	Concentration	0.0053	0.0143	433108	0.0005	0.0003	0.0002	0.0003	0.0004	0.0006	0.0008	0.0011	0.0011	0.0011	0.001	0.0008	0.0008	0.001	0.0011	0.0014	0.0013	0.001	0.0007	0.0007	0.0007	0.0005	0.0007	0.0007	0.0002	0.0001	0	0.0001	0.0001	0.0001	0.0001	0.0001
HC_056	Plume	1323	Concentration	0.0112	0.0375	1.16853e+06	0.001	0.0008	0.0008	0.0009	0.0012	0.0017	0.0019	0.0015	0.0014	0.0016	0.0016	0.0017	0.002	0.0018	0.0017	0.0015	0.0014	0.0013	0.0013	0.0016	0.0019	0.0021	0.0025	0.0023	0.0017	0.0013	0.0013	0.0017	0.002	0.0015	0.0011	0.0006
HC_056	Plume	1325	Concentration	0.0004	0.0041	14672.7	0.0004	0	0	0	0	0	0	0	0	0	0.0001	0.0002	0.0004	0.0005	0.0004	0.0003	0.0002	0.0002	0.0001	0.0003	0.0005	0.0002	0.0002	0.0001	0	0	0	0	0	0	0.0001	0.0003
HC_056	Plume	1326	Concentration	0.0027	0.0036	242061	0	0	0.0001	0.0003	0.0006	0.0005	0.0003	0.0003	0.0006	0.0006	0.0002	0.0001	0.0001	0.0003	0.0006	0.0007	0.0004	0.0002	0.0001	0.0001	0.0001	0	0	0	0	0	0	0	0	0	0	0.0001
HC_056	Plume	1327	Concentration	0.0109	0.0324	1.08277e+06	0.0008	0.0007	0.0006	0.0009	0.0015	0.0024	0.0022	0.0012	0.0006	0.0005	0.0005	0.0004	0.0006	0.0009	0.0013	0.0018	0.0023	0.0027	0.0029	0.0029	0.0028	0.0027	0.0031	0.0033	0.0017	0.0006	0.0003	0.0003	0.0002	0.0002	0.0002	0.0002
HC_056	Plume	1328	Concentration	0.0016	0.007	76479.4	0	0	0	0	0.0001	0.0001	0.0002	0.0005	0.0007	0.0007	0.0004	0.0003	0.0003	0.0002	0.0002	0.0001	0.0002	0.0002	0.0003	0.0007	0.0009	0.0005	0.0003	0.0005	0.0002	0.0001	0.0001	0.0001	0.0001	0	0.0001	0.0005
HC_056	Plume	1329	Concentration	0.004	0.016	622809	0.0014	0.0007	0.0005	0.0004	0.0003	0.0002	0.0002	0.0002	0.0001	0.0001	0.0001	0.0003	0.0005	0.0005	0.0008	0.0016	0.0021	0.0019	0.0016	0.0014	0.0013	0.0011	0.001	0.0008	0.0003	0.0002	0.0001	0.0001	0.0001	0	0	0.0001
HC_056	Plume	1330	Concentration	0.0032	0.0101	116280	0	0	0	0.0001	0.0001	0.0001	0.0002	0.0009	0.0018	0.0014	0.0008	0.0007	0.0008	0.0009	0.0007	0.0006	0.0007	0.0007	0.0005	0.0005	0.0002	0.0002	0.0002	0.0001	0	0	0	0	0	0.0001	0.0003	0.0007
HC_056	Plume	1331	Concentration	0.0044	0.0049	292923	0.0004	0.0002	0.0001	0.0001	0.0005	0.0007	0.0007	0.0008	0.0009	0.0007	0.0003	0.0002	0.0001	0.0001	0.0001	0.0001	0.0002	0.0004	0.0007	0.0008	0.0005	0.0003	0.0001	0	0	0	0	0	0.0001	0	0	0.0002
HC_056	Plume	1332	Concentration	0.0052	0.0056	283343	0.0007	0.0002	0.0001	0.0001	0.0002	0.0005	0.0014	0.0011	0.0009	0.0006	0.0002	0.0001	0.0001	0.0001	0.0001	0.0002	0.0002	0.0002	0.0004	0.0007	0.0014	0.0007	0.0003	0.0001	0	0	0	0	0	0	0	0.0002
HC_056	Plume	1333	Concentration	0.0024	0.0056	112095	0.0003	0	0	0	0.0001	0.0004	0.0005	0.0006	0.0005	0.0004	0.0003	0.0003	0.0003	0.0002	0.0002	0.0002	0.0002	0.0002	0.0002	0.0004	0.0004	0.0002	0.0003	0.0006	0.0003	0.0001	0.0001	0.0001	0.0002	0.0001	0.0001	0.0002
HC_056	Plume	1335	Concentration	0.0006	0.0039	122045	0.0002	0.0002	0.0001	0	0	0	0	0	0.0001	0.0004	0.0005	0.0004	0.0002	0.0001	0.0001	0.0001	0.0002	0.0002	0.0002	0.0002	0.0002	0.0001	0.0001	0	0	0	0	0	0	0	0.0001	0.0008
HC_056	Plume	1336	Concentration	0.0014	0.002	76092.5	0.001	0.0001	0	0.0001	0.0001	0.0001	0	0	0	0.0001	0.0002	0.0002	0.0001	0	0.0001	0.0001	0.0001	0.0001	0.0001	0.0002	0.0003	0.0002	0.0001	0	0	0	0	0	0	0	0	0.0001
HC_056	Plume	1337	Concentration	0.0033	0.0137	226151	0.0001	0.0001	0.0002	0.0002	0.0002	0.0002	0.0004	0.0009	0.001	0.0005	0.0002	0.0002	0.0002	0.0002	0.0003	0.0007	0.0008	0.0007	0.0006	0.0009	0.001	0.001	0.0016	0.0028	0.0014	0.0003	0.0001	0.0001	0.0001	0	0	0
HC_056	Plume	1338	Concentration	0.003	0.0051	217622	0.0006	0.0002	0.0001	0.0001	0.0002	0.0003	0.0006	0.0007	0.0002	0.0001	0.0002	0.0001	0.0002	0.0003	0.0005	0.0008	0.0008	0.0007	0.0006	0.0004	0.0002	0.0001	0	0	0	0	0	0	0	0	0	0.0001
HC_056	Plume	1339	Concentration	0.0024	0.0064	228001	0.0002	0.0002	0.0002	0.0002	0.0002	0.0001	0.0002	0.0005	0.0006	0.0003	0.0001	0.0001	0.0001	0.0001	0.0002	0.0003	0.0004	0.0003	0.0002	0.0003	0.0003	0.0005	0.0008	0.001	0.0005	0.0001	0.0001	0.0001	0.0001	0.0001	0.0001	0.0003
HC_056	Plume	1340	Concentration	0.0025	0.0099	217072	0	0	0.0001	0.0003	0.0005	0.0004	0.0003	0.0004	0.0005	0.0006	0.0006	0.0006	0.0008	0.001	0.0009	0.0009	0.0008	0.0007	0.0006	0.0006	0.0006	0.0003	0.0003	0.0003	0.0002	0.0001	0	0	0	0	0	0
HC_056	Plume	1342	Concentration	0.0019	0.0053	282727	0.0003	0.0002	0.0002	0.0003	0.0004	0.0003	0.0002	0	0	0	0.0001	0.0001	0.0001	0.0001	0	0	0.0001	0.0001	0.0001	0.0002	0.0005	0.0008	0.0012	0.0008	0.0003	0.0001	0.0001	0.0001	0.0001	0.0001	0.0001	0.0002
HC_056	Plume	1343	Concentration	0.0024	0.0129	262162	0.0006	0.0003	0.0002	0.0001	0.0001	0.0002	0.0003	0.0003	0.0003	0.0002	0.0003	0.0003	0.0002	0.0001	0.0002	0.0002	0.0003	0.0004	0.0004	0.0004	0.0005	0.0006	0.0008	0.0012	0.0014	0.0016	0.0013	0.0008	0.0005	0.0004	0.0003	0.0005
HC_056	Plume	1345	Concentration	0.0039	0.0111	300167	0.0005	0.0002	0.0001	0.0002	0.0005	0.0007	0.0006	0.0005	0.0006	0.0005	0.0004	0.0003	0.0003	0.0003	0.0004	0.0004	0.0004	0.0005	0.0005	0.0005	0.0006	0.0007	0.0007	0.0007	0.0006	0.0006	0.0005	0.0005	0.0004	0.0004	0.0005	0.0004
HC_056	Plume	1347	Concentration	0.0044	0.0032	353922	0.0006	0.0003	0.0002	0.0002	0.0004	0.0005	0.0007	0.0009	0.0006	0.0003	0.0002	0.0002	0.0002	0.0004	0.0005	0.0004	0.0003	0.0002	0.0001	0	0	0	0	0	0	0.0001	0.0001	0.0001	0	0	0	0.0001
HC_056	Plume	1348	Concentration	0.0033	0.0045	219497	0	0.0001	0.0001	0.0002	0.0004	0.0005	0.0005	0.0007	0.0008	0.0006	0.0004	0.0002	0.0001	0.0001	0.0001	0.0001	0.0002	0.0002	0.0003	0.0004	0.0002	0.0001	0.0002	0.0003	0.0005	0.0003	0.0001	0	0	0	0.0001	0

## Sheet: Readme
LISST Particle Concentration, Plume Cast HC_056, Discharge Depth Range 1151-1350m, Fig 2, Tables S3
Dowd M.H., Assad V.E., Cazares-Nuesser A.E., Drazen J.C., Goetze E., White A.E., and Popp B.N. (2025) Deep-sea mining discharge can disrupt midwater food webs. Nature Communications
Description	Units
Cast ID	text, #
Background or Plume Cast Type	text
Depth	#
Particle Concentration Parameter	#
Small 1.25-6 µm Size Fraction Concentration	text
Large 6 - 250 µm Size Fraction Concentration	text
Total Particle Concentration	#
1.35-1.6 µm Size Fraction Concentration	#
1.6-1.89 µm Size Fraction Concentration	#
1.89-2.23 µm Size Fraction Concentration	#
2.23-2.63 µm Size Fraction Concentration	#
2.63-3.11 µm Size Fraction Concentration	#
3.11-3.67 µm Size Fraction Concentration	#
3.67-4.33 µm Size Fraction Concentration	#
4.33-5.11 µm Size Fraction Concentration	#
5.11-6.03 µm Size Fraction Concentration	#
6.03-7.11 µm Size Fraction Concentration	#
7.11-8.39 µm Size Fraction Concentration	#
8.39-9.9 µm Size Fraction Concentration	#
9.9-11.69 µm Size Fraction Concentration	#
11.69-13.79 µm Size Fraction Concentration	#
13.79-16.27 µm Size Fraction Concentration	#
16.27-19.2 µm Size Fraction Concentration	#
19.2-22.66 µm Size Fraction Concentration	#
22.66-26.74 µm Size Fraction Concentration	#
26.74-31.56 µm Size Fraction Concentration	#
31.56-37.24 µm Size Fraction Concentration	#
37.24-43.95 µm Size Fraction Concentration	#
43.95-51.86 µm Size Fraction Concentration	#
51.86-61.20 µm Size Fraction Concentration	#
61.20-72.21 µm Size Fraction Concentration	#
72.21-85.22 µm Size Fraction Concentration	#
85.22-100.57 µm Size Fraction Concentration	#
100.57-118.68 µm Size Fraction Concentration	#
118.68-140.04 µm Size Fraction Concentration	#
140.04-165.26 µm Size Fraction Concentration	#
165.26-195.02 µm Size Fraction Concentration	#
195.02-230.14 µm Size Fraction Concentration	#
>230.14 µm Size Fraction Concentration	#
