# Supplementary material for: Deep-sea mining discharge can disrupt midwater food webs
Source: Nat Commun. 2025 Nov 6;16:9575. doi: 10.1038/s41467-025-65411-w (PMC12592452; doi:10.1038/s41467-025-65411-w)
Supplement: Supplementary file 7 — Source Data [file 41467_2025_65411_MOESM7_ESM.zip › Source_Data/Source Data 2/MC_009.xlsx]

## Sheet: Data
Cast	Type	Depth	Parameter	Small	Large	LISST_TotPartConc	M1_35	M1_60	M1_89	M2_23	M2_63	M3_11	M3_67	M4_33	M5_11	M6_03	M7_11	M8_39	M9_90	M11_69	M13_79	M16_27	M19_20	M22_66	M26_74	M31_56	M37_24	M43_95	M51_86	M61_20	M72_21	M85_22	M100_57	M118_68	M140_04	M165_26	M195_02	M230_14
MC_009	Background	1150	Concentration	0.0019	0.0101	278836	0.0007	0.0004	0.0001	0.0001	0.0003	0.0002	0.0001	0	0	0.0001	0.0001	0	0	0	0.0001	0.0003	0.0003	0.0003	0.0003	0.0004	0.0007	0.0018	0.0028	0.0016	0.0006	0.0001	0	0	0	0.0001	0.0003	0.0002
MC_009	Background	1151	Concentration	0.0137	0.0291	1.37498e+06	0.002	0.0012	0.0008	0.0009	0.0013	0.0018	0.0019	0.0016	0.0022	0.0024	0.0017	0.0013	0.0009	0.001	0.0013	0.0018	0.0023	0.0025	0.0024	0.0025	0.003	0.0018	0.0013	0.0009	0.0005	0.0004	0.0001	0.0001	0.0001	0.0002	0.0005	0.0001
MC_009	Background	1154	Concentration	0.0012	0.0155	199039	0.0006	0.0003	0.0001	0.0001	0.0001	0	0	0	0	0	0	0	0	0	0.0001	0.0003	0.0002	0.0003	0.0007	0.0011	0.0019	0.002	0.0025	0.0018	0.0013	0.0009	0.0003	0.0001	0.0002	0.0004	0.0011	0.0003
MC_009	Background	1155	Concentration	0.0126	0.0277	1.13164e+06	0.0019	0.0011	0.0006	0.0006	0.0007	0.0013	0.0018	0.0019	0.0027	0.0031	0.0022	0.0015	0.001	0.001	0.0013	0.0018	0.002	0.002	0.0018	0.0018	0.0022	0.0014	0.0016	0.0007	0.0004	0.0003	0.0001	0.0002	0.0002	0.0002	0.0005	0.0004
MC_009	Background	1156	Concentration	0.0042	0.0196	454391	0.0008	0.0005	0.0003	0.0003	0.0003	0.0004	0.0005	0.0005	0.0006	0.0008	0.0007	0.0005	0.0004	0.0006	0.0011	0.0017	0.0015	0.0015	0.0014	0.0013	0.0016	0.0015	0.0017	0.001	0.0006	0.0004	0.0001	0.0001	0.0001	0.0002	0.0006	0.0002
MC_009	Background	1157	Concentration	0.0105	0.054	836593	0.0005	0.0004	0.0004	0.0007	0.0013	0.0014	0.0015	0.002	0.0023	0.0023	0.0023	0.0019	0.0018	0.002	0.0022	0.0026	0.0024	0.0025	0.0025	0.0025	0.0026	0.0029	0.0035	0.0026	0.0022	0.0023	0.0021	0.0022	0.0023	0.0026	0.0024	0.0013
MC_009	Background	1158	Concentration	0.0025	0.0166	367089	0.0006	0.0004	0.0003	0.0002	0.0002	0.0002	0.0002	0.0002	0.0002	0.0003	0.0004	0.0002	0.0002	0.0004	0.0007	0.0013	0.0011	0.001	0.0009	0.0008	0.001	0.0013	0.0021	0.0015	0.0009	0.0006	0.0002	0.0001	0.0001	0.0003	0.0008	0.0004
MC_009	Background	1159	Concentration	0.0025	0.0167	367527	0.0006	0.0004	0.0003	0.0002	0.0002	0.0002	0.0002	0.0002	0.0002	0.0003	0.0004	0.0002	0.0002	0.0004	0.0007	0.0011	0.0009	0.0008	0.0007	0.0006	0.0009	0.0011	0.0021	0.0016	0.001	0.0007	0.0003	0.0002	0.0003	0.0005	0.0012	0.0005
MC_009	Background	1160	Concentration	0.006	0.0301	679286	0.0008	0.0006	0.0005	0.0006	0.0007	0.0006	0.0006	0.0008	0.0008	0.0007	0.0006	0.0004	0.0003	0.0004	0.0007	0.0012	0.0011	0.001	0.0009	0.0009	0.0011	0.0014	0.0022	0.0017	0.0013	0.0012	0.001	0.0013	0.0015	0.0019	0.0033	0.004
MC_009	Background	1161	Concentration	0.003	0.0177	393385	0.0005	0.0004	0.0003	0.0003	0.0003	0.0003	0.0003	0.0003	0.0003	0.0005	0.0006	0.0003	0.0004	0.0005	0.0008	0.0013	0.0011	0.001	0.0009	0.0008	0.0009	0.0011	0.0019	0.0014	0.0009	0.0007	0.0003	0.0002	0.0003	0.0005	0.0009	0.0004
MC_009	Background	1162	Concentration	0.0051	0.0261	575326	0.0009	0.0005	0.0004	0.0004	0.0005	0.0005	0.0006	0.0006	0.0007	0.0008	0.0008	0.0006	0.0005	0.0006	0.0009	0.0013	0.0012	0.0011	0.001	0.001	0.0013	0.0016	0.0026	0.0021	0.0017	0.0016	0.001	0.0008	0.0008	0.0008	0.0013	0.0007
MC_009	Background	1163	Concentration	0.0035	0.0188	430827	0.0008	0.0005	0.0003	0.0002	0.0002	0.0003	0.0004	0.0004	0.0004	0.0005	0.0005	0.0003	0.0003	0.0004	0.0007	0.0012	0.0011	0.001	0.0009	0.0008	0.0009	0.0011	0.002	0.0014	0.001	0.0008	0.0003	0.0003	0.0004	0.0007	0.0014	0.0008
MC_009	Background	1164	Concentration	0.0027	0.0205	400963	0.0006	0.0004	0.0003	0.0003	0.0003	0.0003	0.0002	0.0002	0.0001	0.0002	0.0003	0.0002	0.0002	0.0004	0.0007	0.0011	0.001	0.001	0.0008	0.0008	0.001	0.0016	0.0028	0.0019	0.0013	0.0012	0.0008	0.0006	0.0006	0.0006	0.0009	0.0005
MC_009	Background	1165	Concentration	0.0026	0.0173	348260	0.0006	0.0003	0.0003	0.0003	0.0003	0.0002	0.0002	0.0002	0.0002	0.0003	0.0003	0.0002	0.0002	0.0003	0.0005	0.0009	0.0009	0.0009	0.0008	0.0007	0.0009	0.0013	0.0024	0.0017	0.0012	0.0009	0.0003	0.0002	0.0003	0.0005	0.0011	0.0005
MC_009	Background	1166	Concentration	0.0039	0.0276	521656	0.0007	0.0005	0.0004	0.0004	0.0004	0.0004	0.0004	0.0004	0.0003	0.0004	0.0004	0.0003	0.0003	0.0004	0.0007	0.0012	0.0011	0.001	0.0009	0.0008	0.001	0.0014	0.0028	0.0024	0.0019	0.0016	0.0013	0.0015	0.0017	0.0015	0.0018	0.0012
MC_009	Background	1167	Concentration	0.0036	0.0263	450338	0.0006	0.0004	0.0004	0.0003	0.0004	0.0004	0.0004	0.0004	0.0003	0.0004	0.0005	0.0003	0.0003	0.0005	0.0008	0.0013	0.0012	0.0012	0.0011	0.0012	0.0013	0.0015	0.0024	0.002	0.0016	0.0015	0.0012	0.0013	0.0014	0.0013	0.0014	0.0006
MC_009	Background	1168	Concentration	0.0106	0.0328	880102	0.0007	0.0005	0.0004	0.0007	0.0014	0.0017	0.0014	0.0017	0.0021	0.0021	0.0017	0.0012	0.001	0.0011	0.0014	0.0017	0.0016	0.0016	0.0015	0.0015	0.0016	0.002	0.0031	0.0023	0.0016	0.0012	0.0007	0.0007	0.0007	0.0009	0.0011	0.0005
MC_009	Background	1169	Concentration	0.0037	0.0168	481476	0.0006	0.0005	0.0004	0.0003	0.0003	0.0004	0.0004	0.0004	0.0004	0.0005	0.0005	0.0003	0.0002	0.0003	0.0006	0.001	0.001	0.0011	0.0009	0.0008	0.001	0.0012	0.002	0.0014	0.0009	0.0006	0.0002	0.0002	0.0003	0.0005	0.0009	0.0004
MC_009	Background	1170	Concentration	0.0027	0.0151	401631	0.0005	0.0004	0.0003	0.0003	0.0003	0.0003	0.0002	0.0002	0.0002	0.0003	0.0003	0.0002	0.0002	0.0003	0.0007	0.0011	0.001	0.0009	0.0008	0.0007	0.0008	0.0011	0.0019	0.0013	0.0008	0.0006	0.0002	0.0002	0.0002	0.0004	0.0008	0.0003
MC_009	Background	1171	Concentration	0.0033	0.0191	404143	0.0005	0.0004	0.0003	0.0002	0.0003	0.0003	0.0004	0.0005	0.0004	0.0005	0.0005	0.0003	0.0003	0.0004	0.0006	0.001	0.0009	0.0009	0.0009	0.0009	0.001	0.0015	0.0027	0.0019	0.0012	0.0009	0.0005	0.0004	0.0004	0.0004	0.0007	0.0003
MC_009	Background	1172	Concentration	0.0053	0.0245	614481	0.0006	0.0005	0.0005	0.0005	0.0006	0.0006	0.0007	0.0007	0.0006	0.0007	0.0007	0.0004	0.0003	0.0005	0.0007	0.0011	0.0011	0.0011	0.001	0.001	0.0013	0.0016	0.0023	0.0017	0.0012	0.001	0.0006	0.0008	0.0012	0.0015	0.0018	0.0009
MC_009	Background	1173	Concentration	0.0024	0.0176	362541	0.0006	0.0004	0.0003	0.0002	0.0002	0.0002	0.0002	0.0002	0.0001	0.0002	0.0002	0.0001	0.0001	0.0002	0.0005	0.001	0.0009	0.0009	0.0009	0.0008	0.001	0.0013	0.0023	0.0016	0.001	0.0007	0.0002	0.0002	0.0004	0.0007	0.0016	0.0008
MC_009	Background	1174	Concentration	0.0037	0.0201	433384	0.0007	0.0005	0.0003	0.0002	0.0003	0.0004	0.0004	0.0004	0.0005	0.0005	0.0005	0.0004	0.0003	0.0004	0.0007	0.0011	0.0011	0.001	0.0009	0.0009	0.0011	0.0014	0.0024	0.0015	0.0009	0.0008	0.0005	0.0005	0.0005	0.0007	0.0012	0.0008
MC_009	Background	1175	Concentration	0.0019	0.019	321928	0.0006	0.0004	0.0003	0.0001	0.0001	0.0001	0.0001	0.0001	0.0001	0.0002	0.0002	0.0001	0.0001	0.0003	0.0005	0.001	0.0009	0.0008	0.0007	0.0007	0.001	0.0017	0.003	0.0019	0.0013	0.0011	0.0006	0.0006	0.0005	0.0005	0.0009	0.0004
MC_009	Background	1176	Concentration	0.004	0.0244	395125	0.0006	0.0004	0.0003	0.0002	0.0003	0.0004	0.0005	0.0006	0.0007	0.0006	0.0005	0.0003	0.0003	0.0003	0.0005	0.0009	0.0009	0.001	0.001	0.0009	0.0009	0.0015	0.0029	0.0019	0.0015	0.0013	0.0007	0.0006	0.0008	0.0013	0.0023	0.0015
MC_009	Background	1177	Concentration	0.0033	0.0164	440139	0.0007	0.0005	0.0003	0.0002	0.0003	0.0003	0.0003	0.0003	0.0004	0.0005	0.0005	0.0003	0.0003	0.0004	0.0006	0.001	0.0009	0.0008	0.0007	0.0006	0.0008	0.0011	0.0022	0.0015	0.001	0.0008	0.0003	0.0002	0.0002	0.0004	0.0009	0.0004
MC_009	Background	1178	Concentration	0.0112	0.0254	1.10057e+06	0.0007	0.0007	0.0007	0.001	0.0014	0.0017	0.0018	0.0018	0.0014	0.001	0.0008	0.0004	0.0003	0.0004	0.0006	0.0011	0.0011	0.0012	0.0011	0.0011	0.0013	0.0019	0.0029	0.0022	0.0014	0.0012	0.0009	0.0008	0.0006	0.0008	0.0015	0.0008
MC_009	Background	1179	Concentration	0.0043	0.0196	427693	0.0005	0.0003	0.0003	0.0003	0.0004	0.0006	0.0006	0.0007	0.0006	0.0007	0.0006	0.0003	0.0003	0.0004	0.0006	0.0009	0.0009	0.0008	0.0007	0.0006	0.0008	0.0013	0.0025	0.0017	0.0011	0.0009	0.0005	0.0005	0.0006	0.0008	0.0014	0.0007
MC_009	Background	1180	Concentration	0.0031	0.0155	417613	0.0006	0.0005	0.0003	0.0002	0.0002	0.0003	0.0003	0.0004	0.0003	0.0003	0.0003	0.0002	0.0002	0.0003	0.0004	0.0008	0.0007	0.0007	0.0006	0.0006	0.0007	0.0013	0.0026	0.0017	0.0011	0.0007	0.0002	0.0002	0.0002	0.0004	0.0009	0.0004
MC_009	Background	1181	Concentration	0.0031	0.0193	403618	0.0006	0.0004	0.0003	0.0002	0.0002	0.0003	0.0003	0.0004	0.0004	0.0004	0.0004	0.0003	0.0002	0.0003	0.0005	0.0009	0.0009	0.0008	0.0007	0.0007	0.0009	0.0015	0.0029	0.0018	0.0011	0.0009	0.0005	0.0005	0.0005	0.0007	0.0012	0.0007
MC_009	Background	1182	Concentration	0.0024	0.0165	322111	0.0005	0.0003	0.0002	0.0002	0.0002	0.0002	0.0003	0.0003	0.0002	0.0003	0.0003	0.0002	0.0002	0.0003	0.0005	0.0009	0.0009	0.0009	0.0008	0.0008	0.0011	0.0016	0.0027	0.0017	0.001	0.0007	0.0002	0.0001	0.0001	0.0003	0.0007	0.0002
MC_009	Background	1183	Concentration	0.0029	0.0155	369425	0.0005	0.0004	0.0003	0.0002	0.0003	0.0003	0.0003	0.0003	0.0003	0.0004	0.0003	0.0002	0.0002	0.0003	0.0005	0.0009	0.0008	0.0008	0.0007	0.0007	0.0009	0.0013	0.0022	0.0016	0.0011	0.0008	0.0003	0.0002	0.0001	0.0003	0.0007	0.0002
MC_009	Background	1184	Concentration	0.0025	0.0192	359544	0.0004	0.0003	0.0003	0.0003	0.0003	0.0002	0.0002	0.0003	0.0002	0.0003	0.0004	0.0002	0.0003	0.0004	0.0006	0.001	0.001	0.001	0.0009	0.0008	0.0009	0.0012	0.0022	0.0016	0.0013	0.001	0.0005	0.0005	0.0007	0.0009	0.0011	0.0004
MC_009	Background	1185	Concentration	0.0039	0.0187	432458	0.0007	0.0004	0.0003	0.0003	0.0003	0.0004	0.0004	0.0005	0.0006	0.0007	0.0006	0.0004	0.0003	0.0004	0.0007	0.0012	0.0012	0.0011	0.001	0.0008	0.0009	0.0012	0.0021	0.0013	0.0008	0.0006	0.0003	0.0002	0.0003	0.0006	0.0013	0.0007
MC_009	Background	1186	Concentration	0.0032	0.0224	369378	0.0006	0.0004	0.0003	0.0002	0.0003	0.0003	0.0003	0.0004	0.0004	0.0005	0.0004	0.0003	0.0002	0.0004	0.0006	0.001	0.001	0.001	0.0009	0.0007	0.0008	0.0012	0.0024	0.0016	0.0012	0.0013	0.001	0.0013	0.0014	0.0013	0.0013	0.0006
MC_009	Background	1187	Concentration	0.0028	0.0169	353683	0.0004	0.0003	0.0003	0.0003	0.0003	0.0003	0.0003	0.0003	0.0003	0.0005	0.0005	0.0002	0.0002	0.0003	0.0006	0.0009	0.0009	0.0008	0.0008	0.0007	0.0009	0.0013	0.0025	0.0017	0.0012	0.0009	0.0004	0.0002	0.0002	0.0003	0.0006	0.0003
MC_009	Background	1188	Concentration	0.0027	0.0167	346905	0.0004	0.0003	0.0003	0.0002	0.0003	0.0003	0.0003	0.0003	0.0003	0.0004	0.0004	0.0002	0.0002	0.0003	0.0006	0.0011	0.001	0.001	0.0009	0.0008	0.0009	0.0013	0.0023	0.0015	0.001	0.0007	0.0002	0.0002	0.0002	0.0004	0.0008	0.0003
MC_009	Background	1189	Concentration	0.0024	0.0168	355854	0.0005	0.0004	0.0003	0.0003	0.0002	0.0002	0.0001	0.0002	0.0002	0.0003	0.0003	0.0002	0.0002	0.0003	0.0005	0.0008	0.0008	0.0009	0.0008	0.0007	0.0008	0.0012	0.0022	0.0015	0.001	0.0008	0.0003	0.0002	0.0004	0.0008	0.0013	0.0005
MC_009	Background	1190	Concentration	0.0054	0.0272	625140	0.001	0.0006	0.0005	0.0004	0.0004	0.0005	0.0006	0.0006	0.0008	0.0008	0.0007	0.0005	0.0004	0.0005	0.0007	0.0011	0.0012	0.0012	0.0011	0.001	0.0012	0.0014	0.0022	0.0019	0.0013	0.0011	0.001	0.0011	0.0013	0.0013	0.0022	0.002
MC_009	Background	1191	Concentration	0.0024	0.0151	301165	0.0004	0.0003	0.0002	0.0002	0.0002	0.0002	0.0003	0.0003	0.0003	0.0002	0.0002	0.0001	0.0001	0.0002	0.0004	0.0009	0.0009	0.0009	0.0007	0.0006	0.0007	0.0013	0.0027	0.0016	0.0011	0.0009	0.0003	0.0001	0.0001	0.0003	0.0006	0.0002
MC_009	Background	1192	Concentration	0.0044	0.0221	542956	0.0008	0.0005	0.0004	0.0004	0.0004	0.0004	0.0005	0.0005	0.0005	0.0005	0.0004	0.0003	0.0002	0.0003	0.0004	0.0007	0.0007	0.0008	0.0008	0.0009	0.0013	0.0016	0.0025	0.0019	0.0015	0.0014	0.001	0.001	0.0009	0.0009	0.0013	0.0008
MC_009	Background	1193	Concentration	0.0023	0.013	363236	0.0004	0.0003	0.0003	0.0003	0.0003	0.0002	0.0001	0.0002	0.0002	0.0002	0.0003	0.0001	0.0001	0.0002	0.0003	0.0007	0.0007	0.0007	0.0007	0.0005	0.0006	0.0011	0.0021	0.0012	0.0009	0.0007	0.0002	0.0002	0.0002	0.0004	0.0007	0.0002
MC_009	Background	1194	Concentration	0.0018	0.0159	292533	0.0004	0.0003	0.0003	0.0002	0.0002	0.0001	0.0001	0.0001	0.0001	0.0002	0.0002	0.0001	0.0001	0.0002	0.0004	0.0007	0.0007	0.0008	0.0007	0.0007	0.0009	0.0013	0.0023	0.0016	0.0013	0.0011	0.0004	0.0002	0.0002	0.0004	0.001	0.0004
MC_009	Background	1195	Concentration	0.0022	0.0133	304755	0.0004	0.0003	0.0003	0.0002	0.0002	0.0002	0.0002	0.0002	0.0002	0.0002	0.0002	0.0001	0.0001	0.0002	0.0004	0.0006	0.0006	0.0005	0.0004	0.0003	0.0004	0.0008	0.0018	0.0016	0.0014	0.0011	0.0004	0.0002	0.0002	0.0004	0.0011	0.0003
MC_009	Background	1196	Concentration	0.0026	0.0167	437393	0.0004	0.0004	0.0004	0.0004	0.0003	0.0002	0.0002	0.0002	0.0001	0.0001	0.0001	0.0001	0.0001	0.0002	0.0003	0.0007	0.0007	0.0006	0.0005	0.0004	0.0006	0.0012	0.0026	0.0019	0.0014	0.0012	0.0006	0.0004	0.0003	0.0006	0.0014	0.0007
MC_009	Background	1197	Concentration	0.0027	0.0178	377748	0.0004	0.0003	0.0003	0.0003	0.0003	0.0003	0.0003	0.0003	0.0002	0.0003	0.0003	0.0001	0.0001	0.0002	0.0004	0.0008	0.0009	0.001	0.0009	0.0007	0.0007	0.0012	0.0024	0.0016	0.0011	0.001	0.0005	0.0004	0.0005	0.0009	0.0013	0.0005
MC_009	Background	1198	Concentration	0.0031	0.0151	399325	0.0003	0.0003	0.0003	0.0004	0.0005	0.0004	0.0003	0.0003	0.0003	0.0004	0.0003	0.0002	0.0002	0.0002	0.0004	0.0008	0.0009	0.001	0.0009	0.0008	0.0009	0.0013	0.0023	0.0014	0.0009	0.0006	0.0002	0.0001	0.0001	0.0003	0.0007	0.0002
MC_009	Background	1199	Concentration	0.0072	0.0219	699299	0.0008	0.0006	0.0005	0.0005	0.0006	0.0008	0.001	0.0011	0.0013	0.0014	0.0012	0.0008	0.0007	0.0007	0.0009	0.0013	0.0012	0.0012	0.001	0.0009	0.001	0.0013	0.0022	0.0015	0.001	0.0009	0.0005	0.0004	0.0004	0.0006	0.0006	0.0002
MC_009	Background	1200	Concentration	0.0047	0.0192	507086	0.0006	0.0004	0.0004	0.0004	0.0004	0.0004	0.0006	0.0007	0.0008	0.0009	0.0008	0.0004	0.0003	0.0004	0.0006	0.001	0.0011	0.0012	0.0011	0.0009	0.0011	0.0015	0.0024	0.0014	0.0009	0.0007	0.0003	0.0003	0.0004	0.0004	0.0007	0.0004
MC_009	Background	1201	Concentration	0.0039	0.0175	446521	0.0005	0.0004	0.0003	0.0003	0.0004	0.0005	0.0005	0.0005	0.0005	0.0006	0.0005	0.0003	0.0003	0.0003	0.0005	0.0008	0.0008	0.0008	0.0008	0.0007	0.0008	0.0012	0.0021	0.0017	0.0013	0.0011	0.0004	0.0002	0.0002	0.0005	0.0011	0.0005
MC_009	Background	1202	Concentration	0.0019	0.0149	257132	0.0003	0.0002	0.0002	0.0002	0.0002	0.0002	0.0002	0.0002	0.0002	0.0003	0.0003	0.0002	0.0002	0.0002	0.0004	0.0007	0.0007	0.0007	0.0007	0.0007	0.0008	0.0013	0.0023	0.0016	0.0011	0.0008	0.0003	0.0001	0.0001	0.0003	0.0008	0.0003
MC_009	Background	1203	Concentration	0.0026	0.0161	317938	0.0003	0.0002	0.0002	0.0002	0.0003	0.0004	0.0004	0.0003	0.0003	0.0003	0.0003	0.0002	0.0002	0.0003	0.0005	0.0009	0.0009	0.001	0.0009	0.0008	0.0008	0.0012	0.002	0.0015	0.0011	0.0008	0.0003	0.0003	0.0003	0.0004	0.0008	0.0003
MC_009	Background	1204	Concentration	0.0041	0.0222	454382	0.0006	0.0004	0.0003	0.0003	0.0003	0.0004	0.0005	0.0006	0.0007	0.0008	0.0007	0.0005	0.0004	0.0005	0.0007	0.001	0.001	0.001	0.001	0.0011	0.0014	0.0018	0.0025	0.0018	0.0014	0.0012	0.0006	0.0004	0.0003	0.0005	0.0011	0.0005
MC_009	Background	1205	Concentration	0.0019	0.0146	296965	0.0004	0.0003	0.0003	0.0002	0.0002	0.0001	0.0001	0.0001	0.0002	0.0004	0.0005	0.0003	0.0003	0.0004	0.0006	0.001	0.0009	0.0008	0.0006	0.0005	0.0006	0.0009	0.0016	0.001	0.0008	0.0007	0.0003	0.0002	0.0003	0.0006	0.001	0.0003
MC_009	Background	1206	Concentration	0.0029	0.0196	324165	0.0004	0.0003	0.0003	0.0002	0.0003	0.0002	0.0003	0.0004	0.0005	0.0005	0.0005	0.0003	0.0002	0.0003	0.0005	0.0009	0.0009	0.0011	0.0011	0.001	0.001	0.0015	0.0025	0.0019	0.0014	0.0011	0.0005	0.0003	0.0004	0.0005	0.0009	0.0003
MC_009	Background	1207	Concentration	0.0025	0.0178	326186	0.0005	0.0004	0.0003	0.0002	0.0002	0.0002	0.0002	0.0002	0.0003	0.0004	0.0004	0.0003	0.0003	0.0004	0.0005	0.0009	0.0009	0.0009	0.0008	0.0006	0.0007	0.0014	0.0025	0.0019	0.0014	0.0009	0.0003	0.0002	0.0003	0.0006	0.0009	0.0003
MC_009	Background	1208	Concentration	0.0039	0.0183	430863	0.0006	0.0004	0.0003	0.0003	0.0003	0.0004	0.0005	0.0005	0.0006	0.0008	0.0007	0.0004	0.0003	0.0004	0.0005	0.0008	0.0009	0.001	0.0009	0.0008	0.0011	0.0014	0.0024	0.0016	0.001	0.0008	0.0003	0.0002	0.0002	0.0004	0.001	0.0004
MC_009	Background	1209	Concentration	0.0021	0.0169	272796	0.0003	0.0002	0.0002	0.0002	0.0003	0.0003	0.0002	0.0002	0.0002	0.0002	0.0003	0.0002	0.0002	0.0003	0.0006	0.0011	0.0011	0.0011	0.0009	0.0006	0.0006	0.001	0.0019	0.0014	0.001	0.0008	0.0004	0.0004	0.0007	0.0009	0.0009	0.0003
MC_009	Background	1210	Concentration	0.0019	0.0133	217126	0.0003	0.0002	0.0002	0.0002	0.0002	0.0002	0.0002	0.0002	0.0002	0.0002	0.0003	0.0001	0.0001	0.0002	0.0003	0.0006	0.0007	0.0008	0.0006	0.0005	0.0006	0.0012	0.0024	0.0015	0.001	0.0008	0.0002	0.0001	0.0001	0.0002	0.0006	0.0002
MC_009	Background	1211	Concentration	0.003	0.0207	339462	0.0004	0.0003	0.0003	0.0002	0.0002	0.0003	0.0004	0.0004	0.0005	0.0006	0.0006	0.0004	0.0003	0.0004	0.0006	0.001	0.001	0.0013	0.0013	0.0013	0.0013	0.0013	0.0021	0.0015	0.0011	0.001	0.0005	0.0003	0.0004	0.0007	0.0011	0.0006
MC_009	Background	1212	Concentration	0.002	0.0132	249687	0.0004	0.0002	0.0002	0.0002	0.0002	0.0002	0.0002	0.0002	0.0002	0.0002	0.0002	0.0001	0.0001	0.0002	0.0004	0.0007	0.0008	0.0008	0.0006	0.0004	0.0004	0.0009	0.0019	0.0013	0.0011	0.0009	0.0004	0.0002	0.0002	0.0003	0.0008	0.0003
MC_009	Background	1213	Concentration	0.0028	0.016	348368	0.0005	0.0004	0.0003	0.0002	0.0002	0.0002	0.0003	0.0003	0.0004	0.0004	0.0004	0.0002	0.0002	0.0002	0.0004	0.0007	0.0009	0.0009	0.0008	0.0006	0.0007	0.0012	0.0022	0.0015	0.0011	0.001	0.0005	0.0003	0.0003	0.0005	0.0007	0.0003
MC_009	Background	1214	Concentration	0.0027	0.0133	379014	0.0005	0.0004	0.0003	0.0003	0.0003	0.0003	0.0003	0.0002	0.0001	0.0002	0.0002	0.0002	0.0002	0.0003	0.0003	0.0005	0.0005	0.0005	0.0005	0.0004	0.0005	0.0009	0.0019	0.0014	0.001	0.0008	0.0002	0.0001	0.0002	0.0005	0.0013	0.0007
MC_009	Background	1215	Concentration	0.0018	0.0179	231397	0.0003	0.0002	0.0002	0.0001	0.0002	0.0002	0.0002	0.0002	0.0002	0.0002	0.0002	0.0001	0.0001	0.0002	0.0004	0.0008	0.0008	0.0009	0.0008	0.0009	0.0011	0.0016	0.0025	0.002	0.0017	0.0013	0.0005	0.0003	0.0002	0.0003	0.0008	0.0002
MC_009	Background	1216	Concentration	0.0015	0.0143	241136	0.0003	0.0002	0.0002	0.0002	0.0002	0.0001	0.0001	0.0001	0.0001	0.0002	0.0003	0.0001	0.0001	0.0002	0.0003	0.0006	0.0006	0.0006	0.0006	0.0005	0.0005	0.001	0.002	0.0014	0.0011	0.001	0.0005	0.0003	0.0003	0.0005	0.0009	0.0007
MC_009	Background	1217	Concentration	0.0031	0.0137	370049	0.0004	0.0003	0.0003	0.0003	0.0004	0.0004	0.0004	0.0003	0.0003	0.0004	0.0004	0.0003	0.0004	0.0005	0.0006	0.0008	0.0007	0.0007	0.0007	0.0006	0.0007	0.001	0.0018	0.0012	0.0009	0.0007	0.0002	0.0001	0.0001	0.0002	0.0005	0.0002
MC_009	Background	1218	Concentration	0.0055	0.0179	555271	0.0007	0.0005	0.0004	0.0004	0.0005	0.0007	0.0007	0.0007	0.0009	0.001	0.0008	0.0005	0.0004	0.0005	0.0006	0.0009	0.001	0.0011	0.0011	0.001	0.0012	0.0014	0.002	0.0013	0.001	0.0008	0.0002	0.0001	0.0001	0.0002	0.0005	0.0002
MC_009	Background	1219	Concentration	0.0021	0.0214	252346	0.0003	0.0002	0.0002	0.0002	0.0003	0.0002	0.0002	0.0002	0.0003	0.0004	0.0003	0.0002	0.0002	0.0003	0.0005	0.0009	0.001	0.001	0.0007	0.0006	0.0007	0.0014	0.0029	0.002	0.0015	0.0015	0.0008	0.0007	0.0008	0.0011	0.0013	0.0006
MC_009	Background	1220	Concentration	0.0016	0.0138	209335	0.0002	0.0002	0.0002	0.0002	0.0001	0.0001	0.0001	0.0002	0.0003	0.0003	0.0002	0.0001	0.0001	0.0002	0.0004	0.0006	0.0007	0.0008	0.0007	0.0007	0.0008	0.0013	0.0022	0.0013	0.001	0.0008	0.0002	0.0001	0.0001	0.0003	0.0007	0.0002
MC_009	Background	1221	Concentration	0.002	0.0165	280965	0.0003	0.0002	0.0002	0.0002	0.0003	0.0002	0.0002	0.0002	0.0002	0.0003	0.0002	0.0001	0.0002	0.0003	0.0004	0.0008	0.0009	0.001	0.0008	0.0006	0.0007	0.0012	0.0024	0.0015	0.0011	0.001	0.0005	0.0004	0.0004	0.0006	0.0008	0.0003
MC_009	Background	1222	Concentration	0.0055	0.0255	540083	0.0005	0.0003	0.0004	0.0005	0.0007	0.0007	0.0007	0.0008	0.0009	0.001	0.0008	0.0005	0.0004	0.0005	0.0006	0.0009	0.001	0.0011	0.0011	0.0011	0.0012	0.0015	0.0022	0.0018	0.0015	0.0014	0.0014	0.0016	0.0014	0.0011	0.001	0.0004
MC_009	Background	1223	Concentration	0.0019	0.0173	232199	0.0003	0.0002	0.0002	0.0002	0.0002	0.0002	0.0002	0.0002	0.0002	0.0003	0.0003	0.0002	0.0002	0.0003	0.0004	0.0005	0.0006	0.0006	0.0006	0.0006	0.0007	0.001	0.0019	0.0017	0.0015	0.0012	0.0006	0.0005	0.0006	0.0008	0.0014	0.0008
MC_009	Background	1224	Concentration	0.0035	0.0225	344454	0.0002	0.0002	0.0002	0.0003	0.0005	0.0006	0.0005	0.0004	0.0006	0.0007	0.0007	0.0005	0.0004	0.0004	0.0005	0.0008	0.0008	0.0009	0.0009	0.0009	0.001	0.0013	0.0022	0.0017	0.0014	0.0012	0.0007	0.0005	0.0007	0.0014	0.002	0.0009
MC_009	Background	1225	Concentration	0.003	0.018	303211	0.0002	0.0002	0.0002	0.0003	0.0004	0.0005	0.0004	0.0004	0.0004	0.0003	0.0002	0.0001	0.0001	0.0001	0.0002	0.0005	0.0006	0.0007	0.0007	0.0008	0.0009	0.0016	0.003	0.0023	0.0018	0.0015	0.0006	0.0003	0.0003	0.0004	0.0007	0.0003
MC_009	Background	1226	Concentration	0.0022	0.0128	244875	0.0002	0.0002	0.0002	0.0002	0.0003	0.0003	0.0002	0.0003	0.0003	0.0005	0.0004	0.0003	0.0002	0.0003	0.0003	0.0004	0.0005	0.0005	0.0004	0.0004	0.0005	0.001	0.0021	0.0015	0.0012	0.0009	0.0002	0.0001	0.0001	0.0002	0.0006	0.0002
MC_009	Background	1227	Concentration	0.0033	0.0218	378555	0.0005	0.0003	0.0003	0.0003	0.0003	0.0003	0.0004	0.0004	0.0005	0.0005	0.0004	0.0003	0.0003	0.0004	0.0006	0.0008	0.0008	0.0008	0.0008	0.0008	0.0008	0.0011	0.0019	0.0016	0.0016	0.0017	0.001	0.001	0.0011	0.0012	0.0015	0.0008
MC_009	Background	1228	Concentration	0.0031	0.0189	329401	0.0002	0.0002	0.0002	0.0003	0.0004	0.0005	0.0005	0.0004	0.0004	0.0004	0.0003	0.0002	0.0002	0.0002	0.0004	0.0007	0.0006	0.0007	0.0006	0.0006	0.0008	0.0015	0.0026	0.0021	0.0017	0.0014	0.0007	0.0004	0.0004	0.0006	0.001	0.0008
MC_009	Background	1229	Concentration	0.0031	0.0158	343992	0.0004	0.0003	0.0003	0.0003	0.0003	0.0003	0.0004	0.0004	0.0004	0.0005	0.0004	0.0003	0.0002	0.0003	0.0004	0.0007	0.0008	0.0009	0.0008	0.0006	0.0007	0.001	0.0019	0.0014	0.0011	0.0008	0.0005	0.0004	0.0004	0.0006	0.0007	0.0004
MC_009	Background	1230	Concentration	0.0028	0.0127	307919	0.0003	0.0002	0.0002	0.0003	0.0004	0.0004	0.0003	0.0004	0.0003	0.0003	0.0002	0.0001	0.0001	0.0002	0.0003	0.0005	0.0006	0.0007	0.0006	0.0005	0.0005	0.0009	0.0018	0.0013	0.0012	0.0012	0.0005	0.0002	0.0001	0.0002	0.0005	0.0002
MC_009	Background	1231	Concentration	0.0023	0.0156	256342	0.0002	0.0002	0.0002	0.0002	0.0004	0.0004	0.0003	0.0002	0.0002	0.0003	0.0003	0.0001	0.0002	0.0002	0.0003	0.0004	0.0004	0.0005	0.0004	0.0005	0.0006	0.0011	0.0025	0.0023	0.0016	0.0012	0.0005	0.0003	0.0003	0.0004	0.0009	0.0003
MC_009	Background	1232	Concentration	0.0018	0.0135	243287	0.0002	0.0002	0.0002	0.0002	0.0003	0.0002	0.0001	0.0002	0.0002	0.0002	0.0002	0.0001	0.0001	0.0002	0.0004	0.0008	0.0008	0.0008	0.0006	0.0005	0.0005	0.001	0.002	0.0015	0.0011	0.0008	0.0003	0.0002	0.0002	0.0004	0.0006	0.0002
MC_009	Background	1233	Concentration	0.0058	0.0212	575843	0.0008	0.0005	0.0004	0.0004	0.0004	0.0006	0.0008	0.0009	0.001	0.0011	0.0009	0.0007	0.0006	0.0006	0.0007	0.0009	0.001	0.001	0.001	0.001	0.0012	0.0012	0.0018	0.0016	0.0014	0.0012	0.0007	0.0006	0.0005	0.0005	0.0008	0.0002
MC_009	Background	1234	Concentration	0.0045	0.018	437874	0.0004	0.0003	0.0003	0.0003	0.0004	0.0006	0.0007	0.0007	0.0008	0.0009	0.0008	0.0005	0.0004	0.0004	0.0005	0.0007	0.0008	0.001	0.001	0.001	0.001	0.0013	0.002	0.0014	0.001	0.0009	0.0004	0.0002	0.0002	0.0004	0.0009	0.0003
MC_009	Background	1235	Concentration	0.0027	0.026	341770	0.0004	0.0003	0.0003	0.0003	0.0003	0.0003	0.0003	0.0003	0.0002	0.0003	0.0003	0.0002	0.0002	0.0003	0.0005	0.0008	0.0009	0.001	0.0009	0.0009	0.001	0.0019	0.0034	0.0027	0.0024	0.0022	0.0014	0.0011	0.0008	0.0009	0.0012	0.0007
MC_009	Background	1236	Concentration	0.0014	0.01	151803	0.0002	0.0001	0.0001	0.0001	0.0001	0.0002	0.0002	0.0002	0.0002	0.0002	0.0002	0.0001	0.0001	0.0002	0.0003	0.0005	0.0005	0.0006	0.0005	0.0004	0.0004	0.0008	0.0016	0.0011	0.0008	0.0007	0.0002	0	0	0.0002	0.0005	0.0001
MC_009	Background	1237	Concentration	0.0043	0.0165	340339	0.0001	0.0001	0.0002	0.0003	0.0006	0.0007	0.0007	0.0008	0.0008	0.0006	0.0004	0.0002	0.0002	0.0002	0.0003	0.0004	0.0005	0.0006	0.0005	0.0005	0.0007	0.0012	0.0021	0.0015	0.0012	0.0012	0.0007	0.0005	0.0006	0.0009	0.0011	0.0004
MC_009	Background	1238	Concentration	0.0024	0.0151	248586	0.0004	0.0002	0.0002	0.0002	0.0002	0.0002	0.0003	0.0003	0.0004	0.0004	0.0004	0.0003	0.0002	0.0003	0.0003	0.0004	0.0005	0.0006	0.0005	0.0005	0.0006	0.0011	0.0021	0.0016	0.0013	0.0011	0.0004	0.0002	0.0002	0.0005	0.0011	0.0005
MC_009	Background	1239	Concentration	0.0012	0.0115	132693	0.0002	0.0001	0.0001	0.0001	0.0001	0.0001	0.0001	0.0002	0.0002	0.0002	0.0002	0.0002	0.0002	0.0003	0.0004	0.0005	0.0005	0.0004	0.0003	0.0003	0.0004	0.0008	0.0017	0.0014	0.0012	0.0008	0.0002	0.0001	0.0001	0.0003	0.0008	0.0002
MC_009	Background	1240	Concentration	0.0041	0.0162	298404	0.0005	0.0002	0.0001	0.0002	0.0003	0.0005	0.0007	0.0008	0.0008	0.0008	0.0006	0.0004	0.0003	0.0004	0.0005	0.0008	0.0008	0.0009	0.0008	0.0008	0.001	0.0013	0.0019	0.0014	0.0011	0.0008	0.0004	0.0002	0.0001	0.0002	0.0005	0.0002
MC_009	Background	1241	Concentration	0.0029	0.0195	309653	0.0004	0.0002	0.0002	0.0003	0.0003	0.0003	0.0004	0.0004	0.0004	0.0004	0.0004	0.0003	0.0003	0.0004	0.0005	0.0008	0.0008	0.0008	0.0008	0.0007	0.0008	0.0013	0.0022	0.0016	0.0012	0.0012	0.0008	0.0006	0.0005	0.0009	0.0014	0.0008
MC_009	Background	1242	Concentration	0.0046	0.0199	447122	0.0005	0.0003	0.0003	0.0004	0.0006	0.0006	0.0006	0.0006	0.0007	0.0008	0.0006	0.0004	0.0002	0.0003	0.0004	0.0006	0.0007	0.0009	0.0009	0.0009	0.0013	0.0015	0.0018	0.0012	0.001	0.0009	0.0004	0.0004	0.0006	0.001	0.0017	0.0014
MC_009	Background	1243	Concentration	0.0032	0.0194	252699	0.0003	0.0001	0.0001	0.0002	0.0004	0.0006	0.0005	0.0005	0.0005	0.0005	0.0004	0.0003	0.0003	0.0004	0.0005	0.0008	0.0007	0.0008	0.0007	0.0006	0.0006	0.0011	0.002	0.0017	0.0015	0.0014	0.0008	0.0005	0.0005	0.0009	0.0015	0.0009
MC_009	Background	1244	Concentration	0.0037	0.0319	363234	0.0003	0.0002	0.0003	0.0004	0.0005	0.0005	0.0005	0.0005	0.0005	0.0005	0.0006	0.0005	0.0005	0.0005	0.0006	0.0009	0.0008	0.0009	0.0009	0.0008	0.0009	0.0013	0.0022	0.0019	0.0019	0.002	0.0019	0.0023	0.0027	0.003	0.0028	0.0015
MC_009	Background	1245	Concentration	0.006	0.0288	556856	0.0007	0.0004	0.0004	0.0005	0.0007	0.0007	0.0007	0.0009	0.001	0.001	0.0009	0.0007	0.0005	0.0005	0.0007	0.0009	0.001	0.0011	0.0012	0.0013	0.0016	0.0017	0.0025	0.0022	0.0021	0.0019	0.0012	0.0009	0.0008	0.001	0.0016	0.0015
MC_009	Background	1246	Concentration	0.0023	0.0122	189043	0.0004	0.0002	0.0001	0.0001	0.0002	0.0003	0.0003	0.0003	0.0004	0.0005	0.0003	0.0002	0.0002	0.0002	0.0004	0.0005	0.0005	0.0006	0.0005	0.0005	0.0008	0.001	0.0016	0.0012	0.0009	0.0007	0.0002	0.0002	0.0002	0.0003	0.0005	0.0002
MC_009	Background	1247	Concentration	0.0007	0.0104	54111.8	0.0002	0	0	0	0.0001	0.0001	0.0001	0.0001	0.0001	0.0002	0.0001	0.0001	0.0001	0.0001	0.0002	0.0004	0.0004	0.0004	0.0003	0.0003	0.0005	0.0009	0.0015	0.001	0.0009	0.0007	0.0003	0.0004	0.0006	0.0005	0.0004	0.0001
MC_009	Background	1248	Concentration	0.002	0.014	191148	0.0003	0.0001	0.0001	0.0001	0.0002	0.0003	0.0003	0.0003	0.0003	0.0003	0.0003	0.0002	0.0002	0.0003	0.0003	0.0004	0.0004	0.0005	0.0005	0.0005	0.0008	0.001	0.0018	0.0013	0.001	0.0008	0.0003	0.0002	0.0003	0.0007	0.0013	0.0006
MC_009	Background	1249	Concentration	0.0017	0.0178	169003	0.0003	0.0001	0.0001	0.0001	0.0002	0.0002	0.0002	0.0002	0.0003	0.0004	0.0004	0.0003	0.0003	0.0003	0.0005	0.0006	0.0006	0.0006	0.0006	0.0006	0.0008	0.0013	0.0022	0.0018	0.0016	0.0016	0.0009	0.0005	0.0004	0.0005	0.0007	0.0003
MC_009	Background	1250	Concentration	0.0036	0.0335	397915	0.0005	0.0004	0.0003	0.0003	0.0003	0.0004	0.0004	0.0005	0.0005	0.0005	0.0004	0.0004	0.0003	0.0004	0.0005	0.0006	0.0006	0.0006	0.0006	0.0006	0.0008	0.0013	0.0023	0.0021	0.002	0.0023	0.0022	0.0026	0.003	0.0032	0.0035	0.0027
MC_009	Background	1251	Concentration	0.0025	0.012	220836	0.0004	0.0002	0.0001	0.0002	0.0003	0.0003	0.0003	0.0003	0.0004	0.0005	0.0005	0.0004	0.0003	0.0004	0.0004	0.0005	0.0005	0.0006	0.0005	0.0005	0.0007	0.0009	0.0017	0.0011	0.0008	0.0005	0.0002	0.0001	0.0001	0.0002	0.0004	0.0002
MC_009	Background	1252	Concentration	0.006	0.0196	543227	0.0008	0.0004	0.0003	0.0004	0.0006	0.0007	0.0008	0.0009	0.0011	0.0012	0.0009	0.0007	0.0005	0.0006	0.0007	0.0009	0.001	0.0012	0.0014	0.0015	0.0019	0.0015	0.0015	0.0013	0.001	0.0007	0.0002	0.0001	0.0001	0.0002	0.0004	0.0001
MC_009	Background	1253	Concentration	0.0045	0.0192	482061	0.0007	0.0004	0.0003	0.0003	0.0005	0.0006	0.0006	0.0005	0.0006	0.0007	0.0006	0.0004	0.0004	0.0005	0.0007	0.0009	0.0009	0.0009	0.001	0.0009	0.0011	0.0011	0.0015	0.0013	0.0011	0.001	0.0007	0.0007	0.0007	0.0007	0.0009	0.0005
MC_009	Background	1254	Concentration	0.0029	0.0156	310080	0.0005	0.0003	0.0002	0.0003	0.0003	0.0004	0.0003	0.0003	0.0003	0.0004	0.0003	0.0002	0.0002	0.0003	0.0004	0.0005	0.0005	0.0006	0.0006	0.0007	0.001	0.0012	0.0019	0.0016	0.0013	0.0011	0.0004	0.0003	0.0003	0.0006	0.0009	0.0003
MC_009	Background	1255	Concentration	0.0038	0.0202	370018	0.0006	0.0003	0.0002	0.0002	0.0003	0.0004	0.0005	0.0006	0.0007	0.0008	0.0007	0.0005	0.0003	0.0003	0.0004	0.0006	0.0006	0.0006	0.0006	0.0006	0.0009	0.0009	0.0013	0.0012	0.0012	0.0013	0.001	0.001	0.001	0.0014	0.0017	0.0013
MC_009	Background	1256	Concentration	0.0055	0.0239	587180	0.001	0.0006	0.0004	0.0003	0.0004	0.0006	0.0006	0.0007	0.0009	0.001	0.0008	0.0006	0.0004	0.0004	0.0005	0.0007	0.0008	0.0009	0.0011	0.0013	0.0017	0.0016	0.0019	0.0016	0.0014	0.0017	0.0014	0.0009	0.0008	0.0009	0.001	0.0005
MC_009	Background	1257	Concentration	0.0052	0.0233	474504	0.0008	0.0004	0.0003	0.0003	0.0004	0.0006	0.0007	0.0008	0.0009	0.0009	0.0007	0.0005	0.0004	0.0005	0.0006	0.0008	0.0009	0.001	0.0011	0.0012	0.0015	0.0014	0.0016	0.0014	0.0014	0.0014	0.0011	0.0008	0.0008	0.0011	0.0015	0.0007
MC_009	Background	1258	Concentration	0.0094	0.038	911421	0.0013	0.0008	0.0005	0.0006	0.0008	0.0012	0.0014	0.0013	0.0015	0.0017	0.0013	0.001	0.0008	0.0007	0.0008	0.0009	0.001	0.0011	0.0013	0.0015	0.002	0.0018	0.002	0.0023	0.0023	0.0022	0.002	0.0021	0.0022	0.0025	0.0027	0.0018
MC_009	Background	1259	Concentration	0.0211	0.0505	2.38902e+06	0.0045	0.0026	0.0016	0.0012	0.0012	0.0018	0.0025	0.0025	0.0032	0.0036	0.003	0.0025	0.002	0.0019	0.0019	0.0019	0.002	0.0019	0.0019	0.0019	0.0022	0.0017	0.0016	0.0016	0.0016	0.0017	0.0016	0.0019	0.0022	0.0026	0.0036	0.0037
MC_009	Background	1260	Concentration	0.0101	0.0218	884083	0.0018	0.0008	0.0005	0.0005	0.0006	0.0011	0.0015	0.0014	0.0019	0.0021	0.0015	0.0012	0.0008	0.0007	0.0007	0.0009	0.0011	0.0013	0.0014	0.0016	0.0021	0.0015	0.0009	0.0008	0.0007	0.0007	0.0005	0.0004	0.0003	0.0002	0.0003	0.0001
MC_009	Background	1261	Concentration	0.0113	0.025	1.03923e+06	0.0019	0.001	0.0006	0.0006	0.0008	0.0012	0.0015	0.0016	0.0021	0.0025	0.002	0.0016	0.0011	0.0009	0.0009	0.001	0.0012	0.0013	0.0015	0.0018	0.0025	0.0018	0.0008	0.0006	0.0006	0.0005	0.0004	0.0004	0.0005	0.0004	0.0004	0.0003
MC_009	Background	1262	Concentration	0.011	0.0253	1.04587e+06	0.0021	0.001	0.0006	0.0006	0.0007	0.0011	0.0015	0.0014	0.002	0.0025	0.002	0.0016	0.0011	0.0009	0.0009	0.001	0.0013	0.0013	0.0016	0.0018	0.0025	0.0019	0.0009	0.0007	0.0007	0.0007	0.0005	0.0004	0.0003	0.0002	0.0003	0.0002
MC_009	Background	1263	Concentration	0.0107	0.0234	990214	0.0017	0.0009	0.0006	0.0006	0.0008	0.0013	0.0015	0.0014	0.0019	0.0022	0.0017	0.0014	0.0009	0.0008	0.0008	0.0009	0.0011	0.0011	0.0012	0.0014	0.0018	0.0014	0.0007	0.0006	0.0006	0.0006	0.0006	0.0006	0.0008	0.0009	0.0008	0.0005
MC_009	Background	1264	Concentration	0.0107	0.0253	916880	0.0014	0.0007	0.0005	0.0006	0.0009	0.0014	0.0016	0.0016	0.002	0.0022	0.0017	0.0014	0.001	0.0009	0.0009	0.0009	0.001	0.001	0.0011	0.0012	0.0016	0.0014	0.0009	0.0008	0.001	0.0011	0.0011	0.0011	0.001	0.0008	0.0007	0.0005
MC_009	Background	1265	Concentration	0.0094	0.0215	812253	0.001	0.0006	0.0005	0.0006	0.0008	0.0012	0.0014	0.0014	0.0019	0.002	0.0016	0.0013	0.0009	0.0008	0.0008	0.0008	0.0008	0.0008	0.0009	0.0011	0.0014	0.0013	0.001	0.0009	0.0009	0.0009	0.0008	0.0007	0.0006	0.0004	0.0004	0.0004
MC_009	Background	1266	Concentration	0.0174	0.0356	1.65738e+06	0.0011	0.0009	0.0012	0.0016	0.0021	0.0023	0.0024	0.0027	0.0031	0.0031	0.0024	0.0019	0.0014	0.0012	0.0012	0.0012	0.0012	0.0013	0.0015	0.0019	0.0022	0.0021	0.0017	0.0014	0.0013	0.0012	0.001	0.001	0.0012	0.0013	0.0015	0.0014
MC_009	Background	1267	Concentration	0.0091	0.0212	806263	0.001	0.0006	0.0005	0.0006	0.0008	0.0012	0.0014	0.0013	0.0017	0.0019	0.0015	0.0011	0.0008	0.0006	0.0006	0.0006	0.0006	0.0007	0.0009	0.0013	0.0016	0.0014	0.0012	0.001	0.0009	0.0008	0.0006	0.0005	0.0006	0.0007	0.0007	0.0006
MC_009	Background	1268	Concentration	0.0075	0.0167	666637	0.001	0.0005	0.0004	0.0005	0.0007	0.001	0.0011	0.001	0.0013	0.0015	0.0013	0.001	0.0006	0.0005	0.0004	0.0004	0.0004	0.0004	0.0007	0.001	0.0014	0.0014	0.0011	0.0009	0.0007	0.0006	0.0003	0.0003	0.0003	0.0004	0.0006	0.0005
MC_009	Background	1269	Concentration	0.0062	0.0166	543284	0.0008	0.0004	0.0003	0.0004	0.0005	0.0008	0.001	0.0009	0.0011	0.0013	0.001	0.0008	0.0005	0.0005	0.0005	0.0005	0.0005	0.0005	0.0007	0.001	0.0014	0.0013	0.0012	0.0009	0.0007	0.0006	0.0005	0.0005	0.0005	0.0004	0.0005	0.0003
MC_009	Background	1270	Concentration	0.0087	0.0197	698576	0.0009	0.0005	0.0004	0.0005	0.0007	0.0012	0.0014	0.0013	0.0018	0.0021	0.0017	0.0013	0.0009	0.0007	0.0006	0.0005	0.0005	0.0005	0.0007	0.0009	0.0012	0.0011	0.001	0.0009	0.0007	0.0006	0.0006	0.0007	0.0008	0.0006	0.0006	0.0005
MC_009	Background	1271	Concentration	0.0069	0.0142	546588	0.0009	0.0004	0.0003	0.0003	0.0005	0.0008	0.0011	0.0011	0.0015	0.0016	0.0012	0.0009	0.0006	0.0006	0.0005	0.0005	0.0005	0.0005	0.0005	0.0007	0.0009	0.0008	0.0008	0.0007	0.0006	0.0005	0.0003	0.0002	0.0002	0.0003	0.0005	0.0003
MC_009	Background	1272	Concentration	0.0069	0.0154	608378	0.0011	0.0005	0.0003	0.0003	0.0005	0.0008	0.0011	0.001	0.0013	0.0016	0.0013	0.0011	0.0007	0.0006	0.0005	0.0005	0.0004	0.0004	0.0004	0.0006	0.0008	0.0007	0.0009	0.0008	0.0007	0.0006	0.0005	0.0005	0.0005	0.0005	0.0005	0.0003
MC_009	Background	1273	Concentration	0.0065	0.0151	571869	0.001	0.0005	0.0003	0.0004	0.0005	0.0008	0.001	0.0009	0.0011	0.0012	0.001	0.0009	0.0006	0.0005	0.0005	0.0005	0.0004	0.0004	0.0005	0.0006	0.0008	0.0009	0.001	0.0009	0.0007	0.0006	0.0005	0.0004	0.0004	0.0005	0.0007	0.0006
MC_009	Background	1274	Concentration	0.0058	0.0124	494866	0.001	0.0004	0.0002	0.0003	0.0004	0.0007	0.0009	0.0008	0.0011	0.0012	0.0009	0.0008	0.0006	0.0005	0.0004	0.0004	0.0004	0.0004	0.0004	0.0005	0.0006	0.0006	0.0007	0.0007	0.0006	0.0005	0.0003	0.0004	0.0004	0.0004	0.0004	0.0003
MC_009	Background	1275	Concentration	0.0061	0.0158	525003	0.001	0.0005	0.0003	0.0003	0.0004	0.0007	0.0009	0.0009	0.0011	0.0012	0.001	0.0009	0.0006	0.0005	0.0005	0.0005	0.0005	0.0004	0.0005	0.0005	0.0007	0.0007	0.0009	0.001	0.0009	0.0009	0.0008	0.0008	0.0007	0.0005	0.0005	0.0003
MC_009	Background	1276	Concentration	0.0076	0.0204	694025	0.0011	0.0005	0.0004	0.0005	0.0007	0.0009	0.0011	0.0011	0.0013	0.0014	0.0011	0.0009	0.0007	0.0006	0.0006	0.0006	0.0006	0.0005	0.0005	0.0006	0.0007	0.0008	0.001	0.0011	0.0012	0.0011	0.001	0.0011	0.0012	0.0011	0.001	0.001
MC_009	Background	1277	Concentration	0.0069	0.0214	623593	0.0012	0.0005	0.0004	0.0004	0.0005	0.0008	0.0009	0.001	0.0012	0.0014	0.0012	0.001	0.0009	0.0008	0.0008	0.0008	0.0008	0.0007	0.0007	0.0007	0.0008	0.0008	0.001	0.0011	0.001	0.0011	0.0011	0.0011	0.0011	0.0009	0.0009	0.0007
MC_009	Background	1279	Concentration	0.0043	0.0146	395346	0.0008	0.0004	0.0002	0.0002	0.0003	0.0005	0.0006	0.0006	0.0007	0.0007	0.0006	0.0005	0.0005	0.0005	0.0006	0.0006	0.0005	0.0005	0.0005	0.0005	0.0006	0.0007	0.0009	0.0011	0.0009	0.0009	0.0007	0.0007	0.0006	0.0005	0.0006	0.0004
MC_009	Background	1280	Concentration	0.0038	0.0156	347710	0.0007	0.0003	0.0002	0.0002	0.0003	0.0004	0.0005	0.0006	0.0006	0.0007	0.0006	0.0005	0.0005	0.0005	0.0005	0.0005	0.0004	0.0004	0.0004	0.0005	0.0007	0.0008	0.0011	0.0013	0.0011	0.001	0.0008	0.0007	0.0006	0.0007	0.0008	0.0005
MC_009	Background	1291	Concentration	0.0062	0.0188	534498	0.0011	0.0004	0.0003	0.0003	0.0005	0.0007	0.0009	0.001	0.001	0.0008	0.0006	0.0005	0.0005	0.0004	0.0005	0.0006	0.0006	0.0006	0.0007	0.0007	0.0008	0.001	0.0009	0.0009	0.001	0.001	0.0011	0.0016	0.0017	0.001	0.0007	0.0006
MC_009	Background	1292	Concentration	0.0058	0.0129	444738	0.0004	0.0002	0.0002	0.0005	0.0008	0.0008	0.0007	0.001	0.0012	0.0008	0.0005	0.0004	0.0004	0.0005	0.0007	0.0006	0.0005	0.0005	0.0004	0.0005	0.0007	0.0007	0.0006	0.0007	0.0011	0.0014	0.0007	0.0004	0.0004	0.0002	0.0001	0.0001

## Sheet: Readme
LISST Particle Concentration, Background Cast MC_009, Discharge Depth Range 1151-1350m, Fig 2, Tables S3
Dowd M.H., Assad V.E., Cazares-Nuesser A.E., Drazen J.C., Goetze E., White A.E., and Popp B.N. (2025) Deep-sea mining discharge can disrupt midwater food webs. Nature Communications
Description	Units
Cast ID	text, #
Background or Plume Cast Type	text
Depth	#
Particle Concentration Parameter	#
Small 1.25-6 µm Size Fraction Concentration	text
Large 6 - 250 µm Size Fraction Concentration	text
Total Particle Concentration	#
1.35-1.6 µm Size Fraction Concentration	#
1.6-1.89 µm Size Fraction Concentration	#
1.89-2.23 µm Size Fraction Concentration	#
2.23-2.63 µm Size Fraction Concentration	#
2.63-3.11 µm Size Fraction Concentration	#
3.11-3.67 µm Size Fraction Concentration	#
3.67-4.33 µm Size Fraction Concentration	#
4.33-5.11 µm Size Fraction Concentration	#
5.11-6.03 µm Size Fraction Concentration	#
6.03-7.11 µm Size Fraction Concentration	#
7.11-8.39 µm Size Fraction Concentration	#
8.39-9.9 µm Size Fraction Concentration	#
9.9-11.69 µm Size Fraction Concentration	#
11.69-13.79 µm Size Fraction Concentration	#
13.79-16.27 µm Size Fraction Concentration	#
16.27-19.2 µm Size Fraction Concentration	#
19.2-22.66 µm Size Fraction Concentration	#
22.66-26.74 µm Size Fraction Concentration	#
26.74-31.56 µm Size Fraction Concentration	#
31.56-37.24 µm Size Fraction Concentration	#
37.24-43.95 µm Size Fraction Concentration	#
43.95-51.86 µm Size Fraction Concentration	#
51.86-61.20 µm Size Fraction Concentration	#
61.20-72.21 µm Size Fraction Concentration	#
72.21-85.22 µm Size Fraction Concentration	#
85.22-100.57 µm Size Fraction Concentration	#
100.57-118.68 µm Size Fraction Concentration	#
118.68-140.04 µm Size Fraction Concentration	#
140.04-165.26 µm Size Fraction Concentration	#
165.26-195.02 µm Size Fraction Concentration	#
195.02-230.14 µm Size Fraction Concentration	#
>230.14 µm Size Fraction Concentration	#
