# Supplementary material for: Deep-sea mining discharge can disrupt midwater food webs
Source: Nat Commun. 2025 Nov 6;16:9575. doi: 10.1038/s41467-025-65411-w (PMC12592452; doi:10.1038/s41467-025-65411-w)
Supplement: Supplementary file 7 — Source Data [file 41467_2025_65411_MOESM7_ESM.zip › Source_Data/Source Data 2/HC_050.xlsx]

## Sheet: Data
Cast	Type	Depth	Parameter	Small	Large	LISST_TotPartConc	M1_35	M1_60	M1_89	M2_23	M2_63	M3_11	M3_67	M4_33	M5_11	M6_03	M7_11	M8_39	M9_90	M11_69	M13_79	M16_27	M19_20	M22_66	M26_74	M31_56	M37_24	M43_95	M51_86	M61_20	M72_21	M85_22	M100_57	M118_68	M140_04	M165_26	M195_02	M230_14
HC_050	Background	1151	Concentration	0.0036	0.0203	436175	0.0009	0.0005	0.0003	0.0002	0.0002	0.0003	0.0004	0.0004	0.0004	0.0004	0.0005	0.0011	0.0014	0.0021	0.0028	0.003	0.0028	0.0017	0.001	0.001	0.0016	0.0008	0	0	0	0	0	0	0	0	0	0.0001
HC_050	Background	1152	Concentration	0.0156	0.0102	1.02824e+06	0.0001	0.0001	0.0004	0.0011	0.0022	0.0028	0.0027	0.0032	0.003	0.0019	0.001	0.0006	0.0005	0.0006	0.0009	0.001	0.0008	0.0006	0.0003	0.0001	0	0	0.0002	0.0007	0.0006	0.0003	0.0001	0	0	0	0	0
HC_050	Background	1153	Concentration	0.0083	0.0199	741400	0.0007	0.0006	0.0005	0.0005	0.0007	0.0008	0.0011	0.0017	0.0017	0.0014	0.0013	0.0014	0.0015	0.0017	0.0019	0.0019	0.0017	0.0012	0.0009	0.0009	0.001	0.0005	0.0001	0.0001	0.0001	0.0002	0.0003	0.0004	0.0004	0.0004	0.0003	0.0003
HC_050	Background	1156	Concentration	0.0091	0.0208	743050	0.0005	0.0003	0.0004	0.0008	0.0012	0.0011	0.001	0.0017	0.0021	0.0016	0.0012	0.0012	0.0013	0.0018	0.0023	0.0021	0.0017	0.001	0.0007	0.0008	0.0012	0.0008	0.0002	0.0002	0.0002	0.0003	0.0004	0.0004	0.0003	0.0004	0.0004	0.0003
HC_050	Background	1159	Concentration	0.0055	0.0226	697718	0.0009	0.0006	0.0005	0.0006	0.0008	0.0006	0.0004	0.0005	0.0006	0.0005	0.0005	0.0006	0.0011	0.0024	0.0039	0.0037	0.0029	0.0018	0.0011	0.0009	0.0015	0.0008	0.0002	0.0002	0.0001	0.0001	0.0001	0.0001	0	0	0	0.0001
HC_050	Background	1163	Concentration	0.0089	0.0125	631663	0.0001	0.0002	0.0003	0.0007	0.0012	0.0013	0.0013	0.0019	0.0019	0.0014	0.0008	0.0006	0.0007	0.0011	0.0018	0.0023	0.002	0.0011	0.0003	0.0001	0	0	0.0001	0.0001	0.0001	0	0	0	0	0	0	0
HC_050	Background	1164	Concentration	0.0083	0.0351	890741	0.0021	0.001	0.0005	0.0004	0.0005	0.0007	0.0009	0.001	0.0012	0.0013	0.0014	0.0019	0.0021	0.0026	0.0031	0.0031	0.003	0.0025	0.0023	0.0025	0.0039	0.0025	0.0005	0.0002	0.0002	0.0002	0.0002	0.0003	0.0003	0.0003	0.0003	0.0004
HC_050	Background	1167	Concentration	0.0127	0.0352	854590	0.0001	0.0002	0.0004	0.0009	0.0015	0.0017	0.0019	0.0029	0.0031	0.0025	0.0021	0.0018	0.0019	0.0025	0.0028	0.0023	0.0017	0.0011	0.0006	0.0004	0.0003	0.0004	0.0011	0.0017	0.0013	0.0012	0.0018	0.0022	0.0018	0.0016	0.0013	0.0008
HC_050	Background	1168	Concentration	0.0036	0.0168	568657	0.0014	0.0008	0.0004	0.0002	0.0001	0.0001	0.0001	0.0002	0.0003	0.0003	0.0003	0.0006	0.0008	0.0014	0.0027	0.003	0.0027	0.0016	0.0009	0.0008	0.0012	0.0005	0	0	0	0	0	0	0	0	0	0
HC_050	Background	1169	Concentration	0.0048	0.024	528597	0.0014	0.0006	0.0003	0.0003	0.0003	0.0004	0.0004	0.0005	0.0006	0.0005	0.0005	0.0007	0.0008	0.0012	0.0018	0.0023	0.0024	0.0019	0.0016	0.002	0.0033	0.0025	0.0004	0.0001	0.0002	0.0002	0.0004	0.0005	0.0003	0.0001	0.0001	0.0002
HC_050	Background	1171	Concentration	0.0109	0.0126	624214	0	0.0001	0.0003	0.0005	0.0009	0.0014	0.002	0.0028	0.0029	0.0023	0.0017	0.0014	0.0014	0.0015	0.0016	0.0012	0.0008	0.0005	0.0002	0	0	0	0	0	0	0	0	0	0	0	0	0
HC_050	Background	1173	Concentration	0.0006	0.0197	54079.1	0.0005	0.0001	0	0	0	0	0	0	0	0	0.0001	0.0003	0.0011	0.0022	0.0041	0.0043	0.0025	0.0012	0.0009	0.0009	0.0015	0.0006	0	0	0	0	0	0	0	0	0	0
HC_050	Background	1174	Concentration	0.0189	0.021	1.56945e+06	0.0002	0.0004	0.001	0.002	0.0029	0.0026	0.0024	0.0035	0.0039	0.0026	0.0014	0.001	0.001	0.001	0.0011	0.0011	0.0009	0.0006	0.0003	0.0001	0	0	0.0002	0.0006	0.0008	0.0009	0.0013	0.0016	0.0019	0.0015	0.0007	0.0004
HC_050	Background	1175	Concentration	0.002	0.0071	410852	0.0005	0.0005	0.0004	0.0002	0.0001	0	0.0001	0.0001	0.0001	0	0.0001	0.0002	0.0005	0.0014	0.0019	0.0015	0.001	0.0004	0.0001	0	0	0	0	0	0	0	0	0	0	0	0	0
HC_050	Background	1176	Concentration	0.0066	0.0292	800746	0.0013	0.0008	0.0006	0.0005	0.0005	0.0006	0.0007	0.0007	0.0009	0.0009	0.0011	0.0014	0.0015	0.0018	0.0022	0.0025	0.0021	0.0015	0.0013	0.0014	0.002	0.0011	0.0001	0	0.0001	0.0003	0.0007	0.0015	0.0015	0.001	0.0014	0.0018
HC_050	Background	1177	Concentration	0.0329	0.111	2.46633e+06	0.0006	0.0007	0.0013	0.0028	0.0047	0.0047	0.0043	0.0062	0.0076	0.0063	0.0052	0.0043	0.0038	0.004	0.0047	0.0049	0.0052	0.0057	0.0059	0.0068	0.0068	0.0059	0.0042	0.0036	0.0039	0.0044	0.0047	0.0051	0.0048	0.0042	0.0036	0.003
HC_050	Background	1179	Concentration	0.013	0.0216	792374	0.0001	0.0002	0.0004	0.0007	0.0012	0.0018	0.0025	0.0035	0.0026	0.0014	0.0009	0.0007	0.0008	0.001	0.0013	0.0013	0.0011	0.0008	0.0005	0.0002	0.0001	0.0001	0.0004	0.0009	0.0012	0.0014	0.0019	0.0022	0.0019	0.001	0.0003	0.0002
HC_050	Background	1181	Concentration	0.0064	0.0248	797052	0.0012	0.0009	0.0006	0.0005	0.0004	0.0005	0.0005	0.0007	0.0011	0.0011	0.0009	0.0013	0.0016	0.0025	0.003	0.0025	0.0023	0.002	0.0018	0.0018	0.0024	0.0013	0.0001	0	0	0	0.0001	0.0001	0	0	0	0
HC_050	Background	1183	Concentration	0.0116	0.0191	868033	0.0001	0.0002	0.0005	0.0009	0.0014	0.0016	0.0017	0.0023	0.0029	0.0032	0.0021	0.0013	0.0011	0.0013	0.0016	0.0019	0.0019	0.0016	0.001	0.0005	0.0002	0.0001	0.0002	0.0003	0.0002	0.0002	0.0002	0.0001	0.0001	0	0	0
HC_050	Background	1185	Concentration	0.0096	0.0348	1.06375e+06	0.0017	0.0011	0.0007	0.0006	0.0006	0.0006	0.0008	0.0014	0.0021	0.0022	0.0019	0.002	0.002	0.0022	0.0023	0.0022	0.0024	0.0024	0.0025	0.0031	0.0044	0.0031	0.0006	0.0002	0.0003	0.0002	0.0002	0.0002	0.0001	0.0001	0.0001	0.0001
HC_050	Background	1186	Concentration	0.0102	0.0128	721117	0.0002	0.0003	0.0004	0.0005	0.0009	0.0017	0.0024	0.0024	0.0014	0.0008	0.0007	0.0007	0.0009	0.0017	0.0024	0.0023	0.0016	0.0009	0.0004	0.0001	0	0	0.0001	0.0001	0.0001	0	0	0	0	0	0	0
HC_050	Background	1187	Concentration	0.011	0.0114	988528	0.0001	0.0003	0.0006	0.0012	0.0019	0.0019	0.0017	0.0018	0.0015	0.0011	0.001	0.0009	0.0008	0.0012	0.0016	0.0016	0.0012	0.0009	0.0005	0.0002	0.0001	0	0.0001	0.0002	0	0	0	0	0	0	0	0
HC_050	Background	1189	Concentration	0.01	0.0094	800731	0.0003	0.0004	0.0006	0.0007	0.0009	0.0011	0.0016	0.0024	0.002	0.0012	0.0008	0.0008	0.0009	0.0012	0.0012	0.0011	0.0008	0.0006	0.0003	0.0001	0	0	0.0001	0.0002	0.0001	0	0	0	0	0	0	0
HC_050	Background	1190	Concentration	0.0053	0.0265	680873	0.0017	0.0009	0.0004	0.0002	0.0002	0.0002	0.0004	0.0005	0.0008	0.0009	0.0011	0.0016	0.0018	0.002	0.0024	0.0023	0.002	0.0015	0.0014	0.0017	0.0027	0.002	0.0004	0.0002	0.0002	0.0003	0.0004	0.0005	0.0004	0.0002	0.0002	0.0003
HC_050	Background	1191	Concentration	0.0134	0.0292	1.18882e+06	0.001	0.0008	0.0007	0.0008	0.0012	0.0019	0.0025	0.0026	0.0019	0.0015	0.0017	0.0017	0.0015	0.0016	0.0018	0.0016	0.0013	0.001	0.0007	0.0004	0.0002	0.0001	0.0004	0.0006	0.0004	0.0003	0.0004	0.0008	0.0022	0.0031	0.003	0.0029
HC_050	Background	1196	Concentration	0.0106	0.016	1.00795e+06	0.0007	0.0006	0.0006	0.0009	0.0013	0.0017	0.0019	0.0017	0.0012	0.001	0.0011	0.0012	0.0015	0.0021	0.0024	0.002	0.0015	0.0011	0.0007	0.0004	0.0004	0.0003	0.0001	0.0002	0	0	0	0	0	0	0	0
HC_050	Background	1197	Concentration	0.0095	0.0206	1.10141e+06	0.0013	0.001	0.0008	0.0008	0.0008	0.0009	0.001	0.0012	0.0017	0.0014	0.0011	0.0014	0.0013	0.0015	0.002	0.0022	0.0022	0.0017	0.0016	0.0016	0.0019	0.0007	0	0	0	0	0	0	0	0	0	0
HC_050	Background	1198	Concentration	0.0145	0.0349	1.25356e+06	0.0005	0.0007	0.0009	0.0011	0.0014	0.0019	0.0025	0.0032	0.0023	0.0015	0.0012	0.0009	0.0011	0.0014	0.0016	0.0016	0.0014	0.0011	0.0008	0.0005	0.0003	0.0005	0.0022	0.0058	0.0055	0.0031	0.0015	0.001	0.0007	0.0004	0.0003	0.0005
HC_050	Background	1200	Concentration	0.0154	0.0159	1.11822e+06	0.0003	0.0004	0.0006	0.001	0.0016	0.0025	0.0033	0.0034	0.0023	0.0015	0.001	0.0008	0.0008	0.001	0.0012	0.0012	0.0011	0.0011	0.001	0.0008	0.0005	0.0006	0.0013	0.0015	0.0004	0.0001	0	0	0	0	0	0
HC_050	Background	1203	Concentration	0.0143	0.0184	1.34596e+06	0.0012	0.0009	0.0008	0.0011	0.0017	0.0021	0.0022	0.0023	0.002	0.0014	0.0011	0.001	0.0011	0.0013	0.0017	0.0019	0.0017	0.0013	0.0011	0.001	0.0013	0.0009	0.0005	0.0004	0.0002	0.0001	0.0001	0.0001	0	0	0.0001	0.0001
HC_050	Background	1204	Concentration	0.0037	0.0136	338891	0.0002	0.0001	0.0001	0.0002	0.0007	0.0011	0.0007	0.0004	0.0002	0.0004	0.0005	0.0006	0.001	0.0017	0.0019	0.0017	0.0012	0.0011	0.0008	0.0004	0.0002	0.0002	0.0008	0.0009	0.0002	0	0	0	0	0	0	0
HC_050	Background	1205	Concentration	0.015	0.0125	1.06072e+06	0.0003	0.0004	0.0005	0.0009	0.0015	0.0024	0.0032	0.0034	0.0024	0.0016	0.0013	0.0012	0.0012	0.0012	0.0014	0.0012	0.0007	0.0004	0.0002	0.0001	0.0001	0.0001	0.0003	0.0005	0.0003	0.0001	0.0001	0.0001	0.0001	0.0001	0.0001	0.0001
HC_050	Background	1206	Concentration	0.0066	0.018	676015	0.0006	0.0004	0.0006	0.0008	0.0009	0.0008	0.0008	0.001	0.0007	0.0003	0.0002	0.0001	0.0002	0.0004	0.0012	0.0025	0.0032	0.003	0.0024	0.0014	0.0006	0.0005	0.0009	0.0008	0.0002	0.0001	0	0	0	0	0	0
HC_050	Background	1207	Concentration	0.0243	0.0483	1.58394e+06	0.0007	0.0006	0.0007	0.0012	0.0022	0.0032	0.0039	0.0054	0.0064	0.0052	0.0035	0.0025	0.0023	0.0022	0.0023	0.0022	0.0022	0.0021	0.0021	0.0021	0.0022	0.002	0.003	0.0041	0.0027	0.0015	0.001	0.0007	0.0008	0.0008	0.0005	0.0003
HC_050	Background	1208	Concentration	0.0143	0.0171	1.32391e+06	0.0014	0.001	0.0008	0.0009	0.0013	0.0023	0.0026	0.0021	0.0019	0.0017	0.0012	0.0011	0.0014	0.0018	0.002	0.0017	0.0014	0.0011	0.001	0.0009	0.0011	0.0005	0	0	0	0	0	0.0001	0	0	0	0.0001
HC_050	Background	1209	Concentration	0.0082	0.0123	641659	0.0008	0.0004	0.0003	0.0003	0.0006	0.0017	0.0024	0.0011	0.0006	0.0005	0.0005	0.0008	0.0008	0.0012	0.0019	0.0018	0.0014	0.0009	0.0006	0.0006	0.0009	0.0004	0	0	0	0	0	0	0	0	0	0
HC_050	Background	1210	Concentration	0.0198	0.0229	1.26016e+06	0.0002	0.0003	0.0005	0.0011	0.002	0.0035	0.0045	0.0045	0.0032	0.0024	0.0015	0.0011	0.0013	0.0015	0.0016	0.0014	0.0011	0.0007	0.0005	0.0003	0.0002	0.0002	0.0006	0.0012	0.0012	0.0012	0.001	0.0009	0.0011	0.0011	0.0006	0.0002
HC_050	Background	1212	Concentration	0.0205	0.0382	1.58782e+06	0.0003	0.0005	0.0008	0.0016	0.003	0.0036	0.0036	0.0037	0.0034	0.0031	0.0027	0.0023	0.0024	0.0025	0.0027	0.0024	0.0021	0.0022	0.0021	0.0019	0.0014	0.0015	0.0019	0.002	0.0013	0.0009	0.0007	0.0006	0.0005	0.0005	0.0003	0.0002
HC_050	Background	1213	Concentration	0.0148	0.0205	1.07899e+06	0.0003	0.0004	0.0005	0.0009	0.0015	0.0026	0.0033	0.0031	0.0022	0.002	0.0016	0.0013	0.0016	0.0021	0.0023	0.002	0.0015	0.0011	0.0008	0.0006	0.0003	0.0004	0.001	0.0012	0.0005	0.0002	0	0	0	0	0	0
HC_050	Background	1214	Concentration	0.0139	0.0295	1.3212e+06	0.002	0.0013	0.0008	0.0007	0.0009	0.0017	0.0023	0.0021	0.0021	0.0019	0.0014	0.0015	0.0015	0.0015	0.0017	0.0017	0.0015	0.0013	0.0015	0.0019	0.003	0.0024	0.0009	0.0006	0.0009	0.001	0.0008	0.0007	0.0005	0.0003	0.0004	0.0006
HC_050	Background	1215	Concentration	0.0165	0.0179	1.17959e+06	0.0004	0.0005	0.0007	0.0009	0.0013	0.0022	0.0034	0.0038	0.0033	0.0031	0.0027	0.0019	0.0017	0.0016	0.0013	0.001	0.0009	0.0007	0.0006	0.0004	0.0003	0.0003	0.0006	0.0006	0.0002	0	0	0	0	0	0	0
HC_050	Background	1217	Concentration	0.0134	0.03	977376	0.0008	0.0006	0.0005	0.0006	0.001	0.0017	0.0024	0.0028	0.003	0.0027	0.002	0.0018	0.0019	0.0022	0.0025	0.0026	0.0023	0.0018	0.0016	0.0016	0.0019	0.0014	0.0015	0.0014	0.0005	0.0002	0.0001	0	0	0	0	0
HC_050	Background	1219	Concentration	0.0184	0.0135	1.55074e+06	0.0005	0.0007	0.0011	0.0015	0.002	0.0025	0.003	0.0038	0.0033	0.0025	0.0019	0.0013	0.0009	0.001	0.001	0.0009	0.0007	0.0005	0.0004	0.0002	0.0001	0.0002	0.0006	0.0008	0.0004	0.0001	0	0	0	0	0	0
HC_050	Background	1220	Concentration	0.0217	0.015	1.55014e+06	0.0005	0.0006	0.0008	0.0013	0.0021	0.0035	0.0047	0.0048	0.0034	0.0024	0.0016	0.0011	0.0008	0.0007	0.0006	0.0004	0.0003	0.0002	0.0002	0.0001	0.0001	0.0003	0.0013	0.0026	0.0015	0.0005	0.0001	0	0	0	0.0001	0.0001
HC_050	Background	1224	Concentration	0.0094	0.0183	1.14158e+06	0.0019	0.0013	0.0008	0.0007	0.0006	0.0007	0.0008	0.001	0.0016	0.0013	0.001	0.0012	0.0011	0.0013	0.0018	0.002	0.0017	0.0012	0.0011	0.0011	0.0016	0.0009	0.0001	0	0.0001	0.0002	0.0002	0.0002	0.0001	0	0	0.0001
HC_050	Background	1226	Concentration	0.0148	0.0214	1.10561e+06	0.0007	0.0005	0.0005	0.0008	0.0015	0.0028	0.0033	0.0027	0.002	0.0015	0.0011	0.001	0.0011	0.0012	0.0013	0.0011	0.0008	0.0006	0.0005	0.0005	0.0006	0.0003	0.0003	0.0007	0.0006	0.0008	0.0008	0.0006	0.001	0.0018	0.0021	0.0011
HC_050	Background	1227	Concentration	0.009	0.0242	1.06427e+06	0.0013	0.001	0.0009	0.0008	0.0007	0.0006	0.001	0.0013	0.0014	0.0013	0.0012	0.0014	0.0015	0.0016	0.0016	0.0014	0.0011	0.001	0.001	0.0012	0.0016	0.0012	0.0005	0.0008	0.0007	0.0007	0.0008	0.001	0.0008	0.0005	0.0007	0.0006
HC_050	Background	1228	Concentration	0.0147	0.0125	906306	0.0003	0.0003	0.0003	0.0006	0.001	0.0023	0.0037	0.0037	0.0025	0.002	0.0016	0.0013	0.0015	0.0015	0.0014	0.001	0.0005	0.0003	0.0002	0.0001	0	0	0.0003	0.0005	0.0002	0.0001	0	0	0	0	0	0
HC_050	Background	1229	Concentration	0.0151	0.0211	1.22209e+06	0.0005	0.0006	0.0008	0.0011	0.0015	0.0022	0.0029	0.0031	0.0024	0.0018	0.0012	0.0009	0.0013	0.0019	0.0022	0.002	0.0013	0.0008	0.0005	0.0004	0.0003	0.0005	0.0017	0.0024	0.0012	0.0006	0.0001	0	0	0	0	0
HC_050	Background	1230	Concentration	0.008	0.0123	673154	0.0006	0.0004	0.0003	0.0005	0.001	0.0015	0.0014	0.0011	0.0012	0.0011	0.0006	0.0007	0.0011	0.0017	0.0018	0.0013	0.001	0.0007	0.0006	0.0006	0.0007	0.0003	0	0	0	0	0	0	0	0	0	0.0001
HC_050	Background	1233	Concentration	0.0164	0.0136	1.65518e+06	0.0008	0.0009	0.0013	0.0017	0.002	0.0018	0.0021	0.0028	0.003	0.0024	0.0018	0.0014	0.0015	0.0014	0.0011	0.0009	0.0006	0.0005	0.0004	0.0003	0.0001	0.0001	0.0003	0.0003	0.0001	0.0001	0	0	0	0.0001	0.0001	0.0001
HC_050	Background	1234	Concentration	0.0127	0.0183	1.31021e+06	0.002	0.0013	0.0009	0.0007	0.0008	0.0012	0.0017	0.0019	0.0022	0.0017	0.001	0.0009	0.0009	0.0011	0.0014	0.0015	0.0014	0.0013	0.0013	0.0013	0.0019	0.001	0.0001	0	0.0001	0.0001	0.0002	0.0002	0.0001	0.0001	0.0002	0.0005
HC_050	Background	1235	Concentration	0.017	0.0119	1.68055e+06	0.0007	0.0009	0.0013	0.0017	0.0019	0.0019	0.0023	0.0033	0.003	0.0022	0.0016	0.0012	0.0012	0.0013	0.0013	0.001	0.0006	0.0003	0.0002	0.0001	0	0	0.0002	0.0003	0.0002	0.0001	0	0	0	0	0.0001	0
HC_050	Background	1238	Concentration	0.0122	0.0137	1.45449e+06	0.0019	0.0014	0.001	0.0011	0.0012	0.0015	0.0015	0.0013	0.0013	0.0009	0.0007	0.0008	0.0008	0.0009	0.001	0.001	0.001	0.0009	0.0011	0.0013	0.0017	0.0011	0.0002	0	0.0001	0.0001	0.0001	0	0	0	0	0
HC_050	Background	1239	Concentration	0.0126	0.0167	1.14462e+06	0.001	0.0008	0.0007	0.0009	0.0012	0.0018	0.0023	0.002	0.0019	0.0016	0.0012	0.0013	0.0012	0.001	0.0009	0.0008	0.0007	0.0006	0.0005	0.0005	0.0007	0.0005	0.0005	0.0007	0.0003	0.0003	0.0004	0.0005	0.0005	0.0004	0.0007	0.0009
HC_050	Background	1240	Concentration	0.018	0.0065	1.28638e+06	0	0.0001	0.0003	0.0012	0.0037	0.0053	0.0036	0.0022	0.0016	0.0012	0.0008	0.0006	0.0007	0.0008	0.0009	0.0007	0.0004	0.0002	0.0001	0	0	0	0	0.0001	0	0	0	0	0	0	0	0
HC_050	Background	1241	Concentration	0.0126	0.0146	874500	0.0014	0.0007	0.0003	0.0003	0.0005	0.0016	0.0029	0.0025	0.0024	0.002	0.0014	0.0014	0.0012	0.0013	0.0014	0.0011	0.0009	0.0006	0.0006	0.0007	0.001	0.0006	0.0001	0	0	0.0001	0.0001	0.0001	0	0	0	0
HC_050	Background	1245	Concentration	0.0181	0.0098	1.39901e+06	0.0006	0.0007	0.0008	0.0012	0.0017	0.0026	0.0036	0.004	0.0029	0.0021	0.0015	0.0012	0.0011	0.001	0.001	0.0007	0.0004	0.0002	0.0001	0	0	0	0.0001	0.0002	0.0001	0.0001	0	0	0	0	0	0
HC_050	Background	1246	Concentration	0.0098	0.0111	817217	0.0008	0.0005	0.0005	0.0006	0.0008	0.0014	0.0019	0.0017	0.0016	0.0014	0.0012	0.0012	0.0014	0.0016	0.0014	0.001	0.0006	0.0003	0.0003	0.0003	0.0003	0.0001	0	0	0	0	0	0	0	0	0	0
HC_050	Background	1247	Concentration	0.0161	0.0101	2.07721e+06	0.0012	0.0015	0.0018	0.002	0.0022	0.0024	0.0023	0.0017	0.001	0.0008	0.0007	0.0006	0.0007	0.001	0.0015	0.0016	0.0013	0.0008	0.0004	0.0002	0.0001	0	0.0001	0.0002	0.0001	0	0	0	0	0	0	0
HC_050	Background	1248	Concentration	0.0131	0.0121	1.09162e+06	0.0016	0.0009	0.0005	0.0006	0.0008	0.002	0.0029	0.0021	0.0017	0.0012	0.0007	0.0006	0.0007	0.0009	0.001	0.001	0.0009	0.0007	0.0007	0.0007	0.0009	0.0005	0.0001	0	0.0001	0.0001	0.0002	0.0002	0.0001	0.0001	0.0002	0.0005
HC_050	Background	1251	Concentration	0.0212	0.0439	2.16752e+06	0.002	0.0017	0.0016	0.0016	0.0018	0.0026	0.0033	0.0033	0.0033	0.0026	0.002	0.0018	0.0014	0.0013	0.0014	0.0013	0.0013	0.0015	0.0021	0.003	0.0045	0.0038	0.0015	0.0012	0.0017	0.0018	0.0017	0.0018	0.0017	0.0017	0.0015	0.0013
HC_050	Background	1253	Concentration	0.0663	0.1807	5.92323e+06	0.002	0.0028	0.0041	0.006	0.008	0.009	0.0096	0.0118	0.013	0.0113	0.0092	0.0076	0.0068	0.0069	0.0073	0.0077	0.008	0.0085	0.0094	0.0105	0.0113	0.0102	0.0071	0.0063	0.0073	0.0079	0.0078	0.0076	0.0069	0.006	0.005	0.0041
HC_050	Background	1254	Concentration	0.0133	0.0148	1.04543e+06	0.0007	0.0005	0.0006	0.0009	0.0014	0.0022	0.0028	0.0025	0.0017	0.0013	0.001	0.0009	0.0009	0.0011	0.0012	0.0009	0.0006	0.0003	0.0002	0.0002	0.0002	0.0001	0.0001	0.0004	0.0006	0.0008	0.0009	0.0006	0.0008	0.001	0.0005	0.0002
HC_050	Background	1255	Concentration	0.0189	0.0252	1.51825e+06	0.0003	0.0005	0.0009	0.0016	0.0025	0.0029	0.003	0.0037	0.0035	0.0026	0.0018	0.0014	0.0013	0.0013	0.0012	0.0009	0.0006	0.0003	0.0002	0.0001	0	0.0001	0.0006	0.0021	0.0025	0.0029	0.0025	0.0011	0.0007	0.0005	0.0003	0.0002
HC_050	Background	1256	Concentration	0.0129	0.0178	945538	0.0008	0.0005	0.0004	0.0006	0.001	0.0021	0.0029	0.0025	0.0021	0.0019	0.0014	0.0013	0.0012	0.0012	0.0012	0.0009	0.0007	0.0006	0.0006	0.0006	0.0007	0.0004	0.0001	0.0004	0.0005	0.0006	0.0007	0.0006	0.0005	0.0005	0.0006	0.0006
HC_050	Background	1258	Concentration	0.0092	0.0715	718175	0.0004	0.0002	0.0004	0.0008	0.0015	0.0017	0.0016	0.0015	0.0011	0.001	0.001	0.0008	0.0008	0.001	0.0014	0.0016	0.0012	0.0007	0.0004	0.0002	0.0001	0.0003	0.0013	0.0039	0.0053	0.0069	0.0097	0.0099	0.0101	0.0081	0.0039	0.0019
HC_050	Background	1259	Concentration	0.0129	0.0088	701050	0.0002	0.0001	0.0002	0.0005	0.0012	0.0018	0.0026	0.0035	0.0028	0.0022	0.0014	0.0009	0.0008	0.0009	0.001	0.0009	0.0004	0.0002	0.0001	0	0	0	0	0	0	0	0	0	0	0	0	0
HC_050	Background	1260	Concentration	0.0127	0.0178	1.17818e+06	0.0013	0.0008	0.0006	0.0009	0.0015	0.002	0.002	0.0018	0.0018	0.0014	0.0011	0.0011	0.0009	0.0009	0.001	0.0009	0.0009	0.0009	0.0011	0.0013	0.0019	0.0013	0.0002	0.0001	0.0002	0.0004	0.0007	0.0006	0.0003	0.0001	0.0002	0.0003
HC_050	Background	1267	Concentration	0.0125	0.0109	745859	0.0009	0.0004	0.0002	0.0004	0.0008	0.0016	0.0026	0.0031	0.0025	0.0017	0.0012	0.0009	0.0008	0.001	0.0013	0.0011	0.0008	0.0005	0.0004	0.0004	0.0005	0.0003	0	0	0	0	0	0	0	0	0	0
HC_050	Background	1268	Concentration	0.0105	0.0164	883845	0.0013	0.0007	0.0005	0.0005	0.0007	0.0013	0.0018	0.0018	0.0019	0.0019	0.0016	0.0017	0.0019	0.0023	0.0023	0.0018	0.0011	0.0006	0.0004	0.0003	0.0003	0.0002	0	0	0	0	0	0	0	0	0	0
HC_050	Background	1269	Concentration	0.01	0.0181	1.15778e+06	0.0015	0.0011	0.0009	0.0009	0.0009	0.001	0.0011	0.0011	0.0015	0.0014	0.001	0.001	0.0011	0.0011	0.0013	0.0011	0.0009	0.0008	0.0008	0.0009	0.0012	0.0007	0.0001	0.0001	0.0001	0.0003	0.0004	0.0005	0.0003	0.0003	0.0008	0.0019
HC_050	Background	1271	Concentration	0.026	0.0405	2.15189e+06	0.0017	0.0014	0.0013	0.0016	0.0021	0.0034	0.0045	0.005	0.005	0.0036	0.0022	0.0017	0.0011	0.0009	0.0009	0.0009	0.001	0.0011	0.0017	0.0026	0.0045	0.0042	0.0016	0.0011	0.0015	0.0018	0.0017	0.0015	0.0012	0.001	0.0013	0.0014
HC_050	Background	1272	Concentration	0.0156	0.0134	1.27594e+06	0.0009	0.0008	0.0008	0.001	0.0014	0.0019	0.0026	0.0032	0.003	0.0028	0.0022	0.0017	0.0017	0.0017	0.0015	0.001	0.0005	0.0002	0.0001	0	0	0	0	0	0	0	0	0	0	0	0	0
HC_050	Background	1274	Concentration	0.0113	0.0192	1.16943e+06	0.0009	0.0007	0.0008	0.0012	0.0015	0.0016	0.0015	0.0014	0.0017	0.0018	0.0017	0.0021	0.0017	0.0013	0.0012	0.001	0.0009	0.001	0.0013	0.0015	0.0018	0.001	0.0002	0.0001	0.0001	0.0001	0.0001	0.0001	0.0001	0	0	0.0001
HC_050	Background	1277	Concentration	0.0141	0.0149	870469	0.0001	0.0001	0.0003	0.0008	0.0015	0.0025	0.0029	0.0028	0.0031	0.0028	0.0019	0.0018	0.0019	0.0021	0.0021	0.0013	0.0006	0.0003	0.0001	0	0	0	0	0	0	0	0	0	0	0	0	0
HC_050	Background	1278	Concentration	0.0209	0.0205	1.44761e+06	0.0004	0.0004	0.0006	0.0013	0.0029	0.0039	0.004	0.0043	0.0031	0.0023	0.0018	0.0013	0.0012	0.0015	0.0016	0.0015	0.0012	0.0011	0.001	0.001	0.0007	0.0009	0.0017	0.0013	0.0003	0.0001	0	0	0	0	0	0
HC_050	Background	1279	Concentration	0.0171	0.0256	1.48331e+06	0.0019	0.0012	0.0008	0.0009	0.0012	0.0021	0.003	0.0029	0.0031	0.0027	0.002	0.0018	0.0014	0.0013	0.0011	0.0009	0.0008	0.0007	0.0009	0.0011	0.0017	0.0015	0.0005	0.0004	0.0007	0.0011	0.0014	0.0013	0.0008	0.0005	0.0005	0.0005
HC_050	Background	1281	Concentration	0.0143	0.0132	1.03816e+06	0.0003	0.0004	0.0006	0.0009	0.0013	0.002	0.0026	0.0034	0.0028	0.0025	0.002	0.0017	0.0015	0.0016	0.0017	0.0012	0.0006	0.0002	0.0001	0	0	0	0	0.0001	0	0	0	0	0	0	0	0
HC_050	Background	1284	Concentration	0.0158	0.0286	1.09685e+06	0.0011	0.0006	0.0005	0.0007	0.0013	0.0022	0.0029	0.0034	0.0031	0.0023	0.0016	0.0014	0.0014	0.0016	0.0018	0.0015	0.0012	0.001	0.0009	0.0007	0.0006	0.0006	0.0011	0.0017	0.0012	0.0011	0.0012	0.0013	0.0012	0.0012	0.0011	0.0009
HC_050	Background	1285	Concentration	0.0112	0.0195	945467	0.0008	0.0006	0.0006	0.0008	0.001	0.0014	0.0018	0.002	0.0022	0.002	0.0016	0.0017	0.0018	0.0019	0.002	0.0016	0.001	0.0007	0.0006	0.0006	0.0008	0.0006	0.0003	0.0004	0.0003	0.0003	0.0003	0.0002	0.0001	0.0001	0.0002	0.0004
HC_050	Background	1288	Concentration	0.0115	0.0169	939795	0.0006	0.0004	0.0004	0.0009	0.0018	0.002	0.0017	0.0019	0.0018	0.0013	0.0011	0.0013	0.0016	0.002	0.0019	0.0014	0.0012	0.0012	0.0012	0.0009	0.0006	0.0004	0.0003	0.0003	0.0001	0.0001	0	0	0	0	0	0
HC_050	Background	1289	Concentration	0.0135	0.0163	1.01952e+06	0.0012	0.0007	0.0005	0.0006	0.0009	0.0017	0.0026	0.0027	0.0026	0.0023	0.0017	0.0015	0.0014	0.0016	0.0018	0.0016	0.0011	0.0007	0.0005	0.0004	0.0003	0.0002	0.0002	0.0004	0.0002	0.0001	0.0001	0.0001	0	0	0	0.0001
HC_050	Background	1291	Concentration	0.0132	0.0373	1.5481e+06	0.0003	0.0006	0.0014	0.0021	0.0025	0.0018	0.0013	0.0016	0.0016	0.0013	0.0012	0.0012	0.0015	0.0021	0.0036	0.0038	0.0025	0.0018	0.0013	0.001	0.0005	0.0005	0.0011	0.0017	0.0011	0.0007	0.0007	0.001	0.0017	0.0016	0.002	0.0034
HC_050	Background	1293	Concentration	0.0042	0.012	375057	0.0008	0.0004	0.0002	0.0001	0.0001	0.0002	0.0004	0.0008	0.0012	0.0012	0.001	0.0011	0.001	0.0012	0.0013	0.0012	0.0009	0.0006	0.0006	0.0005	0.0005	0.0003	0.0002	0.0003	0.0001	0	0	0	0	0	0	0
HC_050	Background	1295	Concentration	0.0058	0.0139	843490	0.0019	0.0009	0.0007	0.0007	0.0006	0.0003	0.0002	0.0002	0.0003	0.0003	0.0005	0.0012	0.0021	0.0025	0.0022	0.0013	0.0009	0.0007	0.0007	0.0006	0.0006	0.0003	0	0	0	0	0	0	0	0	0	0
HC_050	Background	1296	Concentration	0.0145	0.0203	744650	0.0001	0.0001	0.0001	0.0004	0.0013	0.0025	0.0029	0.0035	0.0036	0.0027	0.0021	0.0016	0.0013	0.0013	0.0015	0.0013	0.0009	0.0007	0.0005	0.0005	0.0004	0.0005	0.0014	0.0024	0.0009	0.0002	0.0001	0	0	0	0	0
HC_050	Background	1298	Concentration	0.0068	0.0153	700280	0.0013	0.0006	0.0005	0.0006	0.0006	0.0005	0.0005	0.001	0.0012	0.0012	0.0013	0.0016	0.0017	0.0018	0.0014	0.001	0.0009	0.0009	0.0009	0.001	0.0009	0.0004	0	0	0	0	0	0	0	0	0.0001	0.0002
HC_050	Background	1299	Concentration	0.012	0.009	577341	0	0	0.0001	0.0004	0.0012	0.0021	0.0023	0.003	0.0029	0.0017	0.0011	0.0009	0.0009	0.0011	0.0012	0.0009	0.0005	0.0003	0.0002	0.0001	0	0	0	0.0001	0	0	0	0	0	0	0	0
HC_050	Background	1300	Concentration	0.0068	0.0071	373242	0	0	0.0001	0.0003	0.0009	0.0013	0.0012	0.0014	0.0016	0.0012	0.0008	0.0007	0.0007	0.0008	0.0012	0.001	0.0004	0.0002	0.0001	0	0	0	0	0	0	0	0	0	0	0	0	0
HC_050	Background	1301	Concentration	0.0116	0.0147	584499	0.0002	0.0001	0.0001	0.0003	0.001	0.0017	0.0021	0.0028	0.0033	0.0023	0.0016	0.0015	0.0013	0.0014	0.0014	0.0011	0.0007	0.0006	0.0005	0.0003	0.0002	0.0002	0.0005	0.0007	0.0003	0.0001	0	0	0	0	0	0
HC_050	Background	1303	Concentration	0.0085	0.013	811190	0.0018	0.0008	0.0005	0.0005	0.0006	0.0009	0.001	0.0011	0.0013	0.0012	0.0011	0.0011	0.001	0.0013	0.0013	0.0009	0.0006	0.0004	0.0004	0.0005	0.0007	0.0005	0.0001	0	0.0001	0.0002	0.0002	0.0003	0.0002	0.0002	0.0003	0.0004
HC_050	Background	1304	Concentration	0.0114	0.0204	795733	0.0009	0.0005	0.0004	0.0005	0.0007	0.0011	0.0016	0.0026	0.0031	0.0028	0.0026	0.0023	0.0022	0.0022	0.002	0.0014	0.001	0.0007	0.0007	0.0006	0.0005	0.0004	0.0003	0.0002	0.0001	0.0001	0.0001	0.0001	0	0	0	0.0001
HC_050	Background	1307	Concentration	0.0047	0.0154	342348	0.002	0.0004	0.0001	0.0001	0.0002	0.0001	0.0002	0.0005	0.0011	0.0014	0.0016	0.0017	0.0014	0.0015	0.0015	0.0012	0.0009	0.0006	0.0006	0.0006	0.0007	0.0003	0	0	0.0001	0.0002	0.0003	0.0002	0.0001	0.0001	0.0001	0.0003
HC_050	Background	1308	Concentration	0.0228	0.0335	1.64676e+06	0.0005	0.0006	0.0009	0.0014	0.0023	0.0035	0.004	0.0046	0.005	0.0041	0.0029	0.0022	0.0018	0.0018	0.0018	0.0014	0.0008	0.0005	0.0003	0.0001	0.0001	0.0001	0.0004	0.0012	0.0014	0.0013	0.0013	0.0012	0.0015	0.0018	0.0024	0.0031
HC_050	Background	1309	Concentration	0.0476	0.0969	3.39804e+06	0.0002	0.0004	0.001	0.0036	0.0091	0.0106	0.0075	0.0071	0.0081	0.007	0.0049	0.0041	0.0042	0.0047	0.0057	0.006	0.0065	0.0076	0.0077	0.0075	0.0057	0.005	0.0059	0.0063	0.0029	0.0014	0.0009	0.0008	0.0008	0.0007	0.0004	0.0002
HC_050	Background	1311	Concentration	0.0113	0.0149	1.14757e+06	0.001	0.0008	0.0009	0.001	0.0011	0.0011	0.0014	0.002	0.002	0.0017	0.0014	0.0012	0.0011	0.0014	0.0014	0.001	0.0008	0.0006	0.0006	0.0006	0.0006	0.0003	0.0001	0.0001	0.0001	0.0001	0.0001	0.0003	0.0004	0.0004	0.0004	0.0002
HC_050	Background	1313	Concentration	0.029	0.0701	3.26694e+06	0.0022	0.0024	0.0026	0.003	0.0034	0.0037	0.004	0.0042	0.0035	0.0024	0.0015	0.001	0.0007	0.0006	0.0008	0.001	0.0012	0.0012	0.0011	0.0011	0.0011	0.0017	0.0039	0.005	0.0026	0.0013	0.001	0.0011	0.0021	0.0042	0.0121	0.0214
HC_050	Background	1314	Concentration	0.0139	0.0249	1.23062e+06	0.001	0.0009	0.0008	0.0009	0.0012	0.0013	0.0017	0.0028	0.0033	0.0029	0.0022	0.0015	0.0015	0.0016	0.0018	0.0015	0.0013	0.0012	0.0012	0.001	0.0007	0.0008	0.0017	0.0025	0.001	0.0003	0.0001	0	0	0	0	0.0001
HC_050	Background	1317	Concentration	0.0171	0.0195	1.73346e+06	0.0003	0.0006	0.0013	0.0022	0.003	0.0026	0.0021	0.0025	0.0025	0.002	0.0015	0.0012	0.0011	0.0011	0.001	0.0009	0.0008	0.0008	0.001	0.0012	0.0012	0.0008	0.0002	0.0001	0.0002	0.0005	0.0009	0.001	0.0007	0.0005	0.0005	0.0003
HC_050	Background	1318	Concentration	0.0094	0.0146	1.02078e+06	0.0015	0.0009	0.0008	0.0007	0.0006	0.0005	0.0007	0.0015	0.0022	0.0022	0.002	0.0019	0.0015	0.0011	0.0008	0.0006	0.0005	0.0004	0.0005	0.0006	0.0006	0.0003	0.0001	0	0.0001	0.0002	0.0002	0.0003	0.0002	0.0001	0.0002	0.0002
HC_050	Background	1320	Concentration	0.0139	0.0162	691481	0	0.0001	0.0001	0.0004	0.0011	0.0026	0.0033	0.0031	0.0032	0.0023	0.0016	0.0014	0.0012	0.0012	0.0011	0.0008	0.0005	0.0005	0.0004	0.0003	0.0003	0.0004	0.0012	0.002	0.0008	0.0002	0	0	0	0	0	0
HC_050	Background	1321	Concentration	0.0156	0.017	1.34013e+06	0.0014	0.001	0.0008	0.0008	0.0011	0.0019	0.0027	0.0031	0.0028	0.0023	0.0019	0.0016	0.0013	0.0012	0.0012	0.0009	0.0008	0.0007	0.0008	0.0008	0.001	0.0007	0.0005	0.0006	0.0003	0.0001	0.0001	0	0	0	0.0001	0.0001
HC_050	Background	1322	Concentration	0.0094	0.0086	917778	0.0003	0.0003	0.0005	0.001	0.002	0.0022	0.0014	0.0009	0.0008	0.0009	0.0009	0.0009	0.0012	0.0014	0.0011	0.0006	0.0004	0.0003	0.0003	0.0003	0.0002	0.0001	0	0	0	0	0	0	0	0	0	0
HC_050	Background	1323	Concentration	0.0108	0.0073	1.07694e+06	0.0004	0.0006	0.0008	0.0011	0.0014	0.0013	0.0012	0.0018	0.0022	0.0016	0.0012	0.0009	0.0006	0.0006	0.0005	0.0004	0.0003	0.0002	0.0003	0.0003	0.0003	0.0001	0	0	0	0	0	0	0	0	0	0
HC_050	Background	1325	Concentration	0.0104	0.0151	648771	0.0006	0.0003	0.0002	0.0004	0.001	0.0017	0.0018	0.002	0.0024	0.0023	0.0018	0.0012	0.001	0.0011	0.0012	0.0008	0.0005	0.0003	0.0002	0.0002	0.0001	0.0002	0.0009	0.0017	0.001	0.0004	0.0001	0	0	0	0.0001	0
HC_050	Background	1326	Concentration	0.0206	0.0164	1.85976e+06	0.0008	0.0008	0.0011	0.0019	0.0032	0.0035	0.0032	0.0031	0.003	0.0026	0.0017	0.0011	0.001	0.001	0.0011	0.0009	0.0007	0.0005	0.0004	0.0003	0.0002	0.0003	0.0012	0.002	0.001	0.0003	0.0001	0	0	0	0	0
HC_050	Background	1331	Concentration	0.0097	0.0071	1.11254e+06	0.001	0.001	0.001	0.0007	0.0006	0.0006	0.001	0.0019	0.0019	0.0012	0.001	0.0009	0.0007	0.0007	0.0007	0.0005	0.0004	0.0003	0.0002	0.0002	0.0002	0.0001	0	0	0	0	0	0	0	0	0	0
HC_050	Background	1332	Concentration	0.0099	0.008	537370	0	0	0.0001	0.0005	0.0014	0.0018	0.0016	0.002	0.0025	0.0019	0.001	0.0005	0.0003	0.0002	0.0002	0.0002	0.0002	0.0002	0.0001	0	0	0	0.0002	0.0013	0.0008	0.0006	0.0003	0	0	0	0	0
HC_050	Background	1333	Concentration	0.0115	0.0169	970939	0.0004	0.0005	0.0007	0.0009	0.0011	0.0013	0.0016	0.0023	0.0027	0.002	0.0017	0.0015	0.0012	0.001	0.0008	0.0006	0.0006	0.0006	0.0007	0.0009	0.001	0.0007	0.0002	0.0003	0.0003	0.0003	0.0003	0.0003	0.0003	0.0003	0.0006	0.0007
HC_050	Background	1334	Concentration	0.0044	0.0079	630107	0.0006	0.0003	0.0007	0.0009	0.0007	0.0002	0.0001	0.0003	0.0006	0.0005	0.0004	0.0002	0.0002	0.0003	0.0005	0.0008	0.0009	0.0008	0.0004	0.0002	0	0.0001	0.0006	0.0013	0.0005	0.0002	0	0	0	0	0	0
HC_050	Background	1335	Concentration	0.0121	0.0164	957578	0.0002	0.0003	0.0006	0.001	0.0015	0.0015	0.0016	0.0025	0.0029	0.0028	0.0026	0.0018	0.0017	0.0018	0.0015	0.0011	0.0007	0.0004	0.0002	0.0001	0	0	0.0002	0.0008	0.0004	0.0002	0.0001	0	0	0	0	0
HC_050	Background	1337	Concentration	0.0034	0.0099	543762	0.0013	0.0007	0.0004	0.0002	0.0001	0.0001	0.0002	0.0002	0.0002	0.0003	0.0005	0.0012	0.0019	0.0024	0.0021	0.001	0.0004	0.0001	0	0	0	0	0	0	0	0	0	0	0	0	0	0
HC_050	Background	1338	Concentration	0.0112	0.022	860473	0.0005	0.0004	0.0005	0.0007	0.0012	0.0016	0.0019	0.0021	0.0023	0.0021	0.0019	0.0017	0.0018	0.002	0.0018	0.0012	0.0008	0.0006	0.0005	0.0005	0.0005	0.0005	0.0009	0.0016	0.0013	0.0009	0.0005	0.0002	0.0002	0.0002	0.0002	0.0001
HC_050	Background	1339	Concentration	0.0153	0.0351	1.0605e+06	0.0004	0.0004	0.0005	0.0009	0.0018	0.0023	0.0023	0.0031	0.0036	0.003	0.0023	0.0017	0.0015	0.0016	0.0015	0.0012	0.0009	0.0008	0.0007	0.0007	0.0006	0.0009	0.0018	0.0028	0.0026	0.0022	0.0019	0.0016	0.0014	0.0015	0.0012	0.0007
HC_050	Background	1340	Concentration	0.0086	0.0172	649814	0.0003	0.0003	0.0004	0.0006	0.0009	0.001	0.0012	0.0018	0.0021	0.0019	0.0017	0.0015	0.0014	0.0015	0.0013	0.0008	0.0004	0.0002	0.0001	0	0	0	0.0003	0.0009	0.0011	0.0012	0.0011	0.0006	0.0003	0.0003	0.0003	0.0003
HC_050	Background	1341	Concentration	0.0098	0.0256	807169	0.0005	0.0004	0.0005	0.0007	0.0011	0.0013	0.0014	0.0018	0.0021	0.0021	0.002	0.0019	0.0021	0.0026	0.0025	0.0015	0.0009	0.0005	0.0003	0.0002	0.0001	0.0002	0.0004	0.001	0.0012	0.0012	0.0012	0.0009	0.0008	0.0008	0.0007	0.0005
HC_050	Background	1342	Concentration	0.0102	0.0117	709876	0.0005	0.0003	0.0003	0.0005	0.0008	0.0014	0.002	0.0022	0.0022	0.002	0.0016	0.0013	0.0012	0.0014	0.0013	0.0009	0.0005	0.0003	0.0002	0.0001	0	0.0001	0.0002	0.0003	0.0002	0.0001	0	0	0	0	0	0
HC_050	Background	1343	Concentration	0.0059	0.0064	634001	0.0003	0.0004	0.0005	0.0006	0.0008	0.0008	0.0007	0.0008	0.001	0.0009	0.0007	0.0007	0.0007	0.0008	0.0009	0.0007	0.0005	0.0002	0.0001	0.0001	0.0001	0	0	0	0	0	0	0	0	0	0	0
HC_050	Background	1344	Concentration	0.0123	0.018	612591	0.0002	0.0001	0.0002	0.0004	0.0007	0.0013	0.002	0.0031	0.0043	0.0044	0.0032	0.0026	0.0023	0.0021	0.0016	0.0009	0.0005	0.0003	0.0001	0	0	0	0	0	0	0	0	0	0	0	0	0
HC_050	Background	1345	Concentration	0.0088	0.0108	926784	0.0006	0.0006	0.0007	0.0008	0.0009	0.0008	0.001	0.0015	0.0019	0.0019	0.0019	0.0013	0.0011	0.0014	0.0013	0.0007	0.0003	0.0002	0.0002	0.0002	0.0002	0.0001	0	0	0	0	0	0	0	0	0	0
HC_050	Background	1346	Concentration	0.0149	0.0296	1.02717e+06	0.0006	0.0004	0.0005	0.0009	0.0014	0.0018	0.0025	0.0035	0.0033	0.0029	0.0026	0.0025	0.0022	0.0021	0.002	0.0016	0.0013	0.0011	0.001	0.0008	0.0007	0.001	0.0022	0.0028	0.0016	0.0007	0.0003	0.0001	0	0	0	0.0001
HC_050	Background	1348	Concentration	0.0123	0.0197	1.22962e+06	0.0019	0.0012	0.0008	0.0007	0.0008	0.0011	0.0018	0.0021	0.0019	0.0018	0.0017	0.0014	0.0011	0.0011	0.001	0.0007	0.0005	0.0005	0.0007	0.0012	0.0021	0.0018	0.0006	0.0003	0.0003	0.0003	0.0003	0.0005	0.0004	0.0003	0.0004	0.0007
HC_050	Background	1349	Concentration	0.0075	0.0239	657317	0.0002	0.0003	0.0005	0.0006	0.0007	0.0008	0.0011	0.0017	0.0016	0.0017	0.0018	0.0017	0.0023	0.003	0.0032	0.0023	0.0014	0.0008	0.0005	0.0003	0.0002	0.0003	0.0006	0.0012	0.001	0.0007	0.0004	0.0002	0.0001	0.0001	0	0.0001
HC_050	Background	1350	Concentration	0.0061	0.0087	335381	0.0004	0.0002	0.0001	0.0001	0.0001	0.0008	0.0016	0.0014	0.0014	0.0015	0.0013	0.0011	0.0011	0.0011	0.0009	0.0005	0.0003	0.0001	0.0001	0.0001	0.0002	0.0001	0	0	0	0	0	0	0	0	0.0001	0.0002

## Sheet: Readme
LISST Particle Concentration, Background Cast HC_050, Discharge Depth Range 1151-1350m, Fig 2, Tables S3
Dowd M.H., Assad V.E., Cazares-Nuesser A.E., Drazen J.C., Goetze E., White A.E., and Popp B.N. (2025) Deep-sea mining discharge can disrupt midwater food webs. Nature Communications
Description	Units
Cast ID	text, #
Background or Plume Cast Type	text
Depth	#
Particle Concentration Parameter	#
Small 1.25-6 µm Size Fraction Concentration	text
Large 6 - 250 µm Size Fraction Concentration	text
Total Particle Concentration	#
1.35-1.6 µm Size Fraction Concentration	#
1.6-1.89 µm Size Fraction Concentration	#
1.89-2.23 µm Size Fraction Concentration	#
2.23-2.63 µm Size Fraction Concentration	#
2.63-3.11 µm Size Fraction Concentration	#
3.11-3.67 µm Size Fraction Concentration	#
3.67-4.33 µm Size Fraction Concentration	#
4.33-5.11 µm Size Fraction Concentration	#
5.11-6.03 µm Size Fraction Concentration	#
6.03-7.11 µm Size Fraction Concentration	#
7.11-8.39 µm Size Fraction Concentration	#
8.39-9.9 µm Size Fraction Concentration	#
9.9-11.69 µm Size Fraction Concentration	#
11.69-13.79 µm Size Fraction Concentration	#
13.79-16.27 µm Size Fraction Concentration	#
16.27-19.2 µm Size Fraction Concentration	#
19.2-22.66 µm Size Fraction Concentration	#
22.66-26.74 µm Size Fraction Concentration	#
26.74-31.56 µm Size Fraction Concentration	#
31.56-37.24 µm Size Fraction Concentration	#
37.24-43.95 µm Size Fraction Concentration	#
43.95-51.86 µm Size Fraction Concentration	#
51.86-61.20 µm Size Fraction Concentration	#
61.20-72.21 µm Size Fraction Concentration	#
72.21-85.22 µm Size Fraction Concentration	#
85.22-100.57 µm Size Fraction Concentration	#
100.57-118.68 µm Size Fraction Concentration	#
118.68-140.04 µm Size Fraction Concentration	#
140.04-165.26 µm Size Fraction Concentration	#
165.26-195.02 µm Size Fraction Concentration	#
195.02-230.14 µm Size Fraction Concentration	#
>230.14 µm Size Fraction Concentration	#
