# Supplementary material for: Deep-sea mining discharge can disrupt midwater food webs
Source: Nat Commun. 2025 Nov 6;16:9575. doi: 10.1038/s41467-025-65411-w (PMC12592452; doi:10.1038/s41467-025-65411-w)
Supplement: Supplementary file 7 — Source Data [file 41467_2025_65411_MOESM7_ESM.zip › Source_Data/Source Data 2/MC_004.xlsx]

## Sheet: Data
Cast	Type	Depth	Parameter	Small	Large	LISST_TotPartConc	M1_35	M1_60	M1_89	M2_23	M2_63	M3_11	M3_67	M4_33	M5_11	M6_03	M7_11	M8_39	M9_90	M11_69	M13_79	M16_27	M19_20	M22_66	M26_74	M31_56	M37_24	M43_95	M51_86	M61_20	M72_21	M85_22	M100_57	M118_68	M140_04	M165_26	M195_02	M230_14
MC_004	Plume	1156	Concentration	0.0003	0.0151	3024.75	0.0003	0	0	0	0	0	0	0	0	0	0	0	0	0	0.0002	0.0007	0.0011	0.0014	0.0018	0.0023	0.0057	0.0018	0.0001	0	0	0	0	0	0	0	0	0
MC_004	Plume	1157	Concentration	0.0006	0.0415	11236.6	0.0006	0	0	0	0	0	0	0	0	0	0	0	0.0002	0.0007	0.0015	0.0023	0.0025	0.003	0.004	0.0052	0.0115	0.0054	0.0007	0.0004	0.0004	0.0003	0.0004	0.0007	0.0009	0.0005	0.0005	0.0004
MC_004	Plume	1158	Concentration	0.0106	0.2221	1.01892e+06	0.0005	0.0006	0.0007	0.0008	0.0009	0.001	0.0013	0.0021	0.0027	0.0031	0.0037	0.0039	0.0043	0.0055	0.0073	0.0089	0.0101	0.0124	0.0143	0.0166	0.0164	0.0152	0.0131	0.0118	0.0125	0.0133	0.0125	0.0116	0.0085	0.0048	0.0039	0.0084
MC_004	Plume	1159	Concentration	0.0002	0.0117	2662.86	0.0002	0	0	0	0	0	0	0	0	0	0	0	0	0	0.0002	0.0006	0.0009	0.0012	0.0016	0.0022	0.0035	0.0011	0.0002	0.0001	0.0001	0	0	0	0	0	0	0
MC_004	Plume	1160	Concentration	0.0003	0.0101	2607.16	0.0003	0	0	0	0	0	0	0	0	0	0	0	0	0	0.0001	0.0003	0.0005	0.0008	0.0013	0.0018	0.004	0.0012	0.0001	0	0	0	0	0	0	0	0	0
MC_004	Plume	1161	Concentration	0	0.0012	28.6099	0	0	0	0	0	0	0	0	0	0	0	0	0	0	0	0	0	0	0	0	0.0002	0.0006	0.0004	0	0	0	0	0	0	0	0	0
MC_004	Plume	1162	Concentration	0	0.0025	78.9912	0	0	0	0	0	0	0	0	0	0	0	0	0	0	0	0	0	0	0.0001	0.0004	0.0005	0.0007	0.0006	0.0002	0	0	0	0	0	0	0	0
MC_004	Plume	1165	Concentration	0.0003	0.0098	2817.07	0.0003	0	0	0	0	0	0	0	0	0	0	0	0.0001	0.0002	0.0002	0.0003	0.0005	0.0008	0.0013	0.0018	0.0033	0.0011	0.0002	0	0	0	0	0	0	0	0	0
MC_004	Plume	1166	Concentration	0.0003	0.0021	1746.7	0.0003	0	0	0	0	0	0	0	0	0	0	0	0	0.0001	0.0002	0.0002	0.0001	0.0001	0.0001	0.0001	0.0002	0.0005	0.0004	0.0001	0	0	0	0	0	0	0	0
MC_004	Plume	1169	Concentration	0.0008	0.0153	5029.98	0.0008	0	0	0	0	0	0	0	0	0	0	0	0	0	0.0001	0.0003	0.0006	0.0011	0.0024	0.0034	0.0061	0.0013	0	0	0	0	0	0	0	0	0	0
MC_004	Plume	1170	Concentration	0.0003	0.0088	2355.06	0.0003	0	0	0	0	0	0	0	0	0	0	0	0	0	0.0001	0.0002	0.0005	0.0008	0.0013	0.002	0.0031	0.0007	0.0001	0	0	0	0	0	0	0	0	0
MC_004	Plume	1171	Concentration	0	0.0047	506.612	0	0	0	0	0	0	0	0	0	0	0	0	0	0	0.0001	0.0002	0.0003	0.0007	0.0007	0.0008	0.0008	0.0007	0.0003	0.0001	0	0	0	0	0	0	0	0
MC_004	Plume	1172	Concentration	0	0.013	1136.17	0	0	0	0	0	0	0	0	0	0	0	0	0	0	0	0.0001	0.0001	0.0001	0.0004	0.0021	0.0052	0.0023	0.0017	0.0008	0.0001	0	0	0	0	0	0	0.0001
MC_004	Plume	1173	Concentration	0.0004	0.0131	3546.57	0.0004	0	0	0	0	0	0	0	0	0	0	0	0	0	0.0001	0.0004	0.0008	0.0013	0.002	0.0029	0.0047	0.0009	0	0	0	0	0	0	0	0	0	0
MC_004	Plume	1174	Concentration	0.0006	0.0357	3095.27	0.0006	0	0	0	0	0	0	0	0	0	0	0	0	0	0	0	0	0.0001	0.0005	0.0009	0.002	0.0018	0.0024	0.0047	0.0065	0.0053	0.0026	0.0029	0.003	0.001	0.0007	0.0013
MC_004	Plume	1175	Concentration	0.0004	0.0154	23005.8	0.0004	0	0	0	0	0	0	0	0	0	0	0	0.0001	0.0003	0.0009	0.0014	0.0015	0.0015	0.0015	0.0018	0.0042	0.0016	0.0003	0	0	0	0	0	0.0001	0	0.0001	0.0001
MC_004	Plume	1176	Concentration	0	0.0124	3280.82	0	0	0	0	0	0	0	0	0	0	0	0	0	0	0	0	0.0001	0.0002	0.001	0.0034	0.0036	0.0025	0.0013	0.0003	0	0	0	0	0	0	0	0
MC_004	Plume	1177	Concentration	0	0.0017	36.7298	0	0	0	0	0	0	0	0	0	0	0	0	0	0	0	0	0	0	0	0	0.0002	0.0008	0.0006	0.0001	0	0	0	0	0	0	0	0
MC_004	Plume	1178	Concentration	0	0.0046	59.0097	0	0	0	0	0	0	0	0	0	0	0	0	0	0	0	0	0	0	0	0	0.0002	0.0009	0.0012	0.0011	0.0005	0.0001	0.0001	0.0002	0.0003	0	0	0
MC_004	Plume	1179	Concentration	0.0008	0.0135	4982.69	0.0008	0	0	0	0	0	0	0	0	0	0	0	0	0	0	0.0001	0.0003	0.0009	0.0023	0.0034	0.0055	0.001	0	0	0	0	0	0	0	0	0	0
MC_004	Plume	1180	Concentration	0.0005	0.0093	2897.35	0.0005	0	0	0	0	0	0	0	0	0	0	0	0	0	0	0	0.0002	0.0005	0.0015	0.0023	0.0036	0.0009	0.0003	0	0	0	0	0	0	0	0	0
MC_004	Plume	1181	Concentration	0.0003	0.0137	2980.11	0.0003	0	0	0	0	0	0	0	0	0	0	0	0	0	0.0002	0.0006	0.001	0.0012	0.0015	0.0019	0.005	0.0019	0.0004	0	0	0	0	0	0	0	0	0
MC_004	Plume	1182	Concentration	0	0.0359	3647.09	0	0	0	0	0	0	0	0	0	0	0.0001	0.0001	0.0003	0.0004	0.0006	0.0006	0.0005	0.0009	0.0016	0.0035	0.0046	0.004	0.0039	0.0055	0.0061	0.0023	0.0006	0.0002	0.0001	0	0	0
MC_004	Plume	1183	Concentration	0.0002	0.0156	7932.97	0.0002	0	0	0	0	0	0	0	0	0	0	0	0	0	0	0.0001	0.0002	0.0004	0.0008	0.0014	0.0022	0.0015	0.0009	0.0005	0.0007	0.0011	0.0011	0.0014	0.0012	0.0004	0.0006	0.0011
MC_004	Plume	1186	Concentration	0.0002	0.0107	2185.43	0.0002	0	0	0	0	0	0	0	0	0	0	0	0	0	0.0001	0.0003	0.0005	0.0008	0.0012	0.0017	0.0038	0.0015	0.0003	0	0	0	0	0	0	0	0.0002	0.0003
MC_004	Plume	1188	Concentration	0.0003	0.0097	2433.94	0.0003	0	0	0	0	0	0	0	0	0	0	0	0	0	0.0001	0.0002	0.0004	0.0006	0.0012	0.0018	0.0036	0.0014	0.0004	0	0	0	0	0	0	0	0	0
MC_004	Plume	1189	Concentration	0	0.0033	356.476	0	0	0	0	0	0	0	0	0	0	0	0	0	0	0	0	0	0	0	0	0.0002	0.0009	0.0012	0.0008	0.0002	0	0	0	0	0	0	0
MC_004	Plume	1190	Concentration	0.0004	0.011	3081.03	0.0004	0	0	0	0	0	0	0	0	0	0	0	0	0	0.0001	0.0004	0.0006	0.0009	0.0015	0.0019	0.0038	0.0014	0.0004	0	0	0	0	0	0	0	0	0
MC_004	Plume	1191	Concentration	0	0.0021	44.5833	0	0	0	0	0	0	0	0	0	0	0	0	0	0	0	0	0	0	0	0	0.0002	0.001	0.0008	0.0001	0	0	0	0	0	0	0	0
MC_004	Plume	1192	Concentration	0.0004	0.015	2138.31	0.0004	0	0	0	0	0	0	0	0	0	0	0	0	0	0	0	0.0001	0.0004	0.0009	0.0012	0.0018	0.0006	0.0008	0.001	0.0005	0.0002	0.0003	0.0023	0.0043	0.0003	0.0001	0.0002
MC_004	Plume	1193	Concentration	0.0005	0.0126	3660.47	0.0005	0	0	0	0	0	0	0	0	0	0	0	0	0	0.0001	0.0004	0.0008	0.0011	0.0018	0.0026	0.0046	0.0012	0	0	0	0	0	0	0	0	0	0
MC_004	Plume	1194	Concentration	0	0.0019	40.6462	0	0	0	0	0	0	0	0	0	0	0	0	0	0	0	0	0	0	0	0	0.0002	0.0009	0.0007	0.0001	0	0	0	0	0	0	0	0
MC_004	Plume	1195	Concentration	0.0004	0.0129	2715.82	0.0004	0	0	0	0	0	0	0	0	0	0	0	0	0	0	0.0001	0.0003	0.0006	0.001	0.0014	0.0027	0.0018	0.0019	0.002	0.0009	0.0002	0	0	0	0	0	0
MC_004	Plume	1196	Concentration	0.0003	0.0086	1924.57	0.0003	0	0	0	0	0	0	0	0	0	0	0	0	0	0	0.0001	0.0002	0.0004	0.0008	0.0013	0.002	0.0011	0.0009	0.0008	0.0004	0.0003	0.0001	0.0001	0.0001	0	0	0
MC_004	Plume	1197	Concentration	0.0003	0.008	2014.66	0.0003	0	0	0	0	0	0	0	0	0	0	0	0	0	0	0	0.0001	0.0004	0.0011	0.002	0.0031	0.001	0.0003	0	0	0	0	0	0	0	0	0
MC_004	Plume	1199	Concentration	0.0005	0.0092	3110.04	0.0005	0	0	0	0	0	0	0	0	0	0	0	0	0	0	0.0002	0.0004	0.0007	0.0013	0.0017	0.0034	0.0012	0.0003	0	0	0	0	0	0	0	0	0
MC_004	Plume	1200	Concentration	0.0111	0.0898	995628	0	0.0001	0.0005	0.0015	0.0027	0.0022	0.0013	0.0013	0.0015	0.0013	0.0011	0.001	0.001	0.0011	0.0014	0.0016	0.0018	0.0022	0.0025	0.003	0.003	0.0036	0.004	0.0044	0.0049	0.0056	0.0065	0.0077	0.009	0.0095	0.0084	0.0052
MC_004	Plume	1201	Concentration	0.0002	0.0204	3249.77	0.0002	0	0	0	0	0	0	0	0	0	0	0	0	0.0001	0.0005	0.001	0.0011	0.0011	0.0013	0.0025	0.0047	0.002	0.0001	0	0.0001	0.0002	0.0003	0.0011	0.0025	0.001	0.0006	0.0002
MC_004	Plume	1202	Concentration	0.0005	0.0032	2150.61	0.0005	0	0	0	0	0	0	0	0	0	0	0	0	0	0	0	0	0	0	0	0.0003	0.0012	0.0014	0.0003	0	0	0	0	0	0	0	0
MC_004	Plume	1203	Concentration	0.0005	0.0121	3678.33	0.0005	0	0	0	0	0	0	0	0	0	0	0	0	0.0001	0.0002	0.0005	0.0006	0.0007	0.0014	0.002	0.0043	0.0017	0.0005	0.0001	0	0	0	0	0	0	0	0
MC_004	Plume	1204	Concentration	0.0002	0.0186	5889.63	0.0002	0	0	0	0	0	0	0	0	0	0	0.0001	0.0005	0.0012	0.0016	0.001	0.0005	0.0005	0.0006	0.0015	0.0029	0.0034	0.0028	0.0015	0.0004	0.0001	0	0	0	0	0	0
MC_004	Plume	1205	Concentration	0.0005	0.0049	2875.02	0.0005	0	0	0	0	0	0	0	0	0	0	0	0	0	0	0	0.0001	0.0003	0.0008	0.0012	0.0017	0.0006	0.0002	0	0	0	0	0	0	0	0	0
MC_004	Plume	1206	Concentration	0.0006	0.0263	4564.68	0.0006	0	0	0	0	0	0	0	0	0	0	0	0	0.0001	0.0002	0.0006	0.0009	0.0012	0.0019	0.0027	0.0075	0.0041	0.0006	0.0003	0.0007	0.0009	0.0009	0.0015	0.0013	0.0004	0.0003	0.0002
MC_004	Plume	1207	Concentration	0.0001	0.0107	1488.24	0.0001	0	0	0	0	0	0	0	0	0	0	0	0	0.0001	0.0003	0.0006	0.0006	0.0006	0.0005	0.0009	0.0018	0.0019	0.0016	0.001	0.0003	0.0001	0	0	0.0001	0.0001	0.0001	0.0001
MC_004	Plume	1208	Concentration	0	0.005	86.676	0	0	0	0	0	0	0	0	0	0	0	0	0	0	0	0	0	0	0	0	0.0003	0.0015	0.0021	0.001	0.0001	0	0	0	0	0	0	0
MC_004	Plume	1209	Concentration	0.0005	0.0075	2842.6	0.0005	0	0	0	0	0	0	0	0	0	0	0	0	0	0	0	0.0001	0.0003	0.0012	0.0019	0.003	0.0008	0.0002	0	0	0	0	0	0	0	0	0
MC_004	Plume	1210	Concentration	0.001	0.0067	5399.35	0.001	0	0	0	0	0	0	0	0	0	0	0	0	0	0	0	0.0001	0.0004	0.0014	0.0019	0.0025	0.0004	0	0	0	0	0	0	0	0	0	0
MC_004	Plume	1211	Concentration	0	0.0019	37.4598	0	0	0	0	0	0	0	0	0	0	0	0	0	0	0	0	0	0	0	0	0.0002	0.0008	0.0007	0.0002	0	0	0	0	0	0	0	0
MC_004	Plume	1212	Concentration	0.0003	0.0083	2354.34	0.0003	0	0	0	0	0	0	0	0	0	0	0	0	0	0.0001	0.0004	0.0008	0.001	0.0012	0.0014	0.0026	0.0007	0.0001	0	0	0	0	0	0	0	0	0
MC_004	Plume	1213	Concentration	0.0008	0.0131	5141.6	0.0008	0	0	0	0	0	0	0	0	0	0	0	0	0	0.0001	0.0003	0.0007	0.0011	0.002	0.0026	0.0051	0.0012	0	0	0	0	0	0	0	0	0	0
MC_004	Plume	1214	Concentration	0	0.0031	490.931	0	0	0	0	0	0	0	0	0	0	0	0	0	0	0.0001	0.0003	0.0003	0.0004	0.0004	0.0005	0.0004	0.0004	0.0003	0	0	0	0	0	0	0	0	0
MC_004	Plume	1215	Concentration	0.0003	0.0178	1906.09	0.0003	0	0	0	0	0	0	0	0	0	0	0	0	0	0	0	0	0.0002	0.0008	0.0014	0.0018	0.0009	0.0009	0.0009	0.0006	0.0006	0.0006	0.0009	0.0016	0.0018	0.0024	0.0024
MC_004	Plume	1216	Concentration	0	0.0025	23.8253	0	0	0	0	0	0	0	0	0	0	0	0	0	0	0	0	0	0	0	0	0	0.0001	0.0006	0.0013	0.0005	0	0	0	0	0	0	0
MC_004	Plume	1217	Concentration	0.0001	0.0086	384.137	0.0001	0	0	0	0	0	0	0	0	0	0	0	0	0	0	0	0	0.0001	0.0002	0.0003	0.0003	0.0008	0.0014	0.0024	0.0019	0.0007	0.0002	0.0001	0	0	0.0001	0.0001
MC_004	Plume	1219	Concentration	0.0078	0.0632	640123	0.0002	0.0001	0.0003	0.0008	0.0017	0.0018	0.0011	0.0009	0.0009	0.0008	0.0007	0.0007	0.0008	0.001	0.0015	0.0016	0.0017	0.0022	0.0026	0.0034	0.0053	0.0038	0.0029	0.0031	0.003	0.0032	0.0043	0.0065	0.0062	0.0039	0.0025	0.0015
MC_004	Plume	1221	Concentration	0.0004	0.0072	2116.79	0.0004	0	0	0	0	0	0	0	0	0	0	0	0	0	0	0.0001	0.0001	0.0003	0.0008	0.0014	0.0024	0.001	0.0006	0.0004	0.0001	0	0	0	0	0	0	0
MC_004	Plume	1222	Concentration	0.0003	0.0105	2575.38	0.0003	0	0	0	0	0	0	0	0	0	0	0	0	0	0.0001	0.0003	0.0006	0.0008	0.0012	0.0015	0.0035	0.0012	0.0008	0.0005	0	0	0	0	0	0	0	0
MC_004	Plume	1224	Concentration	0.0004	0.0003	2077.05	0.0004	0	0	0	0	0	0	0	0	0	0	0	0	0	0	0	0	0	0	0	0	0	0.0001	0.0001	0.0001	0	0	0	0	0	0	0
MC_004	Plume	1225	Concentration	0.0001	0.0086	764.781	0.0001	0	0	0	0	0	0	0	0	0	0	0	0	0	0	0.0001	0.0001	0.0002	0.0006	0.0015	0.0023	0.001	0.0009	0.0009	0.0004	0.0001	0.0001	0.0001	0.0001	0.0001	0.0001	0
MC_004	Plume	1226	Concentration	0.0004	0.0146	3861.09	0.0004	0	0	0	0	0	0	0	0	0	0	0	0	0	0.0002	0.0007	0.0011	0.0014	0.002	0.0028	0.0051	0.0013	0	0	0	0	0	0	0	0	0	0
MC_004	Plume	1227	Concentration	0.0003	0.011	2341.44	0.0003	0	0	0	0	0	0	0	0	0	0	0	0	0	0.0001	0.0004	0.0005	0.0007	0.001	0.0016	0.0028	0.0011	0.0013	0.0012	0.0003	0	0	0	0	0	0	0
MC_004	Plume	1228	Concentration	0	0.0014	14.1107	0	0	0	0	0	0	0	0	0	0	0	0	0	0	0	0	0	0	0	0	0	0.0001	0.0004	0.0007	0.0002	0	0	0	0	0	0	0
MC_004	Plume	1229	Concentration	0	0.0002	2.2199	0	0	0	0	0	0	0	0	0	0	0	0	0	0	0	0	0	0	0	0	0	0	0	0.0001	0.0001	0	0	0	0	0	0	0
MC_004	Plume	1231	Concentration	0.0006	0.0093	3458.27	0.0006	0	0	0	0	0	0	0	0	0	0	0	0	0	0	0	0.0002	0.0006	0.0018	0.0027	0.0034	0.0006	0	0	0	0	0	0	0	0	0	0
MC_004	Plume	1232	Concentration	0	0.0133	4383.84	0	0	0	0	0	0	0	0	0	0	0	0	0.0002	0.0005	0.0007	0.0007	0.0005	0.0005	0.0005	0.0006	0.001	0.0012	0.0018	0.0026	0.0017	0.0006	0.0001	0	0	0	0	0.0001
MC_004	Plume	1233	Concentration	0.0008	0.0041	9221.06	0.0008	0	0	0	0	0	0	0	0	0	0	0	0	0	0	0	0	0.0002	0.0005	0.0009	0.0009	0.0006	0.0007	0.0003	0	0	0	0	0	0	0	0
MC_004	Plume	1235	Concentration	0.0004	0.006	2509.22	0.0004	0	0	0	0	0	0	0	0	0	0	0	0	0	0	0.0001	0.0002	0.0004	0.0009	0.0015	0.0022	0.0005	0.0001	0.0001	0	0	0	0	0	0	0	0
MC_004	Plume	1236	Concentration	0.0007	0.0063	3751.02	0.0007	0	0	0	0	0	0	0	0	0	0	0	0	0	0	0	0.0001	0.0005	0.0013	0.0019	0.0022	0.0003	0	0	0	0	0	0	0	0	0	0
MC_004	Plume	1237	Concentration	0.0001	0.0091	868.253	0.0001	0	0	0	0	0	0	0	0	0	0	0	0	0	0	0	0.0001	0.0002	0.0005	0.001	0.0022	0.0014	0.0007	0.0007	0.0008	0.0006	0.0003	0.0003	0.0003	0	0	0
MC_004	Plume	1238	Concentration	0	0.0102	811.482	0	0	0	0	0	0	0	0	0	0	0	0	0	0	0	0.0001	0.0002	0.0004	0.0007	0.0012	0.0031	0.0021	0.0003	0.0002	0.0002	0.0001	0.0001	0.0004	0.0005	0.0003	0.0002	0.0001
MC_004	Plume	1240	Concentration	0	0.0004	1.3345	0	0	0	0	0	0	0	0	0	0	0	0	0	0	0	0	0	0	0	0	0	0	0	0.0001	0.0001	0.0001	0	0	0	0	0.0001	0
MC_004	Plume	1241	Concentration	0.0001	0.003	690.6	0.0001	0	0	0	0	0	0	0	0	0	0	0	0	0	0	0.0001	0.0001	0.0002	0.0004	0.0007	0.0008	0.0001	0.0001	0.0003	0.0002	0	0	0	0	0	0	0
MC_004	Plume	1244	Concentration	0.1778	0.0384	1.68962e+07	0.0043	0.0068	0.0118	0.0197	0.028	0.0295	0.0271	0.0273	0.0233	0.0157	0.009	0.0047	0.0027	0.0017	0.0012	0.0009	0.0007	0.0005	0.0003	0.0002	0.0002	0.0001	0.0001	0.0002	0.0002	0	0	0	0	0	0	0
MC_004	Plume	1245	Concentration	0.4314	0.0959	4.10883e+07	0.0103	0.0163	0.0287	0.0481	0.0684	0.0719	0.0655	0.0657	0.0565	0.038	0.0216	0.0114	0.0064	0.0042	0.0031	0.0024	0.0019	0.0013	0.001	0.0007	0.0006	0.0005	0.0004	0.0004	0.0004	0.0003	0.0002	0.0002	0.0002	0.0002	0.0002	0.0003
MC_004	Plume	1246	Concentration	0.2479	0.0555	2.35543e+07	0.0059	0.0093	0.0164	0.0276	0.0394	0.0413	0.0375	0.0379	0.0326	0.0219	0.0125	0.0065	0.0037	0.0024	0.0017	0.0014	0.001	0.0008	0.0006	0.0005	0.0005	0.0005	0.0004	0.0004	0.0003	0.0001	0.0001	0	0	0	0.0001	0.0001
MC_004	Plume	1248	Concentration	0.8281	0.1924	7.89417e+07	0.0198	0.0315	0.0553	0.0923	0.1309	0.1372	0.1252	0.1264	0.1095	0.0744	0.0429	0.0228	0.013	0.0085	0.0064	0.0051	0.0039	0.0027	0.002	0.0014	0.0011	0.0009	0.0008	0.0009	0.0007	0.0008	0.001	0.0008	0.0006	0.0005	0.0005	0.0007
MC_004	Plume	1252	Concentration	3.7095	0.8162	3.55351e+08	0.0908	0.1438	0.2503	0.4149	0.5855	0.6126	0.5593	0.5643	0.488	0.3307	0.1894	0.0999	0.0563	0.0362	0.0266	0.0207	0.0157	0.0106	0.0076	0.0049	0.0034	0.0024	0.0018	0.0013	0.0011	0.0009	0.0008	0.0007	0.0008	0.0009	0.0013	0.0022
MC_004	Plume	1261	Concentration	1.9489	0.4295	1.88226e+08	0.0484	0.0766	0.1335	0.2207	0.3102	0.3219	0.2916	0.293	0.253	0.1712	0.0981	0.0519	0.0294	0.019	0.0141	0.011	0.0084	0.0058	0.0042	0.0028	0.0021	0.0016	0.0014	0.0012	0.0011	0.0009	0.0007	0.0007	0.0007	0.0008	0.001	0.0014
MC_004	Plume	1264	Concentration	9.7979	2.1764	9.42641e+08	0.2418	0.3832	0.6671	1.1026	1.5503	1.6129	1.4679	1.4835	1.2886	0.8758	0.5034	0.2668	0.1509	0.0975	0.0717	0.0561	0.0428	0.0292	0.0209	0.0135	0.0094	0.0067	0.0052	0.0038	0.0031	0.0025	0.0021	0.0019	0.002	0.0022	0.0031	0.0058

## Sheet: Readme
LISST Particle Concentration, Plume Cast MC_004, Discharge Depth Range 1151-1350m, Fig 2, Tables S3, Fig S1
Dowd M.H., Assad V.E., Cazares-Nuesser A.E., Drazen J.C., Goetze E., White A.E., and Popp B.N. (2025) Deep-sea mining discharge can disrupt midwater food webs. Nature Communications
Description	Units
Cast ID	text, #
Background or Plume Cast Type	text
Depth	#
Particle Concentration Parameter	#
Small 1.25-6 µm Size Fraction Concentration	text
Large 6 - 250 µm Size Fraction Concentration	text
Total Particle Concentration	#
1.35-1.6 µm Size Fraction Concentration	#
1.6-1.89 µm Size Fraction Concentration	#
1.89-2.23 µm Size Fraction Concentration	#
2.23-2.63 µm Size Fraction Concentration	#
2.63-3.11 µm Size Fraction Concentration	#
3.11-3.67 µm Size Fraction Concentration	#
3.67-4.33 µm Size Fraction Concentration	#
4.33-5.11 µm Size Fraction Concentration	#
5.11-6.03 µm Size Fraction Concentration	#
6.03-7.11 µm Size Fraction Concentration	#
7.11-8.39 µm Size Fraction Concentration	#
8.39-9.9 µm Size Fraction Concentration	#
9.9-11.69 µm Size Fraction Concentration	#
11.69-13.79 µm Size Fraction Concentration	#
13.79-16.27 µm Size Fraction Concentration	#
16.27-19.2 µm Size Fraction Concentration	#
19.2-22.66 µm Size Fraction Concentration	#
22.66-26.74 µm Size Fraction Concentration	#
26.74-31.56 µm Size Fraction Concentration	#
31.56-37.24 µm Size Fraction Concentration	#
37.24-43.95 µm Size Fraction Concentration	#
43.95-51.86 µm Size Fraction Concentration	#
51.86-61.20 µm Size Fraction Concentration	#
61.20-72.21 µm Size Fraction Concentration	#
72.21-85.22 µm Size Fraction Concentration	#
85.22-100.57 µm Size Fraction Concentration	#
100.57-118.68 µm Size Fraction Concentration	#
118.68-140.04 µm Size Fraction Concentration	#
140.04-165.26 µm Size Fraction Concentration	#
165.26-195.02 µm Size Fraction Concentration	#
195.02-230.14 µm Size Fraction Concentration	#
>230.14 µm Size Fraction Concentration	#
