# Supplementary material for: Deep-sea mining discharge can disrupt midwater food webs
Source: Nat Commun. 2025 Nov 6;16:9575. doi: 10.1038/s41467-025-65411-w (PMC12592452; doi:10.1038/s41467-025-65411-w)
Supplement: Supplementary file 7 — Source Data [file 41467_2025_65411_MOESM7_ESM.zip › Source_Data/Source Data 6/HC_053_nl.xlsx]

## Sheet: Data
Cast	Type	Depth	Parameter	Small	Large	LISST_TotPartConc	M1_35	M1_60	M1_89	M2_23	M2_63	M3_11	M3_67	M4_33	M5_11	M6_03	M7_11	M8_39	M9_90	M11_69	M13_79	M16_27	M19_20	M22_66	M26_74	M31_56	M37_24	M43_95	M51_86	M61_20	M72_21	M85_22	M100_57	M118_68	M140_04	M165_26	M195_02	M230_14
HC_053_nl	Plume	1150	Count	0.0419377	0.000276102	0.0314855	0.0107283	0.00595122	0.00433992	0.00494567	0.00542626	0.00508181	0.00325422	0.00158081	0.000629489	0.000193476	5.30644e-05	1.68985e-05	5.71363e-06	2.38655e-06	1.18307e-06	7.69998e-07	6.88256e-07	6.64204e-07	6.15393e-07	3.75176e-07	1.68804e-07	5.2492e-08	1.1558e-08	4.941e-09	5.073e-09	5.095e-09	3.744e-09	5.597e-09	6.662e-09	1.733e-09	7.04e-10	4.03e-10
HC_053_nl	Plume	1151	Count	0.0418835	0.000287231	0.0348004	0.00737023	0.00503748	0.00445783	0.00570482	0.00676112	0.00631654	0.00372066	0.00178251	0.000732293	0.000213977	5.01046e-05	1.40459e-05	4.36225e-06	1.67185e-06	7.83047e-07	4.85501e-07	4.30214e-07	4.36181e-07	4.29263e-07	2.61557e-07	1.16449e-07	4.5686e-08	1.7e-08	8.945e-09	6.024e-09	5.845e-09	6.728e-09	9.897e-09	1.2669e-08	7.65e-09	4.444e-09	2.083e-09
HC_053_nl	Plume	1152	Count	0.0435582	0.000428823	0.0340533	0.00993367	0.00581993	0.00416402	0.00487926	0.00575911	0.00619778	0.00410633	0.00189547	0.000802585	0.000280416	8.37007e-05	3.12988e-05	1.32449e-05	6.84127e-06	4.31228e-06	3.02986e-06	2.24774e-06	1.60298e-06	1.02344e-06	5.42492e-07	2.73301e-07	1.36482e-07	6.4569e-08	3.1851e-08	1.8516e-08	1.478e-08	8.868e-09	5.416e-09	4.139e-09	1.941e-09	1.276e-09	1.115e-09
HC_053_nl	Plume	1153	Count	0.0474545	0.000398589	0.0347181	0.013135	0.00779046	0.00559081	0.00554489	0.00533465	0.00472188	0.00300586	0.0015827	0.000748238	0.000249887	7.39882e-05	3.02849e-05	1.31858e-05	7.76674e-06	5.35133e-06	4.10694e-06	3.89678e-06	3.53782e-06	2.95333e-06	2.02564e-06	1.15628e-06	3.33306e-07	5.7809e-08	1.9399e-08	1.015e-08	6.395e-09	4.398e-09	5.434e-09	6.278e-09	2.368e-09	1.491e-09	1.1e-09
HC_053_nl	Plume	1154	Count	0.0506241	0.000341268	0.0376992	0.0132662	0.00785669	0.00553713	0.00583847	0.00616513	0.00587633	0.00368019	0.00170132	0.0007027	0.000233279	6.39562e-05	2.16913e-05	8.75361e-06	4.39198e-06	2.77662e-06	1.94643e-06	1.56338e-06	1.19482e-06	8.3825e-07	4.51831e-07	2.15612e-07	9.6081e-08	4.1216e-08	2.0422e-08	1.2206e-08	9.291e-09	7.871e-09	9.05e-09	8.266e-09	2.565e-09	1.552e-09	1.285e-09
HC_053_nl	Plume	1155	Count	0.0405341	0.000309509	0.035446	0.00539752	0.00412382	0.00438258	0.0061476	0.00731572	0.00641144	0.00388692	0.00203313	0.000835322	0.000231908	5.2024e-05	1.38532e-05	4.40378e-06	1.89531e-06	1.06648e-06	7.81261e-07	7.29721e-07	7.23694e-07	7.17247e-07	5.56311e-07	3.70391e-07	2.06606e-07	8.7937e-08	4.9289e-08	3.9199e-08	3.5737e-08	2.6328e-08	1.6987e-08	1.0028e-08	4.126e-09	2.134e-09	1.218e-09
HC_053_nl	Plume	1156	Count	0.0394676	0.000343728	0.0319805	0.00783084	0.00465636	0.00383448	0.00512945	0.00637223	0.0058975	0.00342222	0.00162287	0.000701644	0.000229101	6.42169e-05	2.31584e-05	9.24182e-06	5.01711e-06	3.23e-06	2.31736e-06	2.13782e-06	1.90103e-06	1.56118e-06	1.02285e-06	5.84204e-07	1.55283e-07	2.1669e-08	9.283e-09	8.945e-09	9.647e-09	8.441e-09	1.0351e-08	9.584e-09	2.706e-09	1.351e-09	8.22e-10
HC_053_nl	Plume	1157	Count	0.0385577	0.000345641	0.0346432	0.00426015	0.00394095	0.00444977	0.00606747	0.00710482	0.0062159	0.00376131	0.00197912	0.000778194	0.000243729	6.80343e-05	1.95277e-05	6.4601e-06	2.64856e-06	1.35262e-06	9.28323e-07	8.478e-07	8.34817e-07	7.24699e-07	3.85259e-07	1.19696e-07	2.4961e-08	4.773e-09	1.795e-09	1.784e-09	2.702e-09	2.487e-09	2.906e-09	3.541e-09	1.689e-09	1.19e-09	8.07e-10
HC_053_nl	Plume	1158	Count	0.04558	0.000341581	0.0365411	0.00938051	0.00616017	0.0048714	0.00561529	0.00630756	0.00631889	0.00410093	0.00200207	0.000823208	0.000248796	6.16107e-05	1.82643e-05	5.77942e-06	2.42819e-06	1.28771e-06	8.26357e-07	6.80826e-07	6.00265e-07	5.32647e-07	3.55805e-07	2.01877e-07	8.9407e-08	3.1822e-08	1.7525e-08	1.6001e-08	1.6614e-08	1.4004e-08	1.2341e-08	1.1179e-08	4.263e-09	2.182e-09	1.44e-09
HC_053_nl	Plume	1159	Count	0.0325481	0.000203584	0.0302965	0.00245518	0.00261756	0.0035067	0.00552955	0.00707955	0.00588612	0.0032321	0.00163656	0.000604802	0.000157131	3.47794e-05	7.90721e-06	2.02871e-06	6.76255e-07	2.97975e-07	1.73879e-07	1.54228e-07	1.56031e-07	1.47788e-07	8.4301e-08	2.8468e-08	6.947e-09	1.603e-09	9.28e-10	1.469e-09	2.194e-09	1.714e-09	1.452e-09	1.202e-09	6.43e-10	7.32e-10	6.55e-10
HC_053_nl	Plume	1160	Count	0.042659	0.000337038	0.0361566	0.00683939	0.00501943	0.00471951	0.00618594	0.00733958	0.0063466	0.00358528	0.00182172	0.00080151	0.00024048	5.9479e-05	1.83666e-05	6.71327e-06	3.35559e-06	2.16048e-06	1.61953e-06	1.40196e-06	1.20261e-06	9.48289e-07	5.9353e-07	3.24935e-07	1.59302e-07	6.8973e-08	3.4839e-08	2.2774e-08	2.4277e-08	2.5443e-08	2.5428e-08	2.0322e-08	6.689e-09	2.686e-09	1.656e-09
HC_053_nl	Plume	1161	Count	0.0449247	0.000503902	0.0369893	0.00843931	0.00572721	0.00476461	0.00570775	0.00646622	0.00638	0.00425043	0.00221663	0.000972525	0.000334814	9.95207e-05	3.60213e-05	1.43279e-05	7.03327e-06	4.12476e-06	2.64521e-06	1.90026e-06	1.37992e-06	9.78306e-07	5.7104e-07	3.07102e-07	1.47444e-07	6.7395e-08	3.1981e-08	1.3927e-08	6.777e-09	4.002e-09	2.691e-09	1.765e-09	7.55e-10	4.75e-10	3.87e-10
HC_053_nl	Plume	1162	Count	0.0469893	0.000399366	0.0345767	0.012812	0.00724662	0.0050961	0.0054092	0.00572564	0.00508354	0.00314605	0.00168375	0.000786425	0.000254692	7.36266e-05	2.96076e-05	1.26551e-05	7.54742e-06	5.33992e-06	3.92631e-06	3.56684e-06	3.04819e-06	2.38972e-06	1.60883e-06	9.87882e-07	2.51916e-07	3.4507e-08	1.7048e-08	1.8935e-08	1.9567e-08	1.0864e-08	7.144e-09	5.536e-09	1.697e-09	1.081e-09	8.45e-10
HC_053_nl	Plume	1163	Count	0.0406701	0.000460449	0.0352001	0.00593043	0.00428845	0.00406509	0.00559187	0.00697421	0.00665188	0.00410196	0.00212295	0.000943294	0.000318479	9.03937e-05	2.81839e-05	1.00936e-05	4.62414e-06	2.54554e-06	1.64719e-06	1.28329e-06	1.09205e-06	9.02869e-07	5.78961e-07	2.98909e-07	1.44887e-07	6.5444e-08	3.6463e-08	2.4148e-08	1.7632e-08	1.2188e-08	1.0039e-08	8.289e-09	3.325e-09	1.71e-09	1.092e-09
HC_053_nl	Plume	1164	Count	0.0450543	0.000158879	0.0343554	0.0108577	0.00657876	0.004903	0.00542471	0.00581926	0.00559413	0.00364976	0.00166715	0.000559741	0.000131105	2.18862e-05	4.22178e-06	9.40965e-07	2.72148e-07	1.09744e-07	6.8716e-08	6.641e-08	6.4214e-08	6.1987e-08	3.5752e-08	1.6442e-08	6.023e-09	2.257e-09	1.569e-09	2.502e-09	4.525e-09	4.656e-09	3.261e-09	2.066e-09	1.203e-09	9.54e-10	6.34e-10
HC_053_nl	Plume	1165	Count	0.0450354	0.000343192	0.0359657	0.00941292	0.00610536	0.00503894	0.00594479	0.00655601	0.00588294	0.00358344	0.00177045	0.000740559	0.000234494	6.19043e-05	2.0515e-05	8.26294e-06	4.71851e-06	3.27106e-06	2.46121e-06	2.22505e-06	1.91055e-06	1.4975e-06	1.02537e-06	6.50118e-07	1.84132e-07	2.7493e-08	9.433e-09	5.822e-09	5.794e-09	6.108e-09	7.613e-09	6.535e-09	1.982e-09	1.002e-09	7.74e-10
HC_053_nl	Plume	1166	Count	0.0427843	0.000449603	0.0324493	0.0107846	0.00597309	0.00425153	0.00499234	0.00578094	0.00531001	0.00323039	0.00166744	0.00079401	0.00027803	8.52097e-05	3.48607e-05	1.54064e-05	9.26799e-06	6.57671e-06	5.00725e-06	4.53317e-06	3.81881e-06	3.05175e-06	2.11193e-06	1.32523e-06	3.27181e-07	2.6894e-08	6.142e-09	4.719e-09	5.438e-09	6.286e-09	9.561e-09	9.778e-09	3.814e-09	2.346e-09	1.224e-09
HC_053_nl	Plume	1167	Count	0.0489019	0.000334639	0.0387498	0.0104868	0.00693399	0.00558243	0.00625649	0.00663813	0.00620697	0.00399608	0.00197744	0.000823598	0.000247532	5.807e-05	1.63348e-05	5.09478e-06	2.11457e-06	1.19915e-06	8.97673e-07	8.46485e-07	8.32101e-07	7.70864e-07	4.97853e-07	2.5189e-07	1.01124e-07	3.3808e-08	1.646e-08	1.0039e-08	7.564e-09	6.841e-09	7.755e-09	7.172e-09	2.668e-09	1.64e-09	1.365e-09
HC_053_nl	Plume	1168	Count	0.0510438	0.000249456	0.0386139	0.0126794	0.0077273	0.00575167	0.00623683	0.00661456	0.0059721	0.00366525	0.00173381	0.000662899	0.00018442	4.26148e-05	1.22757e-05	4.01226e-06	1.70622e-06	9.31515e-07	6.68668e-07	6.53085e-07	6.67816e-07	6.66799e-07	4.56995e-07	2.43714e-07	8.4457e-08	2.1562e-08	8.281e-09	6.007e-09	5.332e-09	3.546e-09	3.032e-09	3.191e-09	1.275e-09	7.5e-10	5.33e-10
HC_053_nl	Plume	1169	Count	0.0470272	0.000394239	0.0352139	0.0122075	0.00708558	0.00483378	0.00508658	0.00545169	0.00579643	0.0039567	0.00185148	0.000757483	0.000252669	7.19104e-05	2.85428e-05	1.21882e-05	6.97919e-06	4.91498e-06	3.78507e-06	3.59659e-06	3.24412e-06	2.71491e-06	1.9667e-06	1.3118e-06	3.51735e-07	2.8245e-08	5.521e-09	4.725e-09	5.047e-09	4.887e-09	6.166e-09	5.251e-09	1.971e-09	1.129e-09	8.73e-10
HC_053_nl	Plume	1170	Count	0.0443941	0.000290784	0.0353335	0.00935139	0.00601342	0.00483979	0.00567281	0.00629802	0.00593766	0.00371282	0.00181776	0.000750439	0.000217962	4.95048e-05	1.38487e-05	4.24179e-06	1.72218e-06	8.98574e-07	6.13762e-07	5.54275e-07	5.24491e-07	4.5934e-07	2.66005e-07	1.1935e-07	3.8305e-08	9.539e-09	3.381e-09	1.851e-09	1.778e-09	1.786e-09	2.921e-09	4.814e-09	2.003e-09	1.291e-09	1.067e-09
HC_053_nl	Plume	1171	Count	0.0441803	0.000398911	0.0352209	0.00935836	0.00602195	0.00495801	0.00576313	0.00625263	0.0056477	0.003547	0.00183114	0.000800423	0.000261795	7.58536e-05	2.82609e-05	1.13691e-05	6.11885e-06	4.02319e-06	3.03335e-06	2.78405e-06	2.34353e-06	1.72093e-06	9.82474e-07	5.05701e-07	1.02143e-07	7.175e-09	1.573e-09	1.216e-09	1.632e-09	1.443e-09	1.787e-09	1.689e-09	5.28e-10	3.8e-10	3.27e-10
HC_053_nl	Plume	1172	Count	0.0457623	0.00035547	0.0383824	0.00773538	0.00569862	0.00538805	0.00670648	0.00745299	0.00626092	0.00373444	0.00195939	0.000826069	0.000250692	6.535e-05	1.99227e-05	7.01748e-06	3.39676e-06	2.15459e-06	1.62441e-06	1.43635e-06	1.33139e-06	1.10592e-06	7.04339e-07	3.77969e-07	1.80822e-07	7.0273e-08	3.107e-08	1.974e-08	1.8146e-08	1.3542e-08	9.921e-09	7.894e-09	3.239e-09	1.414e-09	7.93e-10
HC_053_nl	Plume	1173	Count	0.0638503	0.000238502	0.0454496	0.0186392	0.0116203	0.0080105	0.00716571	0.00639134	0.00566784	0.00373067	0.00188579	0.000738956	0.000189117	3.54521e-05	8.3573e-06	2.15594e-06	7.33065e-07	3.69495e-07	2.98959e-07	3.55464e-07	4.31523e-07	5.23552e-07	3.75076e-07	1.90847e-07	7.4999e-08	2.4942e-08	9.671e-09	4.951e-09	3.263e-09	2.955e-09	5.167e-09	7.919e-09	3.432e-09	2.413e-09	2.207e-09
HC_053_nl	Plume	1174	Count	0.0468565	0.000386176	0.0367002	0.0105425	0.00668372	0.00527309	0.00580395	0.00628586	0.00595922	0.00370934	0.00180351	0.000795329	0.000259882	7.05874e-05	2.53367e-05	9.96619e-06	5.30538e-06	3.5623e-06	2.79727e-06	2.67318e-06	2.28772e-06	1.78542e-06	1.14509e-06	6.64798e-07	1.45488e-07	1.2083e-08	3.156e-09	2.974e-09	4.136e-09	4.02e-09	4.525e-09	4.054e-09	1.213e-09	5.87e-10	3.56e-10
HC_053_nl	Plume	1175	Count	0.0537327	0.000489879	0.0402737	0.0139489	0.00850968	0.00599713	0.00606579	0.00615303	0.00608062	0.00403294	0.0020237	0.000920939	0.000319074	9.26756e-05	3.65069e-05	1.536e-05	7.94341e-06	4.76258e-06	3.26444e-06	2.85975e-06	2.48801e-06	2.06315e-06	1.47114e-06	9.79695e-07	2.91086e-07	3.2237e-08	1.0194e-08	1.3937e-08	2.0452e-08	1.9669e-08	2.0045e-08	1.3573e-08	4.983e-09	2.927e-09	1.851e-09
HC_053_nl	Plume	1176	Count	0.0421076	0.000404524	0.0346262	0.00788586	0.00503461	0.00422402	0.00539753	0.0064073	0.00642815	0.00398764	0.001909	0.000833456	0.000267231	7.31256e-05	2.88212e-05	1.21244e-05	6.52747e-06	4.28921e-06	3.12665e-06	2.80395e-06	2.40716e-06	1.89354e-06	1.22532e-06	7.59989e-07	1.62208e-07	8.171e-09	1.258e-09	1.574e-09	2.692e-09	2.956e-09	3.858e-09	3.617e-09	1.372e-09	7.63e-10	4.2e-10
HC_053_nl	Plume	1177	Count	0.0357256	0.000480691	0.0349484	0.00125784	0.00197546	0.00369082	0.00644065	0.00834244	0.00662993	0.0038942	0.00241644	0.00107777	0.000337844	9.58147e-05	2.7989e-05	1.00071e-05	4.55437e-06	2.23524e-06	1.08799e-06	6.03832e-07	3.19531e-07	1.49297e-07	5.6826e-08	1.8148e-08	6.187e-09	1.935e-09	6.06e-10	2.23e-10	1.12e-10	1.03e-10	1.54e-10	3.14e-10	3.19e-10	4.88e-10	6.58e-10
HC_053_nl	Plume	1178	Count	0.0473685	0.000309361	0.0389055	0.00877232	0.00609492	0.00539249	0.0066112	0.00736596	0.00653058	0.00392265	0.00190108	0.000777276	0.000231108	5.3904e-05	1.47025e-05	4.47014e-06	1.71324e-06	8.73854e-07	5.91604e-07	5.36741e-07	5.22387e-07	4.67677e-07	2.71267e-07	1.14639e-07	3.8117e-08	1.1166e-08	4.958e-09	4.841e-09	6.375e-09	5.446e-09	4.978e-09	4.669e-09	1.871e-09	1.075e-09	9.13e-10
HC_053_nl	Plume	1179	Count	0.0510778	0.000423258	0.0424684	0.00903263	0.00674296	0.00617672	0.00718465	0.00776794	0.00672674	0.00416587	0.00228991	0.000990365	0.000301233	8.01182e-05	2.40072e-05	7.89547e-06	3.29221e-06	1.72857e-06	1.10673e-06	9.21591e-07	8.55733e-07	7.76361e-07	5.56524e-07	3.25693e-07	1.74766e-07	7.9817e-08	4.9067e-08	4.0454e-08	3.5194e-08	2.5554e-08	1.7651e-08	1.0541e-08	3.96e-09	2.122e-09	1.716e-09
HC_053_nl	Plume	1180	Count	0.0423691	0.000378768	0.0377738	0.00497407	0.00434889	0.00490229	0.0067964	0.00799681	0.00664119	0.00382826	0.00202479	0.00085639	0.000264955	7.30788e-05	2.28067e-05	7.80904e-06	3.43959e-06	1.90842e-06	1.28015e-06	1.03554e-06	8.87884e-07	7.20546e-07	4.29974e-07	1.9553e-07	7.3984e-08	2.6932e-08	1.4952e-08	1.5373e-08	1.9224e-08	1.9517e-08	1.9965e-08	1.7028e-08	7.821e-09	4.276e-09	2.127e-09
HC_053_nl	Plume	1181	Count	0.0486662	0.000306781	0.04005	0.00892292	0.00629198	0.0055591	0.00672188	0.00743654	0.0067874	0.00411772	0.00201315	0.000815498	0.0002315	5.20014e-05	1.36267e-05	3.9929e-06	1.5542e-06	8.16226e-07	5.91671e-07	6.12218e-07	6.7791e-07	6.68462e-07	4.22318e-07	1.84695e-07	5.2268e-08	1.1287e-08	4.527e-09	6.09e-09	1.269e-08	1.5669e-08	1.4236e-08	8.983e-09	2.961e-09	1.59e-09	1.378e-09
HC_053_nl	Plume	1182	Count	0.0460731	0.000273383	0.0376827	0.00866375	0.0058537	0.00508625	0.00622171	0.00697477	0.00646409	0.00408419	0.0019659	0.000758739	0.000208548	4.60403e-05	1.18346e-05	3.38834e-06	1.26218e-06	6.17834e-07	4.22353e-07	3.83787e-07	3.57372e-07	2.91985e-07	1.42205e-07	4.7584e-08	1.2895e-08	3.354e-09	1.512e-09	1.739e-09	3.746e-09	5.214e-09	6.054e-09	6.191e-09	2.471e-09	1.454e-09	1.327e-09
HC_053_nl	Plume	1183	Count	0.049172	0.000429633	0.0379606	0.011641	0.00710384	0.00530904	0.00603116	0.00672886	0.00614738	0.00363629	0.00176147	0.000812915	0.000285876	8.30332e-05	2.99996e-05	1.12152e-05	5.63549e-06	3.5393e-06	2.54628e-06	2.26973e-06	1.94238e-06	1.5764e-06	1.08804e-06	6.81079e-07	1.731e-07	1.4539e-08	3.313e-09	3.901e-09	6.22e-09	7.828e-09	1.0015e-08	7.065e-09	2.135e-09	1.054e-09	7.1e-10
HC_053_nl	Plume	1184	Count	0.0514251	0.000387844	0.0403029	0.01151	0.00744946	0.00582591	0.0064446	0.00692778	0.00640199	0.00401053	0.00199679	0.000858102	0.000271198	7.1258e-05	2.31369e-05	8.51694e-06	4.10127e-06	2.45894e-06	1.73184e-06	1.40902e-06	1.18367e-06	9.91397e-07	7.11922e-07	4.30375e-07	2.28881e-07	1.12336e-07	7.8798e-08	7.1414e-08	6.7941e-08	5.3252e-08	4.0508e-08	3.0863e-08	1.7367e-08	1.0298e-08	4.672e-09
HC_053_nl	Plume	1185	Count	0.0422398	0.000467387	0.0328947	0.00981244	0.00545713	0.00398428	0.00497968	0.00605199	0.00576576	0.00351328	0.00179367	0.000881526	0.000300287	8.51114e-05	3.50531e-05	1.48252e-05	8.33071e-06	5.68553e-06	4.36734e-06	4.03476e-06	3.46549e-06	2.77174e-06	1.88817e-06	1.18803e-06	2.88713e-07	2.1106e-08	4.989e-09	6.428e-09	9.928e-09	1.2037e-08	1.6548e-08	1.3286e-08	3.505e-09	1.453e-09	7.63e-10
HC_053_nl	Plume	1187	Count	0.0444905	0.000350211	0.0398553	0.0049854	0.00445829	0.00525586	0.00740278	0.00855209	0.00696299	0.00395465	0.00205204	0.000866364	0.000254952	6.30735e-05	1.80651e-05	5.80005e-06	2.43989e-06	1.30155e-06	9.23481e-07	8.96193e-07	9.35712e-07	8.59091e-07	5.24211e-07	2.35674e-07	8.3496e-08	2.2593e-08	1.0943e-08	1.1867e-08	1.6437e-08	1.8288e-08	1.8559e-08	1.4404e-08	4.891e-09	1.793e-09	9.08e-10
HC_053_nl	Plume	1188	Count	0.0503318	0.000441438	0.0394496	0.0113235	0.00749768	0.00596441	0.00637817	0.00650504	0.00594681	0.00382995	0.00199674	0.000889464	0.000299405	8.41887e-05	2.83684e-05	1.0516e-05	4.96221e-06	3.03135e-06	2.25003e-06	2.05056e-06	1.98902e-06	1.82279e-06	1.24388e-06	6.70461e-07	3.14679e-07	1.52618e-07	9.7858e-08	7.2336e-08	5.8653e-08	5.0676e-08	6.0504e-08	7.1603e-08	3.6658e-08	1.536e-08	7.841e-09
HC_053_nl	Plume	1189	Count	0.0528162	0.000314339	0.0401971	0.0129334	0.00819033	0.00621777	0.0066004	0.00673095	0.00606243	0.00369438	0.00170935	0.000677163	0.000213109	5.92563e-05	1.99876e-05	7.63259e-06	3.98608e-06	2.62131e-06	1.94523e-06	1.65654e-06	1.4496e-06	1.16594e-06	7.08209e-07	3.70499e-07	1.79618e-07	8.8527e-08	6.0652e-08	4.6069e-08	3.1214e-08	1.8436e-08	1.1409e-08	7.631e-09	3.529e-09	1.893e-09	1.14e-09
HC_053_nl	Plume	1190	Count	0.0503256	0.000338719	0.0383216	0.0123426	0.00751141	0.00572799	0.00615706	0.0063576	0.00587051	0.00376967	0.00183083	0.000757854	0.000238473	6.14371e-05	2.00752e-05	7.23091e-06	3.41696e-06	2.09206e-06	1.51572e-06	1.31679e-06	1.09667e-06	8.88695e-07	5.53284e-07	3.13423e-07	9.5962e-08	3.9288e-08	4.276e-08	4.6819e-08	3.8511e-08	2.0574e-08	1.0724e-08	7.499e-09	3.586e-09	2.062e-09	1.248e-09
HC_053_nl	Plume	1191	Count	0.0441357	0.000319715	0.0350129	0.00944251	0.00577764	0.00438911	0.00526285	0.00618072	0.006306	0.00411967	0.00192049	0.000736731	0.000232638	5.93603e-05	1.69283e-05	5.29345e-06	2.04644e-06	1.00837e-06	6.23713e-07	5.00637e-07	4.28053e-07	3.82666e-07	2.3733e-07	1.25128e-07	5.6341e-08	2.5442e-08	1.5363e-08	1.1188e-08	8.403e-09	6.474e-09	7.317e-09	7.577e-09	2.664e-09	1.3e-09	7.52e-10
HC_053_nl	Plume	1192	Count	0.0516912	0.000393741	0.0385873	0.0134976	0.00794317	0.00559724	0.00599603	0.00646774	0.0060205	0.00362792	0.00174379	0.000797207	0.000268175	7.18258e-05	2.56719e-05	9.86826e-06	5.10457e-06	3.30971e-06	2.42787e-06	2.20038e-06	1.8885e-06	1.49227e-06	9.80974e-07	6.00151e-07	1.39683e-07	1.3136e-08	3.88e-09	3.228e-09	4.541e-09	5.106e-09	6.959e-09	9.496e-09	5.696e-09	3.47e-09	1.298e-09
HC_053_nl	Plume	1193	Count	0.0447905	0.000355214	0.0370241	0.00812154	0.00547653	0.00478453	0.0060492	0.00700223	0.00645973	0.00400538	0.0020357	0.000855622	0.000260271	6.52547e-05	1.87721e-05	5.98104e-06	2.18545e-06	9.78299e-07	5.17456e-07	3.68608e-07	3.03646e-07	2.60487e-07	1.60752e-07	7.2514e-08	3.1286e-08	1.4226e-08	8.931e-09	7.146e-09	6.848e-09	6.058e-09	5.141e-09	4.006e-09	1.642e-09	1.306e-09	1.358e-09
HC_053_nl	Plume	1194	Count	0.0534488	0.000516362	0.0405329	0.0134322	0.0082143	0.00591892	0.00622447	0.00645019	0.00629473	0.00402825	0.00196938	0.000916364	0.000327283	9.81458e-05	3.9503e-05	1.69586e-05	9.25935e-06	6.14008e-06	4.62848e-06	4.20188e-06	3.64103e-06	2.97463e-06	2.03277e-06	1.16626e-06	3.09232e-07	4.0422e-08	1.1873e-08	9.013e-09	9.954e-09	1.1098e-08	1.3916e-08	1.2662e-08	4.723e-09	2.583e-09	2.098e-09
HC_053_nl	Plume	1195	Count	0.0412998	0.000375308	0.0354894	0.00618571	0.00594285	0.00626594	0.00648444	0.00591311	0.00448333	0.00307716	0.00206438	0.000882882	0.00026041	7.40869e-05	2.24384e-05	7.50299e-06	3.20411e-06	1.77846e-06	1.24266e-06	1.13966e-06	1.10138e-06	1.01078e-06	7.37546e-07	4.32315e-07	1.59307e-07	3.5195e-08	1.053e-08	4.575e-09	2.972e-09	2.235e-09	2.755e-09	3.265e-09	9.97e-10	6.13e-10	4.67e-10
HC_053_nl	Plume	1196	Count	0.0399347	0.000277003	0.035266	0.00494568	0.00419616	0.00467035	0.00642893	0.00750839	0.00629255	0.00352841	0.00168762	0.000676574	0.000201123	5.11862e-05	1.51498e-05	4.77782e-06	1.8476e-06	9.53958e-07	6.04415e-07	4.56424e-07	3.55904e-07	2.73846e-07	1.57998e-07	6.8147e-08	2.4862e-08	7.794e-09	3.067e-09	1.709e-09	1.372e-09	1.328e-09	2.077e-09	3.132e-09	1.336e-09	9.64e-10	9.54e-10
HC_053_nl	Plume	1197	Count	0.0491088	0.000306478	0.0395938	0.00982142	0.00685471	0.00578028	0.00664641	0.00709648	0.00645881	0.00392426	0.00181036	0.00071605	0.000220656	5.53528e-05	1.75095e-05	6.1167e-06	2.70118e-06	1.52029e-06	9.3751e-07	6.44859e-07	4.40418e-07	2.81413e-07	1.36336e-07	6.0752e-08	2.8803e-08	1.5599e-08	9.221e-09	7.617e-09	9.194e-09	1.1107e-08	1.3237e-08	1.3411e-08	6.965e-09	3.126e-09	1.868e-09
HC_053_nl	Plume	1198	Count	0.0464682	0.000413499	0.0366262	0.0102555	0.00619892	0.00492677	0.00589148	0.0066857	0.00603609	0.00370147	0.00191823	0.000854029	0.000275359	7.6594e-05	2.92117e-05	1.1688e-05	6.02971e-06	3.89967e-06	2.85334e-06	2.53855e-06	2.06492e-06	1.55091e-06	9.805e-07	5.71276e-07	1.21104e-07	1.0412e-08	2.883e-09	2.005e-09	2.305e-09	2.665e-09	4.351e-09	5.328e-09	2.6e-09	1.739e-09	1.207e-09
HC_053_nl	Plume	1199	Count	0.0473472	0.000373501	0.0381391	0.0095816	0.00618167	0.00513752	0.0062289	0.00697517	0.00634531	0.00395731	0.00204412	0.000895573	0.00027373	6.64149e-05	1.95151e-05	6.27013e-06	2.56036e-06	1.36682e-06	9.39296e-07	8.20665e-07	7.38172e-07	5.99539e-07	3.27332e-07	1.3405e-07	4.2095e-08	1.0125e-08	4.141e-09	3.817e-09	4.771e-09	5.123e-09	5.81e-09	5.299e-09	1.928e-09	9.92e-10	8.03e-10
HC_053_nl	Plume	1200	Count	0.044493	0.000299865	0.0354445	0.00934836	0.00583962	0.00471148	0.00575318	0.00669272	0.00597352	0.00359854	0.00182124	0.000754352	0.000221006	5.23547e-05	1.41744e-05	4.60275e-06	2.12086e-06	1.28179e-06	9.10441e-07	8.25456e-07	8.56604e-07	8.08119e-07	5.39222e-07	2.38408e-07	7.884e-08	1.8611e-08	6.225e-09	5.152e-09	6.893e-09	7.836e-09	9.661e-09	9.277e-09	2.721e-09	7.9e-10	4.38e-10
HC_053_nl	Plume	1201	Count	0.0431305	0.000472105	0.0358996	0.00770306	0.00536566	0.0046674	0.00566155	0.00646527	0.0062258	0.00404384	0.00210083	0.000897147	0.000310277	9.50965e-05	3.25589e-05	1.33221e-05	6.81693e-06	4.11115e-06	2.8334e-06	2.29355e-06	1.93041e-06	1.34204e-06	7.46869e-07	3.46774e-07	1.55362e-07	6.5639e-08	3.6371e-08	2.9396e-08	3.1352e-08	3.3375e-08	3.5689e-08	2.8174e-08	9.518e-09	2.968e-09	1.54e-09
HC_053_nl	Plume	1202	Count	0.0470816	0.000394869	0.0382504	0.00922604	0.00632879	0.00522556	0.00606666	0.00681351	0.00640285	0.00401972	0.00208733	0.000911084	0.000289091	7.13976e-05	2.03753e-05	6.6461e-06	2.78692e-06	1.4744e-06	9.59598e-07	7.8242e-07	6.23875e-07	4.26487e-07	1.94198e-07	6.5526e-08	1.5727e-08	3.046e-09	1.362e-09	1.892e-09	3.196e-09	3.924e-09	5.328e-09	6.469e-09	2.723e-09	1.093e-09	5.36e-10
HC_053_nl	Plume	1203	Count	0.0463342	0.000235696	0.0364207	0.0101492	0.00640236	0.00504244	0.00588658	0.0065584	0.00623001	0.00375571	0.00167038	0.000639111	0.000181941	3.84967e-05	9.54827e-06	2.66643e-06	9.2479e-07	4.45731e-07	2.97566e-07	2.88896e-07	3.09218e-07	3.23883e-07	2.33402e-07	1.31409e-07	5.2996e-08	1.336e-08	4.48e-09	2.392e-09	1.562e-09	1.106e-09	1.664e-09	3.33e-09	2.262e-09	2.73e-09	3.201e-09
HC_053_nl	Plume	1204	Count	0.0442971	0.000367847	0.037175	0.00748992	0.00551161	0.00532437	0.00648491	0.00707847	0.00607613	0.00364748	0.00187882	0.000805378	0.000252415	6.8187e-05	2.29276e-05	8.81202e-06	4.43856e-06	2.74227e-06	2.0474e-06	1.86169e-06	1.62032e-06	1.30215e-06	8.41756e-07	4.65935e-07	1.29295e-07	2.4391e-08	8.588e-09	4.906e-09	4.228e-09	3.479e-09	3.92e-09	4.056e-09	1.505e-09	8.29e-10	4.98e-10
HC_053_nl	Plume	1205	Count	0.0489506	0.000374557	0.0428791	0.00644603	0.00505123	0.00544603	0.00774052	0.00916378	0.00747327	0.00438095	0.00231093	0.00093783	0.000272744	7.09499e-05	1.97594e-05	5.69889e-06	2.0384e-06	9.12262e-07	5.09266e-07	4.14697e-07	3.99522e-07	3.65185e-07	2.67053e-07	1.37174e-07	8.4972e-08	4.8236e-08	4.3513e-08	6.384e-08	6.3053e-08	3.2766e-08	1.5995e-08	6.881e-09	1.571e-09	4.24e-10	2.41e-10
HC_053_nl	Plume	1206	Count	0.0498538	0.000346176	0.0411623	0.00903771	0.00637873	0.0055697	0.00678597	0.00770086	0.00711229	0.00435174	0.00209131	0.000825534	0.000249339	6.17244e-05	1.83542e-05	6.58599e-06	3.09295e-06	1.82381e-06	1.29637e-06	1.09039e-06	9.58866e-07	7.97967e-07	5.05268e-07	2.7972e-07	1.48803e-07	7.4809e-08	3.5849e-08	2.0615e-08	1.3529e-08	8.877e-09	8.29e-09	8.849e-09	3.836e-09	2.039e-09	1.611e-09
HC_053_nl	Plume	1207	Count	0.0491217	0.000321025	0.0391168	0.0103259	0.0069945	0.00575106	0.00651128	0.00691981	0.00622724	0.00376592	0.00184245	0.000783571	0.00023804	5.64622e-05	1.6077e-05	4.85613e-06	1.82466e-06	8.93947e-07	5.89955e-07	5.44988e-07	5.45309e-07	5.31654e-07	3.48234e-07	1.67618e-07	6.1522e-08	2.0069e-08	9.821e-09	9.422e-09	1.1009e-08	1.0235e-08	8.68e-09	6.522e-09	2.611e-09	1.69e-09	1.788e-09
HC_053_nl	Plume	1208	Count	0.0403203	0.000313008	0.0377811	0.00285213	0.00361448	0.00543232	0.00789672	0.00895192	0.00619906	0.00307494	0.00161618	0.000682523	0.000216847	6.3412e-05	1.97339e-05	6.82534e-06	2.76485e-06	1.32768e-06	7.36313e-07	5.0509e-07	3.64748e-07	2.52341e-07	1.30287e-07	4.9116e-08	1.49e-08	3.672e-09	1.906e-09	3.219e-09	6.299e-09	7.115e-09	9.522e-09	9.659e-09	2.48e-09	6.46e-10	2.24e-10
HC_053_nl	Plume	1209	Count	0.0462211	0.000478429	0.0392546	0.00744489	0.00553476	0.00544146	0.00693211	0.00773544	0.00634767	0.00374715	0.00206982	0.000967759	0.000324864	9.04812e-05	3.09623e-05	1.2044e-05	6.11841e-06	3.80926e-06	2.71637e-06	2.30292e-06	1.91648e-06	1.50653e-06	9.55143e-07	5.22196e-07	1.52923e-07	3.5131e-08	1.2974e-08	6.762e-09	4.816e-09	3.989e-09	4.731e-09	4.921e-09	1.763e-09	1.002e-09	8.4e-10
HC_053_nl	Plume	1210	Count	0.0484112	0.000607507	0.0411015	0.00791724	0.0056246	0.00504318	0.00647014	0.00797007	0.007519	0.00448979	0.0023095	0.00106771	0.000395234	0.000125258	4.32069e-05	1.8092e-05	9.33957e-06	5.57523e-06	3.50739e-06	2.48191e-06	1.94895e-06	1.3711e-06	8.06068e-07	3.89113e-07	1.605e-07	5.8765e-08	2.6614e-08	1.5327e-08	1.1286e-08	8.473e-09	6.833e-09	5.118e-09	1.961e-09	1.106e-09	7.44e-10
HC_053_nl	Plume	1211	Count	0.0708283	0.000772465	0.0490097	0.022591	0.012613	0.00814396	0.00743737	0.00684366	0.00610845	0.00389939	0.00206519	0.00112626	0.000455523	0.000152899	6.78096e-05	3.06499e-05	1.74809e-05	1.16779e-05	8.76886e-06	7.84895e-06	6.64006e-06	5.44578e-06	3.97561e-06	2.67724e-06	7.84058e-07	8.9637e-08	2.5937e-08	2.5604e-08	2.7604e-08	2.9433e-08	3.6284e-08	2.785e-08	1.1661e-08	6.703e-09	3.158e-09
HC_053_nl	Plume	1212	Count	0.0485198	0.000284663	0.0365528	0.0122517	0.00728694	0.005219	0.00564602	0.00608114	0.00592364	0.00371979	0.00170282	0.000688809	0.000209761	4.90212e-05	1.40914e-05	4.3815e-06	1.75993e-06	1.00275e-06	7.74727e-07	7.76717e-07	8.2489e-07	8.51954e-07	6.37084e-07	3.99657e-07	2.02906e-07	8.46e-08	3.6672e-08	1.8672e-08	1.2148e-08	7.753e-09	6.133e-09	5.283e-09	2.924e-09	2.151e-09	1.432e-09
HC_053_nl	Plume	1213	Count	0.0565806	0.00088412	0.0477369	0.00972782	0.00747765	0.00673623	0.00778677	0.00831297	0.00758306	0.00485426	0.00271197	0.00138992	0.000552146	0.000192554	7.46009e-05	2.88771e-05	1.3409e-05	7.23661e-06	4.48185e-06	3.3762e-06	2.73447e-06	2.16006e-06	1.31987e-06	6.54351e-07	2.98777e-07	1.30001e-07	6.1922e-08	3.41e-08	1.9798e-08	1.0891e-08	6.648e-09	4.286e-09	1.777e-09	1.198e-09	1.179e-09
HC_053_nl	Plume	1214	Count	0.0539846	0.000269836	0.039865	0.0143894	0.00903614	0.00657077	0.00642384	0.0061121	0.00546405	0.00352535	0.00174887	0.000714027	0.000205088	4.59011e-05	1.25207e-05	3.55726e-06	1.23542e-06	5.45959e-07	3.06004e-07	2.29714e-07	1.68983e-07	1.26204e-07	6.4708e-08	2.9081e-08	1.0635e-08	3.231e-09	2.243e-09	3.734e-09	6.426e-09	8.112e-09	1.1022e-08	1.1818e-08	4.12e-09	1.411e-09	6.41e-10
HC_053_nl	Plume	1215	Count	0.0402262	0.000321535	0.0337823	0.00676541	0.00473832	0.00441885	0.00564421	0.00646416	0.00597928	0.00363422	0.00179523	0.00078651	0.0002432	5.53029e-05	1.40959e-05	3.97488e-06	1.48767e-06	7.86248e-07	5.70199e-07	5.5233e-07	5.64627e-07	5.03917e-07	2.88478e-07	1.23515e-07	3.5239e-08	7.747e-09	3.501e-09	3.78e-09	5.239e-09	5.249e-09	7.916e-09	1.0106e-08	3.053e-09	1.236e-09	5.7e-10
HC_053_nl	Plume	1216	Count	0.0497102	0.000383669	0.0383354	0.0117584	0.00730191	0.00559752	0.00616916	0.0064983	0.00589585	0.00374127	0.00190901	0.000838777	0.000267574	6.86404e-05	2.2825e-05	8.6037e-06	4.34536e-06	2.76972e-06	2.08571e-06	1.88435e-06	1.63894e-06	1.39459e-06	9.77431e-07	6.44171e-07	1.85602e-07	2.097e-08	6.927e-09	8.6e-09	1.2784e-08	1.5243e-08	1.6677e-08	1.1863e-08	3.604e-09	1.913e-09	1.574e-09
HC_053_nl	Plume	1217	Count	0.0508413	0.000490614	0.0406622	0.0106697	0.00729142	0.00610087	0.00679611	0.00707822	0.00609292	0.00379709	0.00206526	0.00094973	0.000326407	9.64722e-05	3.40933e-05	1.34004e-05	6.61689e-06	3.9415e-06	2.73128e-06	2.24486e-06	1.82706e-06	1.38339e-06	8.27672e-07	4.29827e-07	1.23099e-07	2.4707e-08	1.2079e-08	1.3196e-08	1.5924e-08	1.5045e-08	1.5413e-08	1.2793e-08	4.011e-09	1.592e-09	8.62e-10
HC_053_nl	Plume	1218	Count	0.0537013	0.000411644	0.0422839	0.0118291	0.00831903	0.00694934	0.00730913	0.0071111	0.0059073	0.00359292	0.00185692	0.000826502	0.000272691	8.13483e-05	2.97948e-05	1.14965e-05	5.58262e-06	3.29814e-06	2.21259e-06	1.76982e-06	1.46975e-06	1.03766e-06	5.39696e-07	2.27e-07	8.7527e-08	2.8035e-08	1.3644e-08	1.0515e-08	9.271e-09	7.756e-09	7.792e-09	7.503e-09	2.792e-09	1.137e-09	6.31e-10
HC_053_nl	Plume	1219	Count	0.0543968	0.000392067	0.0412213	0.0135675	0.00864247	0.00649109	0.00664101	0.00659272	0.00593911	0.00378239	0.00191022	0.000830279	0.000269252	7.39726e-05	2.54091e-05	9.5047e-06	4.50976e-06	2.64585e-06	1.82274e-06	1.51368e-06	1.2674e-06	1.00791e-06	6.10772e-07	3.20183e-07	1.11642e-07	3.1617e-08	1.6867e-08	1.518e-08	1.4804e-08	1.2573e-08	1.1912e-08	1.0226e-08	3.317e-09	1.267e-09	7.37e-10
HC_053_nl	Plume	1220	Count	0.0550766	0.000423548	0.043045	0.0124552	0.00837102	0.0066153	0.00703216	0.00719818	0.00647695	0.00401797	0.00201829	0.000891606	0.000297056	8.16646e-05	2.58922e-05	8.57145e-06	3.56579e-06	1.86623e-06	1.228e-06	1.01476e-06	8.75249e-07	7.5628e-07	5.05564e-07	2.89922e-07	1.23503e-07	4.1109e-08	1.9729e-08	1.5421e-08	1.4233e-08	1.2919e-08	1.4438e-08	1.2816e-08	4.44e-09	2.079e-09	1.437e-09
HC_053_nl	Plume	1221	Count	0.0482987	0.000380034	0.0402325	0.00844615	0.00625763	0.00581235	0.00700307	0.00763078	0.00646609	0.00384131	0.00198363	0.000857649	0.00026983	7.19674e-05	2.19599e-05	7.2886e-06	3.09147e-06	1.67319e-06	1.11259e-06	9.21025e-07	7.81358e-07	6.14678e-07	3.72383e-07	1.88443e-07	8.4876e-08	3.5895e-08	2.2366e-08	1.7105e-08	1.4466e-08	1.4023e-08	1.6516e-08	1.6573e-08	7.159e-09	3.117e-09	1.27e-09
HC_053_nl	Plume	1222	Count	0.0523339	0.000365802	0.0413428	0.0113569	0.00782525	0.00649203	0.00705066	0.00712583	0.00599897	0.00369005	0.00194948	0.000844756	0.000263368	6.6867e-05	2.02033e-05	6.84544e-06	2.89223e-06	1.55609e-06	1.06513e-06	8.98745e-07	7.74474e-07	6.24386e-07	3.66138e-07	1.78799e-07	7.3332e-08	2.745e-08	1.5046e-08	1.2098e-08	9.902e-09	7.25e-09	6.231e-09	5.894e-09	2.766e-09	1.329e-09	7.6e-10
HC_053_nl	Plume	1223	Count	0.0512779	0.000400638	0.0405093	0.0111692	0.0073494	0.00583088	0.00650495	0.00691148	0.00645368	0.00409869	0.00205951	0.000900097	0.000285669	7.40487e-05	2.34908e-05	8.14232e-06	3.51557e-06	1.85668e-06	1.15562e-06	8.93174e-07	7.15633e-07	5.54087e-07	3.10101e-07	1.39692e-07	5.6098e-08	2.2334e-08	1.328e-08	1.2155e-08	1.0977e-08	9.282e-09	9.741e-09	7.973e-09	2.723e-09	1.394e-09	1.18e-09
HC_053_nl	Plume	1224	Count	0.0475113	0.000408144	0.0383059	0.00961352	0.00624363	0.00524146	0.00626949	0.00687451	0.00635043	0.00405391	0.00200874	0.00085564	0.000277092	7.58878e-05	2.69575e-05	1.08991e-05	5.58824e-06	3.37575e-06	2.2685e-06	1.85434e-06	1.50477e-06	1.171e-06	7.53785e-07	4.46246e-07	1.44917e-07	4.9246e-08	3.5436e-08	3.1935e-08	3.0596e-08	2.1287e-08	1.5579e-08	9.697e-09	3.097e-09	1.451e-09	9.22e-10
HC_053_nl	Plume	1225	Count	0.0553495	0.000349766	0.0391367	0.0165626	0.00947889	0.00628285	0.00597473	0.00576868	0.00540833	0.00348578	0.00166763	0.00072009	0.000233022	6.27367e-05	2.48681e-05	1.01571e-05	5.42076e-06	3.58398e-06	2.63525e-06	2.27735e-06	1.84597e-06	1.45441e-06	9.60727e-07	5.90592e-07	1.37134e-07	1.1217e-08	4.337e-09	6.745e-09	1.0404e-08	1.1538e-08	1.3824e-08	1.0737e-08	3.908e-09	2.172e-09	1.18e-09
HC_053_nl	Plume	1226	Count	0.0452932	0.000532939	0.0383325	0.00749363	0.00551198	0.00513577	0.00648089	0.00743209	0.00648293	0.00381628	0.00199641	0.000943216	0.00034308	0.000108947	4.2228e-05	1.72045e-05	8.39991e-06	4.57968e-06	2.66839e-06	1.85345e-06	1.4349e-06	1.08014e-06	6.68666e-07	3.65848e-07	1.77462e-07	7.5691e-08	4.8806e-08	4.1729e-08	3.4331e-08	2.1067e-08	1.3849e-08	9.232e-09	3.023e-09	1.56e-09	1.097e-09
HC_053_nl	Plume	1227	Count	0.0582121	0.000608562	0.0483861	0.0104345	0.00782275	0.00730362	0.00828353	0.00864163	0.007555	0.00469237	0.0024045	0.0010742	0.000385096	0.000128466	4.77574e-05	2.02726e-05	1.02342e-05	5.78116e-06	3.58674e-06	2.47413e-06	1.79759e-06	1.26855e-06	8.01831e-07	4.46158e-07	2.26503e-07	1.032e-07	5.9929e-08	4.9339e-08	4.7199e-08	3.6141e-08	2.4758e-08	1.709e-08	9.07e-09	4.593e-09	2.564e-09
HC_053_nl	Plume	1228	Count	0.0503494	0.000348648	0.0393358	0.0113622	0.00722166	0.00556347	0.0062361	0.00672796	0.00645613	0.00405563	0.00191916	0.000807061	0.000251418	6.16863e-05	1.9024e-05	6.59852e-06	2.97815e-06	1.76844e-06	1.26749e-06	1.12862e-06	9.76803e-07	8.10332e-07	5.29676e-07	3.07167e-07	7.9221e-08	1.2701e-08	5.855e-09	6.759e-09	9.069e-09	9.837e-09	1.1864e-08	1.1426e-08	4.701e-09	2.038e-09	9.75e-10
HC_053_nl	Plume	1229	Count	0.0434995	0.000375446	0.0369587	0.0069162	0.00504048	0.00480662	0.0062917	0.00736155	0.00648751	0.00383458	0.00192995	0.000830892	0.000268718	6.97394e-05	2.1029e-05	7.03293e-06	2.93987e-06	1.56058e-06	9.94152e-07	8.28296e-07	7.53404e-07	6.8682e-07	4.98763e-07	3.10213e-07	1.74483e-07	7.5492e-08	3.931e-08	2.195e-08	1.4652e-08	1.0547e-08	9.103e-09	6.45e-09	1.685e-09	6.94e-10	4.9e-10
HC_053_nl	Plume	1230	Count	0.0522735	0.000385453	0.0406948	0.0119641	0.00786049	0.00612131	0.00654439	0.00671388	0.00616446	0.00396819	0.00204001	0.000896663	0.000283267	6.94139e-05	1.93066e-05	5.8942e-06	2.35807e-06	1.22336e-06	8.43631e-07	7.73832e-07	7.54008e-07	6.88807e-07	4.35507e-07	2.26034e-07	1.11513e-07	4.9767e-08	2.6962e-08	1.9747e-08	1.605e-08	1.3043e-08	1.2152e-08	1.0186e-08	3.767e-09	2.237e-09	2.471e-09
HC_053_nl	Plume	1231	Count	0.0508289	0.000356331	0.0403116	0.0108737	0.00734555	0.00594669	0.00658655	0.00687991	0.00642354	0.00404414	0.00192044	0.000808443	0.000258849	6.50825e-05	1.94378e-05	6.19007e-06	2.45627e-06	1.29259e-06	8.64586e-07	7.05558e-07	5.78704e-07	4.35172e-07	2.29138e-07	9.4396e-08	3.1987e-08	1.098e-08	6.396e-09	6.17e-09	6.853e-09	7.674e-09	1.0366e-08	1.4168e-08	1.2176e-08	7.061e-09	1.886e-09
HC_053_nl	Plume	1232	Count	0.0494371	0.000366588	0.0383931	0.0114107	0.00720559	0.00575462	0.00638244	0.00659364	0.00585944	0.00367389	0.00179047	0.000766387	0.000255824	6.94088e-05	2.28033e-05	8.02195e-06	3.57397e-06	2.0536e-06	1.41086e-06	1.15958e-06	9.12649e-07	6.91249e-07	4.13585e-07	2.2843e-07	5.4784e-08	7.075e-09	2.559e-09	2.65e-09	3.719e-09	3.955e-09	4.389e-09	4.163e-09	1.56e-09	6.84e-10	3.92e-10
HC_053_nl	Plume	1233	Count	0.0496804	0.00040266	0.039855	0.0102281	0.00683929	0.00564632	0.00645967	0.00692337	0.0064765	0.00415106	0.00206729	0.000888845	0.000286508	7.45201e-05	2.28752e-05	7.6837e-06	3.27417e-06	1.88745e-06	1.427e-06	1.33144e-06	1.23359e-06	9.62111e-07	5.27159e-07	2.41761e-07	8.8597e-08	2.6139e-08	1.2386e-08	9.695e-09	9.078e-09	9.257e-09	1.151e-08	1.1848e-08	5.559e-09	2.847e-09	1.466e-09
HC_053_nl	Plume	1234	Count	0.0530441	0.000446163	0.0408266	0.0126636	0.00807964	0.00620396	0.00658114	0.00668536	0.00609381	0.00386797	0.00197016	0.000898422	0.000302628	8.55274e-05	2.97042e-05	1.13209e-05	5.50933e-06	3.26821e-06	2.21338e-06	1.77262e-06	1.4389e-06	1.13252e-06	7.45271e-07	4.51709e-07	2.09065e-07	8.5336e-08	4.5253e-08	3.0628e-08	2.3556e-08	1.8195e-08	1.658e-08	1.3302e-08	4.675e-09	2.207e-09	1.346e-09
HC_053_nl	Plume	1235	Count	0.0475694	0.000406469	0.0382982	0.0096777	0.00661085	0.00555225	0.00639009	0.0068668	0.00610911	0.00369511	0.00184595	0.000821586	0.000275648	7.72338e-05	2.66262e-05	1.06189e-05	5.56402e-06	3.52473e-06	2.40096e-06	1.78959e-06	1.30031e-06	8.47793e-07	4.49588e-07	2.18574e-07	9.544e-08	3.7126e-08	2.0951e-08	1.7734e-08	1.6948e-08	1.5522e-08	1.7658e-08	1.6211e-08	5.403e-09	2.512e-09	1.597e-09
HC_053_nl	Plume	1236	Count	0.0488322	0.000377824	0.0380908	0.0111192	0.00701615	0.00553304	0.00621961	0.00660528	0.00585717	0.00369349	0.00193337	0.000854873	0.000266779	6.82303e-05	2.22612e-05	8.24228e-06	3.9781e-06	2.34587e-06	1.61849e-06	1.3872e-06	1.15048e-06	8.8766e-07	5.19835e-07	2.71045e-07	7.2416e-08	1.4035e-08	7.683e-09	8.255e-09	9.966e-09	1.2186e-08	1.3022e-08	9.954e-09	3.138e-09	1.396e-09	9.67e-10
HC_053_nl	Plume	1237	Count	0.0512074	0.000412586	0.0420682	0.00955181	0.00694506	0.00613004	0.00716364	0.00771518	0.00672568	0.00402743	0.00204102	0.000907571	0.000294306	7.66505e-05	2.35075e-05	7.90455e-06	3.40897e-06	1.8671e-06	1.26568e-06	1.08097e-06	9.3752e-07	7.64569e-07	4.60571e-07	2.31203e-07	9.5584e-08	3.5074e-08	1.8189e-08	1.2156e-08	9.509e-09	8.136e-09	8.658e-09	8.075e-09	2.923e-09	1.348e-09	8.92e-10
HC_053_nl	Plume	1238	Count	0.044286	0.000371934	0.0356947	0.00896322	0.00581328	0.00480659	0.00575851	0.00643838	0.00593831	0.00377898	0.00195376	0.000834998	0.000262959	7.01816e-05	2.16794e-05	7.29804e-06	3.16804e-06	1.74387e-06	1.1664e-06	9.77216e-07	8.94647e-07	7.9268e-07	5.28847e-07	2.84944e-07	1.28351e-07	4.7047e-08	2.448e-08	1.8883e-08	1.3187e-08	9.034e-09	7.727e-09	6.68e-09	2.262e-09	1.034e-09	7.24e-10
HC_053_nl	Plume	1239	Count	0.054925	0.00064061	0.0479594	0.00760624	0.00654601	0.00704463	0.00873995	0.00926524	0.00749678	0.00452091	0.00251606	0.00118918	0.000422258	0.000128198	4.37687e-05	1.77124e-05	8.98308e-06	5.50005e-06	3.81416e-06	2.94754e-06	2.45742e-06	1.97601e-06	1.35179e-06	7.65656e-07	3.88078e-07	1.70724e-07	1.03303e-07	8.0672e-08	6.0798e-08	3.5572e-08	2.109e-08	1.0159e-08	3.244e-09	1.842e-09	1.491e-09
HC_053_nl	Plume	1240	Count	0.07089	0.000704281	0.05911	0.0124843	0.00977351	0.00915014	0.010408	0.0107705	0.00896221	0.00526281	0.00277369	0.00130487	0.00045564	0.000139781	5.24273e-05	2.29605e-05	1.33146e-05	8.12874e-06	4.69553e-06	3.0616e-06	1.98372e-06	1.21066e-06	6.23997e-07	2.82857e-07	8.5129e-08	2.5504e-08	1.2869e-08	1.1241e-08	1.1419e-08	9.152e-09	7.254e-09	5.073e-09	1.963e-09	1.091e-09	7.99e-10
HC_053_nl	Plume	1241	Count	0.0879132	0.000818869	0.0730295	0.0157026	0.0131614	0.0126745	0.0135628	0.012864	0.00962797	0.00561529	0.00317406	0.00153053	0.000550455	0.000169746	5.64748e-05	2.05402e-05	9.18795e-06	4.90503e-06	2.94944e-06	1.93446e-06	1.23734e-06	7.6149e-07	3.74771e-07	1.63416e-07	6.3096e-08	2.2685e-08	1.2431e-08	1.0379e-08	8.959e-09	7.172e-09	6.259e-09	4.72e-09	1.832e-09	9.79e-10	7.76e-10
HC_053_nl	Plume	1242	Count	0.111179	0.00127483	0.0933679	0.0190859	0.016073	0.0160069	0.0175683	0.0168289	0.0123111	0.00709292	0.00409577	0.00211619	0.000835258	0.000275092	9.41875e-05	3.51056e-05	1.54838e-05	8.06723e-06	4.6805e-06	2.94471e-06	1.79722e-06	1.07703e-06	5.61437e-07	2.83807e-07	1.02779e-07	4.1211e-08	3.1336e-08	3.0754e-08	2.9043e-08	2.5312e-08	1.7462e-08	8.539e-09	2.728e-09	1.461e-09	1.266e-09
HC_053_nl	Plume	1243	Count	0.18639	0.00206323	0.156612	0.031842	0.0287263	0.0290326	0.0299612	0.0270322	0.0188864	0.0109441	0.00656557	0.00339997	0.00135682	0.00045989	0.000151358	5.3347e-05	2.16495e-05	1.0016e-05	4.99785e-06	2.58406e-06	1.30055e-06	7.03269e-07	3.18673e-07	1.28076e-07	4.7561e-08	1.8076e-08	9.674e-09	8.577e-09	7.969e-09	6.606e-09	6.148e-09	4.802e-09	1.658e-09	9.66e-10	9.98e-10
HC_053_nl	Plume	1244	Count	0.295832	0.00342017	0.249193	0.0500594	0.0458306	0.0470533	0.0484321	0.0430742	0.0291958	0.0166776	0.0101307	0.00537864	0.00222205	0.000774609	0.000258054	9.16704e-05	3.75233e-05	1.76454e-05	8.97107e-06	4.73546e-06	2.42219e-06	1.32585e-06	6.53632e-07	3.21586e-07	1.1241e-07	3.7993e-08	1.5448e-08	7.754e-09	5.388e-09	4.569e-09	4.102e-09	3.098e-09	1.397e-09	8.34e-10	6.76e-10
HC_053_nl	Plume	1245	Count	0.2468	0.0029318	0.208309	0.0414234	0.0379819	0.039051	0.0404176	0.0360977	0.0245755	0.0140901	0.00858487	0.00457804	0.00189705	0.000664267	0.000223398	8.02274e-05	3.34257e-05	1.60869e-05	8.41414e-06	4.5159e-06	2.29246e-06	1.19021e-06	5.31712e-07	2.26856e-07	8.8973e-08	3.6421e-08	1.7004e-08	9.931e-09	6.584e-09	5.003e-09	4.019e-09	2.975e-09	1.467e-09	8.67e-10	7.74e-10
HC_053_nl	Plume	1246	Count	0.220811	0.00253603	0.185629	0.0377184	0.0338926	0.0344526	0.0357377	0.0321561	0.0222453	0.0128381	0.00772503	0.00404542	0.00164694	0.00056984	0.000191451	6.9546e-05	2.93449e-05	1.41608e-05	7.33447e-06	3.84699e-06	1.89813e-06	9.49587e-07	4.03891e-07	1.67155e-07	6.4037e-08	2.4881e-08	1.1729e-08	8.432e-09	8.739e-09	8.762e-09	7.87e-09	6.288e-09	2.942e-09	1.455e-09	9.79e-10
HC_053_nl	Plume	1247	Count	0.635945	0.0081649	0.540973	0.103138	0.0978773	0.102916	0.105966	0.0935537	0.0623036	0.0356314	0.0223135	0.0122459	0.00523149	0.00188416	0.000637997	0.000230822	9.51935e-05	4.43608e-05	2.17785e-05	1.05712e-05	4.74091e-06	2.20588e-06	9.07115e-07	3.77002e-07	1.5099e-07	6.6303e-08	3.2089e-08	1.9394e-08	1.2293e-08	7.895e-09	5.214e-09	3.518e-09	1.89e-09	1.303e-09	1.223e-09
HC_053_nl	Plume	1248	Count	0.148012	0.00170359	0.122182	0.0275343	0.0227019	0.0218784	0.0226534	0.0207981	0.0152309	0.00908069	0.00536972	0.00276506	0.00110568	0.00037734	0.000128976	4.71381e-05	2.01838e-05	1.01246e-05	5.63046e-06	3.52316e-06	2.22205e-06	1.43689e-06	7.83525e-07	3.91689e-07	9.2102e-08	1.9005e-08	8.948e-09	6.966e-09	6.878e-09	6.21e-09	5.151e-09	3.628e-09	1.504e-09	7.73e-10	5.37e-10
HC_053_nl	Plume	1249	Count	0.137902	0.00147691	0.113363	0.0260152	0.0210271	0.0202672	0.0211874	0.0195197	0.0141924	0.00836879	0.00484519	0.00247869	0.000968685	0.000321105	0.000108596	3.92398e-05	1.68289e-05	8.53302e-06	4.86795e-06	3.20524e-06	2.18269e-06	1.60405e-06	1.01825e-06	5.98499e-07	1.92807e-07	6.7326e-08	4.4984e-08	3.778e-08	3.5088e-08	2.7809e-08	1.8685e-08	1.1582e-08	5.417e-09	2.72e-09	1.432e-09
HC_053_nl	Plume	1250	Count	0.15657	0.00199144	0.12759	0.0309706	0.0245958	0.02303	0.0236045	0.0214479	0.0153758	0.00908868	0.00549659	0.00295972	0.00125152	0.000459316	0.000163546	6.15416e-05	2.70635e-05	1.358e-05	7.19804e-06	3.86374e-06	1.9846e-06	1.02023e-06	4.44226e-07	1.84429e-07	7.0973e-08	2.8887e-08	1.6538e-08	1.4258e-08	1.4341e-08	1.2304e-08	1.1198e-08	9.637e-09	3.153e-09	1.278e-09	7.87e-10
HC_053_nl	Plume	1251	Count	0.109705	0.00103595	0.091578	0.0191625	0.0165252	0.0163775	0.0172923	0.0160556	0.0116588	0.00679768	0.00391942	0.00191568	0.000706497	0.000221736	6.98082e-05	2.28209e-05	8.56614e-06	3.65053e-06	1.65432e-06	7.61129e-07	3.00416e-07	1.12381e-07	3.2063e-08	8.645e-09	2.176e-09	6.25e-10	2.48e-10	2.22e-10	3.19e-10	4.25e-10	5.73e-10	7.57e-10	6.51e-10	4.75e-10	4.03e-10
HC_053_nl	Plume	1252	Count	0.0488976	0.000437997	0.0390626	0.010273	0.00709738	0.0059155	0.00655156	0.0067793	0.00592896	0.00363002	0.00186987	0.000852013	0.000291937	8.44084e-05	3.06e-05	1.28745e-05	6.62771e-06	3.9714e-06	2.51826e-06	1.7504e-06	1.27413e-06	8.79746e-07	5.034e-07	2.56769e-07	1.30308e-07	7.287e-08	5.2036e-08	3.9207e-08	2.5875e-08	1.6385e-08	1.305e-08	1.2482e-08	9.47e-09	1.1069e-08	1.2634e-08
HC_053_nl	Plume	1253	Count	0.237707	0.00250961	0.197872	0.0423455	0.0374276	0.0374453	0.038119	0.0337098	0.0230911	0.0132835	0.00803642	0.00424911	0.0016922	0.000550998	0.000171208	5.55677e-05	2.08192e-05	9.15229e-06	4.50303e-06	2.38913e-06	1.27375e-06	7.63316e-07	3.80609e-07	1.78369e-07	7.6754e-08	3.6792e-08	2.0082e-08	1.3601e-08	9.359e-09	6.435e-09	4.892e-09	3.824e-09	1.796e-09	1.181e-09	1.067e-09
HC_053_nl	Plume	1254	Count	0.0523237	0.000455887	0.0392358	0.0135437	0.00810421	0.00577667	0.00597745	0.00614574	0.00604685	0.00393123	0.00191989	0.000877884	0.000303334	8.47739e-05	3.20181e-05	1.28923e-05	6.60313e-06	4.19851e-06	3.05551e-06	2.66411e-06	2.28476e-06	1.86305e-06	1.19149e-06	6.87777e-07	1.81083e-07	3.4621e-08	2.027e-08	1.7324e-08	1.341e-08	1.269e-08	1.6072e-08	1.5513e-08	5.513e-09	2.481e-09	1.363e-09
HC_053_nl	Plume	1255	Count	0.438299	0.00509592	0.367828	0.0755673	0.0687158	0.0699881	0.0712127	0.06277	0.0426199	0.0245769	0.0149168	0.00793174	0.00331422	0.00116483	0.000383475	0.000133874	5.33197e-05	2.41298e-05	1.16456e-05	5.61573e-06	2.49857e-06	1.17055e-06	4.9604e-07	2.21906e-07	1.1267e-07	6.782e-08	4.9943e-08	4.7986e-08	4.606e-08	3.6499e-08	2.671e-08	1.7588e-08	6.589e-09	3.479e-09	2.287e-09
HC_053_nl	Plume	1256	Count	0.0509753	0.00036171	0.0396438	0.0116932	0.00741917	0.0055167	0.00596793	0.00644505	0.00660232	0.00435389	0.00210747	0.000869567	0.000258641	6.23043e-05	1.94891e-05	7.06859e-06	3.55492e-06	2.42538e-06	1.9998e-06	1.91037e-06	1.73799e-06	1.26243e-06	6.84714e-07	3.10402e-07	1.12016e-07	3.569e-08	2.1656e-08	2.6275e-08	3.5669e-08	3.4018e-08	3.0928e-08	1.7897e-08	4.143e-09	1.632e-09	1.222e-09
HC_053_nl	Plume	1257	Count	0.138662	0.00164558	0.115818	0.0244894	0.0204033	0.020153	0.0215216	0.0203219	0.0150609	0.00887552	0.00517723	0.002659	0.00106141	0.000364217	0.000125546	4.6929e-05	2.06257e-05	1.06661e-05	6.1427e-06	3.90115e-06	2.51947e-06	1.70397e-06	1.00495e-06	5.52635e-07	1.93484e-07	6.5889e-08	3.1935e-08	1.9921e-08	1.467e-08	1.0576e-08	8.823e-09	5.715e-09	1.863e-09	9.64e-10	7.05e-10
HC_053_nl	Plume	1258	Count	0.0492604	0.000367914	0.0397443	0.00988396	0.00671667	0.00574313	0.00681754	0.00737543	0.00634439	0.00371477	0.00184863	0.000815842	0.000259253	6.66308e-05	2.16598e-05	7.70104e-06	3.60035e-06	2.1505e-06	1.5694e-06	1.44904e-06	1.36132e-06	1.18459e-06	7.50623e-07	3.861e-07	1.08877e-07	2.504e-08	1.4743e-08	1.5254e-08	1.5376e-08	1.1606e-08	1.0137e-08	9.638e-09	3.726e-09	1.906e-09	1.158e-09
HC_053_nl	Plume	1259	Count	0.049425	0.000333453	0.0381392	0.0116192	0.00727244	0.00549384	0.00595122	0.00620321	0.00606139	0.00403061	0.00196478	0.000828265	0.000252187	5.87755e-05	1.55296e-05	4.0591e-06	1.28459e-06	5.16253e-07	2.92102e-07	2.37265e-07	2.06965e-07	1.82549e-07	1.03345e-07	4.6159e-08	1.3575e-08	2.963e-09	1.133e-09	1.388e-09	2.361e-09	2.526e-09	2.861e-09	3.174e-09	1.304e-09	6.53e-10	5.73e-10
HC_053_nl	Plume	1260	Count	0.0505573	0.000368446	0.0401454	0.0107803	0.0074801	0.00620795	0.00678096	0.00703615	0.00594308	0.00357308	0.00190446	0.000851163	0.000264291	6.78692e-05	2.04365e-05	6.92242e-06	3.04501e-06	1.65487e-06	1.10939e-06	8.87217e-07	7.30521e-07	6.00976e-07	3.71553e-07	1.92124e-07	9.8187e-08	5.3497e-08	3.8138e-08	3.2671e-08	2.7766e-08	2.3206e-08	2.2984e-08	2.2673e-08	1.0318e-08	4.207e-09	1.95e-09
HC_053_nl	Plume	1261	Count	0.0529305	0.000518949	0.0409896	0.0124599	0.00784632	0.00599827	0.00649395	0.00677894	0.00630881	0.0039877	0.00205414	0.00100249	0.000356566	9.72262e-05	3.33945e-05	1.22452e-05	5.87551e-06	3.57454e-06	2.54299e-06	2.19624e-06	1.88487e-06	1.55268e-06	1.01888e-06	6.10546e-07	1.72012e-07	2.0365e-08	6.339e-09	7.439e-09	1.1352e-08	1.3608e-08	1.4623e-08	1.0014e-08	3.297e-09	1.584e-09	8.84e-10
HC_053_nl	Plume	1262	Count	0.0536619	0.000416168	0.0444959	0.00958213	0.00735397	0.00672832	0.00780907	0.00821043	0.00692668	0.00406796	0.00207011	0.00091322	0.000291976	7.62106e-05	2.4591e-05	8.64826e-06	4.07053e-06	2.5742e-06	1.90665e-06	1.66369e-06	1.46205e-06	1.1789e-06	8.14068e-07	4.84096e-07	2.71589e-07	1.31798e-07	6.8095e-08	4.1476e-08	2.5323e-08	1.7081e-08	1.4262e-08	1.0149e-08	4.428e-09	2.192e-09	1.564e-09
HC_053_nl	Plume	1263	Count	0.0493151	0.000397102	0.0387953	0.0109169	0.00744142	0.00603007	0.00654106	0.00662911	0.00566555	0.00346172	0.00179938	0.000829926	0.000276491	7.60282e-05	2.5072e-05	8.47998e-06	3.59689e-06	2.01171e-06	1.42921e-06	1.23329e-06	1.06022e-06	8.46939e-07	4.80503e-07	2.16471e-07	6.8191e-08	1.7754e-08	7.976e-09	6.961e-09	9.221e-09	1.0301e-08	1.4076e-08	1.3962e-08	4.314e-09	1.583e-09	8.79e-10
HC_053_nl	Plume	1264	Count	0.0450142	0.00032985	0.0372862	0.00805783	0.00540143	0.00464804	0.00602944	0.0073899	0.00669965	0.0039571	0.00198317	0.000847634	0.000251908	5.60646e-05	1.40218e-05	3.75232e-06	1.26898e-06	6.01507e-07	3.98804e-07	3.64183e-07	3.70092e-07	3.77793e-07	2.8422e-07	1.69254e-07	8.2289e-08	3.4826e-08	2.2903e-08	2.4759e-08	2.839e-08	2.5404e-08	2.0604e-08	1.5369e-08	7.283e-09	4.395e-09	2.58e-09
HC_053_nl	Plume	1265	Count	0.0584665	0.000567824	0.0452421	0.0137922	0.00890538	0.00683775	0.00719035	0.00727091	0.0067751	0.00436953	0.00225251	0.00107276	0.000382846	0.000110308	3.93334e-05	1.49811e-05	7.1441e-06	4.064e-06	2.56364e-06	1.96821e-06	1.56954e-06	1.27833e-06	8.44654e-07	5.19281e-07	1.88488e-07	5.8576e-08	2.7902e-08	1.9178e-08	1.7994e-08	1.8609e-08	2.3722e-08	2.2138e-08	1.2157e-08	8.906e-09	5.988e-09
HC_053_nl	Plume	1266	Count	0.0501728	0.000328971	0.0394558	0.011046	0.00759348	0.00622691	0.00674901	0.00677801	0.00578365	0.00351098	0.00174113	0.000743629	0.000231289	6.06536e-05	2.01524e-05	7.45369e-06	3.49268e-06	1.86245e-06	1.1975e-06	9.81453e-07	7.97698e-07	5.27686e-07	2.32055e-07	9.2258e-08	4.3904e-08	3.0443e-08	3.574e-08	4.3279e-08	4.1915e-08	2.5756e-08	9.512e-09	4.641e-09	1.814e-09	1.043e-09	8.14e-10
HC_053_nl	Plume	1267	Count	0.0499235	0.000381022	0.0390583	0.0112463	0.00707335	0.00556439	0.00642964	0.00708106	0.00629351	0.00365547	0.00178321	0.000796637	0.000256913	6.89643e-05	2.5427e-05	1.02732e-05	5.49139e-06	3.63484e-06	2.68312e-06	2.3447e-06	1.96673e-06	1.58062e-06	1.00221e-06	5.48182e-07	1.33765e-07	1.92e-08	6.754e-09	4.692e-09	5.683e-09	5.558e-09	6.438e-09	6.132e-09	2.265e-09	1.31e-09	8.92e-10
HC_053_nl	Plume	1268	Count	0.0540185	0.000648074	0.0454395	0.00922695	0.00709048	0.00662128	0.00801868	0.00872624	0.00717353	0.00403172	0.00209934	0.00103028	0.00037888	0.000126556	5.43798e-05	2.78362e-05	1.67702e-05	1.12769e-05	8.03777e-06	6.37166e-06	5.47394e-06	4.39017e-06	3.19219e-06	2.07004e-06	1.22055e-06	5.68736e-07	3.35503e-07	2.42313e-07	1.68146e-07	1.08201e-07	8.149e-08	5.4587e-08	3.1159e-08	2.0584e-08	7.45e-09
HC_053_nl	Plume	1269	Count	0.0511773	0.000377172	0.0382999	0.0132546	0.00792383	0.0057487	0.00599045	0.00609301	0.00581192	0.0037459	0.00180863	0.000800318	0.000267016	6.87994e-05	2.16422e-05	7.4975e-06	3.45992e-06	2.04795e-06	1.47416e-06	1.31237e-06	1.17909e-06	1.04094e-06	7.22986e-07	4.62841e-07	1.9023e-07	8.4381e-08	6.2065e-08	4.9552e-08	4.6186e-08	3.8129e-08	2.4273e-08	1.3613e-08	4.521e-09	2.002e-09	1.43e-09
HC_053_nl	Plume	1270	Count	0.0418252	0.00057617	0.037401	0.0050004	0.0039456	0.00416396	0.00611165	0.00778312	0.00710664	0.00426758	0.00231429	0.00113196	0.000401603	0.000112662	3.57091e-05	1.28475e-05	5.56322e-06	2.78097e-06	1.61539e-06	1.12914e-06	8.45748e-07	6.40648e-07	3.65102e-07	1.66063e-07	6.2749e-08	2.4134e-08	1.7475e-08	2.5032e-08	3.496e-08	3.2966e-08	2.6624e-08	1.2552e-08	2.819e-09	1.456e-09	1.255e-09
HC_053_nl	Plume	1271	Count	0.0445497	0.000307204	0.0352038	0.00965309	0.00612866	0.00476238	0.00548488	0.0060865	0.00609137	0.00388746	0.00176081	0.00069452	0.000215564	5.49437e-05	1.78756e-05	6.34131e-06	3.02324e-06	1.98244e-06	1.54913e-06	1.48032e-06	1.52568e-06	1.42325e-06	9.05978e-07	4.19168e-07	1.19906e-07	2.4355e-08	6.779e-09	3.407e-09	3.157e-09	2.973e-09	2.93e-09	2.914e-09	1.599e-09	1.155e-09	1.016e-09
HC_053_nl	Plume	1272	Count	0.0438429	0.000336291	0.0346665	0.00951265	0.00610497	0.00485496	0.00552321	0.00599898	0.0056076	0.00359984	0.00184844	0.000792199	0.000248147	6.1646e-05	1.67624e-05	4.80123e-06	1.77233e-06	8.69165e-07	5.49889e-07	4.74794e-07	4.42082e-07	3.85452e-07	2.25759e-07	1.11122e-07	4.0452e-08	1.2019e-08	5.969e-09	6.098e-09	8.431e-09	8.06e-09	7.048e-09	6.439e-09	3.274e-09	2.885e-09	3.29e-09
HC_053_nl	Plume	1273	Count	0.0455049	0.000344265	0.0353066	0.0105425	0.00660873	0.00532769	0.0059506	0.00612962	0.00524783	0.0032782	0.0016675	0.000752221	0.000240356	6.25354e-05	2.05969e-05	7.43708e-06	3.60473e-06	2.2272e-06	1.65356e-06	1.52939e-06	1.45927e-06	1.30447e-06	8.52023e-07	4.66583e-07	1.48444e-07	3.4068e-08	1.6475e-08	1.1721e-08	8.374e-09	5.678e-09	5.888e-09	5.866e-09	2.565e-09	1.64e-09	1.335e-09
HC_053_nl	Plume	1274	Count	0.0471692	0.000418781	0.0387909	0.00879703	0.00621804	0.00540807	0.00647558	0.00717821	0.00636981	0.00385793	0.00197919	0.000885301	0.0002923	7.82238e-05	2.49426e-05	9.38476e-06	4.68407e-06	2.83877e-06	1.87466e-06	1.47138e-06	1.23864e-06	9.35464e-07	5.15906e-07	2.14193e-07	8.5799e-08	2.9352e-08	1.3223e-08	8.034e-09	5.744e-09	4.351e-09	3.934e-09	3.626e-09	1.392e-09	7.74e-10	7.54e-10
HC_053_nl	Plume	1275	Count	0.0532947	0.000494976	0.0413523	0.0124373	0.00799628	0.00612517	0.00648681	0.00680388	0.00642212	0.0040884	0.00201921	0.000915464	0.000330048	9.78787e-05	3.37303e-05	1.31626e-05	6.33213e-06	3.72822e-06	2.53747e-06	2.03582e-06	1.70284e-06	1.4084e-06	9.87862e-07	6.52474e-07	3.31374e-07	1.46072e-07	8.7999e-08	5.9716e-08	4.3627e-08	3.4963e-08	3.088e-08	2.2479e-08	8.742e-09	3.464e-09	1.877e-09
HC_053_nl	Plume	1276	Count	0.049464	0.000418673	0.036851	0.0130316	0.00796326	0.00574576	0.00579347	0.00572427	0.00520725	0.00338211	0.00178219	0.000834056	0.000281096	7.96957e-05	2.85268e-05	1.09074e-05	5.42236e-06	3.32862e-06	2.35124e-06	2.01266e-06	1.78695e-06	1.49414e-06	9.43178e-07	5.24578e-07	2.42646e-07	1.26416e-07	8.3138e-08	5.1965e-08	3.0709e-08	1.817e-08	1.2173e-08	9.081e-09	4.2e-09	2.708e-09	2.374e-09
HC_053_nl	Plume	1277	Count	0.0574104	0.000649605	0.0457993	0.0122605	0.00839475	0.00697329	0.00756537	0.0077025	0.00670477	0.00429136	0.00238579	0.00113203	0.000418891	0.000134501	4.69444e-05	1.85849e-05	9.24404e-06	5.73912e-06	4.13355e-06	3.40144e-06	2.94388e-06	2.21466e-06	1.29492e-06	6.64804e-07	3.27212e-07	1.67529e-07	1.08743e-07	8.5885e-08	7.8265e-08	7.7232e-08	8.6133e-08	7.3031e-08	2.8866e-08	1.0135e-08	4.788e-09
HC_053_nl	Plume	1278	Count	0.0418365	0.000283761	0.0326652	0.00945507	0.00594705	0.00465006	0.00523664	0.00557896	0.00540572	0.00335847	0.00153447	0.000670052	0.000207304	4.93432e-05	1.53787e-05	4.89262e-06	1.95e-06	1.04976e-06	7.32048e-07	6.99941e-07	7.47068e-07	7.29679e-07	4.81139e-07	2.38015e-07	1.0133e-07	3.7604e-08	2.127e-08	1.5558e-08	1.1842e-08	8.978e-09	7.686e-09	5.877e-09	2.322e-09	1.317e-09	8.89e-10
HC_053_nl	Plume	1279	Count	0.0487539	0.000294749	0.0363047	0.0127439	0.00759523	0.005439	0.00564233	0.00575034	0.00563552	0.00363855	0.00164642	0.000662537	0.000206101	5.31282e-05	1.7618e-05	6.30188e-06	3.04209e-06	1.91129e-06	1.45202e-06	1.3363e-06	1.21947e-06	1.09665e-06	7.39829e-07	4.23883e-07	1.70232e-07	6.7589e-08	3.5358e-08	2.238e-08	1.9172e-08	1.9033e-08	1.9363e-08	1.5357e-08	4.85e-09	2.458e-09	2.002e-09
HC_053_nl	Plume	1280	Count	0.044412	0.00031079	0.0336909	0.0110318	0.0066277	0.00480073	0.00518737	0.00554195	0.00531253	0.00344143	0.00173084	0.000737615	0.000223286	5.51435e-05	1.6818e-05	5.86246e-06	2.8008e-06	1.74097e-06	1.25492e-06	1.05267e-06	9.36948e-07	8.00051e-07	5.06663e-07	2.71943e-07	1.32649e-07	6.268e-08	3.6512e-08	2.4546e-08	2.0615e-08	1.4594e-08	9.605e-09	7.156e-09	3.457e-09	2.116e-09	1.787e-09
HC_053_nl	Plume	1281	Count	0.0452537	0.00032204	0.0345564	0.0110193	0.00670662	0.00504456	0.00549323	0.00576412	0.00534796	0.00343675	0.00171176	0.000729399	0.000232827	5.9494e-05	1.73829e-05	5.8199e-06	2.51596e-06	1.29934e-06	7.81105e-07	5.88204e-07	4.78637e-07	3.88868e-07	2.26512e-07	1.14282e-07	5.2057e-08	2.2341e-08	1.1845e-08	7.822e-09	6.293e-09	6.106e-09	6.696e-09	6.03e-09	2.326e-09	1.166e-09	8.92e-10
HC_053_nl	Plume	1282	Count	0.0438034	0.000229414	0.033931	0.0101018	0.00659862	0.00550631	0.00602782	0.00596735	0.00477754	0.00282458	0.00140917	0.000590252	0.000171948	3.9389e-05	1.02498e-05	2.87469e-06	1.1349e-06	6.62846e-07	5.45216e-07	6.03471e-07	6.81782e-07	6.49748e-07	3.98367e-07	1.85819e-07	5.6728e-08	9.945e-09	2.904e-09	2.027e-09	2.581e-09	3.054e-09	3.703e-09	4.492e-09	2.412e-09	1.324e-09	1.124e-09
HC_053_nl	Plume	1283	Count	0.0423455	0.000377041	0.0317394	0.0109831	0.00665705	0.00480759	0.00488863	0.00485817	0.00458557	0.00312973	0.00167402	0.000761624	0.000252642	7.0266e-05	2.6324e-05	1.15079e-05	5.93915e-06	3.52233e-06	2.22873e-06	1.60601e-06	1.20158e-06	8.34866e-07	4.55245e-07	2.23787e-07	1.03925e-07	4.6041e-08	2.9428e-08	2.2959e-08	1.8766e-08	1.7385e-08	1.6655e-08	1.6169e-08	9.251e-09	5.014e-09	3.819e-09
HC_053_nl	Plume	1284	Count	0.0424387	0.000312168	0.0347729	0.00797796	0.00569616	0.00532468	0.00624104	0.00649068	0.00515533	0.00308224	0.0017059	0.000764721	0.000230749	5.66652e-05	1.57319e-05	4.50669e-06	1.57353e-06	7.11734e-07	4.27405e-07	3.70506e-07	3.70314e-07	3.96143e-07	3.06623e-07	1.90063e-07	8.3762e-08	2.874e-08	1.3402e-08	8.198e-09	7.147e-09	6.532e-09	8.119e-09	8.396e-09	2.469e-09	1.181e-09	1.184e-09
HC_053_nl	Plume	1285	Count	0.0376182	0.0002898	0.0315049	0.00640302	0.00448318	0.00422259	0.00548313	0.00630538	0.00526466	0.00304787	0.00166242	0.000745913	0.000217859	4.991e-05	1.34971e-05	3.87366e-06	1.41788e-06	7.1049e-07	4.81948e-07	4.42615e-07	4.63284e-07	4.85712e-07	3.57374e-07	1.81016e-07	5.8499e-08	1.254e-08	5.734e-09	5.983e-09	6.993e-09	6.026e-09	7.4e-09	8.994e-09	4.388e-09	2.246e-09	1.489e-09
HC_053_nl	Plume	1286	Count	0.0451654	0.00035701	0.0340127	0.0115097	0.00667688	0.00483092	0.00532066	0.00576662	0.0053602	0.00332002	0.00164203	0.000738331	0.000243821	6.56056e-05	2.28568e-05	8.71376e-06	4.35041e-06	2.72743e-06	2.00394e-06	1.84851e-06	1.7505e-06	1.5331e-06	9.97142e-07	5.6583e-07	1.49496e-07	2.4184e-08	1.0867e-08	9.516e-09	9.52e-09	8.459e-09	1.0418e-08	8.62e-09	2.544e-09	1.368e-09	1.039e-09
HC_053_nl	Plume	1287	Count	0.0473643	0.000328637	0.0348981	0.0127948	0.00770473	0.00558327	0.00568072	0.00558627	0.00488358	0.00296659	0.00147936	0.000684981	0.000227514	5.99122e-05	2.05241e-05	7.67537e-06	3.67371e-06	2.15797e-06	1.49315e-06	1.37344e-06	1.32925e-06	1.22676e-06	8.3609e-07	5.19635e-07	2.13272e-07	6.3872e-08	2.9286e-08	1.9573e-08	1.6412e-08	1.5265e-08	1.7984e-08	1.6228e-08	5.146e-09	2.409e-09	1.7e-09
HC_053_nl	Plume	1288	Count	0.0455456	0.000378694	0.0337081	0.0122161	0.00730678	0.00514766	0.00520168	0.00523638	0.004913	0.00316365	0.00160694	0.000753338	0.000261878	7.14251e-05	2.39337e-05	8.60827e-06	3.88936e-06	2.23817e-06	1.60421e-06	1.43893e-06	1.30903e-06	1.10882e-06	6.85459e-07	3.61979e-07	1.29644e-07	3.5547e-08	1.5541e-08	9.754e-09	6.583e-09	4.289e-09	3.42e-09	3.171e-09	1.745e-09	1.486e-09	1.547e-09
HC_053_nl	Plume	1289	Count	0.0422151	0.000313265	0.0334104	0.00911794	0.00620129	0.00508451	0.00560658	0.00583512	0.0050726	0.00305842	0.00155886	0.000679809	0.000217835	5.84174e-05	1.89535e-05	6.71859e-06	3.04799e-06	1.72275e-06	1.18083e-06	1.06978e-06	1.07262e-06	1.06126e-06	7.77357e-07	4.89354e-07	2.90273e-07	1.78319e-07	1.79706e-07	1.38931e-07	6.7121e-08	2.9551e-08	1.5846e-08	1.0188e-08	4.101e-09	2.671e-09	2.065e-09
HC_053_nl	Plume	1290	Count	0.0458176	0.000292097	0.0349186	0.0111911	0.00701334	0.00522066	0.00552301	0.0056756	0.00539926	0.00345684	0.00165162	0.000686215	0.000208069	5.08697e-05	1.6171e-05	6.16055e-06	3.17868e-06	1.98966e-06	1.36751e-06	1.12079e-06	1.02817e-06	9.34637e-07	6.21565e-07	3.31972e-07	1.44312e-07	4.436e-08	1.8987e-08	1.1539e-08	8.852e-09	6.888e-09	6.211e-09	5.941e-09	3.241e-09	2.217e-09	1.872e-09
HC_053_nl	Plume	1291	Count	0.044289	0.000404715	0.0349587	0.00973501	0.00621265	0.00488233	0.00550834	0.00598074	0.00560964	0.00362034	0.00188154	0.000858398	0.000294015	7.5243e-05	2.14087e-05	6.53961e-06	2.41144e-06	1.15864e-06	7.40638e-07	6.55778e-07	6.89991e-07	7.59612e-07	5.69669e-07	3.24581e-07	1.11901e-07	2.8542e-08	1.1879e-08	8.648e-09	7.469e-09	6.269e-09	8.04e-09	9.357e-09	3.175e-09	1.435e-09	9.25e-10
HC_053_nl	Plume	1292	Count	0.0465598	0.000379856	0.0379029	0.00903677	0.00641063	0.00557801	0.00644996	0.00684601	0.00601895	0.00362578	0.0017926	0.000801098	0.000263378	7.11957e-05	2.33287e-05	8.29657e-06	3.8657e-06	2.26963e-06	1.62504e-06	1.47401e-06	1.43098e-06	1.31414e-06	8.72409e-07	4.57327e-07	1.73489e-07	5.2836e-08	2.8897e-08	2.2568e-08	1.8127e-08	1.7134e-08	1.6357e-08	1.1387e-08	4.306e-09	1.794e-09	1.042e-09
HC_053_nl	Plume	1293	Count	0.0391348	0.000298826	0.0316043	0.00782931	0.00515938	0.00454354	0.0054347	0.00580992	0.00487103	0.00307879	0.00167617	0.000731899	0.000222943	5.43116e-05	1.42046e-05	3.68316e-06	1.17081e-06	5.06819e-07	3.17806e-07	3.0141e-07	3.35676e-07	3.93457e-07	3.16959e-07	1.92502e-07	6.6854e-08	1.8685e-08	8.857e-09	8.391e-09	1.0901e-08	1.0255e-08	9.948e-09	9.44e-09	3.204e-09	1.421e-09	8.16e-10
HC_053_nl	Plume	1294	Count	0.0442359	0.000374973	0.033483	0.0111279	0.00645611	0.00480414	0.00540793	0.00583589	0.00507103	0.00310997	0.00166318	0.000759843	0.000252449	6.88453e-05	2.53284e-05	1.00056e-05	5.18387e-06	3.37221e-06	2.40461e-06	2.10986e-06	1.84954e-06	1.53607e-06	9.79261e-07	5.30277e-07	1.67612e-07	5.0567e-08	3.069e-08	2.5543e-08	2.2683e-08	1.8987e-08	2.0273e-08	2.3024e-08	1.1109e-08	5.021e-09	3.01e-09
HC_053_nl	Plume	1295	Count	0.0494833	0.000363292	0.0357637	0.0140829	0.00796552	0.00555011	0.00563263	0.00560134	0.0050835	0.00321138	0.00161686	0.000739036	0.000246747	6.63999e-05	2.42918e-05	9.35462e-06	4.61689e-06	2.85262e-06	2.04927e-06	1.86762e-06	1.71617e-06	1.55589e-06	1.04646e-06	5.93998e-07	1.49386e-07	2.0599e-08	6.389e-09	4.203e-09	4.12e-09	3.332e-09	3.667e-09	3.853e-09	1.755e-09	1.338e-09	9.24e-10
HC_053_nl	Plume	1296	Count	0.0520206	0.000539076	0.0430295	0.00953008	0.00671357	0.00632011	0.00771191	0.00815241	0.00664645	0.00393295	0.00203763	0.000975442	0.000345608	0.000108881	4.12482e-05	1.75227e-05	9.18449e-06	5.45188e-06	3.39775e-06	2.3444e-06	1.74119e-06	1.30254e-06	8.70534e-07	5.07557e-07	3.19728e-07	2.02545e-07	1.42492e-07	1.08183e-07	8.4815e-08	6.3754e-08	4.6336e-08	2.8587e-08	1.163e-08	5.004e-09	2.491e-09
HC_053_nl	Plume	1297	Count	0.0436986	0.000254626	0.0301145	0.0138387	0.00735107	0.00436041	0.00398858	0.00394842	0.00453716	0.00340223	0.00161951	0.000652508	0.000196486	4.31492e-05	1.08117e-05	2.42587e-06	6.33523e-07	2.30711e-07	1.26301e-07	1.1668e-07	1.32094e-07	1.80452e-07	1.61796e-07	1.18074e-07	3.8955e-08	7.238e-09	1.766e-09	9.56e-10	7.18e-10	4.87e-10	9.15e-10	1.725e-09	5.02e-10	2.05e-10	1.59e-10
HC_053_nl	Plume	1298	Count	0.0443806	0.000201116	0.0343898	0.010192	0.00690171	0.00558434	0.00598161	0.00615639	0.00493587	0.00275808	0.00133976	0.000530925	0.000148821	3.34431e-05	9.38938e-06	3.12234e-06	1.33665e-06	7.79463e-07	6.25107e-07	6.97118e-07	8.4343e-07	9.5259e-07	6.61312e-07	3.18731e-07	8.6646e-08	1.2247e-08	3.229e-09	3.19e-09	4.487e-09	2.919e-09	2.67e-09	4.169e-09	2.611e-09	1.996e-09	1.522e-09
HC_053_nl	Plume	1299	Count	0.0426452	0.000148776	0.0295717	0.0132222	0.00691146	0.00410543	0.00393605	0.00409071	0.00489402	0.00350526	0.00146928	0.000510725	0.00012154	1.98952e-05	4.2918e-06	9.54312e-07	3.10441e-07	1.65894e-07	1.41011e-07	1.90983e-07	3.00771e-07	4.45161e-07	3.32577e-07	1.48873e-07	3.337e-08	4.202e-09	1.106e-09	1.79e-09	3.981e-09	3.983e-09	4.781e-09	4.258e-09	1.066e-09	2.45e-10	9.4e-11
HC_053_nl	Plume	1300	Count	0.0484363	0.00052293	0.0380183	0.0109409	0.00739048	0.00601057	0.00623544	0.00617212	0.00544833	0.00348666	0.00185382	0.000897928	0.000331865	0.000112122	4.30434e-05	1.74604e-05	8.71242e-06	4.55098e-06	2.31014e-06	1.22492e-06	6.93094e-07	4.51937e-07	2.62873e-07	1.28706e-07	5.2145e-08	1.8106e-08	8.968e-09	7.391e-09	6.657e-09	3.783e-09	2.526e-09	2.331e-09	1.265e-09	9.01e-10	8.47e-10
HC_053_nl	Plume	1301	Count	0.0478659	0.000433261	0.0331023	0.0151968	0.00805114	0.00496003	0.00464301	0.00451896	0.0046761	0.00331444	0.00170041	0.000804978	0.000280598	8.31314e-05	3.42944e-05	1.38006e-05	6.91863e-06	4.04738e-06	2.73914e-06	2.32945e-06	1.95875e-06	1.61521e-06	1.05634e-06	5.92775e-07	1.35211e-07	1.4573e-08	4.782e-09	2.807e-09	3.571e-09	4.186e-09	5.233e-09	4.559e-09	1.882e-09	1.331e-09	1.189e-09
HC_053_nl	Plume	1302	Count	0.043174	0.000180063	0.0294506	0.0139034	0.00726934	0.00426656	0.00397783	0.00404256	0.00464087	0.00321039	0.0013563	0.000506726	0.000141288	2.84612e-05	6.87768e-06	1.55554e-06	4.54873e-07	1.96769e-07	1.35631e-07	1.52223e-07	1.885e-07	2.63885e-07	2.40709e-07	1.68121e-07	5.7526e-08	1.2327e-08	3.301e-09	1.341e-09	6.33e-10	3.4e-10	6.61e-10	1.406e-09	5.93e-10	5.81e-10	9.26e-10
HC_053_nl	Plume	1303	Count	0.044777	0.000246097	0.033331	0.0116921	0.00702844	0.00511045	0.0052988	0.00533409	0.00487417	0.00317452	0.00159931	0.000665174	0.000188894	4.03704e-05	1.03469e-05	2.82259e-06	1.01819e-06	5.02537e-07	3.39992e-07	3.32144e-07	3.75303e-07	4.21443e-07	3.12854e-07	1.88436e-07	9.1297e-08	3.0021e-08	1.2453e-08	8.253e-09	6.93e-09	5.269e-09	6.091e-09	7.037e-09	2.898e-09	1.47e-09	1.149e-09
HC_053_nl	Plume	1304	Count	0.0527665	0.000444813	0.0369609	0.0162504	0.00884198	0.00571638	0.0055197	0.00540376	0.0051588	0.00336071	0.00170207	0.000812694	0.000291709	8.61087e-05	3.28158e-05	1.31564e-05	6.69069e-06	4.07859e-06	2.76113e-06	2.25135e-06	1.83742e-06	1.48369e-06	9.61467e-07	5.774e-07	1.59156e-07	4.1473e-08	2.8307e-08	2.4507e-08	2.3685e-08	2.5136e-08	2.9685e-08	2.8511e-08	1.2765e-08	5.126e-09	2.353e-09
HC_053_nl	Plume	1305	Count	0.0470418	0.00022465	0.0340112	0.0132552	0.00791512	0.00569413	0.00548187	0.0050976	0.0044193	0.00297096	0.00156772	0.00063982	0.000176075	3.65138e-05	8.61477e-06	1.93067e-06	5.25562e-07	2.04471e-07	1.25232e-07	1.27698e-07	1.46148e-07	1.64298e-07	1.10733e-07	6.0559e-08	1.9882e-08	3.752e-09	1.162e-09	1.681e-09	4.411e-09	4.425e-09	5.068e-09	6.153e-09	2.548e-09	1.491e-09	1.114e-09
HC_053_nl	Plume	1306	Count	0.0477234	0.000409215	0.0337439	0.0143887	0.00781012	0.00519228	0.00516662	0.00516169	0.00462624	0.00299188	0.00160607	0.000779764	0.000271058	7.84482e-05	2.96883e-05	1.16824e-05	6.00041e-06	3.60814e-06	2.3838e-06	1.89658e-06	1.53626e-06	1.25586e-06	8.12023e-07	4.81477e-07	1.67846e-07	6.9573e-08	4.4725e-08	2.9494e-08	2.0154e-08	1.282e-08	8.592e-09	6.193e-09	2.272e-09	1.221e-09	9.16e-10
HC_053_nl	Plume	1307	Count	0.0395213	0.000157606	0.0299329	0.00974596	0.00583067	0.00439442	0.00492591	0.0053448	0.00456299	0.00278621	0.00141179	0.000518536	0.000127894	2.31071e-05	4.65549e-06	9.89959e-07	3.33366e-07	1.67387e-07	1.18835e-07	1.14462e-07	9.2275e-08	6.5393e-08	3.1692e-08	1.5732e-08	8.56e-09	4.408e-09	2.028e-09	6.18e-10	1.93e-10	1.65e-10	3.89e-10	9.25e-10	7.44e-10	1.034e-09	1.755e-09
HC_053_nl	Plume	1308	Count	0.0433057	0.000288615	0.0329884	0.0106059	0.00651253	0.00473422	0.0050806	0.0054734	0.00532961	0.00331737	0.0015644	0.000687677	0.000216123	4.98261e-05	1.38286e-05	3.85791e-06	1.37137e-06	6.89162e-07	4.81572e-07	4.69032e-07	4.95815e-07	5.45811e-07	4.3449e-07	2.85455e-07	1.25271e-07	4.2567e-08	1.4909e-08	6.255e-09	3.794e-09	2.398e-09	2.894e-09	4.356e-09	2.114e-09	1.455e-09	1.268e-09
HC_053_nl	Plume	1309	Count	0.043326	0.000286577	0.034413	0.00919953	0.00635325	0.0054464	0.00592716	0.00589969	0.00494301	0.00314244	0.00168186	0.000732624	0.000213788	5.08172e-05	1.41517e-05	3.84655e-06	1.32399e-06	6.12172e-07	3.88632e-07	3.6162e-07	3.9445e-07	4.34903e-07	2.78527e-07	1.14966e-07	2.7992e-08	4.748e-09	1.656e-09	2.871e-09	7.149e-09	6.291e-09	5.773e-09	5.348e-09	1.593e-09	4.08e-10	1.41e-10
HC_053_nl	Plume	1310	Count	0.0436442	0.000322952	0.0332751	0.0106921	0.00648784	0.00476672	0.00507249	0.00530525	0.00521195	0.0035491	0.00179889	0.000759913	0.000235585	5.81912e-05	1.69838e-05	5.23555e-06	1.99301e-06	1.05026e-06	7.78295e-07	7.56997e-07	7.39381e-07	6.49043e-07	4.16543e-07	2.14405e-07	9.7418e-08	4.9152e-08	4.1652e-08	5.0448e-08	5.1493e-08	3.5303e-08	1.8674e-08	8.718e-09	2.806e-09	1.465e-09	1.313e-09
HC_053_nl	Plume	1311	Count	0.043128	0.000266089	0.0305389	0.0128552	0.00706973	0.004607	0.00450688	0.00456442	0.00447643	0.00295627	0.00146699	0.000625111	0.000193707	4.82821e-05	1.479e-05	4.49954e-06	1.65762e-06	7.85403e-07	4.93169e-07	4.22602e-07	4.12919e-07	4.39277e-07	3.17227e-07	1.64903e-07	4.8765e-08	1.1078e-08	4.882e-09	5.661e-09	8.865e-09	1.1161e-08	1.2388e-08	9.158e-09	2.865e-09	1.006e-09	5.94e-10
HC_053_nl	Plume	1312	Count	0.0318811	0.000449331	0.0275631	0.00476733	0.00301433	0.00268842	0.00404992	0.00566243	0.00565692	0.00346628	0.00177687	0.000798621	0.00028408	9.11695e-05	3.48555e-05	1.58859e-05	8.85566e-06	5.42351e-06	3.44828e-06	2.38137e-06	1.63052e-06	9.45378e-07	4.10068e-07	1.46676e-07	4.5642e-08	1.1831e-08	5.789e-09	5.292e-09	5.875e-09	7.203e-09	6.956e-09	5.837e-09	2.477e-09	1.112e-09	8.19e-10
HC_053_nl	Plume	1313	Count	0.0416438	0.000366029	0.0315748	0.0104351	0.00576375	0.00424328	0.00489792	0.00543761	0.00512666	0.00330007	0.001694	0.00074544	0.000249322	7.18814e-05	2.35224e-05	8.83906e-06	4.36481e-06	2.48503e-06	1.57811e-06	1.25224e-06	1.02988e-06	8.59761e-07	5.34454e-07	2.59255e-07	6.1809e-08	1.1854e-08	5.107e-09	4.042e-09	4.21e-09	3.536e-09	3.846e-09	3.256e-09	1.194e-09	7.76e-10	6.41e-10
HC_053_nl	Plume	1314	Count	0.0511907	0.000374018	0.0356327	0.0159319	0.00878524	0.0056607	0.00534711	0.0051561	0.00493901	0.00318646	0.00149969	0.000684395	0.000250274	7.35975e-05	2.60031e-05	9.79164e-06	4.62034e-06	2.61468e-06	1.78924e-06	1.5145e-06	1.29702e-06	1.11958e-06	7.50315e-07	4.41231e-07	1.22994e-07	1.5141e-08	4.612e-09	5.685e-09	8.744e-09	1.0296e-08	1.359e-08	1.1291e-08	5.317e-09	3.814e-09	2.793e-09
HC_053_nl	Plume	1315	Count	0.0466834	0.000471026	0.0325221	0.0146323	0.00760371	0.00463879	0.00446845	0.00455809	0.00471895	0.00340292	0.0018168	0.000843433	0.000305121	9.30865e-05	3.57523e-05	1.50957e-05	7.72648e-06	4.49599e-06	2.90449e-06	2.12635e-06	1.64235e-06	1.29576e-06	8.18553e-07	4.64667e-07	1.89379e-07	9.4545e-08	6.626e-08	4.4714e-08	3.1829e-08	2.3739e-08	1.9532e-08	1.4562e-08	6.219e-09	3.096e-09	1.873e-09
HC_053_nl	Plume	1316	Count	0.0373841	0.000241971	0.0270779	0.0105481	0.00542836	0.00336147	0.00369483	0.00432211	0.00474847	0.00319739	0.00147046	0.000612894	0.000184315	3.98443e-05	1.13572e-05	3.56382e-06	1.2495e-06	5.3653e-07	2.96321e-07	2.24296e-07	1.6998e-07	1.25374e-07	7.0001e-08	3.9728e-08	2.7102e-08	2.1336e-08	2.5338e-08	3.0273e-08	3.0218e-08	2.1839e-08	1.2374e-08	6.566e-09	2.087e-09	7e-10	4.9e-10
HC_053_nl	Plume	1317	Count	0.0512078	0.000412994	0.0377089	0.0139118	0.00834577	0.00608259	0.00616547	0.00602127	0.00517253	0.00315651	0.00159539	0.000756436	0.000269877	7.97935e-05	3.03517e-05	1.24296e-05	6.2062e-06	3.80704e-06	2.72432e-06	2.34568e-06	2.00588e-06	1.62835e-06	1.03055e-06	5.61117e-07	1.53002e-07	2.4395e-08	9.664e-09	7.41e-09	7.759e-09	7.874e-09	8.499e-09	7.551e-09	3.854e-09	2.243e-09	1.439e-09
HC_053_nl	Plume	1318	Count	0.0359609	0.00040477	0.0287866	0.00757902	0.00459709	0.0036742	0.00440135	0.00499503	0.00470361	0.00320227	0.00189717	0.000911146	0.000293687	7.66022e-05	2.17686e-05	6.88109e-06	2.6809e-06	1.19264e-06	6.02023e-07	4.09638e-07	3.10528e-07	2.58426e-07	1.84657e-07	1.05283e-07	4.0538e-08	1.3215e-08	5.826e-09	3.249e-09	2.962e-09	3.455e-09	5.719e-09	7.459e-09	2.74e-09	8.71e-10	4.34e-10
HC_053_nl	Plume	1320	Count	0.0673196	0.000972268	0.0524879	0.0158039	0.00805987	0.00538028	0.00694879	0.0103003	0.010711	0.00599861	0.00280345	0.00131345	0.000548596	0.000217959	9.27083e-05	4.38786e-05	2.47885e-05	1.50749e-05	9.25188e-06	6.42248e-06	4.77177e-06	3.3436e-06	2.15605e-06	1.19042e-06	6.46352e-07	4.09522e-07	3.1164e-07	2.63819e-07	2.03591e-07	1.31938e-07	8.1453e-08	4.4605e-08	2.2014e-08	8.334e-09	3.278e-09
HC_053_nl	Plume	1321	Count	0.0437465	0.000649849	0.0361455	0.00825089	0.00548505	0.00464893	0.00568832	0.006458	0.00597787	0.00387947	0.00221783	0.00114017	0.000422707	0.00013748	4.9163e-05	1.87748e-05	9.01837e-06	4.86391e-06	2.80101e-06	1.89252e-06	1.33825e-06	8.99527e-07	5.06675e-07	2.38961e-07	8.0995e-08	2.5402e-08	1.2263e-08	8.956e-09	8.342e-09	8.903e-09	8.48e-09	6.546e-09	2.789e-09	1.363e-09	1.064e-09
HC_053_nl	Plume	1322	Count	0.0440771	0.000411003	0.0331693	0.0113188	0.00672515	0.00488234	0.00516432	0.00535378	0.0049455	0.0031913	0.00168913	0.000806783	0.000280924	7.86434e-05	2.72499e-05	1.03545e-05	4.88045e-06	2.72136e-06	1.67568e-06	1.30265e-06	1.07345e-06	8.87652e-07	6.07667e-07	3.58382e-07	1.36119e-07	6.2436e-08	4.4256e-08	2.7556e-08	1.5942e-08	1.0794e-08	9.953e-09	9.081e-09	4.191e-09	2.045e-09	1.405e-09
HC_053_nl	Plume	1323	Count	0.0436589	0.000334374	0.0310462	0.0129471	0.00731862	0.00474903	0.00439801	0.00419917	0.00433607	0.00321105	0.00173117	0.000768694	0.000246937	6.05925e-05	1.71306e-05	4.8266e-06	1.68963e-06	7.60735e-07	4.75059e-07	4.41078e-07	4.49137e-07	4.71087e-07	3.24589e-07	1.7484e-07	4.7815e-08	8.233e-09	2.674e-09	3.318e-09	5.716e-09	6.158e-09	9.268e-09	1.1053e-08	4.183e-09	1.96e-09	1.276e-09
HC_053_nl	Plume	1324	Count	0.0377997	0.00040907	0.030745	0.00746379	0.00496319	0.00417389	0.00498443	0.00560176	0.00503434	0.003123	0.00168419	0.000771078	0.000270185	8.5932e-05	3.15362e-05	1.09599e-05	4.31818e-06	2.05291e-06	1.12734e-06	8.31999e-07	7.25665e-07	6.29694e-07	4.17224e-07	2.2148e-07	7.936e-08	2.033e-08	7.947e-09	4.861e-09	4.207e-09	3.517e-09	3.244e-09	3.478e-09	1.943e-09	1.416e-09	1.337e-09
HC_053_nl	Plume	1325	Count	0.0429147	0.000399766	0.0289185	0.0143959	0.0071172	0.00428621	0.00401846	0.0038884	0.00387913	0.00285247	0.00164793	0.000828969	0.000279557	7.31269e-05	2.52003e-05	8.82462e-06	4.10838e-06	2.45959e-06	1.69483e-06	1.44755e-06	1.17589e-06	9.38325e-07	6.2806e-07	3.97346e-07	1.15722e-07	1.5142e-08	5.56e-09	7.403e-09	1.2438e-08	1.4696e-08	1.5993e-08	1.1535e-08	4.396e-09	2.496e-09	1.312e-09
HC_053_nl	Plume	1326	Count	0.0487022	0.000380858	0.0323467	0.0167364	0.00892165	0.00539123	0.00454333	0.0040448	0.00393999	0.0028073	0.00154694	0.00077059	0.000251968	6.94361e-05	2.73232e-05	1.08221e-05	5.96072e-06	3.87241e-06	2.78026e-06	2.51939e-06	2.21739e-06	1.87421e-06	1.2483e-06	6.68116e-07	1.37405e-07	7.037e-09	1.177e-09	1.73e-09	3.043e-09	4.129e-09	5.427e-09	4.712e-09	1.994e-09	1.081e-09	6.16e-10
HC_053_nl	Plume	1327	Count	0.0524489	0.000395924	0.0373396	0.0155052	0.00883071	0.00594696	0.00570675	0.00549114	0.00509832	0.00334829	0.00172309	0.000798448	0.0002659	7.32352e-05	2.80278e-05	1.13848e-05	5.81387e-06	3.44052e-06	2.22259e-06	1.80316e-06	1.47173e-06	1.17558e-06	7.27627e-07	4.02254e-07	1.41685e-07	5.7666e-08	3.6875e-08	2.6747e-08	2.0369e-08	1.351e-08	8.505e-09	6.339e-09	3.367e-09	2.196e-09	1.813e-09
HC_053_nl	Plume	1328	Count	0.0417105	0.000330604	0.03142	0.0106211	0.00618727	0.00437019	0.0046516	0.0050022	0.00497935	0.00337382	0.00175646	0.000768494	0.000240841	6.0352e-05	1.79161e-05	5.5705e-06	2.17788e-06	1.03722e-06	6.05847e-07	4.63308e-07	3.88158e-07	3.85571e-07	3.13642e-07	2.35121e-07	1.40307e-07	6.7694e-08	3.4771e-08	2.0042e-08	1.3307e-08	1.0558e-08	1.1212e-08	1.1053e-08	4.578e-09	2.404e-09	1.893e-09
HC_053_nl	Plume	1329	Count	0.0424209	0.000352686	0.032693	0.0100806	0.00612275	0.00469114	0.00508444	0.00529086	0.00526084	0.00350367	0.00166664	0.00071997	0.000238656	6.50368e-05	2.28339e-05	9.23462e-06	4.67192e-06	2.92771e-06	2.0609e-06	1.69709e-06	1.57753e-06	1.48056e-06	1.06282e-06	6.42255e-07	3.48021e-07	1.93193e-07	1.1084e-07	5.7257e-08	3.2403e-08	2.3187e-08	1.6645e-08	1.1621e-08	6.635e-09	3.02e-09	1.521e-09
HC_053_nl	Plume	1330	Count	0.0449486	0.000284421	0.0325152	0.0127178	0.00748351	0.00533961	0.00519965	0.00493572	0.00443483	0.00282279	0.00138589	0.00062876	0.000210119	5.1838e-05	1.46195e-05	4.05624e-06	1.43716e-06	6.7362e-07	3.97546e-07	3.28772e-07	2.81639e-07	2.45948e-07	1.44533e-07	7.254e-08	3.8124e-08	2.23e-08	2.0699e-08	2.6528e-08	3.1229e-08	2.6116e-08	1.9725e-08	1.3078e-08	4.538e-09	2.368e-09	1.746e-09
HC_053_nl	Plume	1331	Count	0.0404852	0.000327538	0.0322673	0.00854539	0.00560242	0.00459391	0.00520541	0.00559793	0.00516871	0.00333848	0.00171052	0.000722409	0.000229292	6.2516e-05	2.04119e-05	7.34108e-06	3.19967e-06	1.61242e-06	8.8787e-07	5.84759e-07	4.30021e-07	3.6464e-07	2.78792e-07	1.97232e-07	1.39585e-07	8.8968e-08	5.478e-08	3.461e-08	2.9724e-08	2.8e-08	2.3122e-08	1.3857e-08	5.116e-09	2.313e-09	1.344e-09
HC_053_nl	Plume	1332	Count	0.0548389	0.00043308	0.0427498	0.0125222	0.00894574	0.00713578	0.00701005	0.00666006	0.00581854	0.00373889	0.00204875	0.000958899	0.000315061	8.05671e-05	2.31148e-05	7.11929e-06	2.79695e-06	1.27543e-06	7.65464e-07	6.63859e-07	6.074e-07	5.23426e-07	2.98483e-07	1.31229e-07	5.4189e-08	1.7582e-08	9.889e-09	1.4218e-08	2.0873e-08	1.7008e-08	1.0762e-08	5.864e-09	2.417e-09	1.314e-09	1.059e-09
HC_053_nl	Plume	1333	Count	0.0462257	0.000485305	0.0346747	0.0120363	0.00719149	0.00506296	0.00517549	0.0053732	0.00513387	0.00346432	0.00189554	0.000892504	0.000312493	9.63642e-05	3.61598e-05	1.55808e-05	8.34309e-06	5.23323e-06	3.613e-06	2.60063e-06	1.92387e-06	1.39181e-06	8.37112e-07	4.46871e-07	1.85982e-07	6.4438e-08	2.5957e-08	1.3579e-08	8.1e-09	5.473e-09	5.047e-09	4.741e-09	1.831e-09	9.8e-10	9.27e-10
HC_053_nl	Plume	1334	Count	0.0439535	0.000366696	0.0337878	0.0105324	0.00671317	0.00510295	0.00537987	0.00545955	0.00493579	0.00322765	0.00177792	0.000824217	0.000267578	6.81382e-05	1.93249e-05	5.75451e-06	2.21027e-06	1.08614e-06	6.43319e-07	4.85414e-07	3.96097e-07	3.65307e-07	2.88254e-07	1.94276e-07	8.5853e-08	3.8358e-08	2.6653e-08	2.1514e-08	1.6788e-08	1.344e-08	1.1553e-08	8.745e-09	3.941e-09	2.171e-09	1.741e-09
HC_053_nl	Plume	1335	Count	0.0423728	0.000265269	0.0313547	0.0112834	0.00670057	0.00474174	0.00487529	0.00494994	0.00472229	0.00301048	0.00145723	0.000631842	0.000196268	4.67212e-05	1.33058e-05	3.72792e-06	1.33397e-06	6.64037e-07	4.80852e-07	5.23339e-07	6.12753e-07	6.53697e-07	4.73048e-07	2.60847e-07	1.03638e-07	2.9304e-08	1.4672e-08	2.0991e-08	2.8285e-08	1.7457e-08	1.3179e-08	1.1144e-08	3.264e-09	9.99e-10	6.3e-10
HC_053_nl	Plume	1336	Count	0.0471794	0.000426872	0.0342889	0.0133174	0.00741331	0.0050924	0.00517387	0.00524846	0.00493485	0.00333923	0.00180913	0.00085083	0.000288429	8.11729e-05	2.92901e-05	1.14436e-05	5.67408e-06	3.28479e-06	2.11618e-06	1.65908e-06	1.30834e-06	1.06763e-06	7.19619e-07	4.26542e-07	1.3616e-07	3.5383e-08	1.9572e-08	1.5334e-08	1.607e-08	1.7603e-08	1.8237e-08	1.367e-08	4.931e-09	2.385e-09	1.338e-09
HC_053_nl	Plume	1337	Count	0.0417979	0.000265442	0.0322477	0.00981554	0.00624763	0.00490477	0.00537152	0.00553104	0.00484236	0.00297618	0.0014741	0.000634709	0.000191768	4.77391e-05	1.51521e-05	5.14986e-06	2.1646e-06	1.07463e-06	6.24428e-07	4.7266e-07	3.98799e-07	3.52661e-07	2.35868e-07	1.40562e-07	6.2447e-08	1.6135e-08	8.186e-09	1.2887e-08	2.1015e-08	1.8198e-08	1.4207e-08	9.668e-09	3.32e-09	1.453e-09	9.85e-10
HC_053_nl	Plume	1338	Count	0.0450477	0.000273526	0.0344447	0.0108765	0.00693042	0.00532843	0.0056758	0.00578581	0.00508162	0.0031081	0.0015703	0.000690713	0.000206046	4.73069e-05	1.33019e-05	3.83553e-06	1.35052e-06	5.69136e-07	2.8771e-07	1.97444e-07	1.57485e-07	1.56467e-07	1.18786e-07	7.524e-08	4.1188e-08	1.8933e-08	1.3151e-08	1.2862e-08	1.0751e-08	6.729e-09	7.013e-09	7.532e-09	3.165e-09	1.373e-09	6.72e-10
HC_053_nl	Plume	1339	Count	0.0480926	0.000264782	0.0339109	0.0144464	0.00832682	0.00558506	0.00529029	0.00501077	0.00455567	0.00287563	0.00139189	0.000610013	0.000189218	4.62152e-05	1.52976e-05	5.41675e-06	2.56116e-06	1.52294e-06	1.0258e-06	8.84512e-07	8.06828e-07	7.76537e-07	5.60576e-07	3.26342e-07	9.2142e-08	1.4691e-08	5.394e-09	6.665e-09	1.1076e-08	1.01e-08	9.911e-09	1.0455e-08	5.282e-09	2.635e-09	1.354e-09
HC_053_nl	Plume	1340	Count	0.0507926	0.000896408	0.043516	0.00817295	0.0063519	0.00614019	0.00744695	0.00808602	0.00679228	0.00418232	0.00241183	0.00120812	0.000491535	0.000196054	8.47187e-05	4.29282e-05	2.67554e-05	1.86347e-05	1.26905e-05	8.29574e-06	5.70963e-06	3.82713e-06	2.37529e-06	1.30638e-06	7.06789e-07	3.73326e-07	2.04095e-07	1.17005e-07	6.9695e-08	4.2025e-08	2.8031e-08	1.7715e-08	8.584e-09	5.695e-09	3.547e-09
HC_053_nl	Plume	1341	Count	0.0686872	0.000456716	0.0349182	0.0342258	0.013722	0.00576566	0.00391759	0.00316069	0.00341853	0.00255153	0.00125962	0.000665846	0.000269131	8.68801e-05	4.24599e-05	1.94907e-05	1.08543e-05	7.17862e-06	5.25743e-06	4.71003e-06	3.91262e-06	3.19051e-06	2.08208e-06	1.23277e-06	2.59163e-07	1.4186e-08	2.222e-09	3.402e-09	7.135e-09	9.484e-09	1.4502e-08	1.3508e-08	5.885e-09	3.999e-09	1.89e-09
HC_053_nl	Plume	1342	Count	0.050357	0.000453684	0.0378405	0.0129702	0.00835693	0.00635841	0.00613932	0.00567806	0.0048235	0.00324749	0.00189579	0.000887328	0.000304134	9.12718e-05	3.10065e-05	1.18923e-05	5.45331e-06	3.02406e-06	1.9228e-06	1.41042e-06	1.12708e-06	9.38781e-07	6.59747e-07	4.06558e-07	2.05338e-07	9.0332e-08	4.6378e-08	2.9484e-08	2.1396e-08	1.5549e-08	1.2456e-08	9.812e-09	3.879e-09	1.742e-09	1.088e-09
HC_053_nl	Plume	1343	Count	0.0434636	0.000429701	0.032367	0.0115263	0.00641113	0.00433705	0.00467374	0.00519915	0.00530273	0.00347103	0.00173706	0.000805462	0.000286367	8.34241e-05	3.0033e-05	1.21122e-05	6.20084e-06	3.77949e-06	2.43097e-06	1.80995e-06	1.34805e-06	9.83803e-07	6.08781e-07	3.4106e-07	1.24025e-07	4.8499e-08	2.6323e-08	1.4909e-08	1.2707e-08	1.1006e-08	1.0891e-08	9.062e-09	2.714e-09	1.093e-09	6.99e-10
HC_053_nl	Plume	1344	Count	0.0444232	0.000418963	0.0325284	0.0123138	0.00709031	0.00474023	0.00473972	0.00482058	0.00494724	0.00335923	0.00165878	0.000753396	0.000267378	8.30132e-05	3.2361e-05	1.36053e-05	7.52357e-06	4.87613e-06	3.26992e-06	2.49857e-06	1.89087e-06	1.24185e-06	6.40429e-07	2.99923e-07	1.53996e-07	7.9353e-08	4.054e-08	2.2257e-08	1.463e-08	1.2087e-08	1.4706e-08	1.547e-08	7.384e-09	2.411e-09	1.001e-09
HC_053_nl	Plume	1345	Count	0.044241	0.000143232	0.0309744	0.0134099	0.0073818	0.0046198	0.00443431	0.00444037	0.00479437	0.00327452	0.0014044	0.000481583	0.000114892	2.10359e-05	5.13208e-06	1.23313e-06	4.00862e-07	1.70885e-07	1.00247e-07	8.4603e-08	6.277e-08	4.4254e-08	1.987e-08	8.133e-09	3.565e-09	1.992e-09	1.804e-09	2.239e-09	3.541e-09	5.568e-09	8.306e-09	1.1101e-08	5.636e-09	2.322e-09	1.228e-09
HC_053_nl	Plume	1346	Count	0.048517	0.000353656	0.0338103	0.0150604	0.00852228	0.00566233	0.00515481	0.00469638	0.00431516	0.00292065	0.00150131	0.000683732	0.000236737	6.65159e-05	2.41914e-05	9.74375e-06	4.96145e-06	3.01827e-06	2.09465e-06	1.8133e-06	1.54614e-06	1.29904e-06	8.84668e-07	5.19102e-07	1.46187e-07	4.6608e-08	3.8093e-08	3.6303e-08	2.8608e-08	1.6978e-08	8.13e-09	4.328e-09	2.353e-09	1.865e-09	1.547e-09
HC_053_nl	Plume	1347	Count	0.0425967	0.000299749	0.0309325	0.0119639	0.0067069	0.00463286	0.0047032	0.00471431	0.00452515	0.00307059	0.00158363	0.000696119	0.000214843	5.34252e-05	1.73338e-05	5.93485e-06	2.67492e-06	1.50403e-06	9.93933e-07	8.53138e-07	7.18504e-07	6.27442e-07	4.40621e-07	2.75231e-07	7.0309e-08	8.381e-09	2.937e-09	3.398e-09	6.287e-09	7.417e-09	9.318e-09	8.916e-09	3.696e-09	1.995e-09	1.267e-09
HC_053_nl	Plume	1348	Count	0.0398483	0.000288352	0.0325562	0.00758041	0.00497417	0.00434651	0.00534451	0.00601412	0.00554748	0.00356834	0.00176696	0.000705798	0.000211937	5.28039e-05	1.51553e-05	4.64179e-06	1.75966e-06	8.4068e-07	4.72461e-07	3.28354e-07	2.12531e-07	1.14421e-07	4.3966e-08	1.6124e-08	9.198e-09	6.118e-09	3.389e-09	1.328e-09	6.38e-10	6.04e-10	8.4e-10	1.157e-09	7.02e-10	7.78e-10	9.94e-10
HC_053_nl	Plume	1349	Count	0.0446143	0.000173547	0.0334843	0.0113036	0.00720222	0.00557321	0.00579997	0.0056678	0.00462062	0.00267458	0.00128176	0.000490548	0.000129718	2.9919e-05	8.40162e-06	2.45353e-06	9.38862e-07	4.66108e-07	3.0927e-07	2.96104e-07	2.93369e-07	2.92806e-07	2.19625e-07	1.29999e-07	5.0023e-08	1.2253e-08	5.317e-09	5.889e-09	7.942e-09	7.601e-09	8.134e-09	7.899e-09	2.631e-09	1.006e-09	6.64e-10
HC_053_nl	Plume	1350	Count	0.0460783	0.000309372	0.0347124	0.0116752	0.00711106	0.00506949	0.00523762	0.00539474	0.00538037	0.0036592	0.00181038	0.000740277	0.000224332	5.64679e-05	1.72246e-05	5.5357e-06	2.24059e-06	1.1077e-06	6.69928e-07	4.99501e-07	3.87747e-07	3.22902e-07	2.09493e-07	1.23368e-07	5.4178e-08	2.5321e-08	2.0504e-08	2.083e-08	2.0576e-08	1.9356e-08	2.2767e-08	2.7746e-08	2.4785e-08	1.0755e-08	3.098e-09

## Sheet: Readme
LISST Particle Count, Plume Cast HC_053, Discharge Depth Range 1151-1350m, Tables S4
Dowd M.H., Assad V.E., Cazares-Nuesser A.E., Drazen J.C., Goetze E., White A.E., and Popp B.N. (2025) Deep-sea mining discharge can disrupt midwater food webs. Nature Communications
Description	Units
Cast ID	text, #
Background or Plume Cast Type	text
Depth	#
Particle Count Parameter	#
Small 1.25-6 µm Size Fraction Count	text
Large 6 - 250 µm Size Fraction Count	text
Total Particle Count	#
1.35-1.6 µm Size Fraction Count	#
1.6-1.89 µm Size Fraction Count	#
1.89-2.23 µm Size Fraction Count	#
2.23-2.63 µm Size Fraction Count	#
2.63-3.11 µm Size Fraction Count	#
3.11-3.67 µm Size Fraction Count	#
3.67-4.33 µm Size Fraction Count	#
4.33-5.11 µm Size Fraction Count	#
5.11-6.03 µm Size Fraction Count	#
6.03-7.11 µm Size Fraction Count	#
7.11-8.39 µm Size Fraction Count	#
8.39-9.9 µm Size Fraction Count	#
9.9-11.69 µm Size Fraction Count	#
11.69-13.79 µm Size Fraction Count	#
13.79-16.27 µm Size Fraction Count	#
16.27-19.2 µm Size Fraction Count	#
19.2-22.66 µm Size Fraction Count	#
22.66-26.74 µm Size Fraction Count	#
26.74-31.56 µm Size Fraction Count	#
31.56-37.24 µm Size Fraction Count	#
37.24-43.95 µm Size Fraction Count	#
43.95-51.86 µm Size Fraction Count	#
51.86-61.20 µm Size Fraction Count	#
61.20-72.21 µm Size Fraction Count	#
72.21-85.22 µm Size Fraction Count	#
85.22-100.57 µm Size Fraction Count	#
100.57-118.68 µm Size Fraction Count	#
118.68-140.04 µm Size Fraction Count	#
140.04-165.26 µm Size Fraction Count	#
165.26-195.02 µm Size Fraction Count	#
195.02-230.14 µm Size Fraction Count	#
>230.14 µm Size Fraction Count	#
