# Supplementary material for: Deep-sea mining discharge can disrupt midwater food webs
Source: Nat Commun. 2025 Nov 6;16:9575. doi: 10.1038/s41467-025-65411-w (PMC12592452; doi:10.1038/s41467-025-65411-w)
Supplement: Supplementary file 7 — Source Data [file 41467_2025_65411_MOESM7_ESM.zip › Source_Data/Source Data 6/MC_009_nl.xlsx]

## Sheet: Data
Cast	Type	Depth	Parameter	Small	Large	LISST_TotPartConc	M1_35	M1_60	M1_89	M2_23	M2_63	M3_11	M3_67	M4_33	M5_11	M6_03	M7_11	M8_39	M9_90	M11_69	M13_79	M16_27	M19_20	M22_66	M26_74	M31_56	M37_24	M43_95	M51_86	M61_20	M72_21	M85_22	M100_57	M118_68	M140_04	M165_26	M195_02	M230_14
MC_009_nl	Background	1150	Count	0.00846049	1.38471e-05	0.00278836	0.00568598	0.00177055	0.00034741	0.000169934	0.000290895	0.000155389	3.06342e-05	6.16676e-06	3.52691e-06	4.59488e-06	3.00135e-06	5.39612e-07	2.53774e-07	4.08574e-07	8.79222e-07	1.34908e-06	6.98669e-07	4.18873e-07	2.66472e-07	2.19202e-07	2.68235e-07	3.9655e-07	3.87036e-07	1.31411e-07	2.8048e-08	3.962e-09	3.69e-10	1.48e-10	2.3e-10	3.62e-10	8.01e-10	2.53e-10
MC_009_nl	Background	1151	Count	0.0289552	0.000407051	0.0137498	0.0156124	0.00567264	0.00219121	0.00155961	0.00135854	0.001141	0.000727011	0.000380657	0.000312115	0.000210819	9.04434e-05	4.24714e-05	1.81894e-05	1.19581e-05	9.46934e-06	7.81046e-06	6.09108e-06	4.02563e-06	2.41615e-06	1.52199e-06	1.12565e-06	4.12914e-07	1.73757e-07	7.8001e-08	2.7862e-08	1.1019e-08	2.647e-09	1.07e-09	6.43e-10	7.72e-10	1.212e-09	1.09e-10
MC_009_nl	Background	1154	Count	0.0068728	1.07773e-05	0.00199039	0.00489317	0.00137998	0.00033672	0.000150197	9.06287e-05	1.9032e-05	2.27419e-06	4.18924e-07	3.73479e-07	1.30667e-06	1.67336e-06	3.90562e-07	2.61792e-07	5.66473e-07	1.02689e-06	1.21649e-06	6.23047e-07	5.67056e-07	7.27693e-07	6.68708e-07	6.85861e-07	4.61027e-07	3.46702e-07	1.48841e-07	6.5409e-08	2.8225e-08	4.935e-09	1.319e-09	1.094e-09	1.8e-09	2.864e-09	4.43e-10
MC_009_nl	Background	1155	Count	0.024943	0.000497327	0.0113164	0.0141239	0.00498808	0.00175451	0.0010047	0.000753086	0.000802245	0.00068685	0.000446213	0.000383362	0.000270848	0.000117449	4.78195e-05	1.89401e-05	1.18905e-05	9.46255e-06	7.78023e-06	5.5286e-06	3.24101e-06	1.82519e-06	1.07512e-06	8.19529e-07	3.22996e-07	2.21381e-07	6.167e-08	2.2339e-08	1.0156e-08	2.34e-09	1.831e-09	1.47e-09	1.028e-09	1.21e-09	5.94e-10
MC_009_nl	Background	1156	Count	0.0103568	0.00016342	0.00454391	0.00597627	0.00213883	0.000812396	0.000447803	0.000340975	0.000238817	0.000186358	0.000128629	8.66834e-05	6.83363e-05	3.80532e-05	1.54338e-05	8.56357e-06	7.41986e-06	7.96648e-06	7.60053e-06	4.17368e-06	2.43408e-06	1.35851e-06	8.10017e-07	5.80859e-07	3.28718e-07	2.27217e-07	8.5813e-08	2.8591e-08	1.1809e-08	2.418e-09	9.33e-10	7.17e-10	1.003e-09	1.579e-09	3.65e-10
MC_009_nl	Background	1157	Count	0.011571	0.000487073	0.00836593	0.00369214	0.00179762	0.00120884	0.00124759	0.00132805	0.000916028	0.000572718	0.000471898	0.000336147	0.000202289	0.000120575	6.00535e-05	3.57452e-05	2.37429e-05	1.60189e-05	1.15537e-05	6.47234e-06	4.05382e-06	2.47841e-06	1.50544e-06	9.61458e-07	6.51184e-07	4.73078e-07	2.14622e-07	1.13233e-07	7.1183e-08	3.9633e-08	2.5032e-08	1.6082e-08	1.0988e-08	6.125e-09	1.968e-09
MC_009_nl	Background	1158	Count	0.00814842	8.2274e-05	0.00367089	0.0045598	0.00188935	0.000781837	0.000364586	0.000240524	0.000140255	8.94846e-05	5.61633e-05	2.64203e-05	2.74401e-05	2.24183e-05	5.94685e-06	3.63897e-06	4.22533e-06	5.41685e-06	5.88543e-06	3.07858e-06	1.68451e-06	8.82693e-07	4.96441e-07	3.83059e-07	2.93048e-07	2.83481e-07	1.26071e-07	4.6544e-08	1.8834e-08	3.092e-09	1.085e-09	8.92e-10	1.203e-09	1.977e-09	5.78e-10
MC_009_nl	Background	1159	Count	0.00817061	8.28701e-05	0.00367527	0.0045782	0.00187758	0.000782648	0.000392288	0.000244612	0.000131574	8.28378e-05	5.28795e-05	2.79846e-05	2.7713e-05	2.33649e-05	7.30471e-06	4.46901e-06	4.26566e-06	4.74863e-06	5.01658e-06	2.53833e-06	1.31522e-06	6.78702e-07	3.76778e-07	3.15661e-07	2.5603e-07	2.86406e-07	1.33879e-07	4.9128e-08	2.2977e-08	4.926e-09	1.924e-09	1.748e-09	2.156e-09	2.987e-09	8.37e-10
MC_009_nl	Background	1160	Count	0.0126568	0.000138845	0.00679286	0.00600276	0.00260424	0.00145765	0.000961717	0.000685897	0.000401313	0.000246028	0.000185093	0.000112119	6.42291e-05	3.40736e-05	1.15681e-05	6.13886e-06	5.1612e-06	5.13492e-06	5.17679e-06	2.88919e-06	1.69676e-06	9.25484e-07	5.36227e-07	3.96013e-07	3.04044e-07	3.04231e-07	1.41124e-07	6.4046e-08	3.7811e-08	1.951e-08	1.4674e-08	1.0501e-08	8.248e-09	8.547e-09	6.197e-09
MC_009_nl	Background	1161	Count	0.00798162	0.000116334	0.00393385	0.00416409	0.00175312	0.000882132	0.000487334	0.000298029	0.000160725	0.000109237	8.02366e-05	4.67121e-05	4.15129e-05	3.17325e-05	1.10843e-05	7.0304e-06	6.20034e-06	5.95121e-06	5.74375e-06	3.02531e-06	1.66933e-06	8.63424e-07	4.63362e-07	3.39105e-07	2.57525e-07	2.63888e-07	1.14791e-07	4.4333e-08	2.2089e-08	5.946e-09	2.184e-09	1.783e-09	2.066e-09	2.415e-09	6.88e-10
MC_009_nl	Background	1162	Count	0.0124227	0.00017216	0.00575326	0.00684161	0.00253841	0.00109051	0.000664195	0.000478466	0.000333851	0.000233084	0.000146601	9.59944e-05	7.20726e-05	4.28584e-05	1.84384e-05	1.01424e-05	7.62077e-06	6.76211e-06	5.9488e-06	3.28271e-06	1.82689e-06	1.02243e-06	6.10835e-07	4.90102e-07	3.65469e-07	3.58141e-07	1.79037e-07	8.7971e-08	5.0309e-08	1.9703e-08	9.547e-09	5.218e-09	3.577e-09	3.226e-09	1.022e-09
MC_009_nl	Background	1163	Count	0.0101462	0.000109805	0.00430827	0.00594776	0.00219841	0.000875015	0.000400176	0.000242832	0.000177624	0.000144306	0.000103596	5.65247e-05	4.24465e-05	2.85328e-05	1.06722e-05	5.84911e-06	4.90492e-06	5.13605e-06	5.29762e-06	2.91572e-06	1.64688e-06	8.66572e-07	4.58591e-07	3.43258e-07	2.544e-07	2.68171e-07	1.19708e-07	4.9539e-08	2.3514e-08	5.919e-09	3.013e-09	2.757e-09	2.993e-09	3.597e-09	1.205e-09
MC_009_nl	Background	1164	Count	0.00816594	5.98848e-05	0.00400963	0.00421619	0.00181606	0.000917961	0.000524694	0.000351021	0.000184107	9.30784e-05	4.46027e-05	1.82253e-05	1.59654e-05	1.37959e-05	5.06695e-06	4.01252e-06	4.52369e-06	4.75338e-06	4.73217e-06	2.72615e-06	1.57688e-06	8.29516e-07	4.88331e-07	3.86211e-07	3.52408e-07	3.81304e-07	1.58444e-07	6.6732e-08	3.7796e-08	1.4221e-08	7.078e-09	3.968e-09	2.612e-09	2.305e-09	7.6e-10
MC_009_nl	Background	1165	Count	0.00793243	6.42494e-05	0.0034826	0.00451407	0.0015931	0.00075113	0.000453825	0.000296539	0.000158176	9.04007e-05	4.76643e-05	2.7523e-05	2.29261e-05	1.51546e-05	5.82335e-06	3.15303e-06	3.13479e-06	3.69035e-06	4.05576e-06	2.43585e-06	1.45077e-06	7.67856e-07	4.43439e-07	3.37581e-07	2.98942e-07	3.27367e-07	1.45477e-07	5.9822e-08	2.7255e-08	6.539e-09	2.729e-09	2.05e-09	2.194e-09	2.831e-09	7.3e-10
MC_009_nl	Background	1166	Count	0.0101943	9.11981e-05	0.00521656	0.0050689	0.00230067	0.00123648	0.000668108	0.000409333	0.000226055	0.000139664	9.54952e-05	4.95832e-05	3.32443e-05	2.18372e-05	8.14386e-06	5.3368e-06	4.82509e-06	5.10429e-06	5.20401e-06	2.89457e-06	1.68003e-06	9.23886e-07	5.12027e-07	3.77429e-07	3.25407e-07	3.80256e-07	1.97708e-07	9.4402e-08	5.0252e-08	2.4277e-08	1.7611e-08	1.1731e-08	6.399e-09	4.592e-09	1.943e-09
MC_009_nl	Background	1167	Count	0.00890352	0.000107214	0.00450338	0.00450734	0.00193512	0.000989796	0.000519538	0.00038075	0.000268039	0.000158627	9.51598e-05	4.9152e-05	3.82959e-05	2.7294e-05	9.55773e-06	6.04903e-06	5.65552e-06	5.88821e-06	5.81845e-06	3.29969e-06	2.02812e-06	1.13382e-06	7.02545e-07	4.75431e-07	3.39642e-07	3.25355e-07	1.67986e-07	7.9801e-08	4.5138e-08	2.3192e-08	1.5263e-08	9.734e-09	5.412e-09	3.527e-09	9.37e-10
MC_009_nl	Background	1168	Count	0.0136255	0.000368962	0.00880102	0.00519346	0.002186	0.00125425	0.00119872	0.00147646	0.00106451	0.000560035	0.000394644	0.000297459	0.000180354	8.82899e-05	3.76e-05	2.04728e-05	1.36071e-05	9.87637e-06	7.5091e-06	4.40439e-06	2.66884e-06	1.47351e-06	8.91871e-07	5.93442e-07	4.54526e-07	4.18225e-07	1.93204e-07	8.3186e-08	3.7467e-08	1.4021e-08	7.704e-09	5.048e-09	3.61e-09	2.707e-09	7.19e-10
MC_009_nl	Background	1169	Count	0.00963502	9.87353e-05	0.00481476	0.00491898	0.00218537	0.00105387	0.00052979	0.000364468	0.000255195	0.000171309	0.000100105	5.59247e-05	4.05762e-05	2.44432e-05	9.1218e-06	4.58085e-06	4.01176e-06	4.3675e-06	4.54741e-06	2.80321e-06	1.7643e-06	9.34942e-07	4.95405e-07	3.56614e-07	2.67743e-07	2.69793e-07	1.18354e-07	4.5583e-08	1.7715e-08	3.952e-09	2.001e-09	1.844e-09	2.119e-09	2.357e-09	6.69e-10
MC_009_nl	Background	1170	Count	0.00772084	6.93166e-05	0.00401631	0.00377385	0.00175149	0.000987926	0.000540967	0.000340477	0.00016254	8.48854e-05	5.20642e-05	2.66529e-05	2.21613e-05	1.74804e-05	5.69829e-06	3.69e-06	3.98003e-06	4.88259e-06	5.06107e-06	2.69899e-06	1.50098e-06	7.65294e-07	4.03127e-07	2.98905e-07	2.47857e-07	2.66731e-07	1.09032e-07	4.2242e-08	1.8047e-08	3.755e-09	1.906e-09	1.685e-09	1.736e-09	2.067e-09	4.66e-10
MC_009_nl	Background	1171	Count	0.00807012	0.000101424	0.00404143	0.0041301	0.00182368	0.000875707	0.000413873	0.000300276	0.000211757	0.000148949	0.0001075	5.82689e-05	4.10401e-05	2.6043e-05	8.74132e-06	5.39005e-06	4.56166e-06	4.3508e-06	4.41739e-06	2.53329e-06	1.55288e-06	8.92588e-07	5.2632e-07	3.87304e-07	3.48284e-07	3.67329e-07	1.57847e-07	6.2903e-08	2.9195e-08	1.0075e-08	4.9e-09	2.473e-09	1.72e-09	1.891e-09	4.77e-10
MC_009_nl	Background	1172	Count	0.0106474	0.000138825	0.00614481	0.00464136	0.00236092	0.0013415	0.00080002	0.000605894	0.000404279	0.000253366	0.000153818	8.62064e-05	5.98412e-05	3.63491e-05	1.23827e-05	6.57749e-06	5.63088e-06	5.29268e-06	5.08687e-06	2.91398e-06	1.72376e-06	9.96317e-07	6.19459e-07	4.80655e-07	3.50118e-07	3.10935e-07	1.37905e-07	5.9391e-08	3.0029e-08	1.1476e-08	8.999e-09	8.578e-09	6.454e-09	4.667e-09	1.478e-09
MC_009_nl	Background	1173	Count	0.00788581	5.31279e-05	0.00362541	0.00431351	0.00181525	0.000849112	0.000413998	0.000260912	0.00011786	6.15937e-05	3.56978e-05	1.78746e-05	1.64726e-05	1.24607e-05	4.19801e-06	2.81892e-06	2.87318e-06	3.57943e-06	4.23267e-06	2.45714e-06	1.51105e-06	8.62066e-07	4.86594e-07	3.55922e-07	2.82718e-07	3.16124e-07	1.31845e-07	4.9312e-08	2.1738e-08	4.648e-09	2.425e-09	2.521e-09	3.081e-09	4.002e-09	1.184e-09
MC_009_nl	Background	1174	Count	0.00936894	0.000113904	0.00433384	0.005149	0.00208891	0.00084641	0.000390876	0.000309577	0.000248827	0.000164651	0.000102567	6.81228e-05	4.7144e-05	2.75036e-05	1.13835e-05	5.84639e-06	4.73987e-06	4.86431e-06	5.03859e-06	2.97053e-06	1.70326e-06	9.16307e-07	5.22755e-07	3.99478e-07	3.14222e-07	3.34264e-07	1.2489e-07	4.75e-08	2.5329e-08	9.328e-09	5.213e-09	3.637e-09	3.035e-09	3.186e-09	1.235e-09
MC_009_nl	Background	1175	Count	0.00796935	5.2257e-05	0.00321928	0.00480232	0.00189089	0.000732895	0.000256133	0.000129281	7.0434e-05	4.34516e-05	2.70838e-05	1.68634e-05	1.61683e-05	1.1878e-05	3.56137e-06	2.61022e-06	3.20283e-06	3.96897e-06	4.45863e-06	2.42997e-06	1.39482e-06	7.2572e-07	4.29581e-07	3.65115e-07	3.73078e-07	4.04591e-07	1.61804e-07	6.4636e-08	3.2427e-08	1.088e-08	7.247e-09	3.816e-09	2.097e-09	2.308e-09	6.2e-10
MC_009_nl	Background	1176	Count	0.00838554	0.00011717	0.00395125	0.00455144	0.00177348	0.000723915	0.000343103	0.000296733	0.000257086	0.000192876	0.000151211	9.56949e-05	5.54675e-05	2.8744e-05	1.02699e-05	4.94908e-06	3.52187e-06	3.33778e-06	3.7676e-06	2.53453e-06	1.67857e-06	9.61507e-07	5.52704e-07	3.47051e-07	3.27827e-07	3.93739e-07	1.60393e-07	7.6909e-08	3.898e-08	1.3505e-08	7.248e-09	5.839e-09	5.428e-09	5.925e-09	2.369e-09
MC_009_nl	Background	1177	Count	0.00994402	0.000101828	0.00440139	0.00564445	0.00223146	0.000947638	0.000429668	0.0002666	0.000183603	0.00012121	6.63421e-05	5.30392e-05	4.37612e-05	2.42865e-05	9.75419e-06	5.08988e-06	4.43426e-06	4.42583e-06	4.34767e-06	2.39701e-06	1.24039e-06	6.54651e-07	3.7162e-07	2.97237e-07	2.5637e-07	2.9858e-07	1.23175e-07	5.1386e-08	2.3513e-08	5.672e-09	2.361e-09	1.406e-09	1.601e-09	2.412e-09	6.47e-10
MC_009_nl	Background	1178	Count	0.0165075	0.000168178	0.0110057	0.00566993	0.00321508	0.00210045	0.00166349	0.0014354	0.00109957	0.000710121	0.000418737	0.000194712	8.77769e-05	4.05219e-05	1.1858e-05	5.44568e-06	4.40181e-06	4.7157e-06	5.00748e-06	3.01159e-06	2.04169e-06	1.12715e-06	6.40438e-07	4.7823e-07	4.2033e-07	4.01172e-07	1.8122e-07	7.241e-08	3.8148e-08	1.6031e-08	8.725e-09	4.232e-09	3.496e-09	3.941e-09	1.291e-09
MC_009_nl	Background	1179	Count	0.00802311	0.000127822	0.00427693	0.00387399	0.00160469	0.000740573	0.000461305	0.000465956	0.000385568	0.000244846	0.000156911	8.92625e-05	5.92141e-05	3.29074e-05	1.08286e-05	5.76679e-06	4.61202e-06	4.3378e-06	4.185e-06	2.37505e-06	1.37232e-06	6.76316e-07	3.65049e-07	2.88569e-07	2.94977e-07	3.42309e-07	1.44155e-07	5.6763e-08	2.7936e-08	9.933e-09	5.473e-09	3.868e-09	3.331e-09	3.535e-09	1.142e-09
MC_009_nl	Background	1180	Count	0.00887276	6.73573e-05	0.00417613	0.00476398	0.00214507	0.000881815	0.000393592	0.000249738	0.000178174	0.000130738	8.48904e-05	4.47607e-05	2.59504e-05	1.59656e-05	6.47302e-06	3.96846e-06	3.18656e-06	3.15693e-06	3.37413e-06	2.00217e-06	1.17081e-06	6.2634e-07	3.44789e-07	2.66256e-07	2.87326e-07	3.50708e-07	1.41417e-07	5.654e-08	2.3076e-08	4.64e-09	2.067e-09	1.49e-09	1.554e-09	2.352e-09	6.38e-10
MC_009_nl	Background	1181	Count	0.00874406	8.84197e-05	0.00403618	0.00479629	0.00205913	0.000827055	0.000380458	0.000250597	0.000170814	0.000124394	8.31023e-05	5.22177e-05	3.65153e-05	2.13449e-05	8.54237e-06	4.42605e-06	3.85777e-06	3.81434e-06	3.86189e-06	2.29911e-06	1.30165e-06	6.98107e-07	4.23099e-07	3.41496e-07	3.41214e-07	3.91832e-07	1.50609e-07	5.5734e-08	2.8127e-08	9.609e-09	5.472e-09	3.803e-09	3.068e-09	3.098e-09	1.098e-09
MC_009_nl	Background	1182	Count	0.00675514	7.01682e-05	0.00322111	0.0036042	0.00153802	0.00067278	0.00034374	0.000243879	0.000151762	9.9132e-05	6.78519e-05	3.37845e-05	2.55014e-05	1.72659e-05	5.76356e-06	3.52071e-06	3.38253e-06	3.86234e-06	4.17725e-06	2.48216e-06	1.51874e-06	8.27218e-07	5.12012e-07	3.93123e-07	3.65072e-07	3.74879e-07	1.40409e-07	5.0331e-08	2.1216e-08	3.847e-09	1.203e-09	8.46e-10	1.235e-09	1.924e-09	3.63e-10
MC_009_nl	Background	1183	Count	0.00780014	7.37846e-05	0.00369425	0.00417968	0.00174552	0.000802975	0.000416676	0.000281343	0.000164798	9.99682e-05	6.29544e-05	4.6228e-05	3.24676e-05	1.60115e-05	5.87254e-06	3.13167e-06	3.04975e-06	3.56668e-06	3.85451e-06	2.25798e-06	1.31239e-06	6.97383e-07	4.14621e-07	3.3826e-07	2.83501e-07	3.00953e-07	1.33345e-07	5.4949e-08	2.4205e-08	6.313e-09	2.15e-09	1.025e-09	1.137e-09	1.774e-09	3.04e-10
MC_009_nl	Background	1184	Count	0.00693835	7.98939e-05	0.00359544	0.00342279	0.00157296	0.000841374	0.000466499	0.000299379	0.000153078	8.72366e-05	6.00472e-05	3.49868e-05	2.7433e-05	2.01144e-05	7.79325e-06	4.98719e-06	4.21754e-06	4.08237e-06	4.33994e-06	2.73887e-06	1.69705e-06	8.7789e-07	4.61696e-07	3.29986e-07	2.67899e-07	2.99674e-07	1.3189e-07	6.3687e-08	3.0324e-08	8.933e-09	6.057e-09	4.887e-09	3.696e-09	2.926e-09	6.84e-10
MC_009_nl	Background	1185	Count	0.0096903	0.000138499	0.00432458	0.00550421	0.0020126	0.00077928	0.00044908	0.000331346	0.000249985	0.000173077	0.000108577	8.21526e-05	6.22199e-05	3.27727e-05	1.34974e-05	6.52879e-06	5.34879e-06	5.32668e-06	5.17024e-06	3.1679e-06	1.8854e-06	1.00119e-06	4.96282e-07	3.29252e-07	2.75811e-07	2.94013e-07	1.07936e-07	4.1046e-08	1.9692e-08	4.795e-09	2.098e-09	1.92e-09	2.529e-09	3.318e-09	1.04e-09
MC_009_nl	Background	1186	Count	0.00802364	9.9918e-05	0.00369378	0.00442976	0.00169626	0.000718564	0.000414876	0.000304183	0.000194266	0.00012062	8.33618e-05	6.17513e-05	4.36099e-05	2.34685e-05	8.44141e-06	4.77094e-06	4.20858e-06	4.23757e-06	4.30889e-06	2.7112e-06	1.67127e-06	8.8131e-07	4.39283e-07	2.89742e-07	2.6675e-07	3.31329e-07	1.29867e-07	5.9121e-08	3.8806e-08	1.8948e-08	1.4521e-08	1.0073e-08	5.451e-09	3.467e-09	9.94e-10
MC_009_nl	Background	1187	Count	0.0066318	9.7814e-05	0.00353683	0.00319278	0.00145234	0.000794272	0.000458111	0.000324403	0.00018644	0.000108121	7.12476e-05	4.40784e-05	4.11072e-05	2.69194e-05	7.18482e-06	3.96512e-06	4.05752e-06	4.24118e-06	4.18871e-06	2.37636e-06	1.37106e-06	7.62738e-07	4.35103e-07	3.22357e-07	2.97398e-07	3.42586e-07	1.39816e-07	5.9559e-08	2.8733e-08	6.881e-09	2.404e-09	1.493e-09	1.443e-09	1.665e-09	4.4e-10
MC_009_nl	Background	1188	Count	0.00672796	8.23264e-05	0.00346905	0.00334123	0.00152065	0.00080166	0.000412054	0.000268532	0.000163925	0.000104625	7.27854e-05	4.25062e-05	3.18185e-05	1.95858e-05	6.55819e-06	4.09422e-06	3.96381e-06	4.4388e-06	4.7695e-06	2.822e-06	1.70922e-06	9.38715e-07	4.82377e-07	3.40963e-07	2.83254e-07	3.11289e-07	1.25934e-07	4.9286e-08	2.2924e-08	4.651e-09	1.729e-09	1.278e-09	1.633e-09	1.97e-09	4.4e-10
MC_009_nl	Background	1189	Count	0.00701702	6.40678e-05	0.00355854	0.00352253	0.0016801	0.000944015	0.000433356	0.000220746	0.000101571	5.55356e-05	3.6634e-05	2.25281e-05	2.25021e-05	1.65999e-05	5.44398e-06	3.31476e-06	3.05148e-06	3.35708e-06	3.75814e-06	2.29139e-06	1.43545e-06	8.08843e-07	4.34548e-07	2.8946e-07	2.59145e-07	3.05916e-07	1.21114e-07	5.1444e-08	2.4735e-08	5.576e-09	2.72e-09	2.48e-09	3.198e-09	3.455e-09	8.38e-10
MC_009_nl	Background	1190	Count	0.0135135	0.000156609	0.0062514	0.00741866	0.0028062	0.0013163	0.000719268	0.000464075	0.000309182	0.000218746	0.000148978	0.000112063	7.34557e-05	3.58082e-05	1.63817e-05	7.53997e-06	5.51475e-06	5.08864e-06	4.73888e-06	3.14621e-06	1.92279e-06	1.05566e-06	5.90752e-07	4.39979e-07	3.11162e-07	3.0133e-07	1.59562e-07	6.4361e-08	3.4996e-08	1.8004e-08	1.2687e-08	8.699e-09	5.592e-09	5.687e-09	3.172e-09
MC_009_nl	Background	1191	Count	0.00633539	5.04842e-05	0.00301165	0.00337421	0.00138168	0.000685204	0.000331955	0.000210936	0.000135518	9.89836e-05	8.00901e-05	3.68053e-05	1.91195e-05	1.05212e-05	3.25429e-06	2.06652e-06	2.2513e-06	3.16902e-06	3.99563e-06	2.46091e-06	1.44469e-06	7.16702e-07	3.40161e-07	2.47394e-07	2.97443e-07	3.67205e-07	1.35339e-07	5.8213e-08	2.7457e-08	5.274e-09	1.625e-09	1.037e-09	1.333e-09	1.672e-09	3.11e-10
MC_009_nl	Background	1192	Count	0.0115549	9.93188e-05	0.00542956	0.00622463	0.00244096	0.00119918	0.000667092	0.000400486	0.000259064	0.000184977	0.000108864	6.96355e-05	4.69543e-05	2.36601e-05	9.10677e-06	4.3363e-06	3.11504e-06	3.11446e-06	3.04408e-06	1.84026e-06	1.24413e-06	8.47233e-07	5.46869e-07	4.71119e-07	3.66682e-07	3.42429e-07	1.62097e-07	7.7836e-08	4.3813e-08	1.9128e-08	1.1413e-08	6.373e-09	3.864e-09	3.337e-09	1.213e-09
MC_009_nl	Background	1193	Count	0.00695651	5.28417e-05	0.00363236	0.00337699	0.00159281	0.00094912	0.000498084	0.0002959	0.000125963	5.67397e-05	3.68049e-05	2.4102e-05	2.02637e-05	1.35679e-05	4.25382e-06	2.1961e-06	2.03167e-06	2.4513e-06	2.98943e-06	1.9043e-06	1.22968e-06	6.91346e-07	3.31394e-07	2.21187e-07	2.43133e-07	2.86527e-07	1.0344e-07	4.4469e-08	2.0982e-08	4.438e-09	1.735e-09	1.382e-09	1.542e-09	1.881e-09	3.78e-10
MC_009_nl	Background	1194	Count	0.00572439	5.00277e-05	0.00292533	0.00284908	0.00136532	0.000835683	0.000354224	0.000161877	6.83461e-05	3.90728e-05	3.05492e-05	2.0235e-05	1.96843e-05	1.25559e-05	2.69038e-06	1.58298e-06	1.99602e-06	2.69199e-06	3.26947e-06	2.01355e-06	1.26904e-06	7.03549e-07	4.02817e-07	3.23827e-07	2.84937e-07	3.14824e-07	1.30013e-07	6.3821e-08	3.3345e-08	7.726e-09	2.646e-09	1.574e-09	1.855e-09	2.553e-09	5.87e-10
MC_009_nl	Background	1195	Count	0.0061937	4.64268e-05	0.00304755	0.00319257	0.00126787	0.00078969	0.000428711	0.000244613	0.000123905	7.31967e-05	4.9419e-05	2.3724e-05	1.57926e-05	1.20132e-05	4.12938e-06	2.59388e-06	2.55414e-06	2.7503e-06	2.83204e-06	1.53923e-06	8.27389e-07	3.74265e-07	1.92678e-07	1.50283e-07	1.78762e-07	2.47804e-07	1.31259e-07	6.9469e-08	3.3474e-08	7.43e-09	2.493e-09	1.572e-09	1.869e-09	2.735e-09	5.37e-10
MC_009_nl	Background	1196	Count	0.00776468	2.9343e-05	0.00437393	0.00342009	0.0018673	0.00123648	0.000636141	0.000331297	0.000145043	7.43488e-05	3.82541e-05	1.57302e-05	9.34517e-06	5.13464e-06	1.63918e-06	1.43851e-06	1.88225e-06	2.38208e-06	2.90495e-06	1.75897e-06	9.89889e-07	4.75705e-07	2.45118e-07	2.23311e-07	2.77313e-07	3.52774e-07	1.58351e-07	7.1599e-08	3.8457e-08	1.092e-08	4.122e-09	2.43e-09	2.67e-09	3.504e-09	1.127e-09
MC_009_nl	Background	1197	Count	0.00649745	6.23161e-05	0.00377748	0.00278227	0.00150707	0.000974995	0.000510522	0.000325247	0.000194497	0.000108352	6.29192e-05	3.15717e-05	2.49715e-05	1.5521e-05	4.46481e-06	2.43337e-06	2.3366e-06	2.70365e-06	3.35116e-06	2.46974e-06	1.69401e-06	8.5806e-07	4.12271e-07	2.56605e-07	2.71991e-07	3.29627e-07	1.32391e-07	5.5552e-08	2.9324e-08	8.951e-09	4.267e-09	3.517e-09	3.755e-09	3.303e-09	7.15e-10
MC_009_nl	Background	1198	Count	0.00599011	7.26072e-05	0.00399325	0.00206947	0.00121922	0.000983092	0.000699394	0.000522974	0.000257824	0.000120047	7.42803e-05	4.3813e-05	3.15426e-05	1.71215e-05	4.85306e-06	3.12213e-06	2.87135e-06	3.05614e-06	3.53106e-06	2.40635e-06	1.62574e-06	8.83521e-07	4.8904e-07	3.16953e-07	2.87334e-07	3.0935e-07	1.18131e-07	4.5302e-08	1.9436e-08	3.215e-09	9.04e-10	7.07e-10	1.232e-09	1.795e-09	3.74e-10
MC_009_nl	Background	1199	Count	0.0128302	0.000253845	0.00699299	0.00609107	0.00260563	0.00133623	0.00082599	0.000625675	0.000508377	0.000383212	0.0002639	0.000190136	0.000122767	6.26584e-05	2.66438e-05	1.28888e-05	8.57478e-06	6.7276e-06	5.58393e-06	3.2845e-06	1.97452e-06	1.01739e-06	5.20697e-07	3.84978e-07	2.98573e-07	2.96898e-07	1.27054e-07	4.9765e-08	2.6667e-08	8.559e-09	4.208e-09	3.076e-09	2.397e-09	1.579e-09	3.52e-10
MC_009_nl	Background	1200	Count	0.00950691	0.00015779	0.00507086	0.00459384	0.00203936	0.00109483	0.000615755	0.000392332	0.00027561	0.000216631	0.000166167	0.000112387	7.53297e-05	4.04755e-05	1.44796e-05	6.54423e-06	4.56967e-06	4.0973e-06	4.37427e-06	3.00408e-06	2.01051e-06	1.08993e-06	5.47349e-07	3.95735e-07	3.39276e-07	3.34405e-07	1.14609e-07	4.4637e-08	2.2295e-08	6.249e-09	3.837e-09	2.619e-09	1.736e-09	1.926e-09	5.66e-10
MC_009_nl	Background	1201	Count	0.0079644	0.00011041	0.00446521	0.0036096	0.00169237	0.00097512	0.000559594	0.000408133	0.000313863	0.00021045	0.000120279	7.49962e-05	5.09976e-05	2.72822e-05	1.0141e-05	4.95456e-06	3.77236e-06	3.71259e-06	3.7102e-06	2.18338e-06	1.32875e-06	7.57992e-07	4.29959e-07	3.12025e-07	2.74348e-07	2.93198e-07	1.40175e-07	6.77e-08	3.3643e-08	7.998e-09	2.722e-09	1.696e-09	2.245e-09	2.804e-09	7.9e-10
MC_009_nl	Background	1202	Count	0.00468344	6.93586e-05	0.00257132	0.00218147	0.00112326	0.000644343	0.000299582	0.000190782	0.000105533	6.05092e-05	4.45561e-05	3.33995e-05	2.90638e-05	1.73864e-05	5.4278e-06	3.04048e-06	2.91926e-06	2.92657e-06	3.18856e-06	1.94969e-06	1.22293e-06	7.18183e-07	3.99033e-07	2.86925e-07	2.87545e-07	3.18347e-07	1.32269e-07	5.5556e-08	2.4518e-08	4.821e-09	1.228e-09	8.05e-10	1.341e-09	2.188e-09	4.2e-10
MC_009_nl	Background	1203	Count	0.0055699	7.22744e-05	0.00317938	0.00246279	0.00114722	0.0006859	0.000415183	0.000349186	0.000246147	0.000142279	8.18722e-05	3.93275e-05	2.72903e-05	1.82172e-05	6.3667e-06	3.58916e-06	3.16505e-06	3.37969e-06	3.77413e-06	2.41386e-06	1.61394e-06	9.05379e-07	4.90831e-07	3.04842e-07	2.74563e-07	2.71249e-07	1.21053e-07	5.4653e-08	2.5415e-08	6.36e-09	3.39e-09	2.259e-09	1.886e-09	2.097e-09	4.24e-10
MC_009_nl	Background	1204	Count	0.00865585	0.000157255	0.00454382	0.00426928	0.00194287	0.000951776	0.000482007	0.000318585	0.000249592	0.000201795	0.000142975	9.69767e-05	7.02457e-05	3.92358e-05	1.5712e-05	8.4181e-06	6.36288e-06	5.29136e-06	4.49154e-06	2.65454e-06	1.63658e-06	9.96828e-07	6.64515e-07	5.22037e-07	3.95778e-07	3.44345e-07	1.52993e-07	6.8693e-08	3.7567e-08	1.1671e-08	4.148e-09	2.191e-09	2.228e-09	2.825e-09	8.23e-10
MC_009_nl	Background	1205	Count	0.00577433	9.16529e-05	0.00296965	0.00289632	0.0014074	0.000745755	0.000350267	0.000204254	8.23951e-05	3.74121e-05	2.72538e-05	2.32705e-05	3.13118e-05	2.7417e-05	8.49497e-06	5.13592e-06	4.91024e-06	4.52256e-06	4.49343e-06	2.45916e-06	1.27381e-06	5.69007e-07	2.79333e-07	2.088e-07	1.91373e-07	2.24651e-07	8.6017e-08	3.8469e-08	2.113e-08	5.291e-09	2.545e-09	2.051e-09	2.384e-09	2.474e-09	4.79e-10
MC_009_nl	Background	1206	Count	0.00581903	9.84472e-05	0.00324165	0.00267582	0.00131845	0.000735314	0.000399876	0.00027461	0.00015554	0.000101586	9.28233e-05	6.50086e-05	4.27193e-05	2.52595e-05	8.12723e-06	4.39714e-06	3.4718e-06	3.44652e-06	3.78364e-06	2.52612e-06	1.75513e-06	1.05095e-06	5.84336e-07	3.64409e-07	3.36159e-07	3.42642e-07	1.5813e-07	7.1271e-08	3.2667e-08	8.699e-09	3.859e-09	2.774e-09	2.281e-09	2.249e-09	4.09e-10
MC_009_nl	Background	1207	Count	0.00736672	8.99303e-05	0.00326186	0.00419478	0.00165547	0.000743964	0.000319721	0.000186378	0.000111854	7.22421e-05	4.54013e-05	3.69068e-05	3.48594e-05	2.26285e-05	8.76811e-06	5.46647e-06	4.33686e-06	3.91231e-06	3.7998e-06	2.34786e-06	1.45498e-06	7.66169e-07	3.89509e-07	2.77247e-07	3.07457e-07	3.43889e-07	1.58302e-07	6.9117e-08	2.8366e-08	6.025e-09	2.536e-09	2.178e-09	2.627e-09	2.225e-09	3.96e-10
MC_009_nl	Background	1208	Count	0.00839858	0.000140656	0.00430863	0.0042306	0.00191948	0.000866084	0.000441587	0.000307847	0.000251783	0.000181995	0.000111633	8.75736e-05	6.72757e-05	3.57647e-05	1.37324e-05	5.69752e-06	4.22257e-06	3.67755e-06	3.52711e-06	2.48258e-06	1.62608e-06	8.68388e-07	5.02704e-07	3.95957e-07	3.23047e-07	3.29319e-07	1.3645e-07	5.2898e-08	2.5486e-08	6.495e-09	2.57e-09	1.545e-09	1.847e-09	2.575e-09	6.06e-10
MC_009_nl	Background	1209	Count	0.00464847	6.48665e-05	0.00272796	0.00198537	0.00106661	0.000587228	0.000367681	0.00031596	0.000182665	8.03718e-05	3.97462e-05	2.28482e-05	2.05373e-05	1.60441e-05	5.18691e-06	3.35502e-06	3.58962e-06	4.17154e-06	4.91389e-06	3.00165e-06	1.86122e-06	8.7574e-07	3.91736e-07	2.3311e-07	2.26234e-07	2.64173e-07	1.14364e-07	5.1343e-08	2.4975e-08	7.601e-09	4.842e-09	4.577e-09	3.771e-09	2.327e-09	3.99e-10
MC_009_nl	Background	1210	Count	0.00419223	5.54499e-05	0.00217126	0.00207642	0.000867603	0.000463052	0.000264666	0.000209157	0.000145503	9.01958e-05	5.12945e-05	2.43361e-05	2.0952e-05	1.5021e-05	4.22749e-06	2.52561e-06	2.32145e-06	2.38805e-06	2.83386e-06	1.96238e-06	1.25906e-06	6.21514e-07	3.07228e-07	2.15741e-07	2.70984e-07	3.34407e-07	1.25104e-07	5.1937e-08	2.4623e-08	3.743e-09	7.15e-10	3.52e-10	8.32e-10	1.626e-09	2.4e-10
MC_009_nl	Background	1211	Count	0.00632744	0.000129775	0.00339462	0.00306258	0.00144618	0.00072069	0.000367113	0.000234213	0.000182725	0.000147282	9.55389e-05	7.11152e-05	5.58331e-05	3.36129e-05	1.30234e-05	5.83504e-06	4.58226e-06	4.29367e-06	4.23985e-06	2.83146e-06	2.10872e-06	1.31243e-06	8.19134e-07	4.63806e-07	2.98202e-07	2.81956e-07	1.27576e-07	5.7878e-08	3.1388e-08	9.088e-09	3.779e-09	2.91e-09	3.138e-09	2.952e-09	8.76e-10
MC_009_nl	Background	1212	Count	0.00526753	4.81745e-05	0.00249687	0.00281883	0.00114148	0.000543002	0.000297116	0.000222728	0.000119805	6.31722e-05	3.94947e-05	2.1901e-05	1.72788e-05	1.12093e-05	3.66362e-06	2.51604e-06	2.38031e-06	2.63821e-06	3.20597e-06	2.22881e-06	1.38514e-06	5.7803e-07	2.63005e-07	1.66136e-07	1.93373e-07	2.60886e-07	1.12271e-07	5.3248e-08	2.6675e-08	6.602e-09	2.597e-09	1.498e-09	1.419e-09	1.984e-09	5.05e-10
MC_009_nl	Background	1213	Count	0.00734851	8.16325e-05	0.00348368	0.00394646	0.00169299	0.000754762	0.000359935	0.000213175	0.000148617	0.000109766	7.10054e-05	5.18099e-05	3.60535e-05	1.93618e-05	7.99197e-06	3.63284e-06	2.70574e-06	2.63363e-06	3.14436e-06	2.39721e-06	1.505e-06	7.50382e-07	3.9324e-07	2.72656e-07	2.59644e-07	3.02526e-07	1.22659e-07	5.4001e-08	3.1305e-08	9.593e-09	3.924e-09	2.412e-09	1.936e-09	1.75e-09	3.99e-10
MC_009_nl	Background	1214	Count	0.00779251	4.79329e-05	0.00379014	0.00405029	0.00178002	0.000867723	0.000447386	0.000301157	0.000181664	9.87963e-05	4.56235e-05	1.98495e-05	1.62378e-05	1.13929e-05	4.93585e-06	4.0372e-06	3.14511e-06	2.20407e-06	2.12545e-06	1.35948e-06	8.98156e-07	4.84631e-07	2.59126e-07	1.76617e-07	2.08361e-07	2.62576e-07	1.1552e-07	5.1854e-08	2.4284e-08	4.672e-09	1.386e-09	1.058e-09	2.164e-09	3.468e-09	1.102e-09
MC_009_nl	Background	1215	Count	0.00437733	4.76484e-05	0.00231397	0.00211101	0.00100373	0.000495214	0.000254881	0.000197445	0.000143529	8.8833e-05	5.37587e-05	2.89394e-05	1.70638e-05	9.55492e-06	3.65191e-06	2.3695e-06	2.35913e-06	2.90177e-06	3.39047e-06	2.12745e-06	1.4115e-06	8.3109e-07	5.65143e-07	4.06979e-07	3.5741e-07	3.4187e-07	1.69269e-07	8.6096e-08	4.1374e-08	1.011e-08	3.621e-09	1.461e-09	1.292e-09	1.963e-09	3.23e-10
MC_009_nl	Background	1216	Count	0.00463153	5.01954e-05	0.00241136	0.00227036	0.00104739	0.000632915	0.000349836	0.0001852	6.69898e-05	3.42714e-05	2.51018e-05	1.94627e-05	1.81192e-05	1.35883e-05	4.6577e-06	2.17032e-06	1.92004e-06	2.42402e-06	2.83043e-06	1.68118e-06	1.04376e-06	5.54966e-07	2.78434e-07	1.89167e-07	2.35096e-07	2.78858e-07	1.16733e-07	5.6628e-08	3.1445e-08	8.883e-09	3.09e-09	1.869e-09	1.949e-09	2.279e-09	1.033e-09
MC_009_nl	Background	1217	Count	0.00634725	8.96989e-05	0.00370049	0.00273646	0.00134468	0.000810145	0.000543408	0.000402784	0.000255415	0.000135861	7.10578e-05	4.74413e-05	3.19811e-05	1.92566e-05	1.04595e-05	8.64315e-06	6.39804e-06	4.34551e-06	3.52391e-06	2.02246e-06	1.18606e-06	6.49975e-07	3.51773e-07	2.44885e-07	2.15221e-07	2.46276e-07	9.9578e-08	4.5687e-08	2.1015e-08	3.793e-09	1.003e-09	7.56e-10	1.001e-09	1.404e-09	2.4e-10
MC_009_nl	Background	1218	Count	0.010601	0.000177512	0.00555271	0.00522582	0.0021566	0.00105665	0.000672551	0.000518648	0.000414579	0.000271425	0.000156928	0.00012782	8.91592e-05	4.12687e-05	1.75003e-05	7.80741e-06	5.44261e-06	4.56901e-06	4.10769e-06	2.79688e-06	1.87457e-06	1.12061e-06	6.34999e-07	4.48284e-07	3.12125e-07	2.74535e-07	1.11586e-07	5.1103e-08	2.4478e-08	4.001e-09	8.2e-10	4.2e-10	8.46e-10	1.367e-09	2.51e-10
MC_009_nl	Background	1219	Count	0.00476383	7.79405e-05	0.00252346	0.0023183	0.000940142	0.000549516	0.000359794	0.000275461	0.000158002	7.86989e-05	4.7571e-05	3.63503e-05	3.12804e-05	1.81349e-05	6.50771e-06	3.97846e-06	3.68722e-06	3.85153e-06	3.94376e-06	2.56399e-06	1.60524e-06	7.29309e-07	3.67302e-07	2.64212e-07	3.12831e-07	3.9083e-07	1.65683e-07	7.3543e-08	4.5014e-08	1.5482e-08	8.352e-09	5.722e-09	4.687e-09	3.471e-09	8.67e-10
MC_009_nl	Background	1220	Count	0.00369052	5.7193e-05	0.00209335	0.00165435	0.000831773	0.00055323	0.000280866	0.000153772	7.58036e-05	5.30834e-05	5.10027e-05	3.66334e-05	2.37904e-05	1.24883e-05	4.60715e-06	2.91019e-06	2.55685e-06	2.61081e-06	2.81352e-06	1.94302e-06	1.29464e-06	7.08884e-07	4.02131e-07	2.78943e-07	2.89316e-07	3.06644e-07	1.11278e-07	4.8804e-08	2.3249e-08	4.116e-09	9.21e-10	5.51e-10	1.067e-09	1.906e-09	3.68e-10
MC_009_nl	Background	1221	Count	0.00506597	5.96838e-05	0.00280965	0.00231599	0.00105814	0.000683629	0.000420531	0.00027611	0.000140667	8.14177e-05	5.76013e-05	3.18861e-05	2.30089e-05	1.27653e-05	4.60743e-06	3.20603e-06	3.02485e-06	3.14233e-06	3.65638e-06	2.42965e-06	1.56633e-06	7.96264e-07	3.93086e-07	2.49493e-07	2.71283e-07	3.31744e-07	1.26287e-07	5.5181e-08	3.1524e-08	9.46e-09	4.113e-09	2.92e-09	2.548e-09	2.167e-09	5.4e-10
MC_009_nl	Background	1222	Count	0.00866105	0.00018221	0.00540083	0.00344241	0.00151785	0.00106349	0.000866633	0.000723297	0.000464332	0.000270463	0.00017969	0.000132887	9.00848e-05	4.43247e-05	1.74376e-05	8.14127e-06	5.63673e-06	4.64177e-06	4.10948e-06	2.74996e-06	1.84395e-06	1.1222e-06	6.95894e-07	4.57824e-07	3.3836e-07	2.98643e-07	1.46176e-07	7.4486e-08	4.4133e-08	2.609e-08	1.8483e-08	1.002e-08	4.548e-09	2.587e-09	6.14e-10
MC_009_nl	Background	1223	Count	0.00416554	6.44437e-05	0.00232199	0.00190798	0.000829795	0.000523025	0.000328277	0.000243785	0.000150951	9.08308e-05	5.68821e-05	3.40085e-05	2.54873e-05	1.48393e-05	6.35174e-06	4.62306e-06	3.39769e-06	2.62647e-06	2.42595e-06	1.56624e-06	1.05951e-06	6.45557e-07	3.94319e-07	2.60769e-07	2.23693e-07	2.54523e-07	1.45706e-07	7.5446e-08	3.7527e-08	1.1022e-08	5.278e-09	4.107e-09	3.465e-09	3.672e-09	1.312e-09
MC_009_nl	Background	1224	Count	0.00509772	0.000133822	0.00344454	0.00178699	0.000797067	0.000656027	0.000578762	0.000553453	0.000359444	0.000182293	0.000104655	7.9031e-05	5.86155e-05	3.45929e-05	1.46362e-05	7.37471e-06	4.96991e-06	3.83256e-06	3.38547e-06	2.22163e-06	1.52445e-06	8.86495e-07	5.38436e-07	3.53562e-07	3.03267e-07	3.00467e-07	1.44048e-07	6.8577e-08	3.8419e-08	1.2682e-08	5.832e-09	4.916e-09	5.719e-09	5.095e-09	1.392e-09
MC_009_nl	Background	1225	Count	0.00469484	5.33888e-05	0.00303211	0.00171612	0.000855007	0.000635494	0.000437937	0.000430226	0.000312432	0.000161147	9.37215e-05	5.27593e-05	2.65038e-05	1.06457e-05	3.33225e-06	1.81883e-06	1.55995e-06	1.79891e-06	2.18336e-06	1.63834e-06	1.20489e-06	7.4666e-07	4.92116e-07	3.37491e-07	3.68048e-07	4.13091e-07	1.88122e-07	9.121e-08	4.4912e-08	1.1624e-08	3.729e-09	1.837e-09	1.524e-09	1.895e-09	4.71e-10
MC_009_nl	Background	1226	Count	0.00425621	8.61021e-05	0.00244875	0.00189356	0.000784485	0.000521559	0.000394288	0.000310454	0.000161156	8.25701e-05	5.99634e-05	4.81778e-05	3.9447e-05	2.27168e-05	8.46502e-06	4.32185e-06	3.14141e-06	2.37083e-06	1.99145e-06	1.25019e-06	8.24902e-07	4.33661e-07	2.35495e-07	1.74252e-07	2.25559e-07	2.83689e-07	1.22422e-07	6.2269e-08	2.6841e-08	4.176e-09	9.52e-10	4.95e-10	8.91e-10	1.647e-09	2.8e-10
MC_009_nl	Background	1227	Count	0.00778012	0.000106684	0.00378555	0.00410124	0.00155954	0.000798834	0.000477007	0.000322226	0.000208236	0.000143269	0.000100078	6.96924e-05	4.62194e-05	2.37588e-05	1.1032e-05	6.62507e-06	5.14805e-06	4.34456e-06	3.64652e-06	2.20009e-06	1.35812e-06	7.85456e-07	4.58801e-07	2.93183e-07	2.38057e-07	2.62239e-07	1.30816e-07	8.0519e-08	5.3689e-08	1.9516e-08	1.1382e-08	7.407e-09	5.186e-09	3.808e-09	1.277e-09
MC_009_nl	Background	1228	Count	0.00489889	7.47742e-05	0.00329401	0.00167965	0.00087685	0.000696786	0.000539182	0.000458374	0.000313419	0.000179423	0.000100219	5.49885e-05	3.36264e-05	1.72137e-05	6.41188e-06	3.68539e-06	2.81743e-06	2.85656e-06	3.03596e-06	1.74627e-06	1.0685e-06	6.10325e-07	3.68668e-07	3.0477e-07	3.3823e-07	3.60838e-07	1.72284e-07	8.6889e-08	4.3711e-08	1.2226e-08	4.98e-09	2.736e-09	2.342e-09	2.662e-09	1.32e-09
MC_009_nl	Background	1229	Count	0.00625611	9.0767e-05	0.00343992	0.00290695	0.00127929	0.000753666	0.000484767	0.000331893	0.000215321	0.000139572	8.45832e-05	6.00655e-05	4.15872e-05	2.10005e-05	8.26628e-06	4.22619e-06	3.35366e-06	3.16731e-06	3.29439e-06	2.28812e-06	1.48084e-06	7.63518e-07	3.84839e-07	2.49907e-07	2.21566e-07	2.60792e-07	1.19069e-07	5.5659e-08	2.6214e-08	8.619e-09	4.561e-09	2.969e-09	2.39e-09	1.84e-09	5.77e-10
MC_009_nl	Background	1230	Count	0.00531035	5.32985e-05	0.00307919	0.00228446	0.000913888	0.000640944	0.000532689	0.00042828	0.000243167	0.000133532	8.66565e-05	4.67356e-05	2.54459e-05	1.14541e-05	3.46261e-06	1.93133e-06	1.98096e-06	2.32432e-06	2.36293e-06	1.54763e-06	1.08824e-06	5.61859e-07	2.81979e-07	1.75395e-07	2.08544e-07	2.50278e-07	1.11594e-07	5.8459e-08	3.6855e-08	9.721e-09	2.31e-09	8.74e-10	8.77e-10	1.394e-09	2.51e-10
MC_009_nl	Background	1231	Count	0.00431929	5.54373e-05	0.00256342	0.0018113	0.000723505	0.000520589	0.000427881	0.000397456	0.000238153	0.000109629	5.83011e-05	3.24743e-05	2.31998e-05	1.35743e-05	4.68162e-06	3.25259e-06	2.96051e-06	2.18425e-06	1.84078e-06	1.08892e-06	7.56864e-07	4.41704e-07	2.91043e-07	2.3854e-07	2.58453e-07	3.37359e-07	1.91646e-07	8.2014e-08	3.6819e-08	1.005e-08	3.503e-09	1.963e-09	1.866e-09	2.191e-09	4.79e-10
MC_009_nl	Background	1232	Count	0.00414898	5.33733e-05	0.00243287	0.00176949	0.000813922	0.000621001	0.000417837	0.00028702	0.000120875	5.72328e-05	3.86865e-05	2.29239e-05	1.84675e-05	1.28016e-05	4.80636e-06	2.90757e-06	2.6727e-06	2.96938e-06	3.38223e-06	2.24987e-06	1.33173e-06	5.88349e-07	2.83542e-07	1.95583e-07	2.19793e-07	2.75924e-07	1.27515e-07	5.4763e-08	2.5321e-08	6.345e-09	2.183e-09	1.56e-09	1.587e-09	1.554e-09	3.48e-10
MC_009_nl	Background	1233	Count	0.0114008	0.00020118	0.00575843	0.00584354	0.00228403	0.0010886	0.000666781	0.000459136	0.000397249	0.000310124	0.000203962	0.000147372	9.63077e-05	4.73287e-05	2.23715e-05	1.17835e-05	7.45023e-06	4.96106e-06	3.85453e-06	2.60352e-06	1.66379e-06	9.94447e-07	6.07918e-07	4.56646e-07	2.78632e-07	2.47159e-07	1.36294e-07	7.076e-08	3.5753e-08	1.3373e-08	6.917e-09	3.494e-09	1.935e-09	1.941e-09	3.87e-10
MC_009_nl	Background	1234	Count	0.00754748	0.000161918	0.00437874	0.00333065	0.00140229	0.000867429	0.000574552	0.000460892	0.000369864	0.000257056	0.000169318	0.00011543	8.09662e-05	4.03784e-05	1.55675e-05	7.1045e-06	4.6145e-06	3.50907e-06	3.07758e-06	2.26155e-06	1.65643e-06	1.01416e-06	6.05768e-07	3.84003e-07	2.97656e-07	2.70188e-07	1.15839e-07	5.179e-08	2.7501e-08	6.68e-09	2.44e-09	1.504e-09	1.678e-09	2.196e-09	5.11e-10
MC_009_nl	Background	1235	Count	0.00611672	6.87234e-05	0.0034177	0.00276773	0.00121471	0.00080964	0.000527508	0.000350204	0.000217731	0.000125472	6.79206e-05	3.58003e-05	2.4975e-05	1.55409e-05	6.48503e-06	3.92959e-06	3.42055e-06	3.45234e-06	3.51125e-06	2.52079e-06	1.69777e-06	9.36292e-07	5.40269e-07	3.58884e-07	4.2217e-07	4.67378e-07	2.21836e-07	1.22881e-07	6.922e-08	2.5362e-08	1.2043e-08	5.796e-09	3.727e-09	3.088e-09	1.172e-09
MC_009_nl	Background	1236	Count	0.00281557	4.66024e-05	0.00151803	0.00134414	0.000512246	0.000351692	0.000213523	0.00015459	0.000106749	6.59364e-05	4.01611e-05	2.65365e-05	1.90176e-05	1.04847e-05	3.79508e-06	2.28432e-06	2.42376e-06	2.48101e-06	2.3283e-06	1.4224e-06	9.51832e-07	4.72893e-07	2.25053e-07	1.61227e-07	1.81755e-07	2.12276e-07	9.2231e-08	4.221e-08	2.0153e-08	2.999e-09	3.44e-10	1.8e-10	6.78e-10	1.264e-09	1.75e-10
MC_009_nl	Background	1237	Count	0.00434871	9.56132e-05	0.00340339	0.00104092	0.00052236	0.000548371	0.000584085	0.000642063	0.000453466	0.000254662	0.00018757	0.000115207	5.20581e-05	2.09393e-05	7.61397e-06	4.02906e-06	2.63554e-06	2.07757e-06	1.97595e-06	1.41599e-06	9.55879e-07	5.27627e-07	3.27225e-07	2.41512e-07	2.79306e-07	2.83913e-07	1.2199e-07	6.1094e-08	3.755e-08	1.3775e-08	6.2e-09	4.311e-09	3.958e-09	2.748e-09	6.64e-10
MC_009_nl	Background	1238	Count	0.00569549	7.77024e-05	0.00248586	0.00328732	0.00101189	0.000492384	0.000316699	0.000208073	0.000151584	0.000104741	7.07363e-05	5.20544e-05	3.39317e-05	1.90048e-05	9.03639e-06	4.62575e-06	3.01942e-06	2.10387e-06	1.8713e-06	1.37498e-06	9.11278e-07	5.10566e-07	3.04308e-07	2.39864e-07	2.38389e-07	2.82791e-07	1.30296e-07	6.5968e-08	3.2433e-08	8.145e-09	2.789e-09	1.691e-09	2.15e-09	2.791e-09	7.22e-10
MC_009_nl	Background	1239	Count	0.00296743	5.2587e-05	0.00132693	0.00169308	0.000464862	0.000285745	0.000206875	0.000142983	7.10619e-05	4.4154e-05	3.57379e-05	2.29269e-05	1.87741e-05	1.28403e-05	5.07573e-06	3.88302e-06	3.51558e-06	2.89306e-06	2.37507e-06	1.2726e-06	7.12336e-07	3.26882e-07	1.67828e-07	1.33364e-07	1.76248e-07	2.31028e-07	1.151e-07	5.8528e-08	2.5648e-08	4.628e-09	1.398e-09	8.1e-10	1.351e-09	2.014e-09	3.7e-10
MC_009_nl	Background	1240	Count	0.00667519	0.000141871	0.00298404	0.00383301	0.00103893	0.000383292	0.00025934	0.000261571	0.000318058	0.000281777	0.000184544	0.000114666	7.28286e-05	3.14777e-05	1.33384e-05	6.44354e-06	4.31707e-06	3.67606e-06	3.54422e-06	2.26805e-06	1.49868e-06	8.4293e-07	4.91379e-07	3.66354e-07	2.98335e-07	2.65665e-07	1.17914e-07	5.655e-08	2.594e-08	7.409e-09	2.316e-09	9.89e-10	1e-09	1.28e-09	2.72e-10
MC_009_nl	Background	1241	Count	0.00592128	9.25611e-05	0.00309653	0.00291729	0.00106823	0.000656064	0.000432158	0.00031703	0.000217618	0.000147751	0.000101912	6.32199e-05	3.88776e-05	2.0404e-05	9.36192e-06	6.08939e-06	4.74175e-06	3.88361e-06	3.35706e-06	2.10598e-06	1.35715e-06	7.6375e-07	4.47693e-07	3.05792e-07	2.97995e-07	3.03136e-07	1.32698e-07	6.1773e-08	3.6488e-08	1.4324e-08	6.56e-09	3.696e-09	3.773e-09	3.633e-09	1.22e-09
MC_009_nl	Background	1242	Count	0.00792263	0.000127397	0.00447122	0.00357879	0.00132658	0.000805733	0.000697066	0.000606685	0.000413715	0.000245275	0.000146552	0.000102236	6.60613e-05	3.0772e-05	1.14433e-05	4.62719e-06	3.12489e-06	2.66976e-06	2.58576e-06	1.91561e-06	1.45175e-06	9.06816e-07	5.69212e-07	4.63295e-07	3.48041e-07	2.49847e-07	1.01439e-07	5.0207e-08	2.7412e-08	8.377e-09	5.064e-09	4.34e-09	4.334e-09	4.489e-09	2.245e-09
MC_009_nl	Background	1243	Count	0.00433851	9.96133e-05	0.00252699	0.00191112	0.000620226	0.000298486	0.000310613	0.000424584	0.000367311	0.000212466	0.000123633	7.00737e-05	4.23276e-05	2.30309e-05	1.04493e-05	6.56755e-06	4.72832e-06	3.82002e-06	3.35741e-06	1.9921e-06	1.29331e-06	6.64674e-07	3.50616e-07	2.30676e-07	2.404e-07	2.6736e-07	1.39249e-07	7.6277e-08	4.452e-08	1.4555e-08	5.993e-09	3.52e-09	3.785e-09	3.813e-09	1.349e-09
MC_009_nl	Background	1244	Count	0.0056447	0.00012143	0.00363234	0.00213375	0.000975121	0.000761786	0.000620729	0.000483053	0.000302864	0.00018323	0.000114807	6.93571e-05	4.73951e-05	2.95018e-05	1.46939e-05	8.86013e-06	6.01733e-06	4.63803e-06	3.78059e-06	2.29133e-06	1.51965e-06	8.82952e-07	5.11018e-07	3.31325e-07	2.82269e-07	2.99049e-07	1.61746e-07	9.648e-08	6.296e-08	3.6436e-08	2.6786e-08	1.8683e-08	1.2718e-08	7.301e-09	2.333e-09
MC_009_nl	Background	1245	Count	0.010568	0.000192883	0.00556856	0.00519232	0.00168618	0.00100869	0.000897064	0.000729689	0.000432533	0.000281122	0.000203345	0.000137069	8.80081e-05	4.91948e-05	2.14964e-05	1.02825e-05	6.57808e-06	5.10997e-06	4.04293e-06	2.69676e-06	1.78616e-06	1.17902e-06	7.99107e-07	5.74659e-07	3.9056e-07	3.41118e-07	1.86751e-07	1.07519e-07	5.9235e-08	2.304e-08	1.0711e-08	5.483e-09	4.06e-09	4.063e-09	2.295e-09
MC_009_nl	Background	1246	Count	0.00490721	8.22018e-05	0.00189043	0.00309898	0.000712779	0.000255234	0.000213281	0.000202085	0.000173898	0.000125474	6.97695e-05	5.57098e-05	4.01241e-05	1.84317e-05	7.97805e-06	3.87231e-06	2.90882e-06	2.55126e-06	2.20229e-06	1.38792e-06	9.46436e-07	5.33966e-07	3.29339e-07	3.07667e-07	2.3301e-07	2.16345e-07	1.02398e-07	4.4666e-08	2.0858e-08	4.524e-09	1.797e-09	1.307e-09	1.297e-09	1.371e-09	3.51e-10
MC_009_nl	Background	1247	Count	0.00200673	3.41491e-05	0.000541118	0.00149975	0.00018245	4.84042e-05	5.76134e-05	7.89755e-05	6.44211e-05	3.40376e-05	2.37955e-05	1.72795e-05	1.52048e-05	7.64034e-06	2.68347e-06	1.33023e-06	1.12193e-06	1.46834e-06	1.66441e-06	1.03727e-06	6.86235e-07	3.3784e-07	2.09115e-07	1.77609e-07	2.05488e-07	2.12161e-07	8.6129e-08	4.4403e-08	2.1353e-08	5.916e-09	4.608e-09	3.847e-09	2.327e-09	1.123e-09	1.54e-10
MC_009_nl	Background	1248	Count	0.00433232	6.71133e-05	0.00191148	0.00248795	0.000671791	0.000300438	0.00022885	0.000216283	0.000188649	0.000127505	6.68704e-05	4.39873e-05	2.93604e-05	1.43538e-05	7.32592e-06	4.46924e-06	3.30109e-06	2.54812e-06	1.92777e-06	1.20162e-06	8.33435e-07	4.99153e-07	3.2489e-07	2.93524e-07	2.34578e-07	2.42461e-07	1.05716e-07	5.017e-08	2.3836e-08	5.586e-09	2.813e-09	2.076e-09	2.889e-09	3.352e-09	8.75e-10
MC_009_nl	Background	1249	Count	0.00409203	9.04626e-05	0.00169003	0.00249245	0.000649963	0.000279706	0.000183672	0.000177002	0.000135764	8.02085e-05	5.43556e-05	3.89029e-05	3.80673e-05	2.34598e-05	9.00311e-06	5.23247e-06	3.92993e-06	3.30571e-06	2.67344e-06	1.57789e-06	1.03953e-06	5.80948e-07	3.82249e-07	3.05402e-07	2.9551e-07	2.97778e-07	1.52531e-07	7.9223e-08	4.8986e-08	1.7541e-08	6.269e-09	2.667e-09	1.994e-09	1.828e-09	4.86e-10
MC_009_nl	Background	1250	Count	0.00792611	9.86701e-05	0.00397915	0.00404559	0.00165683	0.000835509	0.000488798	0.000320897	0.000225121	0.000168612	0.000115762	6.89893e-05	4.16455e-05	2.30774e-05	1.13416e-05	6.84559e-06	4.6886e-06	3.39404e-06	2.69202e-06	1.66059e-06	1.04799e-06	5.77079e-07	3.59772e-07	2.83342e-07	2.83508e-07	3.09912e-07	1.71113e-07	1.03494e-07	6.9626e-08	4.1631e-08	2.9747e-08	2.066e-08	1.3606e-08	9.089e-09	4.282e-09
MC_009_nl	Background	1251	Count	0.00528066	0.000104092	0.00220836	0.00317639	0.000830251	0.000338444	0.000281257	0.000263365	0.000168086	0.00010361	6.45118e-05	5.47462e-05	4.40964e-05	2.77716e-05	1.20485e-05	6.13388e-06	4.43332e-06	3.13093e-06	2.41639e-06	1.45924e-06	9.314e-07	5.33159e-07	3.0496e-07	2.43331e-07	2.08125e-07	2.27558e-07	8.9202e-08	3.9791e-08	1.687e-08	2.93e-09	1.26e-09	7.89e-10	6.83e-10	1.052e-09	2.45e-10
MC_009_nl	Background	1252	Count	0.0110031	0.000208428	0.00543227	0.00577929	0.00186374	0.000916616	0.0007379	0.000594252	0.000445017	0.000310711	0.00020122	0.000154392	0.000103599	4.81831e-05	2.16359e-05	1.01939e-05	6.86333e-06	5.22229e-06	4.12866e-06	2.81541e-06	2.03243e-06	1.39689e-06	9.34202e-07	6.88628e-07	3.48637e-07	1.99634e-07	1.06392e-07	5.0927e-08	2.0205e-08	4.227e-09	1.532e-09	9.02e-10	9.59e-10	9.76e-10	2.01e-10
MC_009_nl	Background	1253	Count	0.0102973	0.000138383	0.00482061	0.0056151	0.00195802	0.0008356	0.000584103	0.000495733	0.000376966	0.00022056	0.000119407	9.18493e-05	6.49611e-05	3.14948e-05	1.42408e-05	7.14837e-06	5.41943e-06	4.76141e-06	3.7875e-06	2.44597e-06	1.53444e-06	9.52868e-07	5.71001e-07	4.00662e-07	2.39565e-07	2.04596e-07	1.0424e-07	5.3626e-08	3.0035e-08	1.3902e-08	7.859e-09	4.526e-09	2.98e-09	2.269e-09	7.48e-10
MC_009_nl	Background	1254	Count	0.00677142	7.12016e-05	0.0031008	0.00374181	0.00117833	0.000577014	0.000445582	0.000353552	0.000222792	0.000128098	7.40748e-05	5.01699e-05	3.18534e-05	1.56961e-05	7.18896e-06	3.89475e-06	3.13144e-06	2.66771e-06	2.20911e-06	1.43165e-06	9.69799e-07	6.2255e-07	4.14114e-07	3.52365e-07	2.63698e-07	2.55336e-07	1.33004e-07	6.5567e-08	3.3065e-08	8.191e-09	3.299e-09	2.307e-09	2.436e-09	2.228e-09	5.17e-10
MC_009_nl	Background	1255	Count	0.00836049	0.000136713	0.00370018	0.00479701	0.00160729	0.000610895	0.000360514	0.000276976	0.00025692	0.000212784	0.000142421	9.56848e-05	6.55573e-05	3.51418e-05	1.51551e-05	6.58215e-06	4.07446e-06	3.08601e-06	2.53553e-06	1.64721e-06	1.00369e-06	5.99926e-07	3.77335e-07	3.15814e-07	2.08302e-07	1.81398e-07	9.6374e-08	6.2769e-08	3.9075e-08	1.8587e-08	1.1229e-08	6.901e-09	5.956e-09	4.488e-09	2.053e-09
MC_009_nl	Background	1256	Count	0.0136671	0.000173728	0.0058718	0.00796902	0.0027324	0.00106007	0.000592271	0.00041917	0.000358057	0.000249224	0.000155359	0.000131529	8.7647e-05	4.00136e-05	1.84782e-05	8.39139e-06	5.20301e-06	3.7565e-06	3.09345e-06	2.23851e-06	1.52503e-06	1.06987e-06	7.64293e-07	6.15972e-07	3.66123e-07	2.59043e-07	1.31506e-07	7.206e-08	5.3532e-08	2.6308e-08	1.0075e-08	5.744e-09	3.863e-09	2.525e-09	7.41e-10
MC_009_nl	Background	1257	Count	0.0104618	0.000166462	0.00474504	0.00588324	0.00184599	0.00077865	0.000543824	0.000451038	0.000367595	0.000271723	0.000185219	0.000134558	8.25745e-05	3.84439e-05	1.72143e-05	8.10936e-06	5.44744e-06	4.15949e-06	3.34204e-06	2.34035e-06	1.67728e-06	1.06698e-06	7.23096e-07	5.46034e-07	3.19874e-07	2.19106e-07	1.18063e-07	7.0938e-08	4.3855e-08	2.0571e-08	9.646e-09	5.701e-09	4.771e-09	3.77e-09	1.079e-09
MC_009_nl	Background	1258	Count	0.0187483	0.00029403	0.00911421	0.00992805	0.00354625	0.0015525	0.00106467	0.000849097	0.000733602	0.000537682	0.000317104	0.000219311	0.000148079	7.10159e-05	3.28067e-05	1.49236e-05	8.8388e-06	5.72659e-06	3.91414e-06	2.81734e-06	1.86909e-06	1.27051e-06	8.90051e-07	7.42709e-07	3.96801e-07	2.6739e-07	1.89396e-07	1.1741e-07	6.8283e-08	3.7178e-08	2.4018e-08	1.5247e-08	1.0695e-08	6.827e-09	2.849e-09
MC_009_nl	Background	1259	Count	0.0573065	0.000652916	0.0238902	0.0340692	0.0122535	0.00440849	0.00213306	0.00127292	0.00115445	0.000961348	0.000596425	0.00045711	0.000315856	0.000157259	8.20422e-05	3.98614e-05	2.25091e-05	1.35531e-05	8.50127e-06	5.34391e-06	3.12824e-06	1.94728e-06	1.15054e-06	8.05725e-07	3.86706e-07	2.13323e-07	1.30896e-07	8.1829e-08	5.1365e-08	3.0935e-08	2.1682e-08	1.5005e-08	1.1131e-08	9.177e-09	5.739e-09
MC_009_nl	Background	1260	Count	0.0220861	0.000345757	0.00884083	0.013591	0.00384755	0.00129004	0.000811039	0.00065565	0.000711809	0.000583014	0.000329237	0.000266739	0.000185173	8.08934e-05	3.79533e-05	1.53991e-05	8.38793e-06	5.3273e-06	3.82421e-06	3.01366e-06	2.07057e-06	1.37098e-06	9.52046e-07	7.79008e-07	3.44023e-07	1.25225e-07	6.5464e-08	3.7066e-08	2.2971e-08	9.609e-09	4.448e-09	2.13e-09	9.41e-10	7.28e-10	2.13e-10
MC_009_nl	Background	1261	Count	0.0246333	0.00043257	0.0103923	0.0146736	0.00451122	0.00160406	0.00100464	0.000789409	0.000777626	0.000598746	0.000366153	0.000307849	0.000222311	0.0001064	5.07744e-05	2.09653e-05	1.11778e-05	6.78269e-06	4.44497e-06	3.3409e-06	2.19839e-06	1.5264e-06	1.09852e-06	9.11888e-07	4.05421e-07	1.16161e-07	5.2141e-08	2.9434e-08	1.6516e-08	6.744e-09	4.176e-09	3.155e-09	1.629e-09	1.126e-09	4.62e-10
MC_009_nl	Background	1262	Count	0.0263401	0.000428007	0.0104587	0.0163094	0.00481073	0.00165354	0.000961358	0.000711125	0.000719835	0.000564287	0.000326433	0.000283416	0.000215388	0.000105509	5.31633e-05	2.14189e-05	1.12706e-05	6.86154e-06	4.51568e-06	3.40605e-06	2.20528e-06	1.55097e-06	1.10342e-06	9.37289e-07	4.26453e-07	1.16515e-07	5.9527e-08	3.6731e-08	2.1072e-08	8.734e-09	4.08e-09	2.274e-09	1.038e-09	7.24e-10	3.68e-10
MC_009_nl	Background	1263	Count	0.0223328	0.000373606	0.00990214	0.0128042	0.00399972	0.0015816	0.00107592	0.000878454	0.000808149	0.00057964	0.000333099	0.000271967	0.000191354	9.06817e-05	4.51088e-05	1.84708e-05	9.90423e-06	6.02871e-06	3.93877e-06	2.92873e-06	1.85756e-06	1.24564e-06	8.6025e-07	6.80727e-07	3.14278e-07	1.00989e-07	4.9578e-08	3.2357e-08	1.9812e-08	1.0719e-08	7.093e-09	5.381e-09	3.638e-09	1.936e-09	8.07e-10
MC_009_nl	Background	1264	Count	0.01916	0.000377003	0.0091688	0.0103682	0.00316262	0.0013942	0.00111414	0.000978384	0.00086718	0.000616347	0.000369275	0.000289666	0.000193233	9.08682e-05	4.51414e-05	1.95836e-05	1.06185e-05	6.30607e-06	3.92123e-06	2.69836e-06	1.6364e-06	1.06157e-06	7.26187e-07	5.83228e-07	3.0849e-07	1.18536e-07	6.7495e-08	5.01e-08	3.4803e-08	2.0653e-08	1.2445e-08	6.99e-09	3.208e-09	1.736e-09	8.49e-10
MC_009_nl	Background	1265	Count	0.0155935	0.00034149	0.00812253	0.0078125	0.00272373	0.00127993	0.000989541	0.000858068	0.000781128	0.000549961	0.000332806	0.000265878	0.000176054	8.31296e-05	4.04189e-05	1.72397e-05	9.52097e-06	5.6003e-06	3.39567e-06	2.13059e-06	1.2909e-06	8.93974e-07	6.56867e-07	5.28662e-07	3.02685e-07	1.43712e-07	7.6141e-08	4.7695e-08	2.9273e-08	1.4916e-08	7.853e-09	3.882e-09	1.861e-09	1.144e-09	5.92e-10
MC_009_nl	Background	1266	Count	0.0245061	0.000523195	0.0165738	0.00845552	0.0042893	0.0032968	0.0028222	0.00218262	0.00144044	0.000928347	0.00063933	0.000451572	0.000267149	0.000129027	6.11214e-05	2.69936e-05	1.4883e-05	8.76022e-06	5.27625e-06	3.34036e-06	2.14651e-06	1.53576e-06	1.15881e-06	8.27656e-07	4.75284e-07	2.33196e-07	1.15039e-07	6.5722e-08	3.7604e-08	1.8354e-08	1.1179e-08	8.328e-09	5.705e-09	3.955e-09	2.216e-09
MC_009_nl	Background	1267	Count	0.0153717	0.000312615	0.00806263	0.00762164	0.00272409	0.00131568	0.0010137	0.000865405	0.000749976	0.000524355	0.000311521	0.000245309	0.000163597	7.7599e-05	3.64239e-05	1.48563e-05	7.68383e-06	4.2538e-06	2.54563e-06	1.61366e-06	1.09748e-06	9.14493e-07	7.79194e-07	5.82623e-07	3.21561e-07	1.67029e-07	8.1678e-08	4.3965e-08	2.5786e-08	1.1478e-08	6.062e-09	4.286e-09	2.8e-09	1.875e-09	9.39e-10
MC_009_nl	Background	1268	Count	0.0137097	0.000259749	0.00666637	0.00730307	0.00240652	0.00104396	0.000778381	0.000680546	0.00064123	0.000436772	0.00023369	0.000185532	0.000133753	6.65129e-05	3.20929e-05	1.25089e-05	6.01335e-06	3.04178e-06	1.65392e-06	1.04279e-06	7.21249e-07	6.59257e-07	6.20663e-07	5.16585e-07	3.09567e-07	1.5653e-07	7.4355e-08	3.7479e-08	1.8305e-08	6.567e-09	3.132e-09	2.002e-09	1.494e-09	1.488e-09	7.41e-10
MC_009_nl	Background	1269	Count	0.0116204	0.00021322	0.00543284	0.00640077	0.0019428	0.000832559	0.000620503	0.000551837	0.000539513	0.00037147	0.000202069	0.000158879	0.000110193	5.21548e-05	2.49572e-05	1.02613e-05	5.55823e-06	3.39523e-06	2.12393e-06	1.29138e-06	8.60194e-07	6.99631e-07	6.09068e-07	5.1366e-07	2.88919e-07	1.57539e-07	7.8298e-08	3.7605e-08	1.9722e-08	8.66e-09	5.215e-09	3.299e-09	1.795e-09	1.238e-09	5.22e-10
MC_009_nl	Background	1270	Count	0.0137242	0.00034999	0.00698576	0.00708839	0.0022715	0.000991136	0.000790475	0.000752274	0.000738882	0.000529744	0.000309054	0.000252711	0.000180802	8.84076e-05	4.27322e-05	1.80195e-05	8.85624e-06	4.41517e-06	2.33674e-06	1.3808e-06	8.45563e-07	6.55292e-07	5.53417e-07	4.42901e-07	2.46266e-07	1.37312e-07	7.3146e-08	3.7431e-08	1.9573e-08	1.05e-08	7.959e-09	5.363e-09	2.358e-09	1.466e-09	7.31e-10
MC_009_nl	Background	1271	Count	0.0119164	0.000259304	0.00546588	0.00670983	0.00193391	0.000767046	0.000560581	0.000499652	0.000538745	0.000431103	0.000264359	0.000211181	0.000139007	6.14938e-05	2.9327e-05	1.27241e-05	6.82388e-06	3.92502e-06	2.26855e-06	1.28441e-06	7.70404e-07	5.31244e-07	4.08509e-07	3.34602e-07	1.78195e-07	1.10473e-07	6.2233e-08	2.8152e-08	1.4698e-08	5.016e-09	2.56e-09	1.705e-09	1.284e-09	1.179e-09	4.04e-10
MC_009_nl	Background	1272	Count	0.0140991	0.000269412	0.00608378	0.0082847	0.00242058	0.000899856	0.000599427	0.000515532	0.000534487	0.000413388	0.000240528	0.000190584	0.000135648	6.79759e-05	3.46678e-05	1.44978e-05	7.26517e-06	3.87714e-06	2.1538e-06	1.17198e-06	6.50505e-07	4.47386e-07	3.38913e-07	2.83836e-07	1.65714e-07	1.19106e-07	7.0628e-08	3.4907e-08	2.0033e-08	9.54e-09	5.803e-09	3.646e-09	1.962e-09	1.235e-09	5.39e-10
MC_009_nl	Background	1273	Count	0.0134656	0.000218664	0.00571869	0.00796561	0.00225671	0.000877167	0.000607584	0.000525895	0.000496834	0.000368965	0.00021137	0.000155511	0.000107341	5.42636e-05	2.89913e-05	1.25784e-05	6.40088e-06	3.51716e-06	2.0174e-06	1.19154e-06	6.96551e-07	4.91701e-07	3.78452e-07	3.06002e-07	1.94092e-07	1.3891e-07	7.8932e-08	3.7465e-08	1.9558e-08	9.494e-09	4.425e-09	2.895e-09	2.182e-09	1.686e-09	8.74e-10
MC_009_nl	Background	1274	Count	0.012646	0.000203581	0.00494866	0.00790088	0.00198276	0.000686022	0.000476028	0.000429073	0.000458696	0.000359501	0.000199308	0.000153698	0.000103122	4.98197e-05	2.56593e-05	1.10984e-05	5.88585e-06	3.2605e-06	1.7957e-06	1.0733e-06	6.1959e-07	4.0375e-07	2.83812e-07	2.09693e-07	1.30468e-07	9.8093e-08	6.1024e-08	2.9384e-08	1.4165e-08	6.52e-09	4.485e-09	3.02e-09	1.768e-09	1.032e-09	4.01e-10
MC_009_nl	Background	1275	Count	0.012763	0.000218502	0.00525003	0.00773143	0.00218983	0.00079989	0.000502621	0.000412177	0.00042655	0.000340709	0.000203388	0.00015637	0.000108634	5.41608e-05	2.77257e-05	1.22722e-05	6.40202e-06	3.67932e-06	2.16952e-06	1.21911e-06	7.25577e-07	4.76101e-07	3.22657e-07	2.45321e-07	1.55682e-07	1.22194e-07	8.5276e-08	4.7221e-08	2.7603e-08	1.4456e-08	9.153e-09	4.951e-09	2.16e-09	1.183e-09	5.03e-10
MC_009_nl	Background	1276	Count	0.0151594	0.000244333	0.00694025	0.0084635	0.00244796	0.00115802	0.000890365	0.00074846	0.000591071	0.000414043	0.000260153	0.000185854	0.000120952	6.02404e-05	3.00637e-05	1.39875e-05	7.69769e-06	4.57773e-06	2.72934e-06	1.54509e-06	8.71409e-07	5.29431e-07	3.43012e-07	2.50664e-07	1.73516e-07	1.34935e-07	9.5768e-08	5.8514e-08	3.4004e-08	1.9107e-08	1.2525e-08	8.101e-09	4.514e-09	2.665e-09	1.601e-09
MC_009_nl	Background	1277	Count	0.0147944	0.000263893	0.00623593	0.00882231	0.00251024	0.00101648	0.00067124	0.000529663	0.000479323	0.000361326	0.000227539	0.000176233	0.000123762	6.48062e-05	3.33164e-05	1.69532e-05	9.89201e-06	6.10997e-06	3.7438e-06	2.14005e-06	1.22305e-06	7.07043e-07	4.23172e-07	2.8213e-07	1.80064e-07	1.3194e-07	8.9667e-08	5.1903e-08	3.2867e-08	2.0339e-08	1.3132e-08	7.469e-09	3.857e-09	2.225e-09	1.09e-09
MC_009_nl	Background	1279	Count	0.0102015	0.000142928	0.00395346	0.00639094	0.00165377	0.000621849	0.000412903	0.000351448	0.000313783	0.000228412	0.000133492	9.48796e-05	6.50187e-05	3.40391e-05	1.7485e-05	9.72326e-06	6.36418e-06	4.16142e-06	2.53738e-06	1.33051e-06	7.68341e-07	4.74842e-07	3.18727e-07	2.36216e-07	1.5521e-07	1.249e-07	8.7651e-08	4.5394e-08	2.7088e-08	1.3818e-08	7.536e-09	4.065e-09	2.236e-09	1.46e-09	6.14e-10
MC_009_nl	Background	1280	Count	0.00870533	0.000135575	0.0034771	0.00536379	0.00141618	0.000553033	0.000354436	0.000316194	0.000281506	0.000197515	0.000129914	9.27542e-05	6.26215e-05	3.30574e-05	1.58439e-05	8.90537e-06	5.9386e-06	3.74714e-06	2.19014e-06	1.08221e-06	6.2711e-07	4.06002e-07	3.06061e-07	2.73501e-07	1.87351e-07	1.53634e-07	1.12487e-07	5.7404e-08	3.1695e-08	1.5325e-08	8.082e-09	4.429e-09	2.779e-09	2.153e-09	7.28e-10
MC_009_nl	Background	1291	Count	0.0133365	0.000148799	0.00534498	0.00814032	0.002058	0.000895954	0.000600469	0.000497801	0.000428527	0.000338204	0.00023906	0.000138182	7.17871e-05	3.3802e-05	1.74542e-05	9.41568e-06	5.35459e-06	3.72044e-06	2.58986e-06	1.68398e-06	1.0373e-06	6.72036e-07	4.26224e-07	2.95519e-07	2.15113e-07	1.29287e-07	7.855e-08	4.9258e-08	2.9954e-08	2.0974e-08	1.8e-08	1.1562e-08	4.44e-09	1.871e-09	9.8e-10
MC_009_nl	Background	1292	Count	0.00762875	0.000137723	0.00444738	0.00331909	0.000837666	0.000639692	0.000817748	0.000856404	0.000491918	0.000262055	0.000233479	0.000170699	7.14292e-05	2.70427e-05	1.3226e-05	8.38134e-06	6.10212e-06	5.15442e-06	2.80034e-06	1.48244e-06	7.71489e-07	3.87934e-07	2.80736e-07	2.44299e-07	1.63247e-07	8.2299e-08	5.4585e-08	5.5689e-08	4.2079e-08	1.2798e-08	5.049e-09	3.021e-09	9.06e-10	3.36e-10	1.31e-10

## Sheet: Readme
LISST Particle Count, Background Cast MC_009, Discharge Depth Range 1151-1350m, Tables S4
Dowd M.H., Assad V.E., Cazares-Nuesser A.E., Drazen J.C., Goetze E., White A.E., and Popp B.N. (2025) Deep-sea mining discharge can disrupt midwater food webs. Nature Communications
Description	Units
Cast ID	text, #
Background or Plume Cast Type	text
Depth	#
Particle Count Parameter	#
Small 1.25-6 µm Size Fraction Count	text
Large 6 - 250 µm Size Fraction Count	text
Total Particle Count	#
1.35-1.6 µm Size Fraction Count	#
1.6-1.89 µm Size Fraction Count	#
1.89-2.23 µm Size Fraction Count	#
2.23-2.63 µm Size Fraction Count	#
2.63-3.11 µm Size Fraction Count	#
3.11-3.67 µm Size Fraction Count	#
3.67-4.33 µm Size Fraction Count	#
4.33-5.11 µm Size Fraction Count	#
5.11-6.03 µm Size Fraction Count	#
6.03-7.11 µm Size Fraction Count	#
7.11-8.39 µm Size Fraction Count	#
8.39-9.9 µm Size Fraction Count	#
9.9-11.69 µm Size Fraction Count	#
11.69-13.79 µm Size Fraction Count	#
13.79-16.27 µm Size Fraction Count	#
16.27-19.2 µm Size Fraction Count	#
19.2-22.66 µm Size Fraction Count	#
22.66-26.74 µm Size Fraction Count	#
26.74-31.56 µm Size Fraction Count	#
31.56-37.24 µm Size Fraction Count	#
37.24-43.95 µm Size Fraction Count	#
43.95-51.86 µm Size Fraction Count	#
51.86-61.20 µm Size Fraction Count	#
61.20-72.21 µm Size Fraction Count	#
72.21-85.22 µm Size Fraction Count	#
85.22-100.57 µm Size Fraction Count	#
100.57-118.68 µm Size Fraction Count	#
118.68-140.04 µm Size Fraction Count	#
140.04-165.26 µm Size Fraction Count	#
165.26-195.02 µm Size Fraction Count	#
195.02-230.14 µm Size Fraction Count	#
>230.14 µm Size Fraction Count	#
