# Supplementary material for: Deep-sea mining discharge can disrupt midwater food webs
Source: Nat Commun. 2025 Nov 6;16:9575. doi: 10.1038/s41467-025-65411-w (PMC12592452; doi:10.1038/s41467-025-65411-w)
Supplement: Supplementary file 7 — Source Data [file 41467_2025_65411_MOESM7_ESM.zip › Source_Data/Source Data 6/HC_050_nl.xlsx]

## Sheet: Data
Cast	Type	Depth	Parameter	Small	Large	LISST_TotPartConc	M1_35	M1_60	M1_89	M2_23	M2_63	M3_11	M3_67	M4_33	M5_11	M6_03	M7_11	M8_39	M9_90	M11_69	M13_79	M16_27	M19_20	M22_66	M26_74	M31_56	M37_24	M43_95	M51_86	M61_20	M72_21	M85_22	M100_57	M118_68	M140_04	M165_26	M195_02	M230_14
HC_050_nl	Background	1151	Count	0.0112999	0.000196161	0.00436175	0.00713434	0.00240761	0.000780617	0.000336475	0.000189916	0.000161641	0.000138401	9.27304e-05	5.81946e-05	3.41776e-05	2.75534e-05	3.43844e-05	2.84591e-05	2.50257e-05	2.03811e-05	1.34996e-05	7.55302e-06	2.70928e-06	1.02256e-06	6.06564e-07	5.97908e-07	1.81141e-07	6.125e-09	5.87e-10	5.05e-10	4.54e-10	5.47e-10	5.43e-10	2.08e-10	6.2e-11	8.2e-11	1.16e-10
HC_050_nl	Background	1152	Count	0.010444	0.000273891	0.0102824	0.000435549	0.000662112	0.00116081	0.00183477	0.00232511	0.0017822	0.00104046	0.000765611	0.000437415	0.00016944	5.44112e-05	1.88088e-05	1.00546e-05	7.09938e-06	6.27572e-06	4.23403e-06	2.20014e-06	9.13349e-07	2.58417e-07	4.7886e-08	5.791e-09	5.964e-09	3.295e-08	6.2374e-08	2.8767e-08	9.333e-09	1.976e-09	1.79e-10	4.3e-11	2.6e-11	1.9e-11	2.1e-11
HC_050_nl	Background	1153	Count	0.0125521	0.00031548	0.007414	0.00545361	0.00256317	0.00134541	0.000918514	0.000715354	0.000493921	0.000421942	0.000400428	0.000239787	0.000121376	6.82293e-05	4.48325e-05	3.00523e-05	2.05097e-05	1.37235e-05	8.3234e-06	4.5178e-06	1.95362e-06	8.99047e-07	5.21968e-07	3.80933e-07	1.14296e-07	1.0675e-08	9.367e-09	6.393e-09	5.342e-09	4.782e-09	4.069e-09	2.727e-09	1.584e-09	7.77e-10	4.78e-10
HC_050_nl	Background	1156	Count	0.0106128	0.000324019	0.0074305	0.00350628	0.00150391	0.00125679	0.00134782	0.00121933	0.000683037	0.000403641	0.000393102	0.000298861	0.000141432	6.37898e-05	3.72345e-05	2.63631e-05	2.10606e-05	1.65599e-05	9.50005e-06	4.57567e-06	1.65805e-06	6.93692e-07	4.58177e-07	4.42015e-07	1.72294e-07	2.2282e-08	1.8607e-08	1.2374e-08	9.055e-09	7.025e-09	4.535e-09	2.21e-09	1.525e-09	1.111e-09	4.38e-10
HC_050_nl	Background	1159	Count	0.0136126	0.000199936	0.00697718	0.00683531	0.00268137	0.00142157	0.00106504	0.000856829	0.00039857	0.000160036	0.000107705	8.61294e-05	4.62064e-05	2.51454e-05	2.07673e-05	2.14738e-05	2.81415e-05	2.85601e-05	1.6438e-05	7.80722e-06	2.95367e-06	1.08379e-06	5.76065e-07	5.39919e-07	1.87154e-07	2.4772e-08	1.8754e-08	7.318e-09	2.636e-09	1.163e-09	6.35e-10	2.46e-10	9.2e-11	8.6e-11	1.07e-10
HC_050_nl	Background	1163	Count	0.00686999	0.000238028	0.00631663	0.000791395	0.000710061	0.000913772	0.00113976	0.00122221	0.000853056	0.000520067	0.00044061	0.000279063	0.000120181	4.19856e-05	1.79827e-05	1.36804e-05	1.3162e-05	1.31594e-05	1.02933e-05	5.33707e-06	1.83394e-06	3.40629e-07	4.2328e-08	4.18e-09	2.051e-09	8.185e-09	1.1435e-08	3.002e-09	8.79e-10	2.51e-10	6.7e-11	3.1e-11	1.6e-11	8e-12	5e-12
HC_050_nl	Background	1164	Count	0.0242556	0.000373305	0.00890741	0.0157214	0.00463038	0.00150714	0.000744313	0.000482114	0.000424725	0.000335585	0.000230955	0.000178895	0.000115002	7.20254e-05	6.04349e-05	4.03617e-05	3.11285e-05	2.26466e-05	1.3518e-05	8.17806e-06	4.12043e-06	2.25614e-06	1.53927e-06	1.43164e-06	5.55764e-07	6.2919e-08	1.4455e-08	1.039e-08	6.732e-09	4.41e-09	3.334e-09	1.931e-09	1.076e-09	8.39e-10	6.98e-10
HC_050_nl	Background	1167	Count	0.0087154	0.000491451	0.0085459	0.000660926	0.000834107	0.00119229	0.00149131	0.00156145	0.00109845	0.000747257	0.000684556	0.000445051	0.000214679	0.00011211	5.86334e-05	3.82295e-05	2.95402e-05	2.00648e-05	1.02687e-05	4.54675e-06	1.86249e-06	6.10579e-07	2.32299e-07	1.01141e-07	9.765e-08	1.43971e-07	1.40533e-07	6.795e-08	3.7872e-08	3.4295e-08	2.5632e-08	1.284e-08	6.91e-09	3.406e-09	1.231e-09
HC_050_nl	Background	1168	Count	0.0163014	0.000142245	0.00568657	0.0107571	0.00372179	0.00112922	0.00035263	0.000140464	7.66269e-05	4.82568e-05	3.68428e-05	3.84984e-05	2.68886e-05	1.82843e-05	1.9268e-05	1.57759e-05	1.69483e-05	1.97584e-05	1.33778e-05	7.35429e-06	2.67379e-06	8.95881e-07	4.83161e-07	4.26641e-07	1.06821e-07	2.288e-09	1.57e-10	1.27e-10	1.05e-10	1.02e-10	7.2e-11	2.2e-11	7e-12	1.2e-11	1.9e-11
HC_050_nl	Background	1169	Count	0.0159143	0.000155719	0.00528597	0.010784	0.00286607	0.000909335	0.000446536	0.000307825	0.00024376	0.000164932	0.000110962	8.0836e-05	4.21029e-05	2.44113e-05	2.16185e-05	1.57785e-05	1.39117e-05	1.34315e-05	1.02535e-05	6.40143e-06	3.13666e-06	1.57847e-06	1.2134e-06	1.23457e-06	5.56324e-07	4.8713e-08	1.0653e-08	8.181e-09	6.681e-09	7.081e-09	5.771e-09	2.228e-09	5.54e-10	3.73e-10	3.7e-10
HC_050_nl	Background	1171	Count	0.00622227	0.00040084	0.00624214	0.000380968	0.000495067	0.000710624	0.000890394	0.000983924	0.000904212	0.000775895	0.000669542	0.000411644	0.000198673	9.03354e-05	4.5494e-05	2.77343e-05	1.83898e-05	1.17117e-05	5.35204e-06	2.16428e-06	7.60675e-07	1.78267e-07	3.0255e-08	4.356e-09	2.037e-09	3.955e-09	4.12e-09	1.29e-09	3.75e-10	1.26e-10	4.1e-11	2.5e-11	1.3e-11	6e-12	5e-12
HC_050_nl	Background	1173	Count	0.00442856	0.000120972	0.000540791	0.00400874	0.000395926	2.17942e-05	1.47931e-06	1.77864e-07	8.5369e-08	4.8775e-08	2.8857e-08	2.79089e-07	2.02658e-06	3.08146e-06	9.03226e-06	2.0899e-05	2.63972e-05	2.95917e-05	1.90091e-05	6.80358e-06	1.99902e-06	8.84587e-07	5.46312e-07	5.66167e-07	1.31401e-07	3.143e-09	1.92e-10	1.66e-10	1.21e-10	9.2e-11	6.9e-11	2.3e-11	4e-12	5e-12	9e-12
HC_050_nl	Background	1174	Count	0.0166863	0.000375982	0.0156945	0.00136778	0.00191382	0.00294481	0.003459	0.00306529	0.00163465	0.000915306	0.000821436	0.0005642	0.000222968	7.20265e-05	3.25746e-05	1.9222e-05	1.22189e-05	8.25684e-06	4.78086e-06	2.36891e-06	9.6143e-07	2.92115e-07	7.3568e-08	1.5733e-08	1.1077e-08	2.9006e-08	5.115e-08	3.9026e-08	2.8527e-08	2.3882e-08	1.7875e-08	1.3098e-08	6.269e-09	1.829e-09	5.89e-10
HC_050_nl	Background	1175	Count	0.0076263	6.20944e-05	0.00410852	0.00357987	0.00229077	0.00120793	0.000358539	0.000100987	3.04447e-05	2.0879e-05	2.58424e-05	1.10384e-05	2.45157e-06	3.51754e-06	5.89666e-06	9.93514e-06	1.62196e-05	1.41321e-05	6.55853e-06	2.57125e-06	6.91453e-07	1.11462e-07	7.877e-09	1.67e-10	4.6e-11	2.86e-10	4.97e-10	7.4e-11	3.8e-11	4.2e-11	8e-12	6e-12	4e-12	6e-12	1e-11
HC_050_nl	Background	1176	Count	0.0179018	0.000272946	0.00800746	0.0101672	0.0037925	0.00161273	0.000880973	0.000536363	0.000375006	0.000252466	0.00016228	0.000122224	8.20306e-05	5.61196e-05	4.59829e-05	2.91877e-05	2.09729e-05	1.62787e-05	1.09864e-05	5.78284e-06	2.40737e-06	1.27002e-06	8.44983e-07	7.39132e-07	2.57836e-07	1.7291e-08	3.343e-09	4.839e-09	7.731e-09	1.2926e-08	1.7176e-08	1.037e-08	4.369e-09	3.707e-09	2.752e-09
HC_050_nl	Background	1177	Count	0.0278957	0.00117966	0.0246633	0.00441194	0.00301974	0.00360365	0.00476337	0.0049043	0.00297445	0.00166818	0.00146493	0.00108509	0.000548386	0.000275236	0.000138429	7.47168e-05	4.82799e-05	3.39239e-05	2.18675e-05	1.41528e-05	9.36081e-06	5.93217e-06	4.10768e-06	2.51063e-06	1.33208e-06	5.75744e-07	3.00158e-07	1.97145e-07	1.35177e-07	8.9136e-08	5.8736e-08	3.3629e-08	1.7581e-08	9.16e-09	4.775e-09
HC_050_nl	Background	1179	Count	0.00874942	0.000242887	0.00792374	0.00106854	0.000969072	0.00100064	0.0011507	0.0012885	0.00112094	0.000950542	0.000828716	0.000371763	0.000122285	4.90306e-05	2.35146e-05	1.53698e-05	1.22373e-05	9.39897e-06	5.82734e-06	2.92484e-06	1.30576e-06	4.7552e-07	1.48055e-07	3.6759e-08	2.5167e-08	5.1226e-08	7.5345e-08	5.9009e-08	4.3172e-08	3.533e-08	2.4979e-08	1.3004e-08	4.036e-09	8.12e-10	2.45e-10
HC_050_nl	Background	1181	Count	0.0170739	0.000296951	0.00797052	0.00940036	0.00397997	0.00163107	0.000781303	0.000435977	0.000299998	0.00021158	0.000170518	0.000163158	9.73277e-05	5.01458e-05	4.15087e-05	3.21533e-05	2.9582e-05	2.17229e-05	1.09658e-05	6.18583e-06	3.28617e-06	1.75121e-06	1.11456e-06	8.90462e-07	2.94053e-07	1.5001e-08	2.097e-09	1.845e-09	1.466e-09	1.071e-09	6.58e-10	2.19e-10	4.7e-11	4e-11	6e-11
HC_050_nl	Background	1183	Count	0.009317	0.000495995	0.00868033	0.00113266	0.00114094	0.00136751	0.00157332	0.00149002	0.00100204	0.000657263	0.000537351	0.000415895	0.000275376	0.000112995	4.08892e-05	2.21197e-05	1.51221e-05	1.19587e-05	8.41695e-06	5.16529e-06	2.5563e-06	9.61727e-07	2.79491e-07	5.7922e-08	2.3395e-08	2.7157e-08	2.3467e-08	1.0847e-08	6.285e-09	3.786e-09	1.42e-09	4.2e-10	1.42e-10	5.3e-11	6.7e-11
HC_050_nl	Background	1185	Count	0.0233068	0.000462884	0.0106375	0.0131322	0.00506267	0.00211588	0.00105709	0.000598069	0.000394002	0.000320924	0.000326593	0.000299402	0.00018865	0.000101554	6.37323e-05	3.9311e-05	2.60921e-05	1.6486e-05	9.9541e-06	6.4103e-06	3.86857e-06	2.47575e-06	1.87026e-06	1.63908e-06	7.0528e-07	8.715e-08	1.9378e-08	1.3357e-08	7.322e-09	3.709e-09	1.983e-09	7.33e-10	2.21e-10	1.76e-10	2.11e-10
HC_050_nl	Background	1186	Count	0.00837039	0.000198774	0.00721117	0.00135799	0.00124533	0.00112395	0.000928812	0.000940233	0.00108535	0.000938629	0.000555043	0.000195043	6.89263e-05	3.67997e-05	2.15154e-05	1.78437e-05	1.98421e-05	1.7342e-05	1.01387e-05	4.29536e-06	1.54007e-06	4.20076e-07	7.1435e-08	8.554e-09	4.318e-09	1.1501e-08	1.062e-08	2.931e-09	7.61e-10	2.46e-10	1.13e-10	6.8e-11	3.5e-11	4.2e-11	6.4e-11
HC_050_nl	Background	1187	Count	0.0107876	0.000233455	0.00988528	0.00113581	0.00134435	0.00177511	0.00204575	0.00194401	0.00123372	0.00065491	0.000431792	0.000222178	9.91979e-05	5.22755e-05	2.78453e-05	1.65145e-05	1.37801e-05	1.13372e-05	7.00523e-06	3.35922e-06	1.42237e-06	5.18133e-07	1.33437e-07	2.1135e-08	7.868e-09	1.633e-08	1.7829e-08	2.155e-09	3.06e-10	8.2e-11	4.2e-11	3.8e-11	2e-11	1.6e-11	2.4e-11
HC_050_nl	Background	1189	Count	0.0102065	0.000220866	0.00800731	0.00242001	0.00190563	0.00156526	0.0012104	0.000916591	0.000701921	0.00062207	0.000574112	0.000290468	0.000101039	4.50286e-05	2.47632e-05	1.85943e-05	1.44159e-05	8.67018e-06	4.73013e-06	2.23953e-06	9.42268e-07	3.13738e-07	7.315e-08	1.3085e-08	7.279e-09	1.6365e-08	1.5683e-08	2.681e-09	5.79e-10	2.86e-10	9.4e-11	5.6e-11	2.4e-11	3.6e-11	5.5e-11
HC_050_nl	Background	1190	Count	0.0194893	0.000292078	0.00680873	0.0129726	0.00414446	0.001229	0.00042593	0.000193741	0.000148637	0.000141363	0.000125674	0.000107848	8.29125e-05	5.94489e-05	5.07569e-05	3.53424e-05	2.43416e-05	1.73514e-05	1.00845e-05	5.37217e-06	2.49206e-06	1.39843e-06	1.03852e-06	9.84781e-07	4.47587e-07	5.2863e-08	1.5019e-08	1.2488e-08	9.259e-09	7.273e-09	5.178e-09	2.517e-09	7.93e-10	4.92e-10	4.15e-10
HC_050_nl	Background	1191	Count	0.0189025	0.000355913	0.0118882	0.00737019	0.00373552	0.00203084	0.00141197	0.00124657	0.00123222	0.00098087	0.000620853	0.000273449	0.000133259	9.16135e-05	5.48205e-05	3.04475e-05	1.94412e-05	1.28945e-05	7.19741e-06	3.49129e-06	1.57853e-06	6.5242e-07	2.31221e-07	6.681e-08	3.2258e-08	5.004e-08	5.1032e-08	1.9859e-08	9.495e-09	7.583e-09	9.109e-09	1.5067e-08	1.3068e-08	7.597e-09	4.521e-09
HC_050_nl	Background	1196	Count	0.0147723	0.000273732	0.0100795	0.00496649	0.00272635	0.00181628	0.00150909	0.0013538	0.00109886	0.000724886	0.000399326	0.000177186	9.12396e-05	5.68597e-05	3.89159e-05	2.86199e-05	2.45637e-05	1.75083e-05	8.97582e-06	4.12234e-06	1.73916e-06	6.58468e-07	2.73384e-07	1.6369e-07	5.6777e-08	1.9822e-08	1.2673e-08	2.062e-09	4.99e-10	2.59e-10	1.4e-10	6.2e-11	2.3e-11	2.4e-11	3.7e-11
HC_050_nl	Background	1197	Count	0.0207189	0.000305789	0.0110141	0.0100106	0.00475096	0.00228162	0.00132315	0.000833792	0.000594965	0.000398707	0.000288143	0.00023695	0.00012253	5.90502e-05	4.42404e-05	2.59682e-05	1.79323e-05	1.42439e-05	9.78987e-06	5.84818e-06	2.82167e-06	1.54859e-06	9.53738e-07	6.89191e-07	1.64227e-07	6.04e-09	5.46e-10	4.97e-10	4.35e-10	2.99e-10	2.07e-10	6.6e-11	1.6e-11	2.6e-11	5.1e-11
HC_050_nl	Background	1198	Count	0.0160897	0.000286136	0.0125356	0.00384024	0.00304805	0.0024766	0.00195118	0.0015024	0.001192	0.000986927	0.000759663	0.000332698	0.000129443	6.11672e-05	3.0474e-05	2.12074e-05	1.64589e-05	1.19654e-05	7.21683e-06	3.78409e-06	1.85672e-06	8.07315e-07	3.19726e-07	1.17499e-07	1.16604e-07	2.96463e-07	4.85296e-07	2.77025e-07	9.4528e-08	2.9098e-08	1.0863e-08	5.046e-09	1.891e-09	8.47e-10	8.06e-10
HC_050_nl	Background	1200	Count	0.012995	0.000258694	0.0111822	0.00207154	0.00183369	0.0017392	0.00166046	0.00169369	0.00159227	0.00127064	0.000810395	0.000323117	0.000129613	5.56325e-05	2.44097e-05	1.60757e-05	1.2095e-05	8.64439e-06	5.37622e-06	3.0199e-06	1.74797e-06	9.66712e-07	4.7024e-07	1.88521e-07	1.29053e-07	1.77068e-07	1.24245e-07	2.0124e-08	3.059e-09	6.18e-10	1.88e-10	1.59e-10	8.4e-11	5.7e-11	7.1e-11
HC_050_nl	Background	1203	Count	0.0221926	0.000281499	0.0134596	0.00901452	0.00412027	0.00235434	0.00193124	0.00175434	0.00134983	0.000854142	0.000534012	0.00027992	0.000124111	5.73196e-05	3.28009e-05	2.12755e-05	1.60363e-05	1.24933e-05	8.27864e-06	4.58163e-06	2.10051e-06	1.05014e-06	6.22782e-07	4.98388e-07	2.10372e-07	6.6014e-08	3.7064e-08	1.0569e-08	3.574e-09	1.526e-09	7.49e-10	3.39e-10	1.61e-10	1.33e-10	1.39e-10
HC_050_nl	Background	1204	Count	0.00511362	0.000147986	0.00338891	0.0018727	0.000662625	0.000318349	0.000412346	0.000757626	0.000684921	0.000273403	9.59143e-05	3.57406e-05	3.3155e-05	2.78837e-05	1.79345e-05	2.05166e-05	2.0829e-05	1.34846e-05	7.631e-06	3.34042e-06	1.81166e-06	8.28316e-07	2.61066e-07	5.7893e-08	5.2556e-08	1.15913e-07	7.3232e-08	9.019e-09	9.37e-10	1e-10	2.6e-11	2.2e-11	7e-12	6e-12	1.6e-11
HC_050_nl	Background	1205	Count	0.0126257	0.000304108	0.0106072	0.00232256	0.00177395	0.00149868	0.00151697	0.00157106	0.0015572	0.00123732	0.000806359	0.000341555	0.000137056	7.11959e-05	3.81066e-05	2.41609e-05	1.48145e-05	1.04592e-05	5.37237e-06	1.82631e-06	6.64154e-07	2.33517e-07	7.074e-08	2.1528e-08	1.7491e-08	4.3036e-08	4.4137e-08	1.4408e-08	4.252e-09	1.475e-09	7.53e-10	6.11e-10	3.2e-10	2.41e-10	1.83e-10
HC_050_nl	Background	1206	Count	0.0112373	8.33706e-05	0.00676015	0.00456052	0.00175832	0.00158456	0.00131264	0.000918155	0.00047781	0.000296778	0.000234019	9.44978e-05	2.54686e-05	8.90777e-06	3.88538e-06	3.32527e-06	5.27971e-06	8.41139e-06	1.08814e-05	8.52358e-06	4.94939e-06	2.37468e-06	8.47417e-07	2.09816e-07	1.0624e-07	1.19509e-07	6.7687e-08	1.0364e-08	1.626e-09	4.03e-10	8.7e-11	7.3e-11	4.8e-11	4.6e-11	6e-11
HC_050_nl	Background	1207	Count	0.0200897	0.000832191	0.0158394	0.00508246	0.002789	0.00201502	0.00212623	0.0022876	0.00206462	0.00152606	0.00127875	0.00091992	0.000454251	0.000183802	8.22268e-05	4.43634e-05	2.61391e-05	1.64558e-05	9.95015e-06	5.952e-06	3.48598e-06	2.07008e-06	1.27105e-06	8.07022e-07	4.41037e-07	4.15536e-07	3.41525e-07	1.35231e-07	4.667e-08	1.8576e-08	7.991e-09	5.447e-09	3.27e-09	1.23e-09	5.28e-10
HC_050_nl	Background	1208	Count	0.0237511	0.000323638	0.0132391	0.0108357	0.00461756	0.00220703	0.00150879	0.00133075	0.00146215	0.0010191	0.000495979	0.000274053	0.000146311	6.1331e-05	3.71369e-05	2.81229e-05	2.11913e-05	1.43305e-05	7.41683e-06	3.84447e-06	1.87195e-06	9.73994e-07	5.51579e-07	4.24148e-07	1.19359e-07	6.38e-09	1.119e-09	1.372e-09	1.269e-09	8.76e-10	5.83e-10	2.06e-10	5.8e-11	9.1e-11	1.67e-10
HC_050_nl	Background	1209	Count	0.0122739	0.000158374	0.00641659	0.0060157	0.00196241	0.000737282	0.000590815	0.0006007	0.00105764	0.000948835	0.000267925	9.26115e-05	4.76662e-05	2.70229e-05	2.43559e-05	1.65335e-05	1.44362e-05	1.36129e-05	7.94655e-06	3.90559e-06	1.452e-06	6.43347e-07	3.63603e-07	3.41555e-07	8.9318e-08	3.137e-09	3.35e-10	3.62e-10	3.33e-10	2.63e-10	2.06e-10	7.5e-11	2.6e-11	4.8e-11	7.5e-11
HC_050_nl	Background	1210	Count	0.01377	0.000387792	0.0126016	0.00155619	0.00136275	0.00141906	0.00183727	0.00213586	0.0021989	0.00173739	0.00105745	0.000465107	0.000205274	7.98932e-05	3.57504e-05	2.59134e-05	1.80799e-05	1.15247e-05	6.18707e-06	2.83899e-06	1.21831e-06	5.00041e-07	1.83582e-07	6.1134e-08	3.9652e-08	8.4223e-08	1.03326e-07	6.0842e-08	3.5851e-08	1.8699e-08	1.058e-08	7.93e-09	4.78e-09	1.638e-09	3.52e-10
HC_050_nl	Background	1212	Count	0.0178146	0.000610497	0.0158782	0.00254687	0.00213185	0.002203	0.00275476	0.00310309	0.00231476	0.00139565	0.000873416	0.000491186	0.000270126	0.000144935	7.40192e-05	4.69932e-05	3.0507e-05	1.9346e-05	1.06176e-05	5.68025e-06	3.59982e-06	2.09907e-06	1.15942e-06	5.3313e-07	3.30037e-07	2.65732e-07	1.66141e-07	6.5327e-08	2.6982e-08	1.3957e-08	6.647e-09	3.655e-09	2.192e-09	7.72e-10	2.68e-10
HC_050_nl	Background	1213	Count	0.0129559	0.000389059	0.0107899	0.00255504	0.00185933	0.0014996	0.00153404	0.00155901	0.00162356	0.00128242	0.000721478	0.00032136	0.000171336	8.65057e-05	4.21557e-05	3.13524e-05	2.46713e-05	1.67169e-05	8.96762e-06	3.97697e-06	1.74157e-06	8.1055e-07	3.49718e-07	1.28129e-07	8.4301e-08	1.32862e-07	9.8923e-08	2.4729e-08	4.645e-09	7.14e-10	9.2e-11	4.6e-11	4.9e-11	5.5e-11	4.4e-11
HC_050_nl	Background	1214	Count	0.0284366	0.000367585	0.013212	0.0155922	0.00588067	0.00216006	0.00118015	0.000893604	0.00105503	0.000876033	0.000491759	0.000307074	0.000166674	7.40286e-05	4.82864e-05	2.93097e-05	1.84064e-05	1.27188e-05	7.50288e-06	4.06054e-06	2.07641e-06	1.46044e-06	1.14504e-06	1.09199e-06	5.49334e-07	1.17266e-07	4.9667e-08	4.7363e-08	3.0396e-08	1.4969e-08	8.06e-09	3.302e-09	1.351e-09	1.112e-09	9.64e-10
HC_050_nl	Background	1215	Count	0.0146329	0.000543433	0.0117959	0.00338042	0.00243403	0.00185369	0.00154669	0.00135267	0.00140004	0.00129959	0.000894899	0.000470879	0.000269565	0.000141418	6.0959e-05	3.38221e-05	1.93359e-05	9.18757e-06	4.49117e-06	2.39807e-06	1.13517e-06	5.49923e-07	2.71887e-07	1.04615e-07	5.9116e-08	7.6346e-08	4.8949e-08	9.083e-09	1.534e-09	2.2e-10	3.7e-11	3.1e-11	3.9e-11	4.3e-11	3.5e-11
HC_050_nl	Background	1217	Count	0.0156603	0.000507243	0.00977376	0.00639383	0.00265816	0.00136553	0.00109728	0.00101153	0.00111119	0.00094143	0.000657156	0.000424253	0.000234233	0.000108416	5.84463e-05	3.69325e-05	2.57817e-05	1.85655e-05	1.16878e-05	6.19455e-06	3.02457e-06	1.6333e-06	9.62083e-07	6.88474e-07	3.18074e-07	2.10179e-07	1.15851e-07	2.5551e-08	5.577e-09	1.557e-09	4.82e-10	1.03e-10	4.2e-11	3.6e-11	3.2e-11
HC_050_nl	Background	1219	Count	0.0187928	0.000403794	0.0155074	0.00368927	0.00321268	0.0030295	0.00265036	0.00211552	0.00156171	0.00117742	0.000889045	0.000467336	0.000215559	0.00010276	4.06344e-05	1.85631e-05	1.15504e-05	7.31815e-06	3.93697e-06	1.86811e-06	8.35566e-07	3.61535e-07	1.43759e-07	5.3618e-08	4.1335e-08	7.7e-08	6.7109e-08	1.913e-08	3.916e-09	6.15e-10	1.15e-10	9.5e-11	1.17e-10	1.28e-10	6.8e-11
HC_050_nl	Background	1220	Count	0.0187098	0.000361072	0.0155014	0.00356941	0.0027663	0.00232266	0.0022525	0.0021766	0.00220152	0.00180947	0.00112082	0.000490504	0.000208464	8.58177e-05	3.41192e-05	1.66114e-05	8.28434e-06	4.00813e-06	1.83669e-06	7.69833e-07	3.28944e-07	1.592e-07	8.0138e-08	4.7147e-08	6.1603e-08	1.76435e-07	2.13994e-07	7.5176e-08	1.5548e-08	1.622e-09	1.93e-10	1.14e-10	1.68e-10	2.02e-10	9.6e-11
HC_050_nl	Background	1224	Count	0.0258583	0.000275685	0.0114158	0.0147182	0.00584565	0.00231771	0.00113544	0.000630163	0.000430607	0.0003074	0.000246987	0.00022615	0.000115952	5.1382e-05	3.8403e-05	2.23858e-05	1.60573e-05	1.32801e-05	8.91546e-06	4.69075e-06	2.00852e-06	1.07454e-06	6.87742e-07	6.05902e-07	2.07621e-07	1.458e-08	3.374e-09	5.117e-09	5.09e-09	3.694e-09	2.254e-09	5.43e-10	1e-10	1.14e-10	2.07e-10
HC_050_nl	Background	1226	Count	0.016114	0.000272249	0.0110561	0.00533018	0.00245826	0.00137782	0.00137354	0.00157446	0.00180483	0.00127079	0.000634954	0.000289181	0.000130491	5.58182e-05	3.20274e-05	2.11369e-05	1.43011e-05	9.26522e-06	4.71011e-06	2.21372e-06	9.85137e-07	4.99954e-07	2.9516e-07	2.25377e-07	7.5636e-08	4.5771e-08	5.9965e-08	3.1332e-08	2.34e-08	1.4334e-08	7.269e-09	7.26e-09	7.816e-09	5.526e-09	1.728e-09
HC_050_nl	Background	1227	Count	0.0202428	0.000300606	0.0106427	0.00990063	0.00458747	0.00243042	0.00130927	0.000701866	0.000402718	0.000403911	0.000309573	0.000196911	0.000115646	6.53116e-05	4.56795e-05	2.9227e-05	1.94812e-05	1.17884e-05	6.06255e-06	3.03509e-06	1.56387e-06	1.01942e-06	7.08698e-07	5.78323e-07	2.74376e-07	6.4119e-08	6.9173e-08	3.5973e-08	2.2514e-08	1.5629e-08	1.1872e-08	5.536e-09	2.165e-09	1.742e-09	8.98e-10
HC_050_nl	Background	1228	Count	0.0112429	0.000363875	0.00906306	0.00254371	0.00151497	0.000987042	0.000972418	0.00108323	0.00147635	0.00144124	0.000860342	0.000363589	0.000172405	8.45691e-05	4.33983e-05	2.85873e-05	1.77659e-05	1.03584e-05	4.49764e-06	1.48304e-06	4.77823e-07	1.66753e-07	4.8499e-08	1.5084e-08	1.0565e-08	3.4837e-08	4.2657e-08	1.1696e-08	1.907e-09	1.24e-10	9e-12	6e-12	1.6e-11	2.5e-11	1.2e-11
HC_050_nl	Background	1229	Count	0.0155746	0.000328237	0.0122209	0.00368202	0.00272429	0.002139	0.00182768	0.00157621	0.00142352	0.00112516	0.000727649	0.000349108	0.000154454	6.38297e-05	3.05522e-05	2.52959e-05	2.27282e-05	1.63239e-05	8.66482e-06	3.59823e-06	1.29007e-06	5.32227e-07	2.24473e-07	1.11882e-07	1.18481e-07	2.29168e-07	2.01825e-07	6.1584e-08	1.7163e-08	2.667e-09	2.73e-10	9.1e-11	8.8e-11	1.07e-10	6.2e-11
HC_050_nl	Background	1230	Count	0.0113258	0.000218691	0.00673154	0.00481297	0.00180862	0.000818291	0.000857546	0.00106631	0.000980628	0.000550022	0.000258477	0.000172955	9.64095e-05	3.34064e-05	2.37685e-05	2.20056e-05	1.97903e-05	1.27468e-05	5.59285e-06	2.61938e-06	1.096e-06	5.75069e-07	3.71557e-07	2.42861e-07	6.2771e-08	2.377e-09	2.19e-10	2.29e-10	2.2e-10	1.79e-10	1.62e-10	5.4e-11	1.4e-11	3.7e-11	9.2e-11
HC_050_nl	Background	1233	Count	0.022324	0.000414325	0.0165518	0.0061865	0.00430598	0.0037295	0.00298732	0.00206984	0.00114345	0.000806176	0.000666642	0.000428576	0.000212654	9.43075e-05	4.65818e-05	2.93545e-05	1.62016e-05	8.34243e-06	3.78117e-06	1.65729e-06	7.47272e-07	3.73899e-07	1.6466e-07	5.0878e-08	3.0548e-08	4.195e-08	2.646e-08	6.043e-09	1.659e-09	4.47e-10	1.07e-10	1.31e-10	3.09e-10	3.86e-10	8.1e-11
HC_050_nl	Background	1234	Count	0.0281799	0.00028405	0.0131021	0.0153618	0.00614496	0.00244694	0.00124653	0.000788427	0.000752134	0.000676186	0.000449956	0.00031293	0.000145397	5.19428e-05	2.91987e-05	1.80151e-05	1.3693e-05	1.03284e-05	6.48834e-06	3.87673e-06	2.05805e-06	1.26468e-06	8.19255e-07	7.06157e-07	2.31172e-07	1.4529e-08	2.469e-09	2.902e-09	3.374e-09	2.961e-09	2.131e-09	9.49e-10	3.94e-10	5.37e-10	7.33e-10
HC_050_nl	Background	1235	Count	0.0216843	0.000373612	0.0168055	0.00525248	0.00436827	0.00380049	0.00291171	0.00203949	0.00122787	0.000875751	0.000772029	0.00043625	0.000194787	8.62825e-05	3.75223e-05	2.26227e-05	1.57703e-05	9.58406e-06	4.45391e-06	1.70215e-06	5.72807e-07	1.86431e-07	5.2169e-08	1.1873e-08	7.825e-09	2.1185e-08	2.4805e-08	7.699e-09	2.224e-09	4.02e-10	4.4e-11	3.8e-11	1.31e-10	1.51e-10	3.4e-11
HC_050_nl	Background	1238	Count	0.0288021	0.000189522	0.0145449	0.0144466	0.00626652	0.00295914	0.00185232	0.00125864	0.000951461	0.000580649	0.000300868	0.000185817	8.21583e-05	3.55395e-05	2.65699e-05	1.60189e-05	1.05452e-05	7.23858e-06	4.43377e-06	2.70272e-06	1.5516e-06	1.09746e-06	7.65342e-07	6.29846e-07	2.37056e-07	2.0558e-08	4.139e-09	3.806e-09	2.834e-09	1.374e-09	5.54e-10	1.19e-10	2.6e-11	3.3e-11	5e-11
HC_050_nl	Background	1239	Count	0.0186134	0.000298418	0.0114462	0.00746564	0.00356076	0.00203632	0.00150995	0.00122864	0.00116887	0.000888054	0.000480096	0.000275126	0.000140245	6.57841e-05	4.25211e-05	2.27858e-05	1.23348e-05	6.91306e-06	3.60283e-06	1.87844e-06	9.50945e-07	5.3732e-07	3.25089e-07	2.58008e-07	1.1705e-07	6.2551e-08	5.6437e-08	1.5964e-08	8.717e-09	6.938e-09	6.142e-09	3.217e-09	1.676e-09	1.708e-09	1.358e-09
HC_050_nl	Background	1240	Count	0.0129983	0.000200936	0.0128638	0.000335424	0.000402015	0.000772417	0.00210924	0.00386499	0.0033512	0.00141374	0.000518252	0.00023105	0.000105768	4.14822e-05	1.95642e-05	1.29724e-05	9.98833e-06	6.70692e-06	3.09225e-06	1.01869e-06	2.65275e-07	5.3992e-08	1.0816e-08	1.909e-09	1.091e-09	4.103e-09	4.322e-09	8.34e-10	1.65e-10	1.9e-11	1e-12	1e-12	3e-12	5e-12	2e-12
HC_050_nl	Background	1241	Count	0.0188433	0.000357708	0.008745	0.010456	0.00327746	0.000987035	0.000547104	0.000518054	0.00102277	0.00111368	0.000578956	0.000342237	0.00017809	7.46042e-05	4.54811e-05	2.40176e-05	1.59219e-05	9.93259e-06	4.75096e-06	2.31234e-06	1.04977e-06	6.15785e-07	4.04325e-07	3.68937e-07	1.3815e-07	1.0627e-08	2.147e-09	2.482e-09	2.495e-09	1.705e-09	7e-10	1.3e-10	2.3e-11	2.3e-11	4.1e-11
HC_050_nl	Background	1245	Count	0.0180563	0.000348142	0.0139901	0.00441434	0.00306992	0.00231912	0.00202728	0.00177652	0.00167186	0.00140682	0.000952438	0.000418023	0.000181571	8.08777e-05	3.91669e-05	2.2387e-05	1.24002e-05	7.25404e-06	3.04812e-06	9.75526e-07	2.87632e-07	8.7006e-08	2.4206e-08	8.016e-09	7.116e-09	1.9656e-08	1.9689e-08	5.967e-09	1.677e-09	2.35e-10	2.7e-11	2.7e-11	8.6e-11	9.8e-11	3.1e-11
HC_050_nl	Background	1246	Count	0.0137963	0.000293115	0.00817217	0.00591721	0.00244459	0.00134099	0.00101295	0.000846203	0.000879374	0.000717274	0.000412338	0.000225333	0.000124571	6.46659e-05	3.98837e-05	2.76887e-05	1.88019e-05	1.05242e-05	4.29168e-06	1.57627e-06	5.35511e-07	2.65501e-07	1.57475e-07	1.18319e-07	3.103e-08	1.939e-09	3.55e-10	4.44e-10	5.28e-10	4.09e-10	3.09e-10	1.05e-10	2.1e-11	1.9e-11	2.5e-11
HC_050_nl	Background	1247	Count	0.0301283	0.000177666	0.0207721	0.00953395	0.00685248	0.00500604	0.00344528	0.0023256	0.00153194	0.000892066	0.000393532	0.000147446	7.20732e-05	3.69927e-05	1.9126e-05	1.39979e-05	1.22754e-05	1.05616e-05	7.30363e-06	3.42847e-06	1.28071e-06	4.36906e-07	1.13094e-07	2.3745e-08	9.42e-09	2.0363e-08	1.8825e-08	3.434e-09	7.41e-10	1.01e-10	6e-12	5e-12	1.9e-11	2.6e-11	1.7e-11
HC_050_nl	Background	1248	Count	0.0226227	0.000196567	0.0109162	0.0119031	0.00419428	0.00154222	0.000998006	0.000866394	0.00127506	0.00111332	0.00048917	0.000241166	0.000100755	3.46637e-05	2.07997e-05	1.31898e-05	1.03648e-05	7.28134e-06	4.30877e-06	2.41564e-06	1.15825e-06	7.06024e-07	4.4529e-07	3.48637e-07	1.05571e-07	7.496e-09	1.65e-09	2.818e-09	4.255e-09	3.571e-09	2.337e-09	8.49e-10	2.92e-10	5.47e-10	8.57e-10
HC_050_nl	Background	1251	Count	0.0364242	0.00046853	0.0216752	0.0152176	0.00791465	0.00442473	0.00276906	0.00188232	0.00166842	0.00128779	0.000786653	0.000473052	0.000228709	0.00010845	5.81717e-05	2.84762e-05	1.60566e-05	9.85938e-06	5.85892e-06	3.58026e-06	2.43256e-06	2.08604e-06	1.83299e-06	1.65015e-06	8.4521e-07	2.05859e-07	9.7932e-08	8.5097e-08	5.41e-08	3.2717e-08	2.0312e-08	1.2139e-08	7.107e-09	3.932e-09	2.077e-09
HC_050_nl	Background	1253	Count	0.0727346	0.00208317	0.0592323	0.0155853	0.0128931	0.0115505	0.0102837	0.00833926	0.00572672	0.00370776	0.00278339	0.00186484	0.000982291	0.000489296	0.000247159	0.00013428	8.25603e-05	5.32749e-05	3.41611e-05	2.15397e-05	1.39244e-05	9.4221e-06	6.37874e-06	4.16274e-06	2.28455e-06	9.73598e-07	5.20831e-07	3.68214e-07	2.42841e-07	1.45687e-07	8.7374e-08	4.8135e-08	2.545e-08	1.2813e-08	6.42e-09
HC_050_nl	Background	1254	Count	0.0156364	0.00024384	0.0104543	0.00542594	0.00235518	0.00159857	0.0014774	0.00147099	0.00137908	0.00108407	0.0005986	0.000246537	0.000110827	5.55045e-05	3.03128e-05	1.84704e-05	1.34093e-05	8.61794e-06	4.09143e-06	1.55211e-06	5.30516e-07	2.10042e-07	9.5668e-08	5.7537e-08	1.7661e-08	1.5942e-08	3.7379e-08	3.1227e-08	2.3474e-08	1.6503e-08	7.301e-09	5.325e-09	4.247e-09	1.311e-09	2.64e-10
HC_050_nl	Background	1255	Count	0.0171904	0.000423431	0.0151825	0.00243138	0.00241141	0.0026126	0.00277947	0.00259332	0.00183021	0.00116286	0.00086394	0.000505238	0.000225163	9.62218e-05	4.52999e-05	2.5602e-05	1.52731e-05	8.82608e-06	4.09508e-06	1.57767e-06	5.63276e-07	1.81591e-07	5.5551e-08	1.5807e-08	1.6549e-08	7.6105e-08	1.76426e-07	1.28264e-07	9.1013e-08	4.6694e-08	1.3133e-08	4.843e-09	2.182e-09	7.69e-10	2.77e-10
HC_050_nl	Background	1256	Count	0.0154996	0.000340699	0.00945538	0.00638494	0.00254124	0.00116122	0.00100335	0.0010412	0.00134252	0.00112385	0.000595519	0.000305793	0.000167399	7.54886e-05	4.26949e-05	2.3654e-05	1.42662e-05	8.76266e-06	4.17466e-06	1.88752e-06	9.41418e-07	5.83601e-07	3.61531e-07	2.72531e-07	8.6652e-08	1.941e-08	3.0951e-08	2.6218e-08	1.9724e-08	1.4024e-08	6.83e-09	3.737e-09	2.26e-09	1.499e-09	1.016e-09
HC_050_nl	Background	1258	Count	0.0100256	0.000222137	0.00718175	0.00306585	0.000750401	0.00103267	0.00141722	0.00152309	0.00108692	0.000625987	0.000359387	0.000164061	9.00737e-05	5.43273e-05	2.57215e-05	1.59405e-05	1.23015e-05	1.04321e-05	6.95302e-06	3.15967e-06	1.18006e-06	3.95716e-07	1.43693e-07	5.2348e-08	5.6356e-08	1.75811e-07	3.28805e-07	2.67733e-07	2.14141e-07	1.81815e-07	1.13404e-07	7.0439e-08	3.4187e-08	1.011e-08	3.006e-09
HC_050_nl	Background	1259	Count	0.00799833	0.000336284	0.0070105	0.00132411	0.000637633	0.000504138	0.000884684	0.0012977	0.0011186	0.0010126	0.00081602	0.000402843	0.000190032	7.58254e-05	3.04945e-05	1.61899e-05	1.08218e-05	7.55565e-06	3.81093e-06	1.19994e-06	2.83805e-07	5.5661e-08	8.356e-09	1.299e-09	6.51e-10	1.476e-09	1.653e-09	6.49e-10	2.92e-10	1.24e-10	2.8e-11	1.5e-11	1.1e-11	5e-12	4e-12
HC_050_nl	Background	1260	Count	0.0212558	0.000259383	0.0117818	0.0097334	0.00386098	0.00178192	0.0015571	0.00158903	0.00130247	0.000761132	0.000416696	0.00025312	0.000119961	5.78718e-05	3.44367e-05	1.77869e-05	1.11029e-05	7.25099e-06	4.12165e-06	2.37001e-06	1.46091e-06	1.11114e-06	8.18072e-07	7.07499e-07	2.99565e-07	2.861e-08	7.433e-09	1.0586e-08	1.3862e-08	1.2287e-08	7.3e-09	2.014e-09	5e-10	4.46e-10	5.18e-10
HC_050_nl	Background	1267	Count	0.0142514	0.000287036	0.00745859	0.00707988	0.00187572	0.000699862	0.00066222	0.000800619	0.0010362	0.00100809	0.000725683	0.000363156	0.000150442	6.16615e-05	2.8636e-05	1.639e-05	1.20979e-05	9.23241e-06	4.75546e-06	2.07942e-06	8.12242e-07	4.0603e-07	2.59697e-07	1.89986e-07	6.6068e-08	4.421e-09	9.47e-10	9.15e-10	7.07e-10	4.08e-10	1.47e-10	2.2e-11	4e-12	3e-12	5e-12
HC_050_nl	Background	1268	Count	0.0182702	0.000399126	0.00883845	0.00983091	0.00343142	0.0012727	0.000807388	0.000716582	0.000820632	0.000699376	0.000422793	0.000268436	0.000165844	8.4858e-05	5.43978e-05	3.74757e-05	2.70024e-05	1.70038e-05	8.03181e-06	2.86538e-06	9.04756e-07	3.83062e-07	1.96506e-07	1.23977e-07	3.395e-08	2.363e-09	9.9e-10	4.04e-10	2.49e-10	1.44e-10	6.8e-11	2.2e-11	9e-12	1.3e-11	2.4e-11
HC_050_nl	Background	1269	Count	0.0231121	0.000259308	0.0115778	0.0117936	0.00489252	0.00244753	0.00152071	0.000945363	0.000616777	0.00042022	0.000262553	0.000212801	0.000118844	5.2753e-05	3.33703e-05	2.08239e-05	1.36704e-05	9.1471e-06	4.80378e-06	2.52997e-06	1.31976e-06	8.37961e-07	5.59797e-07	4.42425e-07	1.5045e-07	1.5294e-08	4.401e-09	6.378e-09	8.364e-09	7.116e-09	5.261e-09	2.283e-09	1.137e-09	2.103e-09	3.022e-09
HC_050_nl	Background	1271	Count	0.0342197	0.000537365	0.0215189	0.0132382	0.00655105	0.00364072	0.0027409	0.00223572	0.00215561	0.00175741	0.00118281	0.000717296	0.000313443	0.000115189	5.38244e-05	2.25574e-05	1.10682e-05	6.58059e-06	3.84769e-06	2.56318e-06	1.87439e-06	1.71512e-06	1.60022e-06	1.66048e-06	9.39674e-07	2.17579e-07	8.8672e-08	7.531e-08	5.4368e-08	3.1452e-08	1.7337e-08	8.044e-09	4.288e-09	3.424e-09	2.123e-09
HC_050_nl	Background	1272	Count	0.0191269	0.000487516	0.0127594	0.006855	0.00356402	0.00215126	0.00172393	0.00144239	0.00119968	0.00100917	0.000754743	0.000426696	0.000244994	0.000117906	5.3886e-05	3.3362e-05	2.04046e-05	1.06979e-05	4.41435e-06	1.44719e-06	3.32105e-07	5.9398e-08	7.808e-09	1.069e-09	4.8e-10	1.34e-09	1.554e-09	3.7e-10	1.05e-10	3e-11	7e-12	6e-12	5e-12	4e-12	6e-12
HC_050_nl	Background	1274	Count	0.01804	0.000380264	0.0116943	0.00672593	0.00329588	0.00219561	0.00198421	0.00161461	0.00104897	0.000594146	0.000333787	0.000246846	0.000153615	9.0797e-05	6.68621e-05	3.26549e-05	1.55571e-05	8.96446e-06	4.44235e-06	2.55228e-06	1.66416e-06	1.30823e-06	9.12198e-07	6.67579e-07	2.26284e-07	2.1498e-08	4.825e-09	4.932e-09	4.083e-09	2.735e-09	1.309e-09	3.69e-10	1.06e-10	8.8e-11	1.2e-10
HC_050_nl	Background	1277	Count	0.00891872	0.000485545	0.00870469	0.00069957	0.000622811	0.000842077	0.00132344	0.00161137	0.00157097	0.00113411	0.00066822	0.000446151	0.000240081	0.000101777	5.74809e-05	3.7907e-05	2.50034e-05	1.50732e-05	5.97577e-06	1.63781e-06	4.60394e-07	1.13539e-07	2.479e-08	3.109e-09	8.48e-10	2.114e-09	2.78e-09	4.49e-10	7.1e-11	2e-11	6e-12	6e-12	5e-12	3e-12	4e-12
HC_050_nl	Background	1278	Count	0.016992	0.000409699	0.0144761	0.00292552	0.00170133	0.00158684	0.00227756	0.0030386	0.0024595	0.00155236	0.00100291	0.000447332	0.00020411	9.66574e-05	4.05077e-05	2.42288e-05	1.82144e-05	1.19743e-05	6.57895e-06	3.26023e-06	1.74323e-06	9.90722e-07	6.10772e-07	2.68578e-07	1.95418e-07	2.27754e-07	1.11495e-07	1.4686e-08	3.146e-09	7.58e-10	1.15e-10	3.6e-11	1.4e-11	7e-12	1e-11
HC_050_nl	Background	1279	Count	0.0292156	0.000464619	0.0148331	0.0148471	0.00564212	0.00233476	0.00152143	0.001205	0.00136688	0.00117105	0.000685651	0.000441597	0.000238938	0.000106294	5.84985e-05	2.83252e-05	1.49766e-05	7.81486e-06	3.79005e-06	2.0722e-06	1.1892e-06	8.71817e-07	6.70038e-07	6.23904e-07	3.29948e-07	6.9698e-08	3.218e-08	3.733e-08	3.4362e-08	2.6107e-08	1.5115e-08	5.295e-09	1.954e-09	1.186e-09	7.73e-10
HC_050_nl	Background	1281	Count	0.0125696	0.000449674	0.0103816	0.00263763	0.00199007	0.00160246	0.00149572	0.00139564	0.00124882	0.0010099	0.000791484	0.000397851	0.000219352	0.000107706	5.36541e-05	3.04155e-05	1.88972e-05	1.2229e-05	5.32321e-06	1.57743e-06	4.01854e-07	8.953e-08	1.5858e-08	2.204e-09	9.24e-10	2.904e-09	4.338e-09	1.281e-09	4.12e-10	1.55e-10	4.9e-11	4.4e-11	3.3e-11	1.6e-11	1.4e-11
HC_050_nl	Background	1284	Count	0.0187537	0.000403504	0.0109685	0.00818868	0.00277274	0.00142993	0.00126965	0.00133577	0.00139958	0.0011085	0.000803708	0.000445146	0.000197864	8.59741e-05	4.57738e-05	2.77053e-05	1.94399e-05	1.31138e-05	6.67724e-06	3.21725e-06	1.62214e-06	8.73243e-07	4.51127e-07	2.17109e-07	1.29304e-07	1.55009e-07	1.38921e-07	6.2397e-08	3.3277e-08	2.3214e-08	1.43e-08	8.639e-09	5.051e-09	2.811e-09	1.357e-09
HC_050_nl	Background	1285	Count	0.0148114	0.000399193	0.00945467	0.0057559	0.0026432	0.00170496	0.00130914	0.00100801	0.000884226	0.000711645	0.000473814	0.000320475	0.000173433	8.58423e-05	5.53326e-05	3.53782e-05	2.23249e-05	1.44353e-05	6.93865e-06	2.81971e-06	1.16859e-06	5.96265e-07	3.87619e-07	2.9631e-07	1.32318e-07	3.7862e-08	3.4367e-08	1.4097e-08	9.735e-09	5.842e-09	2.509e-09	8.16e-10	3.29e-10	4.33e-10	5.75e-10
HC_050_nl	Background	1288	Count	0.0140316	0.000298078	0.00939795	0.0049317	0.0017672	0.00124246	0.0016093	0.0018468	0.00127577	0.000649755	0.000444306	0.00026428	0.000115715	5.73703e-05	4.23554e-05	3.19308e-05	2.35791e-05	1.35089e-05	6.31563e-06	3.20015e-06	1.96771e-06	1.18049e-06	5.44054e-07	2.38951e-07	9.1921e-08	4.2782e-08	2.6624e-08	6.783e-09	1.791e-09	7.6e-10	3.44e-10	1.93e-10	8.6e-11	4.9e-11	7.5e-11
HC_050_nl	Background	1289	Count	0.0189721	0.000407864	0.0101952	0.00918472	0.00331957	0.00139628	0.00102636	0.000919286	0.00109069	0.00101619	0.000639886	0.00037909	0.000198454	8.96992e-05	4.72199e-05	2.78714e-05	1.90347e-05	1.34483e-05	7.06859e-06	2.86245e-06	1.18169e-06	5.37368e-07	2.36627e-07	1.27722e-07	4.2775e-08	3.2173e-08	3.2731e-08	9.007e-09	2.672e-09	1.212e-09	6.09e-10	2.74e-10	8.8e-11	8.8e-11	1.39e-10
HC_050_nl	Background	1291	Count	0.0175432	0.000321682	0.015481	0.00238387	0.00296644	0.00384686	0.00355117	0.00256596	0.00111908	0.000519357	0.000366779	0.000223692	0.000113343	6.14767e-05	3.7575e-05	2.85351e-05	2.53921e-05	2.6045e-05	1.68662e-05	6.78003e-06	3.00148e-06	1.34795e-06	5.96071e-07	1.97567e-07	1.10061e-07	1.48336e-07	1.40079e-07	5.3345e-08	2.0283e-08	1.2885e-08	1.1618e-08	1.1993e-08	6.925e-09	5.15e-09	5.33e-09
HC_050_nl	Background	1293	Count	0.00971065	0.000244142	0.00375057	0.00620423	0.0018516	0.000585096	0.000249066	0.000154	0.000136758	0.000170393	0.000194141	0.000165373	0.000101255	5.29766e-05	3.60041e-05	2.05045e-05	1.39297e-05	9.60066e-06	5.26248e-06	2.3736e-06	1.01283e-06	5.78256e-07	3.28288e-07	2.01407e-07	6.6037e-08	2.2757e-08	2.2383e-08	2.741e-09	6.63e-10	2.67e-10	9.2e-11	3.9e-11	1.7e-11	1.1e-11	1.6e-11
HC_050_nl	Background	1295	Count	0.0225585	0.000187843	0.0084349	0.0143114	0.00405365	0.00198014	0.00121551	0.000637406	0.000194904	7.77358e-05	4.93783e-05	3.83357e-05	2.72289e-05	2.52974e-05	3.73932e-05	4.12965e-05	3.02806e-05	1.58309e-05	5.59307e-06	2.31647e-06	1.21413e-06	6.84807e-07	3.92816e-07	2.36408e-07	7.1382e-08	3.455e-09	5.33e-10	7.67e-10	7.89e-10	5.31e-10	2.6e-10	8.9e-11	3.3e-11	4.7e-11	6.1e-11
HC_050_nl	Background	1296	Count	0.00777658	0.000459011	0.0074465	0.000789099	0.000461447	0.000391727	0.000734997	0.00133421	0.0015949	0.00112135	0.00083002	0.000518828	0.000233584	0.000109012	5.28265e-05	2.60501e-05	1.60627e-05	1.0721e-05	5.77633e-06	2.36363e-06	1.10847e-06	5.32733e-07	2.89817e-07	1.30901e-07	1.03683e-07	1.95625e-07	1.98662e-07	4.5008e-08	7.682e-09	1.458e-09	3.88e-10	1.62e-10	3.9e-11	1.5e-11	1.3e-11
HC_050_nl	Background	1298	Count	0.0168072	0.000305735	0.0070028	0.0101102	0.00274439	0.00143521	0.000990073	0.0006242	0.000288465	0.000199453	0.000237587	0.000177682	0.000108647	7.02149e-05	5.09718e-05	3.39527e-05	2.1257e-05	1.05466e-05	4.42914e-06	2.37684e-06	1.41519e-06	9.12323e-07	5.84732e-07	3.30852e-07	8.6807e-08	4.42e-09	6.34e-10	8.01e-10	8.65e-10	5.38e-10	3.06e-10	1.46e-10	7.7e-11	1.71e-10	3.37e-10
HC_050_nl	Background	1299	Count	0.0055311	0.000275471	0.00577341	3.3155e-05	7.20525e-05	0.000204062	0.000606269	0.00125463	0.00134542	0.000890614	0.000708487	0.000416402	0.000144563	5.65702e-05	2.84003e-05	1.73594e-05	1.34339e-05	8.93177e-06	3.95969e-06	1.42109e-06	5.65531e-07	1.99679e-07	4.7636e-08	6.485e-09	2.359e-09	5.319e-09	4.575e-09	5.06e-10	6.5e-11	2.8e-11	2.2e-11	1.7e-11	4e-12	5e-12	7e-12
HC_050_nl	Background	1300	Count	0.00354201	0.000208549	0.00373242	1.81345e-05	4.89192e-05	0.000168134	0.000515061	0.000954898	0.000815783	0.000452355	0.000338684	0.000230038	0.00010415	4.48616e-05	2.23281e-05	1.31197e-05	9.27357e-06	8.77032e-06	4.52554e-06	1.0679e-06	3.30228e-07	9.1457e-08	1.9629e-08	2.811e-09	7.58e-10	3.313e-09	4.165e-09	4.28e-10	1e-10	6.7e-11	5.9e-11	1.08e-10	3.5e-11	2.2e-11	1.3e-11
HC_050_nl	Background	1301	Count	0.00695938	0.000395398	0.00584499	0.00150979	0.00053609	0.000306247	0.000560745	0.00100726	0.00109875	0.000815431	0.000655361	0.000469705	0.000200381	8.61363e-05	4.74277e-05	2.58192e-05	1.62798e-05	1.04766e-05	4.97751e-06	1.99136e-06	9.7948e-07	4.66781e-07	2.02601e-07	7.0878e-08	4.2533e-08	6.7334e-08	6.2012e-08	1.3474e-08	2.218e-09	4.42e-10	1.51e-10	9.1e-11	3.2e-11	3.4e-11	5e-11
HC_050_nl	Background	1303	Count	0.0214067	0.000254744	0.0081119	0.0135496	0.00353334	0.00143114	0.000862647	0.000624586	0.000578854	0.000390869	0.000248679	0.000187058	0.000107666	6.10429e-05	3.43148e-05	1.96135e-05	1.55344e-05	9.35885e-06	3.88602e-06	1.53922e-06	6.72693e-07	4.22912e-07	2.94704e-07	2.53758e-07	1.0658e-07	1.2387e-08	3.65e-09	4.942e-09	5.345e-09	4.518e-09	3.099e-09	1.344e-09	6.61e-10	7.39e-10	6.06e-10
HC_050_nl	Background	1304	Count	0.0145315	0.000546353	0.00795733	0.00712048	0.00216441	0.00117555	0.00088875	0.000782665	0.000713369	0.000615808	0.000624038	0.000446388	0.000241304	0.000136984	7.28588e-05	4.27447e-05	2.64335e-05	1.43131e-05	6.41443e-06	2.66696e-06	1.21741e-06	6.89431e-07	3.70893e-07	1.97767e-07	9.1713e-08	3.676e-08	1.6831e-08	5.144e-09	3.474e-09	2.331e-09	1.056e-09	3.44e-10	1.19e-10	1.15e-10	1.3e-10
HC_050_nl	Background	1307	Count	0.0186469	0.000320643	0.00342348	0.0155441	0.0019077	0.000349193	0.000227008	0.000161499	8.98431e-05	8.1203e-05	0.000128268	0.000158126	0.000117988	8.335e-05	5.41555e-05	2.66508e-05	1.79038e-05	1.06007e-05	5.28423e-06	2.37785e-06	1.00801e-06	5.91498e-07	3.67566e-07	2.5956e-07	7.7146e-08	5.907e-09	1.818e-09	4.277e-09	6.869e-09	5.248e-09	2.817e-09	9.49e-10	2.32e-10	2.42e-10	4.94e-10
HC_050_nl	Background	1308	Count	0.0197904	0.000663628	0.0164676	0.00398648	0.00297763	0.00242097	0.00235263	0.00245772	0.00225224	0.00153142	0.00109412	0.000717224	0.000356093	0.00015662	7.09555e-05	3.54157e-05	2.13027e-05	1.32529e-05	6.12505e-06	2.26721e-06	8.36221e-07	2.86998e-07	8.5727e-08	2.6631e-08	2.4529e-08	5.8842e-08	9.7339e-08	7.1023e-08	4.0277e-08	2.5267e-08	1.4081e-08	1.0396e-08	7.406e-09	6.299e-09	4.924e-09
HC_050_nl	Background	1309	Count	0.0344292	0.00125785	0.0339804	0.00170664	0.00170153	0.00281537	0.00617531	0.00950735	0.00677035	0.00292176	0.00166821	0.00116264	0.00060936	0.000262878	0.000131768	8.25119e-05	5.64822e-05	4.12618e-05	2.65329e-05	1.74987e-05	1.2505e-05	7.69513e-06	4.5858e-06	2.09206e-06	1.12404e-06	8.12234e-07	5.23201e-07	1.44872e-07	4.2425e-08	1.7255e-08	8.991e-09	5.585e-09	3.016e-09	9.32e-10	3.84e-10
HC_050_nl	Background	1311	Count	0.0185575	0.000314362	0.0114757	0.0073962	0.00369758	0.00258679	0.00174784	0.00114786	0.000688482	0.000533272	0.000467963	0.000291519	0.000145843	7.2761e-05	3.78764e-05	2.2219e-05	1.67049e-05	1.01204e-05	4.57849e-06	2.0481e-06	9.85412e-07	5.70285e-07	3.45592e-07	2.0388e-07	6.7561e-08	1.344e-08	7.673e-09	3.048e-09	2.714e-09	2.767e-09	2.982e-09	2.5e-09	1.554e-09	1.069e-09	3.63e-10
HC_050_nl	Background	1313	Count	0.0491167	0.000362686	0.0326694	0.0168099	0.0109219	0.007343	0.00510955	0.00351072	0.00238147	0.00154523	0.000988924	0.000506085	0.000207684	8.18659e-05	3.2809e-05	1.39383e-05	7.67089e-06	5.57932e-06	4.23305e-06	3.14824e-06	1.99279e-06	1.07247e-06	6.49472e-07	4.14666e-07	3.74763e-07	5.34319e-07	4.17213e-07	1.32774e-07	4.1504e-08	1.7964e-08	1.2598e-08	1.4614e-08	1.7698e-08	3.1283e-08	3.3516e-08
HC_050_nl	Background	1314	Count	0.0194682	0.00049245	0.0123062	0.00765438	0.00399266	0.00230502	0.00160597	0.00126063	0.000851968	0.000654772	0.000670575	0.000472195	0.000251438	0.000116236	4.84505e-05	2.89339e-05	1.96267e-05	1.2804e-05	6.75638e-06	3.46387e-06	1.99863e-06	1.15712e-06	6.26873e-07	2.76451e-07	1.72416e-07	2.38678e-07	2.09502e-07	4.9588e-08	9.295e-09	1.616e-09	3.1e-10	1.44e-10	7.3e-11	9e-11	1.12e-10
HC_050_nl	Background	1317	Count	0.0193789	0.000344698	0.0173346	0.00238893	0.00284416	0.00368308	0.00385457	0.00318262	0.00165865	0.000830131	0.000580309	0.00035642	0.000170703	8.14184e-05	4.02684e-05	2.22059e-05	1.2881e-05	7.40776e-06	3.90975e-06	2.10344e-06	1.31475e-06	1.03689e-06	7.27077e-07	4.46637e-07	1.81803e-07	2.4522e-08	7.238e-09	1.068e-08	1.4736e-08	1.5998e-08	1.0972e-08	4.899e-09	2.095e-09	1.267e-09	4.7e-10
HC_050_nl	Background	1318	Count	0.0208833	0.000417335	0.0102078	0.0110928	0.0043107	0.00237944	0.00122146	0.000606539	0.000328083	0.000289309	0.000345941	0.000308996	0.00019378	0.000108705	6.08421e-05	2.85477e-05	1.35092e-05	5.99931e-06	2.70994e-06	1.34227e-06	7.15678e-07	5.12359e-07	3.4839e-07	2.21109e-07	7.5178e-08	6.983e-09	1.735e-09	3.196e-09	4.825e-09	3.872e-09	2.911e-09	1.717e-09	5.95e-10	3.97e-10	2.73e-10
HC_050_nl	Background	1320	Count	0.00687919	0.0003846	0.00691481	0.00034898	0.000278913	0.000354471	0.000676846	0.00110735	0.00164604	0.0012767	0.000730614	0.000459283	0.000201507	8.58664e-05	4.42424e-05	2.41653e-05	1.42767e-05	7.7789e-06	3.39532e-06	1.4521e-06	7.56235e-07	4.01436e-07	1.92756e-07	9.9411e-08	8.6201e-08	1.68196e-07	1.63442e-07	4.0198e-08	6.877e-09	9.22e-10	1.28e-10	4.4e-11	2.6e-11	2.6e-11	3.1e-11
HC_050_nl	Background	1321	Count	0.0239638	0.000415719	0.0134013	0.0109783	0.00485896	0.00223249	0.0014191	0.00112214	0.00118644	0.00104175	0.000719475	0.000405204	0.000203462	0.000101247	5.23603e-05	2.6121e-05	1.47786e-05	8.47031e-06	4.12061e-06	2.04629e-06	1.12668e-06	7.77667e-07	5.13464e-07	3.84091e-07	1.66488e-07	6.9826e-08	5.2797e-08	1.4848e-08	4.154e-09	1.241e-09	4.06e-10	1.5e-10	9.8e-11	1.48e-10	2.08e-10
HC_050_nl	Background	1322	Count	0.010893	0.000208509	0.00917778	0.00192372	0.00144638	0.00138251	0.00180417	0.00211159	0.00137168	0.00053437	0.000204449	0.000114127	7.848e-05	4.63645e-05	3.03255e-05	2.40443e-05	1.6475e-05	7.85177e-06	2.83432e-06	1.12871e-06	4.70343e-07	2.58045e-07	1.55049e-07	8.8761e-08	2.9128e-08	1.988e-09	4.1e-10	6.21e-10	4.4e-10	1.77e-10	8.1e-11	2.7e-11	1e-11	1.9e-11	2.6e-11
HC_050_nl	Background	1323	Count	0.0139201	0.000259121	0.0107694	0.00340981	0.002767	0.00238438	0.00190739	0.00142787	0.000810599	0.000479853	0.000420538	0.00031263	0.000140195	6.3665e-05	2.85556e-05	1.23493e-05	7.07729e-06	3.73022e-06	1.76053e-06	8.17233e-07	3.88684e-07	2.66609e-07	1.80725e-07	9.6615e-08	3.2412e-08	2.967e-09	7.11e-10	1.003e-09	7.94e-10	3.61e-10	1.77e-10	5.1e-11	1.7e-11	3.2e-11	4.3e-11
HC_050_nl	Background	1325	Count	0.0109976	0.000378986	0.00648771	0.00488892	0.00118564	0.000513897	0.000736294	0.00109592	0.0010593	0.000689507	0.000480949	0.00034722	0.000198558	9.60035e-05	3.82894e-05	1.8704e-05	1.27697e-05	8.44347e-06	3.6068e-06	1.34143e-06	5.40954e-07	2.22144e-07	9.4325e-08	3.9387e-08	4.3193e-08	1.20468e-07	1.45309e-07	4.9271e-08	1.2059e-08	1.889e-09	2.33e-10	9.6e-11	1.1e-10	1.63e-10	7.7e-11
HC_050_nl	Background	1326	Count	0.024003	0.000398871	0.0185976	0.00580424	0.00384161	0.00307587	0.00331025	0.0033509	0.00221403	0.00124612	0.000729559	0.000430444	0.000223719	9.0479e-05	3.68866e-05	1.95928e-05	1.25216e-05	7.87359e-06	3.93929e-06	1.84598e-06	8.50527e-07	4.39696e-07	1.9598e-07	7.1275e-08	6.7275e-08	1.65868e-07	1.63508e-07	4.8857e-08	9.408e-09	9.92e-10	9.2e-11	3.4e-11	3.9e-11	5.7e-11	5.6e-11
HC_050_nl	Background	1331	Count	0.0186494	0.000217819	0.0111254	0.00774183	0.00479425	0.00272173	0.00128575	0.000633435	0.000384399	0.000374478	0.00044465	0.000268853	0.000103642	5.25544e-05	2.90987e-05	1.42531e-05	8.66194e-06	5.32701e-06	2.42863e-06	1.01576e-06	4.14978e-07	2.18462e-07	1.17646e-07	6.7401e-08	1.7845e-08	8.96e-10	1.08e-10	1.05e-10	7.6e-11	4.7e-11	2.9e-11	6e-12	1e-12	2e-12	4e-12
HC_050_nl	Background	1332	Count	0.00514921	0.00025329	0.0053737	2.8802e-05	7.70441e-05	0.00026397	0.000793952	0.00141958	0.00112605	0.00060244	0.000481767	0.000355613	0.000168839	5.54957e-05	1.7197e-05	5.76772e-06	2.31138e-06	1.52326e-06	9.36354e-07	5.50589e-07	3.20365e-07	1.20815e-07	2.4934e-08	2.097e-09	2.258e-09	2.8869e-08	1.04799e-07	4.1068e-08	1.8426e-08	5.346e-09	2.67e-10	5.4e-11	5.4e-11	9.6e-11	2.4e-11
HC_050_nl	Background	1333	Count	0.0124701	0.000366169	0.00970939	0.00312691	0.00235886	0.00193467	0.00148356	0.00117835	0.000852482	0.000608775	0.000538267	0.000388274	0.000177595	8.97624e-05	4.99402e-05	2.37212e-05	1.1877e-05	6.08553e-06	2.78538e-06	1.52525e-06	9.78016e-07	7.28613e-07	5.67319e-07	3.60296e-07	1.46991e-07	3.3279e-08	2.3621e-08	1.4647e-08	9.188e-09	5.673e-09	3.674e-09	1.99e-09	1.209e-09	1.522e-09	1.171e-09
HC_050_nl	Background	1334	Count	0.0109939	9.42261e-05	0.00630107	0.00478708	0.00159253	0.00196162	0.00153536	0.000760057	0.000147928	5.37866e-05	7.02411e-05	8.53363e-05	4.79872e-05	2.10937e-05	7.56899e-06	3.09431e-06	3.02662e-06	3.67853e-06	3.37279e-06	2.39335e-06	1.23521e-06	4.30075e-07	9.8011e-08	1.5714e-08	1.4289e-08	7.5352e-08	1.09535e-07	2.6015e-08	5.309e-09	8.06e-10	5.3e-11	3e-11	6.1e-11	8.7e-11	2.6e-11
HC_050_nl	Background	1335	Count	0.0107462	0.000508298	0.00957578	0.0016787	0.00156563	0.00165932	0.00168017	0.00157344	0.000975497	0.000618609	0.000580881	0.00041394	0.000241944	0.000135661	5.73465e-05	3.30691e-05	2.12054e-05	1.12236e-05	5.01961e-06	1.80143e-06	6.31728e-07	2.16653e-07	4.627e-08	6.042e-09	4.447e-09	2.586e-08	6.4487e-08	2.263e-08	7.527e-09	1.659e-09	6.8e-11	1.5e-11	2.1e-11	3.9e-11	1.3e-11
HC_050_nl	Background	1337	Count	0.0151829	0.000178774	0.00543762	0.00992407	0.00344667	0.0010623	0.00037153	0.000154518	9.32247e-05	6.10298e-05	3.77712e-05	3.18003e-05	2.39653e-05	2.81771e-05	3.99443e-05	3.64039e-05	2.9244e-05	1.54727e-05	4.37969e-06	9.94585e-07	1.6558e-07	2.3042e-08	2.602e-09	1.92e-10	5.7e-11	2.14e-10	2.1e-10	4.1e-11	1.4e-11	9e-12	4e-12	2e-12	1e-12	1e-12	3e-12
HC_050_nl	Background	1338	Count	0.0120804	0.000421335	0.00860473	0.00389696	0.00182955	0.00128862	0.00125954	0.00123766	0.00100803	0.000721347	0.000503227	0.000335424	0.000184984	9.85134e-05	5.50279e-05	3.57641e-05	2.38831e-05	1.30045e-05	5.46393e-06	2.22387e-06	1.00365e-06	5.27211e-07	2.92551e-07	1.78662e-07	1.06099e-07	1.18196e-07	1.32301e-07	6.8328e-08	2.768e-08	9.951e-09	2.672e-09	1.303e-09	8.25e-10	3.96e-10	1.89e-10
HC_050_nl	Background	1339	Count	0.0129871	0.000510116	0.010605	0.00289219	0.00171278	0.00139718	0.00153675	0.00184597	0.00144773	0.000903223	0.000736742	0.000514529	0.000263512	0.000121023	5.43497e-05	2.97933e-05	1.91056e-05	1.0892e-05	5.37278e-06	2.5148e-06	1.29564e-06	6.80643e-07	4.01131e-07	2.23126e-07	2.0181e-07	2.46641e-07	2.30513e-07	1.29366e-07	6.9249e-08	3.6289e-08	1.773e-08	9.87e-09	6.249e-09	3.044e-09	1.126e-09
HC_050_nl	Background	1340	Count	0.00813641	0.000363166	0.00649814	0.00200143	0.00125389	0.00110335	0.00102412	0.000932088	0.000639787	0.000450177	0.000430412	0.000301156	0.000164294	9.15235e-05	4.76972e-05	2.69626e-05	1.81614e-05	9.62598e-06	3.35095e-06	9.5814e-07	2.4699e-07	6.6856e-08	1.9055e-08	7.265e-09	1.0131e-08	4.006e-08	7.694e-08	5.4012e-08	3.814e-08	2.0967e-08	7.005e-09	2.407e-09	1.095e-09	7.1e-10	5.18e-10
HC_050_nl	Background	1341	Count	0.0116496	0.000446932	0.00807169	0.00402483	0.00190985	0.00128081	0.00117752	0.0011363	0.000834565	0.000549606	0.000434944	0.000301183	0.000180215	0.000104157	6.06684e-05	4.16417e-05	3.16346e-05	1.78622e-05	6.74637e-06	2.35275e-06	8.50554e-07	3.10199e-07	1.22374e-07	5.1156e-08	3.7724e-08	5.9886e-08	8.3778e-08	5.8782e-08	3.7263e-08	2.1758e-08	9.994e-09	5.392e-09	3.379e-09	1.898e-09	7.29e-10
HC_050_nl	Background	1342	Count	0.0104625	0.000360035	0.00709876	0.00372374	0.00152073	0.000972653	0.000879968	0.00085469	0.000916516	0.000763674	0.000517553	0.000312935	0.000175232	8.55141e-05	4.28754e-05	2.39432e-05	1.63341e-05	9.73746e-06	4.19283e-06	1.45365e-06	4.67225e-07	1.50068e-07	4.1401e-08	1.3682e-08	1.2532e-08	2.6534e-08	2.6811e-08	1.0084e-08	2.774e-09	4.77e-10	5.5e-11	2.3e-11	3.1e-11	3.6e-11	2e-11
HC_050_nl	Background	1343	Count	0.00828748	0.000175118	0.00634001	0.00212258	0.00170447	0.00146422	0.00108264	0.000805835	0.000511953	0.000269625	0.000181046	0.000145106	7.66564e-05	3.88444e-05	2.38584e-05	1.36599e-05	1.00791e-05	6.918e-06	3.2712e-06	1.26529e-06	3.66627e-07	1.13574e-07	4.9864e-08	2.793e-08	5.856e-09	6.69e-10	6.2e-10	1.81e-10	1.34e-10	7.5e-11	5.8e-11	4.8e-11	3.1e-11	4e-11	3.4e-11
HC_050_nl	Background	1344	Count	0.00689814	0.000722777	0.00612591	0.00149501	0.00058784	0.000450537	0.000640279	0.000781431	0.000816334	0.000787897	0.000719207	0.000619607	0.000384617	0.000167804	8.29842e-05	4.48934e-05	2.46721e-05	1.15765e-05	4.1802e-06	1.44174e-06	4.56632e-07	1.20703e-07	2.003e-08	3.181e-09	1.412e-09	2.627e-09	2.781e-09	1.002e-09	2.11e-10	3.8e-11	4e-12	2e-12	3e-12	5e-12	5e-12
HC_050_nl	Background	1345	Count	0.0132131	0.000357574	0.00926784	0.00430284	0.00296662	0.00209319	0.00138511	0.000928055	0.000530262	0.000374501	0.000364914	0.000267617	0.000161985	0.000100853	4.2185e-05	2.17025e-05	1.64589e-05	9.48796e-06	3.13677e-06	9.40919e-07	3.50402e-07	2.17491e-07	1.51751e-07	8.189e-08	1.9637e-08	1.686e-09	3.38e-10	1.74e-10	8.4e-11	3.9e-11	1.9e-11	4e-12	1e-12	1e-12	3e-12
HC_050_nl	Background	1346	Count	0.0145325	0.000575403	0.0102717	0.00483617	0.00203833	0.00134273	0.00146483	0.00145951	0.00111721	0.000984447	0.000819314	0.000469966	0.000256056	0.000140498	8.12702e-05	4.30313e-05	2.48274e-05	1.45685e-05	7.16477e-06	3.49759e-06	1.88657e-06	1.0171e-06	4.62681e-07	2.48768e-07	2.27904e-07	3.03908e-07	2.33312e-07	8.0831e-08	2.2717e-08	4.813e-09	6.98e-10	1.74e-10	1.33e-10	1.24e-10	9.8e-11
HC_050_nl	Background	1348	Count	0.0264556	0.000344901	0.0122962	0.0145043	0.00545996	0.00228876	0.00127306	0.000799718	0.000684167	0.000678123	0.000489617	0.000277924	0.000156749	9.11036e-05	4.65251e-05	2.2518e-05	1.28446e-05	6.93684e-06	3.20816e-06	1.47862e-06	7.86809e-07	7.22892e-07	7.11873e-07	7.72207e-07	4.00667e-07	7.8747e-08	2.235e-08	1.4021e-08	9.135e-09	6.386e-09	5.515e-09	2.846e-09	1.088e-09	1.05e-09	1.068e-09
HC_050_nl	Background	1349	Count	0.00761495	0.000419845	0.00657317	0.00146162	0.00139305	0.00138233	0.00107152	0.000776568	0.000496627	0.000411455	0.00039022	0.000231568	0.000147816	9.57411e-05	5.51335e-05	4.50752e-05	3.63773e-05	2.33695e-05	1.01095e-05	3.79423e-06	1.36918e-06	4.63593e-07	1.89653e-07	7.9446e-08	5.6813e-08	8.1119e-08	1.03951e-07	5.3104e-08	2.1257e-08	7.42e-09	2.079e-09	7.7e-10	2.69e-10	1.18e-10	9.9e-11
HC_050_nl	Background	1350	Count	0.0058213	0.000282912	0.00335381	0.0027504	0.000916328	0.000254923	0.000115705	0.000154202	0.000486572	0.000614812	0.000328295	0.000200061	0.000134425	6.67593e-05	3.59723e-05	2.22072e-05	1.35506e-05	6.68531e-06	2.09169e-06	6.96351e-07	2.3927e-07	1.2476e-07	8.281e-08	6.095e-08	1.3888e-08	7.78e-10	1.26e-10	1.75e-10	2.42e-10	2.52e-10	3.33e-10	2.15e-10	8.8e-11	1.72e-10	3e-10

## Sheet: Readme
LISST Particle Count, Background Cast HC_050, Discharge Depth Range 1151-1350m, Tables S4
Dowd M.H., Assad V.E., Cazares-Nuesser A.E., Drazen J.C., Goetze E., White A.E., and Popp B.N. (2025) Deep-sea mining discharge can disrupt midwater food webs. Nature Communications
Description	Units
Cast ID	text, #
Background or Plume Cast Type	text
Depth	#
Particle Count Parameter	#
Small 1.25-6 µm Size Fraction Count	text
Large 6 - 250 µm Size Fraction Count	text
Total Particle Count	#
1.35-1.6 µm Size Fraction Count	#
1.6-1.89 µm Size Fraction Count	#
1.89-2.23 µm Size Fraction Count	#
2.23-2.63 µm Size Fraction Count	#
2.63-3.11 µm Size Fraction Count	#
3.11-3.67 µm Size Fraction Count	#
3.67-4.33 µm Size Fraction Count	#
4.33-5.11 µm Size Fraction Count	#
5.11-6.03 µm Size Fraction Count	#
6.03-7.11 µm Size Fraction Count	#
7.11-8.39 µm Size Fraction Count	#
8.39-9.9 µm Size Fraction Count	#
9.9-11.69 µm Size Fraction Count	#
11.69-13.79 µm Size Fraction Count	#
13.79-16.27 µm Size Fraction Count	#
16.27-19.2 µm Size Fraction Count	#
19.2-22.66 µm Size Fraction Count	#
22.66-26.74 µm Size Fraction Count	#
26.74-31.56 µm Size Fraction Count	#
31.56-37.24 µm Size Fraction Count	#
37.24-43.95 µm Size Fraction Count	#
43.95-51.86 µm Size Fraction Count	#
51.86-61.20 µm Size Fraction Count	#
61.20-72.21 µm Size Fraction Count	#
72.21-85.22 µm Size Fraction Count	#
85.22-100.57 µm Size Fraction Count	#
100.57-118.68 µm Size Fraction Count	#
118.68-140.04 µm Size Fraction Count	#
140.04-165.26 µm Size Fraction Count	#
165.26-195.02 µm Size Fraction Count	#
195.02-230.14 µm Size Fraction Count	#
>230.14 µm Size Fraction Count	#
