# Supplementary material for: Deep-sea mining discharge can disrupt midwater food webs
Source: Nat Commun. 2025 Nov 6;16:9575. doi: 10.1038/s41467-025-65411-w (PMC12592452; doi:10.1038/s41467-025-65411-w)
Supplement: Supplementary file 7 — Source Data [file 41467_2025_65411_MOESM7_ESM.zip › Source_Data/Source Data 6/MC_004_nl.xlsx]

## Sheet: Data
Cast	Type	Depth	Parameter	Small	Large	LISST_TotPartConc	M1_35	M1_60	M1_89	M2_23	M2_63	M3_11	M3_67	M4_33	M5_11	M6_03	M7_11	M8_39	M9_90	M11_69	M13_79	M16_27	M19_20	M22_66	M26_74	M31_56	M37_24	M43_95	M51_86	M61_20	M72_21	M85_22	M100_57	M118_68	M140_04	M165_26	M195_02	M230_14
MC_004_nl	Plume	1156	Count	0.00200364	1.63672e-05	3.02475e-05	0.00198976	1.38753e-05	4.888e-09	1e-12	0	0	6e-12	0	3e-12	1.32e-10	9.36e-10	1.5346e-08	1.0117e-07	4.60817e-07	1.54379e-06	3.10084e-06	3.07135e-06	2.34417e-06	1.80131e-06	1.39893e-06	2.11677e-06	3.9732e-07	1.3742e-08	5.68e-10	3.6e-11	6e-12	1e-12	3e-12	3e-12	1e-12	1e-12	2e-12
MC_004_nl	Plume	1157	Count	0.00426216	5.83789e-05	0.000112366	0.00420816	5.38171e-05	1.77613e-07	3.57e-10	1e-12	7e-12	2.67e-10	5.93e-10	1.792e-09	2.1131e-08	1.68435e-07	9.21439e-07	3.5893e-06	8.04708e-06	1.10892e-05	1.00644e-05	6.75414e-06	4.92229e-06	3.97109e-06	3.17524e-06	4.24902e-06	1.22034e-06	1.0121e-07	2.9945e-08	1.9617e-08	1.0238e-08	6.634e-09	7.87e-09	6.279e-09	2.053e-09	1.19e-09	6.26e-10
MC_004_nl	Plume	1158	Count	0.0128234	0.000926036	0.0101892	0.00356014	0.00273886	0.0021136	0.00145838	0.000964959	0.000619642	0.000488018	0.000486583	0.0003932	0.000274919	0.000198312	0.000124733	8.40937e-05	6.5798e-05	5.30924e-05	3.92282e-05	2.73451e-05	2.03226e-05	1.43299e-05	1.00727e-05	6.06372e-06	3.42685e-06	1.79942e-06	9.84058e-07	6.33971e-07	4.11301e-07	2.34519e-07	1.32959e-07	5.9134e-08	2.0235e-08	1.0082e-08	1.3141e-08
MC_004_nl	Plume	1159	Count	0.00183265	1.35415e-05	2.66286e-05	0.00181956	1.30823e-05	4.975e-09	1e-12	0	1e-12	8e-12	1e-12	3e-12	1.2e-10	9.03e-10	1.4376e-08	9.0331e-08	4.12227e-07	1.37624e-06	2.6134e-06	2.54763e-06	2.03792e-06	1.5661e-06	1.31637e-06	1.29447e-06	2.39593e-07	2.1747e-08	5.162e-09	3.121e-09	1.277e-09	1.86e-10	1.59e-10	1.04e-10	2.9e-11	2.3e-11	1.6e-11
MC_004_nl	Plume	1160	Count	0.00253811	8.87356e-06	2.60716e-05	0.00252091	1.71926e-05	5.65e-09	1e-12	0	0	4e-12	0	1e-12	4.9e-11	3.24e-10	5.47e-09	3.5362e-08	1.59957e-07	5.58131e-07	1.23902e-06	1.41521e-06	1.2975e-06	1.27594e-06	1.11345e-06	1.47371e-06	2.80746e-07	1.7396e-08	8.47e-10	8.6e-11	4e-11	2.8e-11	8e-11	1.25e-10	4e-11	4.3e-11	1.8e-11
MC_004_nl	Plume	1161	Count	0	2.86099e-07	2.86099e-07	0	0	0	0	0	0	0	0	0	0	0	0	0	0	0	0	3e-12	8.2e-11	1.219e-09	1.3384e-08	7.2448e-08	1.4441e-07	5.2358e-08	2.194e-09	1e-12	0	0	0	0	0	0	0
MC_004_nl	Plume	1162	Count	0	7.89912e-07	7.89912e-07	0	0	0	0	0	0	0	0	0	0	0	0	0	4e-12	6.4e-11	5.7e-10	3.673e-09	2.9244e-08	1.04093e-07	2.1796e-07	1.92275e-07	1.49574e-07	7.7633e-08	1.4268e-08	5.47e-10	6e-12	0	0	1e-12	0	0	0
MC_004_nl	Plume	1165	Count	0.00220471	1.3144e-05	2.81707e-05	0.00218968	1.50211e-05	5.007e-09	1e-12	0	0	4e-12	2.2e-11	5.84e-10	7.86e-09	7.5658e-08	3.68955e-07	1.16061e-06	1.9241e-06	1.69846e-06	1.37664e-06	1.29747e-06	1.34565e-06	1.29412e-06	1.08234e-06	1.23388e-06	2.48193e-07	2.711e-08	2.765e-09	1.34e-10	1.7e-11	5e-12	1.4e-11	2.3e-11	4e-12	5e-12	4e-12
MC_004_nl	Plume	1166	Count	0.00231705	3.77261e-06	1.7467e-05	0.00230336	1.36914e-05	2.996e-09	0	0	0	0	0	6e-12	1.18e-10	2.025e-09	1.9803e-08	1.44801e-07	6.09472e-07	1.14535e-06	8.57969e-07	3.51221e-07	1.87042e-07	9.9662e-08	9.0913e-08	8.7071e-08	1.17709e-07	5.5156e-08	4.245e-09	4.8e-11	0	0	0	4e-12	0	0	2e-12
MC_004_nl	Plume	1169	Count	0.00577978	1.24863e-05	5.02998e-05	0.00574197	3.78022e-05	1.1303e-08	1e-12	0	0	5e-12	0	1e-12	4.7e-11	2.87e-10	5.018e-09	3.1956e-08	1.44708e-07	5.28212e-07	1.28138e-06	1.66492e-06	1.86845e-06	2.35018e-06	2.03883e-06	2.26181e-06	3.03693e-07	6.493e-09	2.44e-10	5.2e-11	1.2e-11	1e-12	4e-12	7e-12	1e-12	3e-12	5e-12
MC_004_nl	Plume	1170	Count	0.00230269	8.05945e-06	2.35506e-05	0.0022872	1.54862e-05	4.994e-09	1e-12	0	0	3e-12	0	1e-12	2.6e-11	1.83e-10	3.092e-09	2.2375e-08	1.21605e-07	4.67724e-07	1.02568e-06	1.21771e-06	1.33104e-06	1.34148e-06	1.19813e-06	1.14744e-06	1.64311e-07	1.7772e-08	8.47e-10	1.9e-11	5e-12	1e-12	2e-12	3e-12	0	1e-12	2e-12
MC_004_nl	Plume	1171	Count	0	5.06612e-06	5.06612e-06	0	0	0	0	0	0	0	0	0	3e-12	7.4e-11	1.047e-09	1.2501e-08	1.00053e-07	4.23895e-07	8.34749e-07	9.21111e-07	1.0836e-06	6.95178e-07	5.14128e-07	2.83153e-07	1.47214e-07	4.4771e-08	4.503e-09	1.37e-10	5e-12	0	0	0	0	0	0
MC_004_nl	Plume	1172	Count	7.89658e-05	5.69268e-06	1.13617e-05	7.32966e-05	5.59164e-06	7.7513e-08	3.5e-11	0	0	0	0	1e-12	2.4e-11	4.19e-10	4.209e-09	3.2226e-08	1.46756e-07	3.17271e-07	3.07464e-07	2.01587e-07	2.4151e-07	4.1837e-07	1.2768e-06	1.91603e-06	5.16816e-07	2.38204e-07	7.0105e-08	4.468e-09	2.23e-10	3.6e-11	2.2e-11	4.5e-11	8e-12	1.1e-11	7.8e-11
MC_004_nl	Plume	1173	Count	0.00330108	1.31862e-05	3.54657e-05	0.0032788	2.22723e-05	7.238e-09	1e-12	0	0	4e-12	0	1e-12	4.2e-11	3.93e-10	6.097e-09	5.0232e-08	2.93282e-07	1.04154e-06	1.97876e-06	2.11385e-06	2.05512e-06	1.97389e-06	1.73493e-06	1.72553e-06	2.09563e-07	2.866e-09	9.5e-11	2.4e-11	7e-12	1e-12	2e-12	3e-12	1e-12	1e-12	3e-12
MC_004_nl	Plume	1174	Count	0.00438354	3.86726e-06	3.09527e-05	0.00435643	2.71079e-05	6.8e-09	0	0	0	0	0	0	0	1e-12	2.3e-11	1.46e-10	8.05e-10	5.248e-09	3.0409e-08	9.6454e-08	2.29228e-07	4.8711e-07	5.43705e-07	7.38303e-07	4.0932e-07	3.34772e-07	3.88127e-07	3.28359e-07	1.6326e-07	4.9709e-08	3.3024e-08	2.1055e-08	4.346e-09	1.752e-09	2.106e-09
MC_004_nl	Plume	1175	Count	0.00330029	3.0812e-05	0.000230058	0.00310104	0.000187025	1.16864e-05	5.08787e-07	2.3376e-08	1.729e-09	1.79e-10	4e-11	1.476e-09	3.3e-08	8.0769e-08	5.05307e-07	2.20538e-06	4.06021e-06	6.52696e-06	6.30976e-06	4.07358e-06	2.39147e-06	1.54115e-06	1.09724e-06	1.56811e-06	3.71061e-07	4.327e-08	2.444e-09	3.35e-10	2.16e-10	1.74e-10	5.06e-10	6.42e-10	1.72e-10	1.47e-10	8.4e-11
MC_004_nl	Plume	1176	Count	0.000373113	6.21061e-06	3.28082e-05	0.000346515	2.62397e-05	3.57725e-07	1.53e-10	0	0	0	0	3e-12	5.4e-11	7.78e-10	6.159e-09	3.5551e-08	1.19422e-07	1.99796e-07	1.81029e-07	1.6028e-07	3.61014e-07	9.66319e-07	2.08708e-06	1.3378e-06	5.52383e-07	1.7802e-07	2.3389e-08	1.44e-09	8.2e-11	5e-12	1e-12	3e-12	0	0	1e-12
MC_004_nl	Plume	1177	Count	0	3.67298e-07	3.67298e-07	0	0	0	0	0	0	0	0	0	0	0	0	0	0	0	0	2e-12	4.9e-11	8.49e-10	1.1226e-08	7.4055e-08	1.89516e-07	8.7278e-08	4.321e-09	2e-12	0	0	0	0	0	0	0
MC_004_nl	Plume	1178	Count	0	5.91979e-07	5.90097e-07	0	0	0	0	0	0	0	0	0	0	0	0	0	0	0	0	2e-12	4.9e-11	8.52e-10	1.1384e-08	7.633e-08	2.11555e-07	1.5852e-07	9.5606e-08	2.7807e-08	4.608e-09	1.315e-09	2.068e-09	1.765e-09	1.05e-10	1.2e-11	1e-12
MC_004_nl	Plume	1179	Count	0.00625136	9.34253e-06	4.98269e-05	0.00621088	4.04728e-05	1.1602e-08	1e-12	0	0	2e-12	0	0	4e-12	1.8e-11	3.98e-10	2.656e-09	1.4242e-08	7.8081e-08	3.41253e-07	8.07964e-07	1.4636e-06	2.32856e-06	2.05648e-06	2.02513e-06	2.19483e-07	4.434e-09	1.5e-10	3.6e-11	1.1e-11	1e-12	4e-12	6e-12	1e-12	3e-12	4e-12
MC_004_nl	Plume	1180	Count	0.00360013	5.90637e-06	2.89735e-05	0.00357706	2.30607e-05	6.415e-09	1e-12	0	0	1e-12	0	0	2e-12	7e-12	1.65e-10	1.114e-09	6.095e-09	3.4705e-08	1.61056e-07	4.14056e-07	8.35016e-07	1.48312e-06	1.38364e-06	1.33994e-06	2.10107e-07	3.5593e-08	1.706e-09	1.9e-11	6e-12	1e-12	3e-12	4e-12	0	2e-12	2e-12
MC_004_nl	Plume	1181	Count	0.00224664	1.38673e-05	2.98011e-05	0.0022307	1.59279e-05	5.942e-09	1e-12	0	0	8e-12	0	3e-12	1.11e-10	7.21e-10	1.2174e-08	7.7906e-08	3.47989e-07	1.19279e-06	2.53915e-06	2.63993e-06	2.01793e-06	1.52831e-06	1.14988e-06	1.86617e-06	4.32186e-07	5.8272e-08	3.692e-09	3e-11	5e-12	1e-12	3e-12	3e-12	1e-12	1e-12	2e-12
MC_004_nl	Plume	1182	Count	2.60661e-07	3.62109e-05	3.64709e-05	0	0	0	0	4e-12	1.06e-10	1.47e-09	2.4297e-08	2.34784e-07	1.03286e-06	2.79568e-06	4.05943e-06	4.9222e-06	5.22386e-06	4.67422e-06	2.79382e-06	1.44146e-06	1.52272e-06	1.58868e-06	2.14912e-06	1.71838e-06	9.09361e-07	5.28562e-07	4.56825e-07	3.08483e-07	7.127e-08	1.0682e-08	2.616e-09	5.29e-10	1e-10	2.6e-11	2e-12
MC_004_nl	Plume	1183	Count	0.00125041	4.60671e-06	7.93297e-05	0.00117567	7.28954e-05	1.839e-06	2.214e-09	0	0	1e-12	0	0	9e-12	5.7e-11	1.033e-09	6.787e-09	3.2545e-08	1.29717e-07	3.46034e-07	4.84702e-07	5.96862e-07	7.55847e-07	8.34796e-07	8.02199e-07	3.39479e-07	1.18297e-07	3.8714e-08	3.4556e-08	3.3766e-08	2.1294e-08	1.6388e-08	8.55e-09	1.89e-09	1.433e-09	1.76e-09
MC_004_nl	Plume	1186	Count	0.00187827	8.9878e-06	2.18543e-05	0.0018654	1.28634e-05	4.369e-09	1e-12	0	0	3e-12	0	1e-12	3.9e-11	2.71e-10	4.588e-09	3.1851e-08	1.61278e-07	5.95403e-07	1.29615e-06	1.46099e-06	1.3706e-06	1.21363e-06	1.06266e-06	1.41563e-06	3.33049e-07	3.8109e-08	1.954e-09	1.35e-10	6.9e-11	3.6e-11	1.02e-10	2.43e-10	1.3e-10	4.28e-10	4.65e-10
MC_004_nl	Plume	1188	Count	0.00258341	7.54458e-06	2.43394e-05	0.00256661	1.67898e-05	4.937e-09	1e-12	0	0	2e-12	0	1e-12	3.4e-11	2.22e-10	3.778e-09	2.4647e-08	1.12937e-07	4.00068e-07	9.0131e-07	1.06092e-06	1.06363e-06	1.21999e-06	1.07323e-06	1.3199e-06	3.05527e-07	5.587e-08	2.469e-09	2.5e-11	7e-12	1e-12	2e-12	4e-12	0	1e-12	2e-12
MC_004_nl	Plume	1189	Count	4.21739e-05	5.3871e-07	3.56476e-06	3.91478e-05	2.98473e-06	4.1326e-08	1.9e-11	0	0	0	0	0	0	0	0	0	1e-12	4e-12	2.6e-11	1.22e-10	5.07e-10	2.795e-09	1.5584e-08	7.8316e-08	2.0551e-07	1.59745e-07	6.4498e-08	1.0854e-08	6.72e-10	3.5e-11	1.7e-11	1.9e-11	2e-12	1e-12	2e-12
MC_004_nl	Plume	1190	Count	0.00305293	1.03577e-05	3.08103e-05	0.00303248	2.04459e-05	6.613e-09	1e-12	0	0	6e-12	0	2e-12	8.1e-11	5.24e-10	8.694e-09	5.451e-08	2.36589e-07	7.85195e-07	1.63955e-06	1.7458e-06	1.51112e-06	1.45339e-06	1.13575e-06	1.41362e-06	3.16276e-07	5.3061e-08	3.494e-09	5e-11	8e-12	1e-12	3e-12	5e-12	1e-12	2e-12	3e-12
MC_004_nl	Plume	1191	Count	0	4.45832e-07	4.45833e-07	0	0	0	0	0	0	0	0	0	0	0	0	0	0	0	0	2e-12	5.9e-11	1.031e-09	1.3626e-08	8.9889e-08	2.30038e-07	1.0594e-07	5.245e-09	2e-12	0	0	0	0	0	0	0
MC_004_nl	Plume	1192	Count	0.00271339	3.80494e-06	2.13831e-05	0.00269578	1.7605e-05	5.079e-09	1e-12	0	0	1e-12	0	0	2e-12	9e-12	1.95e-10	1.294e-09	6.847e-09	3.6551e-08	1.53653e-07	3.4661e-07	5.90535e-07	8.72332e-07	7.10489e-07	6.59824e-07	1.40697e-07	1.10806e-07	8.1029e-08	2.2853e-08	6.995e-09	6.368e-09	2.5933e-08	3.0024e-08	1.397e-09	2.07e-10	2.92e-10
MC_004_nl	Plume	1193	Count	0.00354809	1.18935e-05	3.66047e-05	0.00352338	2.47025e-05	8.738e-09	2e-12	0	0	7e-12	0	2e-12	6.9e-11	4.15e-10	7.293e-09	4.6025e-08	2.06628e-07	7.47667e-07	1.75246e-06	2.03302e-06	1.81645e-06	1.772e-06	1.55087e-06	1.68371e-06	2.70177e-07	6.108e-09	3.5e-10	1.27e-10	4.1e-11	1e-11	2.2e-11	3.4e-11	5e-12	6e-12	8e-12
MC_004_nl	Plume	1194	Count	0	4.06462e-07	4.06462e-07	0	0	0	0	0	0	0	0	0	0	0	0	0	0	0	0	2e-12	5.4e-11	9.4e-10	1.2423e-08	8.1951e-08	2.09724e-07	9.6584e-08	4.782e-09	2e-12	0	0	0	0	0	0	0
MC_004_nl	Plume	1195	Count	0.00318449	6.42655e-06	2.71582e-05	0.00316376	2.07255e-05	6.118e-09	1e-12	0	0	2e-12	0	0	2e-11	1.19e-10	2.129e-09	1.3685e-08	6.3452e-08	2.43103e-07	6.24796e-07	8.36629e-07	9.04378e-07	1.02527e-06	8.29312e-07	1.00901e-06	3.94926e-07	2.58789e-07	1.64996e-07	4.8019e-08	7.287e-09	4.73e-10	1.02e-10	4.9e-11	3e-12	2e-12	2e-12
MC_004_nl	Plume	1196	Count	0.00224123	4.70961e-06	1.92457e-05	0.00222669	1.45324e-05	4.292e-09	1e-12	0	0	2e-12	0	0	1.3e-11	7.4e-11	1.365e-09	8.734e-09	4.0742e-08	1.6072e-07	4.29876e-07	5.87902e-07	6.59642e-07	7.94321e-07	8.03451e-07	7.51113e-07	2.49789e-07	1.18762e-07	6.8197e-08	2.239e-08	8.359e-09	2.595e-09	9.79e-10	4.54e-10	7.8e-11	3.4e-11	1.8e-11
MC_004_nl	Plume	1197	Count	0.00243501	4.68419e-06	2.01466e-05	0.00241955	1.54583e-05	4.191e-09	0	0	0	1e-12	0	0	1e-12	4e-12	8e-11	5.56e-10	3.308e-09	1.992e-08	9.1994e-08	2.46403e-07	5.89968e-07	1.10965e-06	1.22613e-06	1.13091e-06	2.19981e-07	4.3028e-08	2.159e-09	5.5e-11	1.2e-11	1e-12	7e-12	1.7e-11	2e-12	2e-12	3e-12
MC_004_nl	Plume	1199	Count	0.00367955	7.24657e-06	3.11004e-05	0.00365569	2.38471e-05	6.939e-09	1e-12	0	0	3e-12	0	1e-12	2.5e-11	1.6e-10	2.81e-09	1.8385e-08	8.594e-08	3.22068e-07	7.93193e-07	1.02758e-06	1.10412e-06	1.27342e-06	1.06225e-06	1.25943e-06	2.59932e-07	3.49e-08	1.855e-09	1.63e-10	5e-11	2e-11	4.2e-11	7.9e-11	4.2e-11	6.1e-11	5.4e-11
MC_004_nl	Plume	1200	Count	0.00994508	0.000264291	0.00995628	0.00025296	0.000544521	0.00137068	0.00249789	0.00287227	0.00138163	0.00050055	0.000308687	0.000215884	0.000110471	5.72398e-05	3.15436e-05	1.87273e-05	1.30794e-05	9.84277e-06	7.00425e-06	4.8389e-06	3.61481e-06	2.51725e-06	1.81863e-06	1.10021e-06	8.19845e-07	5.46901e-07	3.64907e-07	2.47007e-07	1.7165e-07	1.21436e-07	8.8288e-08	6.2902e-08	4.027e-08	2.1502e-08	8.108e-09
MC_004_nl	Plume	1201	Count	0.00178607	1.96892e-05	3.24977e-05	0.00177324	1.28267e-05	4.958e-09	1e-12	0	0	8e-12	1e-12	7e-12	2.05e-10	2.427e-09	3.198e-08	2.55898e-07	1.32642e-06	3.62798e-06	4.56613e-06	2.95504e-06	1.79767e-06	1.34122e-06	1.51163e-06	1.74827e-06	4.59811e-07	1.2157e-08	2.628e-09	4.394e-09	4.65e-09	5.064e-09	1.2397e-08	1.7068e-08	4.18e-09	1.641e-09	3.71e-10
MC_004_nl	Plume	1202	Count	0.00352418	6.27128e-07	2.15061e-05	0.0035033	2.08744e-05	4.601e-09	0	0	0	0	0	0	0	0	0	1e-12	4e-12	2e-11	1.27e-10	4.43e-10	1.153e-09	5.065e-09	1.8507e-08	1.19164e-07	2.63432e-07	1.90151e-07	2.8804e-08	2.43e-10	1e-12	0	1e-12	8e-12	0	0	4e-12
MC_004_nl	Plume	1203	Count	0.00367768	1.263e-05	3.67833e-05	0.00365353	2.41459e-05	7.456e-09	1e-12	0	0	1.2e-11	2e-12	1.3e-11	4.57e-10	3.17e-09	4.2756e-08	2.31688e-07	7.88981e-07	1.77312e-06	2.28499e-06	1.62235e-06	1.23068e-06	1.37333e-06	1.21838e-06	1.60505e-06	3.82426e-07	6.3489e-08	8.316e-09	4.78e-10	1.22e-10	3.6e-11	4.3e-11	4.4e-11	1.1e-11	1.6e-11	1.9e-11
MC_004_nl	Plume	1204	Count	0.00132264	5.09139e-05	5.88963e-05	0.00131466	7.97336e-06	1.852e-09	0	0	5e-12	4.1e-11	5.12e-10	6.671e-09	7.025e-08	7.04496e-07	3.3595e-06	9.3013e-06	1.48939e-05	1.17626e-05	4.6353e-06	1.47275e-06	8.07783e-07	6.21811e-07	9.05655e-07	1.08125e-06	7.5902e-07	3.88647e-07	1.26767e-07	1.9425e-08	2.975e-09	3.99e-10	7.5e-11	1.8e-11	2e-12	0	2e-12
MC_004_nl	Plume	1205	Count	0.00418701	3.00524e-06	2.87502e-05	0.00416126	2.57386e-05	6.363e-09	0	0	0	0	0	0	0	1e-12	2.9e-11	1.98e-10	1.171e-09	8.093e-09	4.9184e-08	1.64892e-07	4.15453e-07	8.37416e-07	7.50017e-07	6.1586e-07	1.32463e-07	2.8044e-08	2.362e-09	4.6e-11	6e-12	0	1e-12	5e-12	0	1e-12	3e-12
MC_004_nl	Plume	1206	Count	0.00423324	1.73589e-05	4.56468e-05	0.00420494	2.82908e-05	8.988e-09	1e-12	0	0	8e-12	1e-12	7e-12	2.56e-10	1.902e-09	2.7686e-08	1.68336e-07	6.67597e-07	1.80077e-06	2.85324e-06	2.46277e-06	1.97175e-06	1.89108e-06	1.62069e-06	2.76527e-06	9.14974e-07	7.6133e-08	2.7827e-08	3.3883e-08	2.8505e-08	1.7578e-08	1.6797e-08	9.088e-09	1.597e-09	8.21e-10	3.73e-10
MC_004_nl	Plume	1207	Count	0.000564144	1.13651e-05	1.48824e-05	0.000560625	3.5174e-06	9.01e-10	0	0	0	0	0	3e-12	7.2e-11	1.427e-09	1.6842e-08	1.57558e-07	9.07743e-07	2.48853e-06	2.80016e-06	1.59313e-06	9.51192e-07	4.92316e-07	5.66318e-07	6.52502e-07	4.18449e-07	2.12812e-07	8.3841e-08	1.7563e-08	2.947e-09	4.38e-10	2.72e-10	4.08e-10	2.34e-10	2.41e-10	1.18e-10
MC_004_nl	Plume	1208	Count	0	8.6676e-07	8.6676e-07	0	0	0	0	0	0	0	0	0	0	0	0	0	0	0	0	5e-12	1.29e-10	1.942e-09	2.2311e-08	1.28267e-07	3.42001e-07	2.84204e-07	8.4762e-08	3.124e-09	1.5e-11	0	0	0	0	0	0
MC_004_nl	Plume	1209	Count	0.00383147	4.43811e-06	2.8426e-05	0.00380748	2.39819e-05	6.227e-09	0	0	0	0	0	0	0	1e-12	3.4e-11	2.34e-10	1.374e-09	9.545e-09	5.8923e-08	2.02368e-07	5.30207e-07	1.15817e-06	1.16394e-06	1.10258e-06	1.7457e-07	3.2394e-08	3.374e-09	6.8e-11	1.9e-11	2e-12	1.1e-11	2.24e-10	2.5e-11	2e-11	3.4e-11
MC_004_nl	Plume	1210	Count	0.00790553	4.64814e-06	5.39935e-05	0.00785619	4.93327e-05	1.2696e-08	1e-12	0	0	1e-12	0	0	1e-12	2e-12	5.7e-11	3.81e-10	2.176e-09	1.4674e-08	8.771e-08	2.86583e-07	6.91973e-07	1.36811e-06	1.18217e-06	9.3122e-07	8.1117e-08	1.857e-09	6.5e-11	2.2e-11	1.2e-11	1e-12	2e-12	4e-12	1e-12	2e-12	4e-12
MC_004_nl	Plume	1211	Count	0	3.74713e-07	3.74598e-07	0	0	0	0	0	0	0	0	0	0	0	0	0	0	0	0	4e-12	1e-10	1.446e-09	1.547e-08	8.118e-08	1.71995e-07	9.0509e-08	1.367e-08	2.21e-10	1e-12	0	2e-12	5.7e-11	1.6e-11	2.4e-11	1.8e-11
MC_004_nl	Plume	1212	Count	0.00192744	9.97305e-06	2.35434e-05	0.00191387	1.35654e-05	4.953e-09	1e-12	0	0	5e-12	0	2e-12	6.7e-11	4.43e-10	7.543e-09	5.0213e-08	2.40836e-07	8.7227e-07	1.89467e-06	2.03755e-06	1.6946e-06	1.21641e-06	8.48414e-07	9.47162e-07	1.46301e-07	1.5785e-08	7.59e-10	1.6e-11	5e-12	1e-12	1e-12	2e-12	0	1e-12	2e-12
MC_004_nl	Plume	1213	Count	0.00597939	1.16304e-05	5.1416e-05	0.0059396	3.97731e-05	1.2479e-08	2e-12	0	0	6e-12	0	1e-12	5.1e-11	2.98e-10	5.319e-09	3.3669e-08	1.53111e-07	5.74004e-07	1.43468e-06	1.83648e-06	1.85325e-06	1.99263e-06	1.59121e-06	1.8847e-06	2.65936e-07	4.829e-09	1.74e-10	4.3e-11	1.1e-11	1e-12	3e-12	6e-12	1e-12	2e-12	4e-12
MC_004_nl	Plume	1214	Count	1e-12	4.90931e-06	4.90931e-06	0	0	0	0	0	0	0	0	1e-12	3.1e-11	5.93e-10	6.735e-09	6.0539e-08	3.37774e-07	9.24355e-07	1.11756e-06	7.82945e-07	6.7627e-07	4.21769e-07	3.15269e-07	1.31755e-07	9.0722e-08	4.0236e-08	2.741e-09	1.3e-11	0	0	0	0	0	0	0
MC_004_nl	Plume	1215	Count	0.00254897	3.31937e-06	1.90609e-05	0.0025332	1.57663e-05	3.962e-09	0	0	0	0	0	0	0	1e-12	1.7e-11	1.18e-10	7.06e-10	5.016e-09	3.163e-08	1.14073e-07	3.50682e-07	8.15306e-07	8.58658e-07	6.58244e-07	1.91508e-07	1.21346e-07	7.1868e-08	3.2622e-08	1.7505e-08	1.0952e-08	1.0425e-08	1.124e-08	7.422e-09	6.294e-09	3.738e-09
MC_004_nl	Plume	1216	Count	0	2.38253e-07	2.38253e-07	0	0	0	0	0	0	0	0	0	0	0	0	0	0	0	0	0	0	8e-12	1.96e-10	2.416e-09	2.2229e-08	7.9957e-08	1.09484e-07	2.3311e-08	6.51e-10	1e-12	0	0	0	0	0
MC_004_nl	Plume	1217	Count	0.000431475	1.28331e-06	3.84137e-06	0.000428917	2.55823e-06	5.65e-10	0	0	0	0	0	0	0	0	0	6e-12	9.1e-11	9.91e-10	6.122e-09	2.4303e-08	1.04213e-07	1.73551e-07	1.67937e-07	1.11511e-07	1.7183e-07	1.96293e-07	2.02103e-07	9.8341e-08	2.1636e-08	2.922e-09	7.26e-10	3.2e-10	1.62e-10	1.35e-10	1.18e-10
MC_004_nl	Plume	1219	Count	0.00802816	0.000191404	0.00640123	0.00181827	0.000392145	0.000741172	0.00138528	0.00178054	0.0011246	0.000439635	0.000212645	0.000133869	7.24438e-05	3.58857e-05	2.12801e-05	1.49147e-05	1.22693e-05	1.06156e-05	7.23569e-06	4.69196e-06	3.53569e-06	2.55016e-06	2.05049e-06	1.94552e-06	8.55805e-07	3.97945e-07	2.57067e-07	1.51084e-07	9.9885e-08	8.1359e-08	7.4348e-08	4.2843e-08	1.6397e-08	6.482e-09	2.398e-09
MC_004_nl	Plume	1221	Count	0.00271368	4.24649e-06	2.11679e-05	0.00269676	1.6917e-05	4.395e-09	0	0	0	1e-12	0	0	2e-12	3.3e-11	4.84e-10	4.898e-09	3.3934e-08	1.30412e-07	2.64101e-07	3.60556e-07	5.68504e-07	8.01259e-07	8.38925e-07	8.92056e-07	2.27371e-07	8.5207e-08	3.5039e-08	3.467e-09	2.12e-10	9e-12	6e-12	8e-12	2e-12	4e-12	2e-12
MC_004_nl	Plume	1222	Count	0.00246671	8.61445e-06	2.57538e-05	0.00244958	1.71333e-05	6.019e-09	1e-12	0	0	5e-12	0	1e-12	4.3e-11	2.58e-10	4.594e-09	2.9349e-08	1.3454e-07	5.03763e-07	1.23779e-06	1.51548e-06	1.36902e-06	1.20011e-06	9.12781e-07	1.28921e-06	2.74721e-07	1.03414e-07	3.7758e-08	1.557e-09	2.6e-11	6e-12	9e-12	1.4e-11	3e-12	4e-12	3e-12
MC_004_nl	Plume	1224	Count	0.00335507	7.6714e-08	2.07705e-05	0.00333438	2.06887e-05	5.125e-09	0	0	0	0	0	0	0	0	6e-12	2.9e-11	1.19e-10	5.83e-10	2.565e-09	5.464e-09	6.967e-09	9.338e-09	6.98e-09	1.1025e-08	8.583e-09	9.384e-09	1.0453e-08	4.489e-09	6.56e-10	5.9e-11	1e-12	0	2e-12	9e-12	2e-12
MC_004_nl	Plume	1225	Count	0.000554181	3.80476e-06	7.64781e-06	0.000550337	3.84265e-06	1.343e-09	0	0	0	1e-12	0	0	9e-12	5.2e-11	9.24e-10	5.839e-09	2.6458e-08	9.8271e-08	2.41277e-07	3.03447e-07	3.55834e-07	5.86182e-07	8.87128e-07	8.41235e-07	2.31439e-07	1.20742e-07	7.871e-08	1.9705e-08	4.527e-09	1.389e-09	6.52e-10	5.66e-10	2.34e-10	1.33e-10	1e-11
MC_004_nl	Plume	1226	Count	0.00318518	1.60791e-05	3.86109e-05	0.00316265	2.25235e-05	8.343e-09	2e-12	0	0	1e-11	1e-12	3e-12	1.47e-10	9.48e-10	1.5841e-08	9.9843e-08	4.36245e-07	1.45042e-06	2.96648e-06	2.9533e-06	2.31327e-06	1.96203e-06	1.70648e-06	1.8739e-06	2.93643e-07	5.928e-09	3.43e-10	1.41e-10	5.9e-11	1.8e-11	2.5e-11	2.4e-11	4e-12	6e-12	5e-12
MC_004_nl	Plume	1227	Count	0.00211254	9.33227e-06	2.34144e-05	0.00209846	1.40777e-05	4.491e-09	1e-12	0	0	4e-12	0	2e-12	9.3e-11	7.11e-10	1.0955e-08	7.4311e-08	3.48246e-07	1.06986e-06	1.75875e-06	1.44847e-06	1.07905e-06	1.02403e-06	9.71213e-07	1.01756e-06	2.41809e-07	1.71342e-07	1.007e-07	1.3516e-08	1.452e-09	1.75e-10	1.6e-11	5e-12	1e-12	1e-12	2e-12
MC_004_nl	Plume	1228	Count	0	1.41107e-07	1.41107e-07	0	0	0	0	0	0	0	0	0	0	0	0	0	1e-12	1.1e-11	4.9e-11	1.32e-10	4.34e-10	9.88e-10	2.973e-09	5.859e-09	1.8294e-08	4.8544e-08	5.5652e-08	7.844e-09	3.26e-10	0	0	0	0	0	0
MC_004_nl	Plume	1229	Count	0	2.22e-08	2.2199e-08	0	0	0	0	0	0	0	0	0	0	0	0	0	0	0	0	0	0	0	2e-12	3.3e-11	5.01e-10	3.595e-09	1.1444e-08	6.295e-09	3.3e-10	0	0	0	0	0	0
MC_004_nl	Plume	1231	Count	0.00445245	6.32051e-06	3.45827e-05	0.00442418	2.82546e-05	7.648e-09	1e-12	0	0	1e-12	0	0	1e-12	6e-12	1.31e-10	8.9e-10	4.984e-09	2.9875e-08	1.48959e-07	4.14647e-07	9.33892e-07	1.74786e-06	1.64888e-06	1.25431e-06	1.31935e-07	3.634e-09	2.21e-10	1.16e-10	8.8e-11	1.7e-11	1.9e-11	2.4e-11	3e-12	4e-12	6e-12
MC_004_nl	Plume	1232	Count	0.000162234	2.29677e-05	4.38384e-05	0.000141362	1.8388e-05	1.70388e-06	3.20522e-07	1.12297e-07	1.38279e-07	1.12702e-07	3.7945e-08	5.7425e-08	1.85796e-07	4.69388e-07	1.28794e-06	3.07399e-06	5.61538e-06	5.17789e-06	2.94927e-06	1.34358e-06	7.94312e-07	4.87304e-07	3.5745e-07	3.78702e-07	2.72997e-07	2.4766e-07	2.17721e-07	8.5922e-08	1.8761e-08	2.812e-09	4.88e-10	1.23e-10	9.2e-11	7.3e-11	8.4e-11
MC_004_nl	Plume	1233	Count	0.00636326	2.20202e-06	9.22106e-05	0.00627326	8.99087e-05	9.9934e-08	1.1e-11	0	0	0	0	0	0	1e-12	1.4e-11	2.14e-10	2.397e-09	1.5891e-08	5.6066e-08	1.27349e-07	3.46667e-07	4.94425e-07	5.6085e-07	3.37649e-07	1.43143e-07	8.9619e-08	2.5895e-08	1.617e-09	2e-10	1.1e-11	0	0	1e-12	6e-12	1e-12
MC_004_nl	Plume	1235	Count	0.00303398	4.94656e-06	2.50922e-05	0.00301383	2.01394e-05	6.242e-09	1e-12	0	0	3e-12	0	0	1.9e-11	1.13e-10	1.995e-09	1.2443e-08	5.5331e-08	2.01898e-07	4.97092e-07	6.47273e-07	7.27031e-07	9.37131e-07	9.26857e-07	8.05896e-07	1.10585e-07	1.5626e-08	6.09e-09	1.114e-09	5.5e-11	1e-12	1e-12	3e-12	0	1e-12	2e-12
MC_004_nl	Plume	1236	Count	0.00514115	4.72674e-06	3.75102e-05	0.00510837	3.27745e-05	9.002e-09	1e-12	0	0	1e-12	0	0	2e-12	1e-11	2.23e-10	1.437e-09	7.329e-09	3.7942e-08	1.58368e-07	3.73955e-07	7.68555e-07	1.34461e-06	1.14558e-06	8.11008e-07	7.5882e-08	1.694e-09	8.6e-11	3.5e-11	1e-11	1e-12	1e-12	5e-12	1e-12	1e-12	3e-12
MC_004_nl	Plume	1237	Count	0.000828133	3.34033e-06	8.68253e-06	0.000822788	5.34282e-06	1.516e-09	0	0	0	0	0	0	1e-12	5e-12	9e-11	9.82e-10	8.851e-09	5.0866e-08	1.52469e-07	2.53976e-07	3.92325e-07	4.98981e-07	6.19024e-07	8.1733e-07	3.20134e-07	9.281e-08	5.8819e-08	4.2827e-08	1.9816e-08	5.135e-09	3.757e-09	1.803e-09	1.65e-10	9e-11	7.3e-11
MC_004_nl	Plume	1238	Count	0.000216072	5.34523e-06	8.11482e-06	0.000213297	2.77064e-06	4.427e-09	1.2e-11	0	4e-12	1.9e-11	1e-12	1e-12	2.3e-11	2.11e-10	3.487e-09	1.8037e-08	7.9499e-08	2.83785e-07	5.80411e-07	6.56228e-07	6.13108e-07	6.54201e-07	7.30583e-07	1.16371e-06	4.78216e-07	4.4224e-08	1.5005e-08	8.419e-09	3.564e-09	2.807e-09	4.191e-09	3.609e-09	1.108e-09	5.77e-10	2.28e-10
MC_004_nl	Plume	1240	Count	0	1.3567e-08	1.3345e-08	0	0	0	0	0	0	0	0	0	0	0	0	0	0	0	0	0	0	0	1e-12	1.1e-11	1.7e-10	1.311e-09	5.005e-09	4.935e-09	1.733e-09	1.7e-10	1e-11	6e-12	8.3e-11	1.32e-10	0
MC_004_nl	Plume	1241	Count	0.000747435	2.54571e-06	6.906e-06	0.000743075	4.35938e-06	9.17e-10	0	0	0	0	0	0	3e-12	7.4e-11	9.59e-10	1.0193e-08	6.9331e-08	2.35251e-07	3.50412e-07	3.00488e-07	3.67259e-07	3.87869e-07	4.50273e-07	2.93063e-07	2.8534e-08	1.4356e-08	2.3592e-08	1.2579e-08	1.444e-09	2.2e-11	0	0	0	6e-12	1e-12
MC_004_nl	Plume	1244	Count	0.19945	0.00208497	0.168962	0.0325735	0.0313539	0.033337	0.0338613	0.0292853	0.0187682	0.0104964	0.00643844	0.00333607	0.00136696	0.00047714	0.000152248	5.2223e-05	2.03097e-05	8.85334e-06	4.05923e-06	1.81667e-06	7.44088e-07	3.34038e-07	1.41203e-07	6.675e-08	3.25e-08	1.9287e-08	1.6991e-08	8.267e-09	1.054e-09	1.74e-10	6.2e-11	3.4e-11	2.9e-11	3.7e-11	5.2e-11
MC_004_nl	Plume	1245	Count	0.484335	0.00505232	0.410883	0.0785047	0.0758682	0.0810353	0.0826437	0.0715898	0.0457537	0.0253553	0.015486	0.00809848	0.00331679	0.00114941	0.000367763	0.000126354	4.98684e-05	2.24441e-05	1.07129e-05	4.99921e-06	2.11431e-06	9.673e-07	4.41081e-07	2.22261e-07	1.11369e-07	5.6695e-08	3.5823e-08	1.8813e-08	7.773e-09	4.099e-09	2.369e-09	1.504e-09	9.69e-10	5.98e-10	4.16e-10
MC_004_nl	Plume	1246	Count	0.277268	0.00290826	0.235543	0.044633	0.043082	0.0463817	0.0475218	0.041244	0.0262575	0.0145403	0.00893064	0.00467673	0.0019113	0.000661782	0.000210801	7.20525e-05	2.82547e-05	1.26294e-05	6.01096e-06	2.82364e-06	1.25819e-06	6.17224e-07	3.1196e-07	1.83374e-07	1.16619e-07	6.0765e-08	3.6468e-08	1.5352e-08	3.499e-09	1.004e-09	4.35e-10	2.49e-10	1.82e-10	2.8e-10	1.75e-10
MC_004_nl	Plume	1248	Count	0.930838	0.00995983	0.789417	0.151381	0.146377	0.156138	0.158639	0.136949	0.0873571	0.048503	0.0297908	0.0157037	0.00649557	0.00227927	0.000738296	0.000256632	0.000102328	4.65439e-05	2.24031e-05	1.05347e-05	4.5032e-06	2.03593e-06	8.56721e-07	3.91816e-07	1.92035e-07	1.10623e-07	7.1042e-08	3.7486e-08	2.6158e-08	1.8235e-08	8.756e-09	4.077e-09	2.274e-09	1.339e-09	1.09e-09
MC_004_nl	Plume	1252	Count	4.20207	0.0440474	3.55351	0.692609	0.667394	0.706963	0.71314	0.612392	0.389932	0.216649	0.133001	0.0699905	0.0288599	0.010059	0.00322931	0.00110782	0.000433774	0.000193423	9.15862e-05	4.23208e-05	1.74565e-05	7.5732e-06	2.95954e-06	1.24813e-06	5.38691e-07	2.52302e-07	1.1233e-07	5.6474e-08	2.8502e-08	1.508e-08	8.48e-09	5.428e-09	3.934e-09	3.298e-09	3.441e-09
MC_004_nl	Plume	1261	Count	2.22838	0.0228311	1.88226	0.368945	0.355501	0.377007	0.379318	0.324443	0.204863	0.112949	0.0690574	0.0362935	0.0149442	0.00521146	0.0016785	0.000578066	0.000227908	0.00010242	4.87964e-05	2.27109e-05	9.51854e-06	4.19899e-06	1.71347e-06	7.83506e-07	3.6348e-07	1.89967e-07	1.03927e-07	5.7e-08	2.8109e-08	1.3688e-08	7.775e-09	4.855e-09	3.251e-09	2.457e-09	2.161e-09
MC_004_nl	Plume	1264	Count	11.1539	0.116905	9.42641	1.84444	1.77869	1.88438	1.8952	1.62157	1.02661	0.568563	0.349668	0.184825	0.0764374	0.0267389	0.008624	0.00296816	0.00116668	0.000522474	0.000248559	0.000115559	4.79779e-05	2.09184e-05	8.21724e-06	3.47702e-06	1.50618e-06	7.09405e-07	3.13588e-07	1.55573e-07	7.7142e-08	4.0053e-08	2.2023e-08	1.3623e-08	9.488e-09	8.082e-09	9.065e-09

## Sheet: Readme
LISST Particle Count, Plume Cast MC_004, Discharge Depth Range 1151-1350m, Tables S4
Dowd M.H., Assad V.E., Cazares-Nuesser A.E., Drazen J.C., Goetze E., White A.E., and Popp B.N. (2025) Deep-sea mining discharge can disrupt midwater food webs. Nature Communications
Description	Units
Cast ID	text, #
Background or Plume Cast Type	text
Depth	#
Particle Count Parameter	#
Small 1.25-6 µm Size Fraction Count	text
Large 6 - 250 µm Size Fraction Count	text
Total Particle Count	#
1.35-1.6 µm Size Fraction Count	#
1.6-1.89 µm Size Fraction Count	#
1.89-2.23 µm Size Fraction Count	#
2.23-2.63 µm Size Fraction Count	#
2.63-3.11 µm Size Fraction Count	#
3.11-3.67 µm Size Fraction Count	#
3.67-4.33 µm Size Fraction Count	#
4.33-5.11 µm Size Fraction Count	#
5.11-6.03 µm Size Fraction Count	#
6.03-7.11 µm Size Fraction Count	#
7.11-8.39 µm Size Fraction Count	#
8.39-9.9 µm Size Fraction Count	#
9.9-11.69 µm Size Fraction Count	#
11.69-13.79 µm Size Fraction Count	#
13.79-16.27 µm Size Fraction Count	#
16.27-19.2 µm Size Fraction Count	#
19.2-22.66 µm Size Fraction Count	#
22.66-26.74 µm Size Fraction Count	#
26.74-31.56 µm Size Fraction Count	#
31.56-37.24 µm Size Fraction Count	#
37.24-43.95 µm Size Fraction Count	#
43.95-51.86 µm Size Fraction Count	#
51.86-61.20 µm Size Fraction Count	#
61.20-72.21 µm Size Fraction Count	#
72.21-85.22 µm Size Fraction Count	#
85.22-100.57 µm Size Fraction Count	#
100.57-118.68 µm Size Fraction Count	#
118.68-140.04 µm Size Fraction Count	#
140.04-165.26 µm Size Fraction Count	#
165.26-195.02 µm Size Fraction Count	#
195.02-230.14 µm Size Fraction Count	#
>230.14 µm Size Fraction Count	#
