# Supplementary material for: Deep-sea mining discharge can disrupt midwater food webs
Source: Nat Commun. 2025 Nov 6;16:9575. doi: 10.1038/s41467-025-65411-w (PMC12592452; doi:10.1038/s41467-025-65411-w)
Supplement: Supplementary file 7 — Source Data [file 41467_2025_65411_MOESM7_ESM.zip › Source_Data/Source Data 6/HC_054_nl.xlsx]

## Sheet: Data
Cast	Type	Depth	Parameter	Small	Large	LISST_TotPartConc	M1_35	M1_60	M1_89	M2_23	M2_63	M3_11	M3_67	M4_33	M5_11	M6_03	M7_11	M8_39	M9_90	M11_69	M13_79	M16_27	M19_20	M22_66	M26_74	M31_56	M37_24	M43_95	M51_86	M61_20	M72_21	M85_22	M100_57	M118_68	M140_04	M165_26	M195_02	M230_14
HC_054_nl	Plume	1151	Count	0.00858766	0.000157831	0.00556598	0.00317951	0.00150045	0.000926001	0.000776732	0.000801138	0.000654886	0.000359263	0.000221497	0.000168182	9.3051e-05	3.18715e-05	1.09523e-05	5.08196e-06	3.17374e-06	1.89541e-06	1.231e-06	1.24592e-06	1.62474e-06	2.26447e-06	2.52798e-06	2.19828e-06	6.13699e-07	7.002e-08	1.026e-08	3.512e-09	2.181e-09	2.846e-09	4.369e-09	3.447e-09	1.252e-09	5.09e-10	2.34e-10
HC_054_nl	Plume	1153	Count	0.0353543	0.000462355	0.030792	0.00502442	0.0053139	0.00734779	0.00761539	0.00575912	0.00233033	0.000992924	0.000604753	0.000365664	0.000194704	0.000115694	5.85708e-05	3.00869e-05	2.01921e-05	1.18511e-05	7.11026e-06	5.24166e-06	4.45572e-06	4.16582e-06	3.75219e-06	3.07688e-06	1.47946e-06	5.149e-07	2.99227e-07	2.5448e-07	2.29341e-07	2.19095e-07	2.23339e-07	1.44188e-07	5.7996e-08	2.2556e-08	9.501e-09
HC_054_nl	Plume	1154	Count	0.00672996	0.000188872	0.00647982	0.000439014	0.000354418	0.000457012	0.000830969	0.00132109	0.00130348	0.000906351	0.000742299	0.000375332	0.000119125	3.1103e-05	1.08655e-05	7.43765e-06	6.27314e-06	4.56939e-06	2.61873e-06	1.49468e-06	1.17963e-06	1.2518e-06	1.32888e-06	1.23728e-06	3.06109e-07	4.8354e-08	2.4793e-08	4.719e-09	1.077e-09	4.18e-10	4.17e-10	7.07e-10	4.85e-10	4.28e-10	4.97e-10
HC_054_nl	Plume	1156	Count	0.00612711	0.000263934	0.00638108	9.96263e-06	2.83463e-05	0.000110059	0.000473225	0.00123105	0.00167284	0.00126927	0.000907566	0.000424792	0.000157166	5.26686e-05	2.03569e-05	1.3679e-05	9.23722e-06	5.49268e-06	2.78507e-06	1.28874e-06	6.6738e-07	2.78561e-07	1.07503e-07	2.8858e-08	2.8705e-08	8.1604e-08	5.9064e-08	7.407e-09	9.98e-10	1.74e-10	7.9e-11	8.4e-11	3.6e-11	6.2e-11	2.03e-10
HC_054_nl	Plume	1157	Count	0.00621716	0.000192755	0.00551467	0.000895244	0.000531672	0.000508313	0.000783643	0.00108254	0.0010512	0.000637723	0.000415371	0.000311464	0.000128359	3.02991e-05	1.24074e-05	4.73711e-06	2.94406e-06	2.47754e-06	1.72285e-06	1.42986e-06	1.58579e-06	2.07437e-06	2.14831e-06	2.09906e-06	4.42999e-07	2.5969e-08	1.303e-09	7.4e-11	1.1e-11	8e-12	2.3e-11	3.9e-11	1.9e-11	3e-11	5.6e-11
HC_054_nl	Plume	1158	Count	0.00604437	0.000141058	0.00581302	0.000372409	0.000362535	0.000509174	0.000943601	0.00135388	0.00124209	0.000700219	0.00036761	0.000192847	7.5254e-05	2.24925e-05	9.08434e-06	5.63398e-06	6.24877e-06	4.69767e-06	2.761e-06	2.56074e-06	3.07059e-06	3.49994e-06	3.01142e-06	2.1911e-06	5.15861e-07	3.3077e-08	2.458e-09	3.07e-10	7e-11	4.2e-11	8.1e-11	9.8e-11	4.5e-11	5.5e-11	5.9e-11
HC_054_nl	Plume	1159	Count	0.00870152	0.000441277	0.00904945	9.33541e-05	0.000186792	0.000449191	0.000978214	0.00166908	0.0019448	0.00154634	0.00118908	0.000644676	0.000269054	0.000100333	3.10273e-05	1.56468e-05	1.13395e-05	7.3523e-06	3.90089e-06	1.68201e-06	6.50089e-07	1.9257e-07	5.098e-08	1.0182e-08	7.15e-09	1.6537e-08	1.0654e-08	1.57e-09	3.64e-10	1.38e-10	1.02e-10	1.26e-10	7.7e-11	9.6e-11	1.59e-10
HC_054_nl	Plume	1160	Count	0.00675713	9.61091e-05	0.00497224	0.001881	0.000847154	0.000450578	0.00047631	0.000639669	0.000962568	0.000862767	0.000474303	0.000162782	5.56563e-05	2.03795e-05	6.10991e-06	2.58969e-06	1.96663e-06	1.46584e-06	1.17766e-06	9.61311e-07	9.25992e-07	1.24452e-06	1.49293e-06	1.48265e-06	5.64642e-07	7.9154e-08	1.0831e-08	1.237e-09	1.37e-10	4.1e-11	4.1e-11	2.7e-11	1.1e-11	1.9e-11	3.8e-11
HC_054_nl	Plume	1161	Count	0.00823589	0.000306181	0.00851171	3.03605e-05	8.01548e-05	0.000280851	0.000998825	0.00214864	0.00218414	0.00125513	0.000804126	0.000453672	0.000185077	5.96795e-05	2.39542e-05	1.52409e-05	9.95346e-06	6.46717e-06	3.2769e-06	1.47301e-06	6.79064e-07	2.29844e-07	6.2164e-08	1.2883e-08	1.1763e-08	3.5035e-08	2.2722e-08	3.285e-09	5.87e-10	1.79e-10	1.3e-10	1.59e-10	8.1e-11	2.05e-10	6.52e-10
HC_054_nl	Plume	1162	Count	0.00700639	9.23865e-05	0.00613375	0.000965029	0.000394726	0.000279348	0.000579654	0.00114115	0.00157108	0.00119485	0.00065026	0.000230289	5.94612e-05	1.6201e-05	5.71814e-06	2.27416e-06	1.06142e-06	6.03454e-07	4.74616e-07	5.452e-07	6.69904e-07	1.07403e-06	1.41894e-06	1.87271e-06	8.73261e-07	1.21893e-07	1.4382e-08	1.796e-09	2.59e-10	5.1e-11	3.2e-11	2.3e-11	5e-12	7e-12	1e-11
HC_054_nl	Plume	1165	Count	0.00738207	0.000289977	0.00739665	0.000275399	0.000274629	0.000395397	0.000861376	0.00162697	0.00177124	0.00110474	0.000677511	0.000394806	0.000185583	5.7766e-05	1.68454e-05	8.83661e-06	7.06802e-06	4.99898e-06	2.91654e-06	1.70763e-06	1.2467e-06	1.11833e-06	9.5554e-07	6.78025e-07	1.83789e-07	3.9954e-08	2.5289e-08	3.936e-09	7.9e-10	3.07e-10	3.12e-10	5.41e-10	3.08e-10	4.04e-10	5.33e-10
HC_054_nl	Plume	1166	Count	0.094324	0.00522508	0.0917822	0.00776677	0.0089172	0.0118755	0.0157079	0.0171512	0.0133684	0.00856579	0.00650545	0.00446589	0.00248733	0.00126918	0.000600235	0.000322495	0.000197605	0.0001275	7.94311e-05	4.91799e-05	3.35161e-05	2.22741e-05	1.51196e-05	9.12234e-06	5.34206e-06	2.94609e-06	1.691e-06	9.94513e-07	5.53225e-07	2.83994e-07	1.47541e-07	7.4824e-08	3.4186e-08	1.5224e-08	6.386e-09
HC_054_nl	Plume	1169	Count	0.0277221	0.000958684	0.0219724	0.0067083	0.00403665	0.00313223	0.00331442	0.00327971	0.00282065	0.00205196	0.00144183	0.000936326	0.000468368	0.000193272	8.8857e-05	5.88532e-05	4.84663e-05	3.46396e-05	2.28906e-05	1.4839e-05	1.0487e-05	7.77396e-06	5.6005e-06	3.35815e-06	1.07009e-06	1.74817e-07	2.7753e-08	4.583e-09	8.23e-10	2.18e-10	1.08e-10	6.9e-11	3.6e-11	4.4e-11	6.6e-11
HC_054_nl	Plume	1171	Count	0.00619338	0.000396681	0.00657433	1.57296e-05	4.75905e-05	0.000191968	0.000743254	0.00168226	0.00169212	0.000910143	0.000544168	0.000366153	0.000214273	8.61286e-05	3.64466e-05	2.61586e-05	1.70518e-05	9.3e-06	4.37346e-06	1.65911e-06	6.80328e-07	2.46889e-07	9.4065e-08	2.9285e-08	2.9323e-08	9.3402e-08	9.1877e-08	1.8104e-08	3.185e-09	6.87e-10	3.86e-10	5.41e-10	4.17e-10	3.83e-10	2.66e-10
HC_054_nl	Plume	1172	Count	0.035574	0.00151488	0.0306268	0.00646213	0.00470575	0.00404608	0.00444568	0.00468135	0.00439855	0.00317819	0.0021985	0.00145779	0.000780573	0.000351109	0.000165534	8.53388e-05	4.98691e-05	3.13082e-05	1.91463e-05	1.19258e-05	7.84681e-06	5.24546e-06	3.48166e-06	2.28454e-06	8.92736e-07	2.26524e-07	6.067e-08	1.96e-08	6.982e-09	2.901e-09	1.501e-09	7.19e-10	3.42e-10	2.56e-10	2.66e-10
HC_054_nl	Plume	1173	Count	0.0108297	0.000507756	0.0113178	1.95993e-05	5.83173e-05	0.000236701	0.00102281	0.00258409	0.0030707	0.0019192	0.00123309	0.000685172	0.000305446	0.000110775	4.02444e-05	2.22361e-05	1.43203e-05	8.7341e-06	3.82395e-06	1.39956e-06	5.14976e-07	1.49435e-07	4.2916e-08	9.595e-09	6.928e-09	1.8411e-08	1.5905e-08	4.004e-09	1.842e-09	1.57e-09	2.045e-09	3.845e-09	2.881e-09	1.749e-09	8.61e-10
HC_054_nl	Plume	1174	Count	0.00906563	0.00032537	0.00843473	0.000956275	0.000864897	0.00114466	0.00167138	0.00189321	0.00127961	0.000589197	0.0003624	0.000304005	0.000179255	8.0525e-05	2.93476e-05	1.13872e-05	6.43396e-06	3.75447e-06	2.62289e-06	2.168e-06	1.74414e-06	1.81968e-06	2.00288e-06	2.36149e-06	1.30038e-06	4.27114e-07	1.61312e-07	4.3443e-08	9.273e-09	3.137e-09	1.954e-09	9.28e-10	2.73e-10	1.69e-10	1.52e-10
HC_054_nl	Plume	1175	Count	0.0114259	0.000297097	0.00693196	0.00479106	0.00137951	0.00044861	0.000493752	0.000945695	0.00135288	0.00103142	0.000642071	0.000340919	0.000169176	6.6722e-05	2.19613e-05	1.25817e-05	9.04897e-06	6.02822e-06	3.28774e-06	1.79009e-06	1.31713e-06	1.27112e-06	1.35987e-06	1.67894e-06	7.48064e-07	1.0147e-07	1.8676e-08	3.16e-09	7.36e-10	3.02e-10	2.49e-10	3.41e-10	2.43e-10	3.29e-10	3.07e-10
HC_054_nl	Plume	1176	Count	0.00958515	0.000234974	0.00939296	0.000427149	0.000465874	0.000674725	0.00132549	0.00211411	0.00228258	0.00134899	0.00063989	0.000306343	0.000133002	5.33999e-05	2.25666e-05	1.01674e-05	5.45794e-06	2.8979e-06	1.53588e-06	1.05923e-06	8.90273e-07	9.56372e-07	1.13497e-06	1.28203e-06	4.94939e-07	8.4817e-08	1.6768e-08	4.836e-09	2.412e-09	2.454e-09	5.373e-09	6.551e-09	2.775e-09	1.615e-09	1.458e-09
HC_054_nl	Plume	1180	Count	0.00961109	0.000337457	0.00779103	0.00215752	0.000717384	0.000376708	0.000629569	0.00115155	0.00185604	0.00148352	0.00082379	0.000415024	0.00020178	7.5935e-05	2.84129e-05	1.29706e-05	7.63601e-06	4.44375e-06	2.28604e-06	1.07688e-06	5.91385e-07	4.73689e-07	5.23078e-07	7.54961e-07	3.66908e-07	1.22099e-07	5.9462e-08	1.5127e-08	3.87e-09	1.101e-09	6.29e-10	1.013e-09	9.44e-10	1.116e-09	6.99e-10
HC_054_nl	Plume	1182	Count	0.00505548	4.16644e-06	0.00163395	0.00342569	0.000937318	0.000246833	0.000124093	8.75262e-05	0.00011198	8.72754e-05	2.83785e-05	6.37787e-06	8.95336e-07	8.7304e-08	7.609e-09	6.96e-10	2.065e-09	1.2909e-08	2.3138e-08	6.2461e-08	1.83562e-07	3.72217e-07	6.93665e-07	1.09645e-06	6.17782e-07	1.03781e-07	7.251e-09	1.64e-10	3e-12	1e-12	8e-12	2.2e-11	2e-12	3e-12	9e-12
HC_054_nl	Plume	1183	Count	0.00945697	0.000609604	0.0100481	1.84544e-05	5.44947e-05	0.000217849	0.000914552	0.00223166	0.00255462	0.00160288	0.00112268	0.000739771	0.000379174	0.000139504	4.71285e-05	2.25049e-05	1.14078e-05	5.96495e-06	2.53273e-06	9.06358e-07	3.29769e-07	8.7347e-08	2.1083e-08	4.255e-09	3.069e-09	9.907e-09	1.0072e-08	2.479e-09	1.086e-09	7.83e-10	9.6e-10	1.844e-09	2.048e-09	3.603e-09	2.977e-09
HC_054_nl	Plume	1186	Count	0.00973815	0.000427277	0.00863959	0.00152581	0.000757193	0.000490198	0.000766687	0.00144237	0.00186679	0.00137665	0.000947809	0.000564637	0.000247706	8.52744e-05	3.38375e-05	1.97378e-05	1.39186e-05	8.84761e-06	5.37675e-06	3.43977e-06	2.43159e-06	1.99338e-06	1.80698e-06	1.65149e-06	7.39483e-07	2.72754e-07	1.41527e-07	4.4737e-08	1.9039e-08	1.0448e-08	7.846e-09	7.819e-09	6.517e-09	3.613e-09	8.59e-10
HC_054_nl	Plume	1187	Count	0.0300572	0.000674168	0.0234884	0.00724293	0.0053042	0.00423282	0.00367769	0.00315995	0.00260442	0.00182632	0.00126139	0.000747444	0.000351967	0.000152782	6.66431e-05	3.54906e-05	2.49106e-05	1.49642e-05	7.85775e-06	4.67857e-06	3.46148e-06	3.17546e-06	2.86052e-06	2.44595e-06	1.32281e-06	6.381e-07	3.92943e-07	2.80759e-07	1.62865e-07	7.4237e-08	3.4378e-08	1.3864e-08	5.99e-09	3.319e-09	1.444e-09
HC_054_nl	Plume	1188	Count	0.0118381	0.000368714	0.0121174	8.94206e-05	0.000199339	0.000551795	0.00142272	0.00256749	0.00279714	0.00206259	0.00147335	0.000674253	0.00022871	8.26072e-05	2.85244e-05	1.24292e-05	7.05504e-06	4.35358e-06	2.44024e-06	1.17857e-06	5.7254e-07	2.10364e-07	7.2283e-08	2.4708e-08	3.3128e-08	1.31985e-07	2.01569e-07	9.7639e-08	4.2504e-08	1.3285e-08	4.503e-09	3.076e-09	3.362e-09	4.088e-09	1.171e-09
HC_054_nl	Plume	1190	Count	0.0200749	0.000229542	0.0100411	0.0102633	0.00255339	0.000727828	0.0006418	0.000929804	0.00193622	0.00185016	0.000840182	0.000332197	0.000122379	4.25165e-05	1.8963e-05	1.25318e-05	1.13162e-05	8.94707e-06	4.9208e-06	2.43588e-06	1.39696e-06	1.14772e-06	1.16524e-06	1.38939e-06	3.90827e-07	3.8592e-08	2.855e-09	2.1e-10	2.9e-11	1.2e-11	1.6e-11	1.6e-11	7e-12	1.1e-11	1.9e-11
HC_054_nl	Plume	1192	Count	0.0186563	0.000580966	0.0150841	0.00415311	0.00130055	0.000949882	0.00173007	0.00293707	0.00305695	0.00216823	0.00148131	0.000879086	0.000368382	0.000122666	4.15777e-05	2.00857e-05	1.235e-05	7.45713e-06	3.94027e-06	1.88692e-06	9.67003e-07	5.55752e-07	4.26796e-07	4.2054e-07	1.37772e-07	5.0368e-08	3.132e-08	1.3118e-08	5.774e-09	3.309e-09	2.3e-09	2.304e-09	2.291e-09	1.077e-09	2.74e-10
HC_054_nl	Plume	1196	Count	0.00828159	0.000352296	0.00862643	7.44777e-06	2.28268e-05	9.75881e-05	0.000486665	0.00148388	0.00240365	0.00193626	0.00127832	0.000564949	0.000213378	7.57656e-05	2.67579e-05	1.60639e-05	1.07006e-05	5.89684e-06	2.47132e-06	8.47852e-07	2.92723e-07	7.0412e-08	1.3038e-08	1.722e-09	1.356e-09	7.795e-09	1.2782e-08	4.941e-09	3.136e-09	1.316e-09	4.4e-10	5.05e-10	9.8e-10	1.44e-09	5.65e-10
HC_054_nl	Plume	1197	Count	0.012618	0.000264415	0.00891716	0.00396528	0.000895661	0.00086295	0.00123729	0.0015899	0.00165183	0.00122679	0.000783479	0.000404849	0.000162397	5.72111e-05	1.91457e-05	8.15288e-06	5.55858e-06	3.41426e-06	1.84712e-06	1.27223e-06	1.16035e-06	1.20296e-06	1.27181e-06	1.35174e-06	3.8626e-07	4.0038e-08	2.83e-09	1.25e-10	1.1e-11	3e-12	5e-12	6e-12	2e-12	3e-12	6e-12
HC_054_nl	Plume	1198	Count	0.0124861	0.000393056	0.0122983	0.000580896	0.000641322	0.000882373	0.00158443	0.00241321	0.00268418	0.00188746	0.00118921	0.000623026	0.00026625	8.15119e-05	2.16351e-05	8.66931e-06	4.41424e-06	2.5777e-06	1.64689e-06	1.18634e-06	1.08009e-06	1.18066e-06	1.34548e-06	1.23232e-06	2.97042e-07	2.7367e-08	1.958e-09	1.29e-10	1.4e-11	4e-12	3e-12	3e-12	1e-12	2e-12	3e-12
HC_054_nl	Plume	1200	Count	0.00780656	0.000295137	0.00809048	1.1212e-05	3.45223e-05	0.00014501	0.000647803	0.00172563	0.00227923	0.00156015	0.000955265	0.000447735	0.000183042	6.56761e-05	2.14968e-05	1.09411e-05	7.06678e-06	4.26453e-06	1.74654e-06	5.54326e-07	1.89506e-07	5.0117e-08	1.4189e-08	3.775e-09	4.422e-09	2.5084e-08	3.979e-08	1.1052e-08	4.086e-09	1.211e-09	4.27e-10	6.93e-10	1.409e-09	1.775e-09	6.23e-10
HC_054_nl	Plume	1201	Count	0.00774739	4.27245e-05	0.00720641	0.000583712	0.000534704	0.000661454	0.00118497	0.00171745	0.00171183	0.000885449	0.000346066	0.000121756	2.92291e-05	4.79662e-06	1.22892e-06	6.5016e-07	5.95811e-07	5.5675e-07	4.6505e-07	4.22118e-07	4.47184e-07	6.95699e-07	1.16534e-06	1.75971e-06	6.33194e-07	7.374e-08	4.927e-09	1.78e-10	1.6e-11	5e-12	5e-12	7e-12	2e-12	3e-12	4e-12
HC_054_nl	Plume	1203	Count	0.00999346	0.000414006	0.010225	0.000182445	0.000214665	0.000383732	0.00107004	0.00228626	0.00268773	0.0016492	0.000970625	0.000548754	0.000254054	8.94296e-05	2.92799e-05	1.53452e-05	1.03538e-05	7.10173e-06	4.03554e-06	1.92249e-06	9.24132e-07	4.21204e-07	3.76249e-07	4.88905e-07	1.95936e-07	5.2218e-08	1.8627e-08	3.476e-09	1.023e-09	3.12e-10	9e-11	9.7e-11	2.03e-10	2.55e-10	1.21e-10
HC_054_nl	Plume	1205	Count	0.0445395	0.0017895	0.044022	0.00230666	0.00262884	0.00390697	0.00711652	0.0108665	0.00876742	0.00447488	0.00279328	0.00167843	0.000842084	0.000417679	0.000212645	0.000122261	7.91344e-05	5.09334e-05	2.71467e-05	1.54998e-05	9.2623e-06	5.09767e-06	3.04169e-06	1.72367e-06	1.03337e-06	6.3812e-07	3.58586e-07	2.14326e-07	1.31503e-07	1.17764e-07	1.78286e-07	1.87784e-07	9.9115e-08	2.5205e-08	5.342e-09
HC_054_nl	Plume	1206	Count	0.00932773	0.000307709	0.00953511	0.000100329	0.000132056	0.000250801	0.000729882	0.00159993	0.0025066	0.0021022	0.00130555	0.000600382	0.000209583	6.45187e-05	1.89626e-05	6.31745e-06	3.08946e-06	1.82823e-06	1.02581e-06	6.41336e-07	4.44015e-07	3.48405e-07	3.70759e-07	4.1796e-07	1.44716e-07	1.5574e-08	9.84e-10	4.7e-11	3e-12	0	0	1e-12	0	0	1e-12
HC_054_nl	Plume	1210	Count	0.00982398	0.000321946	0.0100491	9.68106e-05	0.000134769	0.000328631	0.00103365	0.00223074	0.0026427	0.00173517	0.00107676	0.000544756	0.000209737	6.52185e-05	2.09466e-05	1.05602e-05	6.71323e-06	3.87159e-06	1.8819e-06	8.93191e-07	5.04024e-07	3.70484e-07	4.12969e-07	5.29933e-07	2.45129e-07	3.9055e-08	1.4138e-08	4.333e-09	1.721e-09	4.3e-10	1.22e-10	1.68e-10	4.46e-10	7.57e-10	3.21e-10
HC_054_nl	Plume	1211	Count	0.013738	0.000306563	0.0123936	0.00165097	0.00112335	0.000965896	0.00144897	0.00244387	0.00285659	0.00181091	0.000977195	0.000460262	0.00019122	6.72895e-05	2.21729e-05	1.00326e-05	5.96263e-06	3.71417e-06	2.15894e-06	1.20861e-06	7.65819e-07	5.54925e-07	5.0721e-07	5.50288e-07	2.70024e-07	8.0592e-08	3.2096e-08	9.875e-09	6.265e-09	6.016e-09	5.493e-09	6.059e-09	5.05e-09	2.791e-09	9.81e-10
HC_054_nl	Plume	1216	Count	0.00900408	0.000414364	0.00932458	9.38632e-05	0.000177517	0.000451754	0.00113061	0.00206394	0.00212878	0.00138853	0.000980088	0.000589	0.00024963	8.89454e-05	3.36972e-05	1.83181e-05	1.19055e-05	7.01607e-06	3.12487e-06	1.08497e-06	3.91798e-07	1.19683e-07	4.017e-08	1.2502e-08	9.454e-09	2.0848e-08	2.3331e-08	9.522e-09	6.036e-09	4.333e-09	2.071e-09	9.61e-10	6.36e-10	4.98e-10	2.45e-10
HC_054_nl	Plume	1217	Count	0.010539	0.000482276	0.0107786	0.000242611	0.000221761	0.000387666	0.00111476	0.00241922	0.00273294	0.00168795	0.0010895	0.000642564	0.000292407	0.000106624	3.79557e-05	1.93093e-05	1.2298e-05	7.66537e-06	3.64245e-06	1.38195e-06	5.50907e-07	1.87395e-07	6.7072e-08	2.3548e-08	1.9318e-08	4.3011e-08	5.5378e-08	2.3889e-08	1.1362e-08	4.643e-09	1.392e-09	7.92e-10	1.285e-09	1.773e-09	9.23e-10
HC_054_nl	Plume	1218	Count	0.0090247	0.000383617	0.00923195	0.000176367	0.000163715	0.000336854	0.00101227	0.00214712	0.00236291	0.00144299	0.000879715	0.000502755	0.000230322	8.16164e-05	2.95031e-05	1.61521e-05	1.12461e-05	7.59446e-06	3.99412e-06	1.71077e-06	7.86771e-07	3.16276e-07	1.35579e-07	5.0323e-08	3.2843e-08	5.2447e-08	4.8874e-08	2.0964e-08	1.597e-08	1.184e-08	3.684e-09	1.296e-09	8.05e-10	3.78e-10	1.55e-10
HC_054_nl	Plume	1219	Count	0.00948075	0.000389738	0.00967999	0.000190497	0.000237562	0.000439954	0.00108494	0.00214816	0.00236029	0.00150422	0.0009791	0.000536027	0.000235428	8.58211e-05	3.01728e-05	1.57019e-05	1.00849e-05	6.44495e-06	3.30233e-06	1.40119e-06	6.36508e-07	2.97371e-07	1.80988e-07	1.31179e-07	5.4956e-08	2.7776e-08	2.9986e-08	1.1596e-08	5.709e-09	2.384e-09	5.91e-10	3.18e-10	4.16e-10	3.66e-10	1.58e-10
HC_054_nl	Plume	1220	Count	0.0226376	0.000692571	0.0195945	0.00373562	0.00234979	0.00199159	0.00257691	0.00354335	0.00365803	0.00241363	0.00151496	0.000853729	0.000398407	0.000153311	5.69914e-05	2.85222e-05	1.81492e-05	1.21608e-05	7.46177e-06	4.6357e-06	3.34243e-06	2.63576e-06	2.12339e-06	1.72483e-06	1.13734e-06	7.51166e-07	5.31709e-07	3.29247e-07	1.93856e-07	9.3077e-08	3.81e-08	1.762e-08	8.776e-09	3.702e-09	1.533e-09
HC_054_nl	Plume	1221	Count	0.00914935	0.000264899	0.00894643	0.0004678	0.000319666	0.00044701	0.00112562	0.00212964	0.00222832	0.00132935	0.000739984	0.000361947	0.000149501	5.51614e-05	2.27261e-05	1.3296e-05	1.05373e-05	7.61689e-06	3.97492e-06	1.28557e-06	3.819e-07	1.01218e-07	3.2105e-08	7.28e-09	6.699e-09	4.2371e-08	9.9554e-08	5.14e-08	3.4616e-08	2.0751e-08	1.0329e-08	6.541e-09	3.529e-09	1.034e-09	5.9e-10
HC_054_nl	Plume	1222	Count	0.0129395	0.000551121	0.0131904	0.000300198	0.000487033	0.00100495	0.00206636	0.00303581	0.00260836	0.00158399	0.00112796	0.000724785	0.000332501	0.000120789	4.36167e-05	2.07552e-05	1.27483e-05	7.55952e-06	4.45682e-06	2.77185e-06	1.92624e-06	1.31743e-06	1.05961e-06	9.20444e-07	5.14484e-07	1.42311e-07	3.0955e-08	7.19e-09	1.859e-09	6.48e-10	3.15e-10	1.75e-10	1.06e-10	6.9e-11	3.2e-11
HC_054_nl	Plume	1223	Count	0.0107985	0.000390392	0.0110117	0.000177188	0.000360732	0.00086909	0.00175158	0.00260325	0.00217115	0.00126779	0.000965344	0.000632392	0.000254533	8.50417e-05	2.81966e-05	1.13339e-05	5.89816e-06	3.26553e-06	1.40379e-06	4.85369e-07	1.59788e-07	4.4931e-08	1.2539e-08	2.639e-09	1.264e-09	3.612e-09	4.91e-09	1.519e-09	6.98e-10	3.99e-10	2.34e-10	2.81e-10	5e-10	5.61e-10	3.84e-10
HC_054_nl	Plume	1225	Count	0.00825359	0.000425733	0.0083755	0.000303817	0.0001283	0.000109045	0.000388983	0.00111861	0.00217518	0.00208832	0.00124821	0.00069312	0.000294188	8.45136e-05	2.63191e-05	1.16983e-05	5.59458e-06	2.32548e-06	8.1667e-07	2.1972e-07	4.7581e-08	8.379e-09	9.8e-10	1.15e-10	2.5e-11	6.1e-11	7.3e-11	1.5e-11	5e-12	2e-12	1e-12	1e-12	1e-12	1e-12	1e-12
HC_054_nl	Plume	1227	Count	0.00933582	0.000506431	0.00960832	0.00023393	0.000256295	0.000501137	0.0011673	0.0019573	0.00197523	0.00143534	0.00108288	0.000726402	0.000320093	0.000113038	3.80765e-05	1.58438e-05	8.81167e-06	5.001e-06	2.36713e-06	1.10633e-06	7.16713e-07	5.11699e-07	3.90385e-07	2.82427e-07	1.19127e-07	4.4445e-08	2.4154e-08	3.079e-09	5.18e-10	1.78e-10	7.1e-11	6.1e-11	8.4e-11	7.8e-11	5e-11
HC_054_nl	Plume	1228	Count	0.0084302	6.81247e-05	0.00667296	0.00182536	0.00114989	0.00102507	0.00123849	0.00135034	0.00102878	0.000484396	0.000210701	0.000117172	4.84168e-05	1.08783e-05	2.43491e-06	6.60467e-07	3.36052e-07	3.13676e-07	3.76901e-07	5.22663e-07	6.33863e-07	8.49925e-07	9.37345e-07	1.22357e-06	4.81751e-07	5.352e-08	4.42e-09	3.74e-10	5.1e-11	1.1e-11	4e-12	4e-12	2e-12	4e-12	5e-12
HC_054_nl	Plume	1229	Count	0.00988485	0.000321414	0.00915648	0.00104978	0.000559757	0.000441664	0.000930469	0.00184914	0.00237934	0.00151585	0.000734192	0.00042465	0.000204669	6.5541e-05	2.4704e-05	1.36168e-05	7.65196e-06	3.69693e-06	1.18712e-06	2.7989e-07	5.5688e-08	9.508e-09	1.369e-09	2.26e-10	7.9e-11	3.09e-10	4.3e-10	9.5e-11	4.5e-11	1.4e-11	3e-12	3e-12	3e-12	3e-12	3e-12
HC_054_nl	Plume	1231	Count	0.00929764	0.000573754	0.009275	0.000596393	0.000387701	0.000379392	0.000871917	0.00176848	0.00239798	0.00156932	0.000803658	0.000522799	0.000317031	0.000142463	6.27355e-05	2.9762e-05	1.34788e-05	5.84407e-06	1.86846e-06	4.56186e-07	9.4926e-08	1.6848e-08	2.423e-09	3.43e-10	1.05e-10	3.28e-10	3.73e-10	1e-10	4.1e-11	1.4e-11	3e-12	1e-12	1e-12	2e-12	3e-12
HC_054_nl	Plume	1232	Count	0.00644784	0.000225934	0.00602058	0.000653199	0.000402095	0.000428354	0.000703963	0.00110275	0.001296	0.000901953	0.000603328	0.000356198	0.000138811	4.66556e-05	1.71735e-05	8.05676e-06	5.00309e-06	2.8312e-06	1.60142e-06	1.19257e-06	1.10441e-06	9.95155e-07	9.01683e-07	9.74961e-07	4.87828e-07	7.8882e-08	2.0947e-08	1.4986e-08	1.5076e-08	9.518e-09	4.075e-09	1.321e-09	3.97e-10	2.06e-10	7.7e-11
HC_054_nl	Plume	1233	Count	0.00738416	0.000446965	0.00782609	5.02976e-06	1.8734e-05	9.77324e-05	0.000544887	0.00162397	0.00209816	0.00135731	0.00098169	0.000656638	0.000300685	9.03901e-05	2.75941e-05	1.3808e-05	7.96784e-06	4.19312e-06	1.58801e-06	4.85758e-07	1.5541e-07	5.0288e-08	1.9962e-08	6.586e-09	3.533e-09	8.407e-09	7.504e-09	1.264e-09	2.55e-10	4.5e-11	1.3e-11	9e-12	6e-12	1.7e-11	7.3e-11
HC_054_nl	Plume	1234	Count	0.00823901	0.000288809	0.00834631	0.000181507	0.000187536	0.000313771	0.000858888	0.0017364	0.00213194	0.00147454	0.000907615	0.000446815	0.000178982	6.07961e-05	1.90456e-05	8.37446e-06	6.18725e-06	4.81436e-06	3.01141e-06	2.06213e-06	1.69879e-06	1.25334e-06	1.01626e-06	9.44479e-07	4.67708e-07	9.9582e-08	4.074e-08	9.676e-09	2.819e-09	7.85e-10	2.97e-10	2.08e-10	5.7e-11	1.8e-11	1.4e-11
HC_054_nl	Plume	1235	Count	0.0102877	0.000355794	0.0104378	0.000205746	0.000294176	0.00067605	0.0015111	0.00246745	0.00231863	0.00140272	0.000897488	0.000514365	0.000216125	7.67779e-05	2.87624e-05	1.50214e-05	9.78079e-06	5.7243e-06	2.36042e-06	7.58571e-07	2.65198e-07	9.231e-08	3.5079e-08	1.1822e-08	7.56e-09	1.9363e-08	2.0569e-08	6.123e-09	3.55e-09	2.811e-09	3.039e-09	4.134e-09	4.767e-09	4.535e-09	2.549e-09
HC_054_nl	Plume	1236	Count	0.00864695	0.000372116	0.00845726	0.000561806	0.00034056	0.000366706	0.00080172	0.00164073	0.00205004	0.00141929	0.000926254	0.000539846	0.000235079	8.02988e-05	2.83913e-05	1.39455e-05	7.80958e-06	3.94189e-06	1.61712e-06	5.71729e-07	2.187e-07	9.0324e-08	4.4517e-08	2.0249e-08	1.5548e-08	3.202e-08	2.8643e-08	7.187e-09	2.3e-09	8.9e-10	4.69e-10	2.61e-10	8.3e-11	4.5e-11	6.2e-11
HC_054_nl	Plume	1237	Count	0.0102921	0.000481655	0.0103294	0.000444387	0.000381721	0.000519862	0.0011441	0.0021911	0.00241042	0.00153413	0.00102864	0.00063775	0.000289485	0.000106998	4.11308e-05	2.08659e-05	1.17255e-05	6.34643e-06	2.89533e-06	1.17991e-06	5.38893e-07	2.35067e-07	1.01918e-07	3.4107e-08	1.7895e-08	3.3317e-08	3.3585e-08	1.0615e-08	5.156e-09	4.659e-09	6.03e-09	5.488e-09	1.51e-09	3.35e-10	1.3e-10
HC_054_nl	Plume	1238	Count	0.00924297	0.000381548	0.00936119	0.000263325	0.000298616	0.000529674	0.00115042	0.00207072	0.00213928	0.0013458	0.000897716	0.000547428	0.00024301	8.25089e-05	2.83222e-05	1.34135e-05	7.16506e-06	3.75103e-06	1.71847e-06	7.49087e-07	3.68643e-07	1.88851e-07	9.9828e-08	4.7318e-08	3.8949e-08	6.6417e-08	5.7831e-08	1.9042e-08	9.16e-09	6.422e-09	3.988e-09	2.074e-09	7.49e-10	3.4e-10	2.11e-10
HC_054_nl	Plume	1239	Count	0.00801518	0.000428737	0.00823382	0.000210094	0.000204094	0.00032149	0.000769601	0.00156981	0.00198938	0.00142227	0.000965074	0.00056336	0.000250163	9.62104e-05	3.67456e-05	1.868e-05	1.20155e-05	7.6339e-06	3.94407e-06	1.74547e-06	8.20055e-07	3.29182e-07	1.22377e-07	3.985e-08	3.2401e-08	6.7845e-08	7.405e-08	4.4007e-08	3.1938e-08	1.9714e-08	1.124e-08	4.203e-09	1.095e-09	4.21e-10	2.34e-10
HC_054_nl	Plume	1240	Count	0.00743991	0.000356107	0.00766291	0.000133103	0.000149262	0.000307521	0.000826989	0.00164903	0.00188363	0.00124945	0.000784562	0.000456362	0.0002133	8.06264e-05	2.84105e-05	1.34839e-05	8.7188e-06	5.479e-06	2.6262e-06	1.18516e-06	7.00738e-07	4.75675e-07	3.69215e-07	3.0888e-07	1.78207e-07	1.10577e-07	9.3589e-08	2.7087e-08	8.186e-09	2.525e-09	1.003e-09	5.79e-10	1.95e-10	1.3e-10	1.42e-10
HC_054_nl	Plume	1241	Count	0.00841751	0.000354201	0.00819498	0.000576733	0.000191584	0.000275781	0.000818664	0.00184856	0.00210722	0.00128082	0.000816604	0.000501546	0.000222623	6.96827e-05	2.45735e-05	1.37911e-05	9.84386e-06	6.53579e-06	3.4442e-06	1.59876e-06	8.47608e-07	4.38903e-07	2.39837e-07	1.10958e-07	8.9325e-08	1.79811e-07	1.52369e-07	3.3118e-08	8.517e-09	2.989e-09	1.891e-09	1.418e-09	6.11e-10	4.19e-10	3.65e-10
HC_054_nl	Plume	1242	Count	0.0080443	0.00036377	0.00798314	0.000424924	0.000330104	0.000460764	0.000944546	0.00168651	0.00183818	0.00114873	0.00073269	0.000477848	0.000220376	7.69693e-05	2.82757e-05	1.51085e-05	1.00229e-05	6.66216e-06	3.57356e-06	1.51358e-06	6.94009e-07	2.99027e-07	1.22657e-07	4.2556e-08	2.55e-08	4.4323e-08	3.2229e-08	5.351e-09	1.11e-09	4.97e-10	4.52e-10	4.58e-10	2.04e-10	1.35e-10	1.49e-10
HC_054_nl	Plume	1243	Count	0.00801804	0.00047796	0.00819972	0.000296278	0.000229364	0.000326673	0.000807105	0.00162505	0.00185088	0.00124888	0.000968721	0.000665091	0.000293516	0.000100375	3.78049e-05	2.02106e-05	1.27773e-05	7.32968e-06	3.3681e-06	1.36218e-06	6.38942e-07	2.95602e-07	1.28445e-07	4.7435e-08	2.9496e-08	4.5948e-08	2.5928e-08	2.873e-09	3.54e-10	9.8e-11	1.16e-10	3.55e-10	2.81e-10	2.59e-10	2.48e-10
HC_054_nl	Plume	1244	Count	0.00885677	0.000285091	0.00818059	0.000961271	0.00061193	0.000574634	0.000990647	0.0016133	0.00175614	0.00117847	0.00075316	0.000417216	0.000171545	6.20438e-05	2.27433e-05	1.07323e-05	7.04539e-06	4.39238e-06	2.30718e-06	1.30065e-06	8.98913e-07	6.6808e-07	5.3887e-07	4.9073e-07	2.19586e-07	9.4807e-08	5.2862e-08	1.1462e-08	2.361e-09	8.5e-10	7.77e-10	6.66e-10	2.43e-10	1.04e-10	8.8e-11
HC_054_nl	Plume	1245	Count	0.00726111	0.00040852	0.00747527	0.00019435	0.000198006	0.000363097	0.000880995	0.00166521	0.00172407	0.00104672	0.000702433	0.000486228	0.000242833	8.80455e-05	3.35557e-05	1.81455e-05	1.21589e-05	7.18553e-06	3.34143e-06	1.39675e-06	7.3083e-07	4.08103e-07	2.35878e-07	1.15467e-07	8.9742e-08	1.38866e-07	9.3592e-08	2.3792e-08	8.785e-09	4.476e-09	2.893e-09	2.357e-09	1.165e-09	7.16e-10	7.56e-10
HC_054_nl	Plume	1246	Count	0.0082861	0.00035025	0.00799229	0.000644045	0.000326283	0.000366214	0.000872621	0.00174381	0.0019478	0.00121935	0.000734467	0.000431511	0.000201619	7.84579e-05	3.13759e-05	1.64059e-05	1.05428e-05	5.94275e-06	2.6202e-06	1.15129e-06	6.33982e-07	3.8132e-07	2.82556e-07	2.71919e-07	1.75959e-07	1.63076e-07	1.25711e-07	4.4144e-08	1.9969e-08	1.2761e-08	9.982e-09	7.531e-09	3.553e-09	1.197e-09	4.86e-10
HC_054_nl	Plume	1247	Count	0.00758196	0.000334742	0.00717349	0.000743204	0.000429924	0.000398261	0.000766226	0.00145678	0.00155215	0.00101128	0.000759596	0.000464542	0.000203392	7.42902e-05	2.61124e-05	1.37301e-05	9.18177e-06	4.99887e-06	1.89688e-06	6.40228e-07	2.3584e-07	9.3925e-08	4.2767e-08	1.9287e-08	1.5832e-08	3.4152e-08	3.3211e-08	1.0939e-08	4.719e-09	2.592e-09	2.003e-09	2.123e-09	1.227e-09	6.32e-10	3.27e-10
HC_054_nl	Plume	1248	Count	0.00688137	0.000319064	0.00716965	3.07807e-05	7.06852e-05	0.000211768	0.000666015	0.00152311	0.00180641	0.00120134	0.000869002	0.00050226	0.000194001	6.45137e-05	2.36992e-05	1.35743e-05	9.78605e-06	6.40992e-06	3.46867e-06	1.60854e-06	8.2006e-07	4.63438e-07	3.2125e-07	1.62049e-07	8.1744e-08	9.8357e-08	4.6771e-08	5.117e-09	9.12e-10	3.46e-10	3.05e-10	6.42e-10	7.99e-10	9.15e-10	6.12e-10
HC_054_nl	Plume	1249	Count	0.0198442	0.000344285	0.0147413	0.00544718	0.00342829	0.00243128	0.00211642	0.00193945	0.00185081	0.00137485	0.000826142	0.000429793	0.000196342	7.56498e-05	2.97141e-05	1.42972e-05	9.63972e-06	6.24937e-06	3.66622e-06	2.19321e-06	1.46792e-06	1.09158e-06	9.33949e-07	1.0195e-06	7.13202e-07	3.95119e-07	3.02389e-07	2.51759e-07	2.00655e-07	1.02137e-07	3.5084e-08	1.2345e-08	4.235e-09	1.992e-09	1.478e-09
HC_054_nl	Plume	1254	Count	0.00633585	0.000387604	0.00401623	0.00270722	0.000660338	0.000329236	0.000395856	0.00048079	0.000449111	0.000377697	0.000467264	0.000468338	0.000228237	8.58001e-05	3.21771e-05	1.321e-05	7.9388e-06	5.21094e-06	3.46794e-06	2.28713e-06	1.6533e-06	1.45684e-06	1.629e-06	2.33274e-06	1.58222e-06	5.01298e-07	9.7786e-08	1.716e-08	3.372e-09	6.13e-10	1.46e-10	4.3e-11	1.8e-11	1.6e-11	1.4e-11
HC_054_nl	Plume	1255	Count	0.0121101	0.000507415	0.0121367	0.00048084	0.000548182	0.000776045	0.00141964	0.00221366	0.00275887	0.00209654	0.00122683	0.000589507	0.000281651	0.000123962	4.45707e-05	2.00326e-05	1.19268e-05	7.46863e-06	4.66668e-06	3.32954e-06	2.82411e-06	2.33361e-06	1.98241e-06	1.70727e-06	7.6514e-07	1.61876e-07	2.7584e-08	4.298e-09	8.06e-10	1.82e-10	5.7e-11	2e-11	9e-12	1e-11	1e-11
HC_054_nl	Plume	1257	Count	0.00397877	0.000271578	0.00423019	2.015e-05	5.25684e-05	0.000170945	0.000472375	0.000957999	0.00104953	0.000647998	0.00038587	0.00022133	0.000138348	6.3188e-05	2.73536e-05	2.14694e-05	1.44081e-05	5.29373e-06	1.12871e-06	2.55142e-07	7.1194e-08	2.1963e-08	9.005e-09	2.535e-09	2.131e-09	9.917e-09	1.244e-08	2.321e-09	5.73e-10	1.26e-10	3.9e-11	7.9e-11	2.09e-10	3.73e-10	1.02e-10
HC_054_nl	Plume	1259	Count	0.00681331	0.000311094	0.00654292	0.000581481	0.000267092	0.000206581	0.000498566	0.00106678	0.0017435	0.0014615	0.000650578	0.000337235	0.000171882	6.20951e-05	3.03312e-05	2.06439e-05	1.36033e-05	7.57005e-06	3.14038e-06	1.08268e-06	3.84073e-07	1.60794e-07	7.8255e-08	3.9845e-08	2.4578e-08	3.4273e-08	1.6773e-08	2.349e-09	7.45e-10	2.84e-10	1.46e-10	4.3e-10	1.175e-09	1.078e-09	4.93e-10
HC_054_nl	Plume	1260	Count	0.00768951	0.00045838	0.00750522	0.00064267	0.000436559	0.000423004	0.000779841	0.00145622	0.00166026	0.00106528	0.000714408	0.000511269	0.000266094	0.000101793	4.27769e-05	2.02915e-05	1.15246e-05	7.07521e-06	3.81265e-06	1.86071e-06	9.7279e-07	5.72549e-07	4.50919e-07	5.57869e-07	3.49638e-07	1.47234e-07	7.5925e-08	1.7639e-08	5.025e-09	1.063e-09	2.05e-10	2.14e-10	3.65e-10	3.37e-10	1.2e-10
HC_054_nl	Plume	1261	Count	0.00865359	0.000456219	0.00874817	0.000361617	0.000600104	0.0011163	0.00162136	0.00196442	0.0012966	0.000672224	0.000552755	0.00046822	0.000248222	0.000102362	4.39897e-05	2.8173e-05	2.00143e-05	8.9253e-06	2.82206e-06	7.88297e-07	2.87832e-07	1.30961e-07	7.4251e-08	3.576e-08	3.6456e-08	8.9578e-08	1.04627e-07	4.8884e-08	4.0205e-08	3.1347e-08	1.8201e-08	1.1976e-08	7.611e-09	2.948e-09	7.55e-10
HC_054_nl	Plume	1263	Count	0.0138004	0.000306429	0.0112663	0.00284049	0.00168942	0.00133817	0.00165201	0.00200721	0.00190632	0.00121135	0.0007313	0.000424131	0.000173308	5.93754e-05	2.57279e-05	1.40705e-05	9.95243e-06	7.34062e-06	4.74402e-06	3.11795e-06	2.30546e-06	1.74841e-06	1.52677e-06	1.6073e-06	9.66049e-07	3.71522e-07	1.4319e-07	6.4423e-08	3.3219e-08	1.4697e-08	6.834e-09	2.202e-09	7.4e-10	4.46e-10	3.11e-10
HC_054_nl	Plume	1265	Count	0.00627041	0.000207793	0.00603829	0.000439918	0.000195753	0.000204895	0.000464848	0.000874779	0.00131224	0.00128097	0.000975629	0.000521382	0.00016209	2.95209e-05	6.52499e-06	2.52672e-06	1.51808e-06	9.24438e-07	1.05773e-06	1.10157e-06	6.75987e-07	4.22317e-07	3.71225e-07	6.15791e-07	3.47896e-07	7.6533e-08	1.6346e-08	2.014e-09	1.77e-10	1.8e-11	6e-12	4e-12	3e-12	7e-12	3e-12
HC_054_nl	Plume	1266	Count	0.0107548	0.000354829	0.00884699	0.00226268	0.00109866	0.000662343	0.000897658	0.00164975	0.00189699	0.00116306	0.000712281	0.000411425	0.000189584	7.81759e-05	3.85176e-05	2.22399e-05	1.41429e-05	7.50038e-06	3.0776e-06	1.04876e-06	3.38312e-07	1.05105e-07	3.3346e-08	1.0644e-08	8.174e-09	2.0062e-08	1.8049e-08	4.332e-09	1.63e-09	5.35e-10	1.63e-10	3.02e-10	7.27e-10	8.21e-10	4.25e-10
HC_054_nl	Plume	1268	Count	0.0204569	0.000195047	0.0162425	0.0044095	0.00385538	0.00364581	0.00308537	0.00235859	0.00152631	0.000815466	0.000474092	0.000286418	0.000122281	4.24466e-05	1.46071e-05	5.4451e-06	2.85e-06	1.79405e-06	1.11014e-06	8.25958e-07	6.65898e-07	6.82748e-07	7.58643e-07	9.22371e-07	4.87807e-07	1.37206e-07	2.9757e-08	2.782e-09	2.92e-10	4.3e-11	1.5e-11	7e-12	3e-12	7e-12	1e-11
HC_054_nl	Plume	1269	Count	0.00793005	0.000268203	0.00808952	0.000108728	0.000218803	0.00053593	0.00120477	0.00209404	0.00181032	0.000920309	0.000611784	0.000425374	0.000183885	5.40337e-05	1.57036e-05	7.04739e-06	4.18743e-06	2.24316e-06	7.71586e-07	2.24408e-07	6.9408e-08	1.5762e-08	3.392e-09	5.33e-10	4.17e-10	3.01e-09	6.999e-09	2.236e-09	1.07e-09	5.13e-10	2.18e-10	5.23e-10	1.111e-09	1.071e-09	5.15e-10
HC_054_nl	Plume	1271	Count	0.0165499	0.000678134	0.0163786	0.000849426	0.000931346	0.00135576	0.00230552	0.00321366	0.0030284	0.00220393	0.00170495	0.000956914	0.000378502	0.000151874	5.9711e-05	2.90975e-05	1.94172e-05	1.35446e-05	9.31435e-06	5.96327e-06	3.97274e-06	2.66677e-06	1.85991e-06	1.32443e-06	6.53821e-07	1.7833e-07	4.1323e-08	9.384e-09	2.162e-09	5.46e-10	2.08e-10	1e-10	5.9e-11	4.6e-11	2.9e-11
HC_054_nl	Plume	1272	Count	0.0108917	0.000112484	0.0103813	0.000622865	0.000511317	0.000672991	0.00145604	0.0024565	0.00269434	0.00158948	0.000664098	0.000224046	7.08218e-05	2.39328e-05	7.86391e-06	2.48438e-06	1.25482e-06	8.61794e-07	6.80663e-07	5.86941e-07	5.38004e-07	5.87923e-07	7.81535e-07	1.18475e-06	6.62495e-07	1.82523e-07	4.8252e-08	9.788e-09	1.786e-09	2.33e-10	4.8e-11	1.3e-11	6e-12	1.3e-11	1e-11
HC_054_nl	Plume	1273	Count	0.0093856	9.30925e-05	0.00910258	0.000376116	0.000392903	0.00057478	0.00123581	0.00211196	0.00237198	0.00140866	0.000663657	0.00024972	6.64625e-05	1.50581e-05	3.383e-06	1.26482e-06	9.14203e-07	8.40568e-07	7.63535e-07	7.15947e-07	6.94363e-07	7.33407e-07	8.09124e-07	8.84494e-07	4.39647e-07	1.05142e-07	2.0286e-08	2.936e-09	3.65e-10	5.6e-11	1.1e-11	3e-12	2e-12	5e-12	4e-12
HC_054_nl	Plume	1274	Count	0.0100505	4.09432e-05	0.00733686	0.0027546	0.00153669	0.00130713	0.00148469	0.00140935	0.000913095	0.000435279	0.000154203	5.54749e-05	2.31741e-05	7.49642e-06	2.28611e-06	8.59694e-07	7.021e-07	7.89472e-07	7.37007e-07	6.99902e-07	6.28368e-07	6.5671e-07	8.95903e-07	1.36094e-06	5.08973e-07	1.21388e-07	2.3179e-08	2.592e-09	2.62e-10	3.6e-11	1e-11	4e-12	5e-12	1.5e-11	8e-12
HC_054_nl	Plume	1276	Count	0.00809526	0.000408604	0.00824807	0.000255773	0.000332669	0.000702151	0.00141933	0.00204962	0.00154456	0.000821952	0.000541959	0.000427238	0.000242992	8.84824e-05	3.35224e-05	1.93279e-05	1.28494e-05	7.16938e-06	2.77667e-06	9.23342e-07	3.25336e-07	1.00681e-07	3.068e-08	7.615e-09	6.355e-09	1.7291e-08	2.3506e-08	1.176e-08	7.462e-09	4.923e-09	3.034e-09	4.239e-09	7.032e-09	6.803e-09	3.168e-09
HC_054_nl	Plume	1278	Count	0.00913101	0.00036565	0.00904876	0.000447901	0.000339296	0.000454647	0.00102893	0.00190428	0.0022648	0.00147328	0.000778019	0.000439862	0.000203153	7.95629e-05	3.49427e-05	2.07028e-05	1.39467e-05	8.06047e-06	3.44986e-06	1.24851e-06	4.33527e-07	1.05538e-07	2.3127e-08	4.07e-09	2.4e-09	6.347e-09	5.535e-09	1.083e-09	4.23e-10	2.06e-10	7.3e-11	1.17e-10	2.43e-10	2.2e-10	1.44e-10
HC_054_nl	Plume	1280	Count	0.00557683	7.48293e-05	0.00488886	0.000762797	0.000291045	0.000197179	0.000357669	0.000649344	0.00130711	0.00125042	0.000556879	0.000204378	5.67823e-05	1.17702e-05	2.42538e-06	6.57398e-07	2.8565e-07	1.45364e-07	1.20336e-07	1.40906e-07	1.85006e-07	2.8792e-07	4.66023e-07	8.66009e-07	5.56139e-07	1.2049e-07	1.8379e-08	1.623e-09	1.65e-10	2e-11	3e-12	1e-12	1e-12	5e-12	3e-12
HC_054_nl	Plume	1281	Count	0.00715005	0.000227121	0.00567966	0.00169751	0.000515021	0.000446722	0.000755586	0.00107949	0.00104691	0.000775243	0.0005243	0.000309264	0.000136154	5.06799e-05	1.76772e-05	8.31345e-06	6.28627e-06	4.1069e-06	1.72572e-06	7.79701e-07	4.66449e-07	3.10428e-07	2.45828e-07	2.13213e-07	1.21035e-07	3.4113e-08	5.608e-09	5.87e-10	1.47e-10	4.1e-11	1e-11	2e-12	1e-12	3e-12	2e-12
HC_054_nl	Plume	1283	Count	0.00833093	0.000317213	0.00702075	0.00162739	0.000761629	0.000517268	0.00074625	0.00121577	0.00143375	0.00103274	0.000648842	0.000347285	0.000158309	6.73411e-05	3.44361e-05	2.13107e-05	1.56227e-05	9.65168e-06	4.80003e-06	2.47137e-06	1.31993e-06	7.57024e-07	5.1534e-07	4.88586e-07	1.64517e-07	2.1461e-08	3.054e-09	4.87e-10	9.9e-11	2.4e-11	5e-12	2e-12	2e-12	4e-12	4e-12
HC_054_nl	Plume	1284	Count	0.00735016	0.000254441	0.00747558	0.000129023	0.000272075	0.000695522	0.00147289	0.00215026	0.00140774	0.000594029	0.000367502	0.000261131	0.000145223	6.08939e-05	2.29952e-05	1.15676e-05	7.38344e-06	4.19752e-06	1.56948e-06	4.68264e-07	1.23679e-07	1.732e-08	1.159e-09	3.5e-11	1.1e-11	6.7e-11	7.3e-11	8e-12	3e-12	1e-12	0	0	0	0	0
HC_054_nl	Plume	1285	Count	0.00770735	0.00031147	0.00659068	0.00142813	0.000598893	0.000462917	0.00079564	0.00135383	0.00133901	0.000804329	0.000558761	0.000365833	0.000172711	8.05854e-05	3.10962e-05	1.04591e-05	6.94751e-06	4.38245e-06	2.09873e-06	9.38928e-07	4.50449e-07	3.0428e-07	3.1511e-07	4.461e-07	4.14306e-07	1.9825e-07	8.0011e-08	1.5088e-08	7.143e-09	7.945e-09	4.433e-09	4.388e-09	2.622e-09	8.04e-10	1.33e-10
HC_054_nl	Plume	1286	Count	0.00993353	0.000508658	0.00888496	0.00155722	0.000861401	0.000574846	0.000793786	0.00147518	0.00186035	0.00131145	0.000917344	0.00058196	0.000296901	0.000122703	4.3694e-05	2.02902e-05	1.19047e-05	6.53771e-06	3.26743e-06	1.67808e-06	9.48577e-07	4.33301e-07	1.43212e-07	3.9973e-08	2.6199e-08	4.8018e-08	3.3824e-08	6.449e-09	1.479e-09	4.61e-10	1.17e-10	5.4e-11	3.2e-11	1.2e-11	9e-12
HC_054_nl	Plume	1287	Count	0.00944998	0.000210825	0.0078924	0.00176841	0.0010238	0.000690558	0.000820808	0.00128048	0.00168917	0.00117235	0.000651642	0.000352768	0.000139876	3.84001e-05	1.18398e-05	6.60237e-06	5.64284e-06	3.83922e-06	1.95622e-06	9.68085e-07	6.31954e-07	4.33996e-07	2.47336e-07	1.27526e-07	8.2869e-08	1.03951e-07	6.2494e-08	8.102e-09	7.64e-10	1.38e-10	9.6e-11	1.26e-10	5.1e-11	4.3e-11	9.1e-11
HC_054_nl	Plume	1288	Count	0.00716345	0.000244461	0.00656872	0.000839192	0.000301816	0.000277224	0.000649977	0.00142161	0.00162659	0.00104159	0.000642561	0.000362879	0.000155116	4.90841e-05	1.71433e-05	9.08451e-06	6.06426e-06	3.84002e-06	2.04019e-06	9.50783e-07	4.8258e-07	2.4482e-07	1.3834e-07	7.561e-08	4.9031e-08	7.186e-08	5.9317e-08	1.2228e-08	2.82e-09	8.68e-10	4.07e-10	2.45e-10	8.7e-11	1.8e-11	1.2e-11
HC_054_nl	Plume	1289	Count	0.00786431	0.000328088	0.00804439	0.000147999	0.000254218	0.000556167	0.00113705	0.00181147	0.00164282	0.00102611	0.000789619	0.000498846	0.000204647	6.61376e-05	2.32463e-05	1.22453e-05	8.71122e-06	5.63615e-06	2.93718e-06	1.54143e-06	1.06768e-06	7.15236e-07	4.68585e-07	2.18356e-07	1.47727e-07	1.76141e-07	1.21243e-07	3.2737e-08	1.4329e-08	8.286e-09	5.378e-09	5.423e-09	3.115e-09	1.025e-09	4.06e-10
HC_054_nl	Plume	1290	Count	0.00866748	0.000293387	0.00712559	0.00183527	0.000873125	0.000627656	0.000850185	0.00125263	0.00128967	0.000914902	0.000633669	0.000390377	0.000183029	6.31842e-05	2.16325e-05	1.03427e-05	6.29772e-06	3.99202e-06	2.13946e-06	1.02176e-06	6.09037e-07	3.87686e-07	2.63765e-07	1.48719e-07	8.972e-08	1.01972e-07	8.0166e-08	3.2245e-08	1.5785e-08	9.187e-09	4.5e-09	2.244e-09	1.081e-09	5.21e-10	3.18e-10
HC_054_nl	Plume	1291	Count	0.00649236	0.00027611	0.00613734	0.000631114	0.000325202	0.000285795	0.000661272	0.00132209	0.00142629	0.000867734	0.000579593	0.000393272	0.000189481	5.55265e-05	1.56493e-05	7.07239e-06	3.7781e-06	2.0758e-06	1.10996e-06	5.73919e-07	3.08255e-07	1.69704e-07	9.5597e-08	5.8543e-08	4.6402e-08	5.6391e-08	4.4182e-08	1.4655e-08	9.275e-09	1.0522e-08	1.057e-08	1.1715e-08	4.845e-09	1.18e-09	4e-10
HC_054_nl	Plume	1292	Count	0.00732335	0.000165396	0.00684769	0.000641053	0.000558026	0.000697242	0.000994346	0.00141601	0.00148932	0.000879355	0.000427855	0.000220138	9.75481e-05	3.43849e-05	1.22063e-05	6.20262e-06	3.93491e-06	3.15969e-06	2.49582e-06	1.62099e-06	1.20388e-06	9.08268e-07	7.2668e-07	6.38886e-07	2.87767e-07	6.3025e-08	1.2504e-08	1.188e-09	2.65e-10	7.9e-11	1.4e-11	6e-12	3e-12	4e-12	4e-12
HC_054_nl	Plume	1293	Count	0.00943718	0.00014064	0.00759469	0.00198312	0.00123907	0.00100369	0.00109332	0.00118322	0.00124137	0.000908742	0.000521949	0.000262687	8.94145e-05	2.65723e-05	9.68792e-06	4.32462e-06	2.74862e-06	1.85189e-06	1.39424e-06	9.79758e-07	7.40378e-07	6.33868e-07	6.4308e-07	8.33215e-07	5.90123e-07	1.70742e-07	4.3057e-08	9.169e-09	1.804e-09	4.15e-10	7.7e-11	1.5e-11	6e-12	9e-12	5e-12
HC_054_nl	Plume	1294	Count	0.00372009	0.000139804	0.00385798	1.92069e-06	6.37696e-06	3.12894e-05	0.00019618	0.000678083	0.00113436	0.000868677	0.000550393	0.000252809	9.9069e-05	2.6209e-05	4.94549e-06	2.51401e-06	2.20445e-06	1.70479e-06	1.09924e-06	4.37353e-07	3.32816e-07	3.86033e-07	3.31474e-07	1.96371e-07	1.66044e-07	1.67035e-07	3.9317e-08	1.674e-09	6.8e-11	6e-12	2e-12	3e-12	1e-12	0	0
HC_054_nl	Plume	1295	Count	0.00934535	0.000151453	0.00893709	0.000559713	0.000279702	0.000366751	0.00101869	0.00191964	0.00233282	0.00183666	0.000750443	0.00028093	0.00010521	2.91837e-05	8.56538e-06	3.41363e-06	1.82349e-06	1.38647e-06	9.26182e-07	4.57879e-07	2.46601e-07	1.26055e-07	6.2017e-08	2.4064e-08	1.0307e-08	1.2175e-08	4.68e-09	1.08e-10	2e-12	0	1e-12	2e-12	0	0	1e-12
HC_054_nl	Plume	1297	Count	0.0110527	0.000318563	0.00894455	0.00242672	0.00149816	0.00106079	0.00112213	0.00133216	0.00149271	0.00104892	0.000660004	0.0004111	0.000194354	6.95113e-05	2.39855e-05	1.34618e-05	9.33114e-06	4.37652e-06	1.70889e-06	6.60948e-07	3.12787e-07	2.06769e-07	1.49135e-07	1.13309e-07	1.16776e-07	1.80485e-07	8.4788e-08	8.401e-09	4.89e-10	3.2e-11	1.1e-11	1.3e-11	7e-12	1e-11	1.7e-11
HC_054_nl	Plume	1298	Count	0.00855445	0.000213094	0.00721359	0.00155395	0.00067344	0.00052236	0.000857354	0.00136382	0.00160823	0.00104893	0.000601164	0.000325192	0.000115102	4.29947e-05	2.09976e-05	1.27469e-05	9.08748e-06	5.50198e-06	2.93301e-06	1.48594e-06	8.46263e-07	5.51326e-07	3.56223e-07	2.28014e-07	1.25539e-07	1.03921e-07	3.1492e-08	1.63e-09	1.33e-10	4.7e-11	2.1e-11	2.1e-11	9e-12	8e-12	1.4e-11
HC_054_nl	Plume	1299	Count	0.00980344	0.000326642	0.00819996	0.00193011	0.00100414	0.00121794	0.00161351	0.00154749	0.000920076	0.000623109	0.000491025	0.000456043	0.00022988	5.34332e-05	1.91422e-05	1.01279e-05	5.96937e-06	3.51412e-06	1.73781e-06	7.91926e-07	4.39103e-07	3.40945e-07	2.49742e-07	1.70334e-07	1.82315e-07	3.22482e-07	2.34204e-07	6.8373e-08	1.9247e-08	5.788e-09	3.917e-09	3.755e-09	2.264e-09	1.925e-09	1.174e-09
HC_054_nl	Plume	1301	Count	0.00664679	0.000235497	0.00509383	0.00178846	0.00105397	0.00069933	0.000668869	0.00074331	0.000730501	0.000487146	0.000284673	0.000190528	0.000120607	5.49417e-05	2.33127e-05	1.31409e-05	9.88041e-06	5.9151e-06	2.99855e-06	1.45518e-06	1.02337e-06	8.33348e-07	5.2295e-07	3.1164e-07	2.40771e-07	2.19061e-07	7.8542e-08	1.2502e-08	2.021e-09	5.3e-10	3.08e-10	2.69e-10	1.74e-10	1.39e-10	7.8e-11
HC_054_nl	Plume	1303	Count	0.00784152	0.000261939	0.00722176	0.000881703	0.000601419	0.000564166	0.000834476	0.00119576	0.0014418	0.00114906	0.000739007	0.000434126	0.000172203	5.0869e-05	1.96389e-05	7.14275e-06	3.11611e-06	1.85997e-06	1.22921e-06	9.98086e-07	9.88537e-07	1.07968e-06	1.12303e-06	1.16894e-06	4.52465e-07	6.0663e-08	7.264e-09	1.143e-09	3.02e-10	6.7e-11	1.1e-11	3e-12	3e-12	4e-12	4e-12
HC_054_nl	Plume	1304	Count	0.00311715	8.53815e-05	0.00176712	0.00143541	0.000410969	0.000117344	7.60512e-05	8.46607e-05	0.000187211	0.000296206	0.000328019	0.000181275	5.11615e-05	1.4047e-05	5.5963e-06	3.37588e-06	4.03584e-06	3.19495e-06	1.16754e-06	6.41651e-07	7.2308e-07	7.24692e-07	4.31336e-07	1.79459e-07	7.2319e-08	2.6529e-08	3.306e-09	7.4e-11	7e-12	2e-12	0	2e-12	0	1e-12	1e-12
HC_054_nl	Plume	1305	Count	0.00186443	0.000120916	0.00198534	1.1313e-08	4.0052e-08	2.40282e-07	3.33436e-06	2.70731e-05	0.000165218	0.000443415	0.00078319	0.00044191	9.14428e-05	1.29783e-05	4.18622e-06	4.57152e-06	3.94684e-06	1.84868e-06	7.33934e-07	2.8767e-07	1.80075e-07	1.34071e-07	9.3925e-08	6.0578e-08	8.2829e-08	2.35612e-07	1.25206e-07	7.114e-09	2.04e-10	3e-12	0	0	0	0	0
HC_054_nl	Plume	1307	Count	0.00994837	0.000117767	0.00706881	0.00299733	0.00132938	0.000789905	0.000839479	0.000975692	0.00123105	0.00101369	0.00053713	0.000234721	8.7482e-05	2.24647e-05	4.48949e-06	9.7764e-07	3.6526e-07	1.86999e-07	1.59387e-07	1.89324e-07	2.45151e-07	3.35842e-07	3.48603e-07	3.51355e-07	1.47458e-07	2.0923e-08	2.519e-09	4.09e-10	1.3e-10	3.1e-11	3e-12	1e-12	2e-12	7e-12	3e-12
HC_054_nl	Plume	1308	Count	0.00755625	0.00012509	0.00580329	0.00187805	0.000942735	0.000554644	0.000598928	0.000867232	0.00113274	0.000925454	0.000457425	0.000199041	8.01531e-05	2.62945e-05	8.32945e-06	4.52806e-06	2.75016e-06	1.23322e-06	4.74073e-07	2.40738e-07	1.9574e-07	2.0072e-07	2.10733e-07	2.00118e-07	1.52274e-07	8.3033e-08	2.9445e-08	8.591e-09	4.703e-09	1.108e-09	1.63e-10	3.3e-11	1.4e-11	1.8e-11	1.9e-11
HC_054_nl	Plume	1310	Count	0.00550993	0.000115339	0.00505167	0.000573597	0.000542853	0.00069094	0.000844539	0.00094605	0.000853488	0.000574286	0.0003288	0.000155375	7.00568e-05	2.28468e-05	5.65955e-06	2.95854e-06	3.24403e-06	2.67383e-06	1.96754e-06	1.24082e-06	1.03633e-06	9.84176e-07	9.66322e-07	8.034e-07	5.21339e-07	2.76632e-07	9.4998e-08	6.536e-09	6.22e-10	1.06e-10	3e-11	1.6e-11	1.5e-11	1.8e-11	1.6e-11
HC_054_nl	Plume	1312	Count	0.000605947	0.000146623	0.00075255	1.9456e-08	4.7283e-08	1.94562e-07	2.00532e-06	1.36665e-05	6.50838e-05	0.00014328	0.0002285	0.00015315	6.86042e-05	3.62042e-05	1.79814e-05	8.87593e-06	5.6167e-06	6.23838e-06	2.42273e-06	5.00701e-07	1.28298e-07	2.7586e-08	7.873e-09	1.797e-09	8.83e-10	5.424e-09	6.184e-09	2.35e-10	1e-11	0	0	0	0	0	0
HC_054_nl	Plume	1313	Count	0.00673258	0.000162597	0.00439016	0.00250502	0.000730885	0.000302292	0.000359604	0.000508551	0.000754379	0.000790721	0.000530785	0.000250351	0.000104273	3.44866e-05	1.18652e-05	5.53814e-06	3.33367e-06	1.63939e-06	6.87093e-07	3.07572e-07	1.7028e-07	1.03027e-07	6.6294e-08	3.4702e-08	2.2533e-08	4.1012e-08	2.5927e-08	2.11e-09	1.72e-10	1.3e-11	2e-12	2e-12	4e-12	8e-12	3e-12
HC_054_nl	Plume	1314	Count	0.00401211	0.000127057	0.00152169	0.00261748	0.0001605	6.70222e-06	8.7688e-06	3.50467e-05	0.000149946	0.000358117	0.000464121	0.000211429	7.68547e-05	2.59959e-05	9.72361e-06	5.55006e-06	4.38704e-06	2.81228e-06	8.99985e-07	2.42088e-07	1.11076e-07	9.4235e-08	7.7125e-08	4.9658e-08	4.3668e-08	1.10197e-07	8.6431e-08	1.4084e-08	2.119e-09	7.07e-10	3.57e-10	4.28e-10	4.51e-10	8.08e-10	2.56e-10
HC_054_nl	Plume	1315	Count	0.00536242	6.77934e-05	0.00208282	0.00334739	3.32908e-05	3.97246e-05	0.000171114	0.000448768	0.000610671	0.000407115	0.000215675	8.86652e-05	3.92412e-05	1.41066e-05	3.60067e-06	2.36381e-06	2.23721e-06	1.61006e-06	1.43806e-06	1.21671e-06	8.204e-07	4.10543e-07	2.22097e-07	1.10499e-07	1.16171e-07	1.74779e-07	1.02632e-07	1.7758e-08	3.214e-09	5.36e-10	1.29e-10	7.4e-11	6.4e-11	9.5e-11	8.7e-11
HC_054_nl	Plume	1316	Count	0.00888029	0.000333967	0.00746736	0.0017469	0.000938145	0.000701785	0.000921422	0.00115084	0.00126249	0.00099808	0.000696784	0.000463848	0.000209043	6.66972e-05	2.56331e-05	1.26149e-05	7.42108e-06	4.37172e-06	2.49362e-06	1.6786e-06	1.40713e-06	1.12486e-06	7.58524e-07	5.05279e-07	1.8683e-07	2.8024e-08	2.721e-09	4.63e-10	8.4e-11	1.4e-11	4e-12	2e-12	1e-12	3e-12	4e-12
HC_054_nl	Plume	1319	Count	0.00667014	5.95109e-05	0.00141388	0.00531577	0.000821709	0.000111406	3.23309e-05	2.17271e-05	7.0772e-05	0.000131901	9.07184e-05	7.38076e-05	3.45127e-05	7.43222e-06	5.06369e-06	5.09762e-06	3.00221e-06	1.06039e-06	6.65699e-07	6.67135e-07	5.80185e-07	4.83772e-07	4.03677e-07	3.85117e-07	1.34778e-07	1.4784e-08	4.129e-09	2.271e-09	4.51e-10	2.7e-11	3e-12	1e-12	2e-12	1.2e-11	5e-12
HC_054_nl	Plume	1321	Count	0.00585088	0.000174012	0.00379213	0.00223276	0.000771019	0.000517665	0.000449381	0.000417349	0.000437926	0.000426007	0.000392619	0.000206155	0.000107362	4.31619e-05	1.15136e-05	4.14562e-06	2.46331e-06	1.74894e-06	8.48421e-07	4.32987e-07	3.84995e-07	4.14185e-07	4.59779e-07	5.00496e-07	3.80224e-07	1.49767e-07	3.8972e-08	5.344e-09	1.078e-09	2.16e-10	3.7e-11	1.2e-11	7e-12	8e-12	7e-12
HC_054_nl	Plume	1322	Count	0.00742327	0.000173315	0.00438568	0.00321091	0.000727454	0.000614181	0.000732239	0.000727024	0.000498372	0.000341931	0.000330545	0.000240614	0.000104334	3.49425e-05	1.22491e-05	5.60202e-06	4.8531e-06	3.36666e-06	1.60935e-06	1.16971e-06	1.2634e-06	1.46536e-06	1.19988e-06	7.06354e-07	3.79359e-07	1.27228e-07	3.606e-08	9.076e-09	1.891e-09	3.72e-10	6.9e-11	1.3e-11	6e-12	7e-12	7e-12
HC_054_nl	Plume	1324	Count	0.00101324	3.15351e-05	0.00101602	2.87513e-05	2.40506e-05	2.2221e-05	3.16797e-05	5.59791e-05	0.000150081	0.000294443	0.000308062	9.79712e-05	1.96241e-05	4.74358e-06	1.53723e-06	1.05487e-06	1.66061e-06	2.03027e-06	6.57509e-07	1.73796e-07	4.6551e-08	5.194e-09	8.3e-10	4.4e-11	7e-12	7.4e-11	3.78e-10	2e-11	2e-12	0	0	0	0	0	0
HC_054_nl	Plume	1325	Count	0.00534492	0.000118929	0.00370101	0.00176283	0.000443313	0.000235451	0.000345472	0.000616514	0.000806091	0.000595876	0.000352095	0.000187271	8.1524e-05	2.79302e-05	6.34443e-06	1.66633e-06	8.06471e-07	4.1649e-07	1.92478e-07	3.424e-08	5.192e-09	9.26e-10	7.45e-10	2.094e-09	1.617e-09	1.081e-09	1.144e-09	1.242e-09	3.7e-10	8e-12	0	0	0	3e-12	1e-12
HC_054_nl	Plume	1326	Count	0.0068129	1.19477e-05	0.00140627	0.00541859	0.000715577	8.08505e-05	3.73663e-05	3.69515e-05	0.000139709	0.000228795	0.000105746	4.93213e-05	1.09595e-05	4.06867e-07	1.6529e-08	1.409e-09	2.953e-09	9.978e-09	2.8371e-08	5.6745e-08	9.1039e-08	1.52986e-07	1.22822e-07	8.6007e-08	1.1732e-08	6.26e-10	5.1e-11	2.5e-11	1.7e-11	3e-12	1e-12	0	0	2e-12	2e-12
HC_054_nl	Plume	1327	Count	0.00706558	5.59666e-05	0.00126736	0.00585419	0.000727848	0.00011502	4.18064e-05	2.48064e-05	4.12964e-05	7.00231e-05	9.04348e-05	0.000100161	4.16467e-05	8.91836e-06	3.13029e-06	1.05039e-06	3.6653e-07	1.57902e-07	1.16677e-07	9.827e-08	7.3596e-08	8.0481e-08	9.2002e-08	1.55149e-07	7.0795e-08	9.119e-09	3.43e-10	1.2e-11	4e-12	3e-12	3e-12	0	1e-12	2e-12	2e-12
HC_054_nl	Plume	1329	Count	0.00561975	0.000228626	0.00297324	0.00287514	0.00056803	0.000150653	0.000217566	0.000418388	0.000556117	0.000435201	0.000251336	0.000147321	0.000102534	5.67782e-05	2.61183e-05	1.55498e-05	1.06634e-05	6.49318e-06	4.46774e-06	2.70778e-06	1.75638e-06	9.95695e-07	4.02638e-07	1.04796e-07	2.2565e-08	7.973e-09	1.0676e-08	7.892e-09	4.351e-09	7.77e-10	4.6e-11	4e-12	2e-12	6e-12	2e-12
HC_054_nl	Plume	1330	Count	0.00660181	0.000389734	0.003485	0.00350654	0.00138211	0.000531342	0.000243886	0.000127094	0.000103355	0.000131747	0.00022333	0.000352403	0.000245705	8.93239e-05	3.23515e-05	9.73745e-06	3.49036e-06	1.88324e-06	1.39439e-06	9.94243e-07	8.00286e-07	7.57713e-07	8.61338e-07	1.19252e-06	8.86115e-07	2.89617e-07	5.5953e-08	8.033e-09	1.754e-09	3.38e-10	3.5e-11	1.8e-11	1.5e-11	1.1e-11	1.2e-11
HC_054_nl	Plume	1332	Count	0.00348299	0.000158845	0.00361692	2.4916e-05	5.77062e-05	0.000167708	0.00043431	0.000716999	0.000655596	0.000594599	0.000574489	0.000256669	0.000105037	2.9846e-05	9.45054e-06	6.50517e-06	4.32817e-06	2.39261e-06	9.21362e-07	2.78757e-07	6.7001e-08	1.393e-08	3.548e-09	6.93e-10	2.46e-10	2.55e-10	8.8e-11	6e-12	1e-12	0	0	0	0	0	0
HC_054_nl	Plume	1333	Count	0.011587	0.00037932	0.00993398	0.00203232	0.00152204	0.00172848	0.00187906	0.00176917	0.00119211	0.000681337	0.00043806	0.000344402	0.000214647	8.69764e-05	3.71916e-05	2.01363e-05	1.06248e-05	4.83453e-06	2.21074e-06	1.09111e-06	6.37635e-07	4.00755e-07	2.52092e-07	1.25508e-07	7.2858e-08	6.5446e-08	3.6289e-08	1.0196e-08	3.487e-09	1.332e-09	6.11e-10	5.26e-10	3.33e-10	1.28e-10	5.5e-11
HC_054_nl	Plume	1334	Count	0.0020316	6.0314e-05	0.00208672	5.19504e-06	1.18347e-05	3.59976e-05	0.000128802	0.000325421	0.00056083	0.00053047	0.000331861	0.000101191	4.29091e-05	1.26354e-05	1.80568e-06	9.18655e-07	1.07713e-06	6.6305e-07	2.29957e-07	5.8923e-08	1.4364e-08	1.508e-09	9.9e-11	2e-12	0	1e-12	1e-12	0	0	0	0	0	0	0	0
HC_054_nl	Plume	1335	Count	0.00972533	0.000251494	0.00803004	0.00194678	0.000877817	0.000689198	0.00122144	0.00187426	0.0015578	0.000816206	0.000458718	0.000283114	0.000145823	6.05617e-05	2.19538e-05	1.00485e-05	5.95266e-06	3.37039e-06	1.66277e-06	8.28818e-07	4.41962e-07	2.79953e-07	2.00483e-07	1.60124e-07	1.04985e-07	5.5094e-08	3.0946e-08	1.1692e-08	4.381e-09	1.57e-09	5.06e-10	1.87e-10	6.2e-11	1.9e-11	7e-12
HC_054_nl	Plume	1337	Count	0.000971154	0.000670328	0.0016001	4.13841e-05	1.18176e-05	2.89852e-06	6.14957e-06	2.50203e-05	9.79186e-05	0.000213247	0.000297287	0.000275431	0.000325162	0.000227967	7.56647e-05	2.62956e-05	9.6924e-06	3.98234e-06	1.22731e-06	2.43292e-07	6.6758e-08	1.0901e-08	1.692e-09	3.14e-10	1.26e-10	3.32e-10	1.394e-09	1.259e-09	3.129e-09	5.29e-09	2.164e-09	4.84e-10	2.7e-11	1e-12	0
HC_054_nl	Plume	1338	Count	0.00868046	0.000181238	0.00464222	0.00421947	0.00113395	0.000619955	0.000530076	0.000586398	0.000561437	0.000456379	0.000356978	0.000215818	0.000103466	3.76318e-05	1.45186e-05	8.09797e-06	6.66631e-06	4.73295e-06	2.78422e-06	1.5896e-06	8.59632e-07	3.88553e-07	1.75329e-07	1.02343e-07	6.7062e-08	6.7286e-08	4.3011e-08	1.5836e-08	8.757e-09	7.847e-09	7.085e-09	5.861e-09	2e-09	3.51e-10	1.01e-10
HC_054_nl	Plume	1339	Count	0.00482486	0.000121626	0.003756	0.00119048	0.000405377	0.000337649	0.000454247	0.0005962	0.000650406	0.000569093	0.00042597	0.000195434	6.96966e-05	2.38222e-05	9.19746e-06	5.41124e-06	4.37368e-06	3.55259e-06	2.35857e-06	1.35067e-06	7.54661e-07	3.94311e-07	2.47841e-07	1.59693e-07	1.12423e-07	1.02371e-07	6.5737e-08	1.7696e-08	5.31e-09	1.776e-09	8.05e-10	3.9e-10	1.11e-10	5.1e-11	4.5e-11
HC_054_nl	Plume	1340	Count	0.00463203	0.0001274	0.00369878	0.00106065	0.000367794	0.000273086	0.000474683	0.000726191	0.000709264	0.000507503	0.000341363	0.0001715	7.13176e-05	2.63992e-05	1.06498e-05	5.87487e-06	4.3014e-06	3.31844e-06	2.0777e-06	1.37473e-06	9.2957e-07	4.39879e-07	2.64658e-07	1.773e-07	1.14466e-07	7.3897e-08	4.3872e-08	2.3432e-08	1.3322e-08	4.366e-09	1.07e-09	2.92e-10	7.5e-11	2.4e-11	1.2e-11
HC_054_nl	Plume	1341	Count	0.00344053	0.000100603	0.00251141	0.00102972	0.000201299	0.000168208	0.000255911	0.000305006	0.000349027	0.00046824	0.000459771	0.000203346	6.16394e-05	1.68586e-05	5.43433e-06	3.99302e-06	5.33857e-06	4.57946e-06	1.85028e-06	6.50355e-07	2.02608e-07	4.3595e-08	8.344e-09	1.822e-09	5.8e-10	1.127e-09	1.014e-09	9.5e-11	1.7e-11	1e-11	7e-12	1.3e-11	3e-12	2e-12	2e-12
HC_054_nl	Plume	1342	Count	0.0033662	0.00013024	0.00296843	0.000528007	0.000104639	9.42224e-05	0.000239459	0.000432491	0.000583146	0.000749212	0.000433461	0.000201558	7.3317e-05	2.18348e-05	8.76355e-06	6.14129e-06	6.46545e-06	6.83755e-06	3.68625e-06	1.89381e-06	9.34501e-07	2.14205e-07	6.7931e-08	2.5902e-08	1.7339e-08	2.2555e-08	1.4953e-08	2.363e-09	3.01e-10	1.02e-10	6.2e-11	3.5e-11	4e-12	2e-12	5e-12
HC_054_nl	Plume	1343	Count	0.0104726	0.000185537	0.0084685	0.00218965	0.000896547	0.000909085	0.00134529	0.0017625	0.00160376	0.000948677	0.000537073	0.000280038	0.000121469	3.884e-05	1.22892e-05	4.33698e-06	2.13681e-06	1.21269e-06	7.85355e-07	7.08701e-07	8.31075e-07	8.82562e-07	7.50763e-07	5.87779e-07	3.54308e-07	1.68197e-07	7.6845e-08	3.2305e-08	2.8062e-08	2.2624e-08	1.3957e-08	5.925e-09	2.103e-09	1.088e-09	4.22e-10
HC_054_nl	Plume	1344	Count	0.00333168	0.000175179	0.00350211	4.75318e-06	1.16219e-05	4.2453e-05	0.000205179	0.000606619	0.00100117	0.000810427	0.000472419	0.000177045	8.45892e-05	4.93665e-05	1.83683e-05	8.53733e-06	6.16613e-06	4.63968e-06	2.37211e-06	8.16449e-07	2.48716e-07	5.8822e-08	1.2869e-08	1.913e-09	3.83e-10	1.79e-10	6.2e-11	4e-12	0	0	0	0	0	0	0
HC_054_nl	Plume	1345	Count	0.0101847	0.000168683	0.00548526	0.00486808	0.00115014	0.000595544	0.000621813	0.000721002	0.000861348	0.000711741	0.000429177	0.000225829	0.000104282	3.15166e-05	1.02018e-05	5.23956e-06	3.95668e-06	3.29909e-06	3.13253e-06	2.83092e-06	2.09485e-06	1.03583e-06	4.32186e-07	1.75739e-07	1.23066e-07	1.55133e-07	1.30798e-07	3.2976e-08	1.0284e-08	7.35e-09	1.0178e-08	1.0312e-08	2.881e-09	1.1e-09	6.27e-10
HC_054_nl	Plume	1346	Count	0.00425749	0.000323594	0.00362621	0.000954876	0.000349735	0.000144242	0.000163716	0.000298223	0.000598464	0.000674817	0.000596307	0.000477109	0.000209323	6.55498e-05	2.58184e-05	1.03811e-05	5.06398e-06	2.8331e-06	1.43515e-06	8.99882e-07	5.96894e-07	3.49002e-07	2.89704e-07	3.44961e-07	3.47417e-07	2.472e-07	8.0193e-08	2.736e-08	6.759e-09	8.78e-10	1.41e-10	2.3e-11	9e-12	7e-12	5e-12
HC_054_nl	Plume	1347	Count	0.00975469	4.44943e-05	0.00745156	0.0023476	0.00213532	0.001954	0.00152042	0.0011342	0.000474281	0.000124912	3.87025e-05	2.52533e-05	1.6585e-05	7.25665e-06	3.9104e-06	2.68283e-06	2.33003e-06	1.96927e-06	1.66011e-06	1.60162e-06	1.46488e-06	1.05719e-06	8.46402e-07	7.40236e-07	6.31848e-07	6.39131e-07	4.27243e-07	3.26065e-07	2.16908e-07	9.2146e-08	3.8558e-08	1.0884e-08	4.407e-09	1.871e-09	5.87e-10
HC_054_nl	Plume	1348	Count	0.0110117	0.000223179	0.00897235	0.00226251	0.000836922	0.00113099	0.00166024	0.00173713	0.00117268	0.00108881	0.00073231	0.000390087	0.000139889	3.87518e-05	1.21217e-05	6.2173e-06	6.0467e-06	7.04804e-06	6.32277e-06	3.77482e-06	1.81998e-06	7.24754e-07	2.64402e-07	1.23919e-07	4.4002e-08	2.3393e-08	5.937e-09	4.21e-10	2.7e-11	7e-12	1e-11	1.2e-11	2e-12	2e-12	9e-12
HC_054_nl	Plume	1349	Count	0.0102809	0.000132084	0.00528874	0.00512423	0.00163075	0.000657438	0.000548477	0.000539802	0.00068576	0.000566731	0.0003252	0.000202497	8.93271e-05	2.84239e-05	9.51341e-06	2.10819e-06	6.97525e-07	3.97373e-07	3.16262e-07	3.27797e-07	3.22232e-07	2.87565e-07	2.04191e-07	1.23739e-07	2.8965e-08	4.142e-09	6.22e-10	3.49e-10	2.52e-10	2.8e-11	1e-12	1e-12	2e-12	7e-12	5e-12
HC_054_nl	Plume	1350	Count	0.00700645	0.000122217	0.00464649	0.00248218	0.000501801	0.000272914	0.000360982	0.00056833	0.00110231	0.00100015	0.000493985	0.000223804	8.06468e-05	2.20845e-05	8.0194e-06	3.35384e-06	1.95813e-06	1.28194e-06	8.92747e-07	7.55328e-07	7.34131e-07	7.72618e-07	7.06966e-07	5.38856e-07	2.56975e-07	1.49939e-07	5.4612e-08	7.01e-09	1.659e-09	5.66e-10	2.86e-10	3.72e-10	1.33e-10	1.13e-10	2.9e-10

## Sheet: Readme
LISST Particle Count, Plume Cast HC_054, Discharge Depth Range 1151-1350m, Tables S4
Dowd M.H., Assad V.E., Cazares-Nuesser A.E., Drazen J.C., Goetze E., White A.E., and Popp B.N. (2025) Deep-sea mining discharge can disrupt midwater food webs. Nature Communications
Description	Units
Cast ID	text, #
Background or Plume Cast Type	text
Depth	#
Particle Count Parameter	#
Small 1.25-6 µm Size Fraction Count	text
Large 6 - 250 µm Size Fraction Count	text
Total Particle Count	#
1.35-1.6 µm Size Fraction Count	#
1.6-1.89 µm Size Fraction Count	#
1.89-2.23 µm Size Fraction Count	#
2.23-2.63 µm Size Fraction Count	#
2.63-3.11 µm Size Fraction Count	#
3.11-3.67 µm Size Fraction Count	#
3.67-4.33 µm Size Fraction Count	#
4.33-5.11 µm Size Fraction Count	#
5.11-6.03 µm Size Fraction Count	#
6.03-7.11 µm Size Fraction Count	#
7.11-8.39 µm Size Fraction Count	#
8.39-9.9 µm Size Fraction Count	#
9.9-11.69 µm Size Fraction Count	#
11.69-13.79 µm Size Fraction Count	#
13.79-16.27 µm Size Fraction Count	#
16.27-19.2 µm Size Fraction Count	#
19.2-22.66 µm Size Fraction Count	#
22.66-26.74 µm Size Fraction Count	#
26.74-31.56 µm Size Fraction Count	#
31.56-37.24 µm Size Fraction Count	#
37.24-43.95 µm Size Fraction Count	#
43.95-51.86 µm Size Fraction Count	#
51.86-61.20 µm Size Fraction Count	#
61.20-72.21 µm Size Fraction Count	#
72.21-85.22 µm Size Fraction Count	#
85.22-100.57 µm Size Fraction Count	#
100.57-118.68 µm Size Fraction Count	#
118.68-140.04 µm Size Fraction Count	#
140.04-165.26 µm Size Fraction Count	#
165.26-195.02 µm Size Fraction Count	#
195.02-230.14 µm Size Fraction Count	#
>230.14 µm Size Fraction Count	#
