# Supplementary material for: Deep-sea mining discharge can disrupt midwater food webs
Source: Nat Commun. 2025 Nov 6;16:9575. doi: 10.1038/s41467-025-65411-w (PMC12592452; doi:10.1038/s41467-025-65411-w)
Supplement: Supplementary file 7 — Source Data [file 41467_2025_65411_MOESM7_ESM.zip › Source_Data/Source Data 6/HC_056_nl.xlsx]

## Sheet: Data
Cast	Type	Depth	Parameter	Small	Large	LISST_TotPartConc	M1_35	M1_60	M1_89	M2_23	M2_63	M3_11	M3_67	M4_33	M5_11	M6_03	M7_11	M8_39	M9_90	M11_69	M13_79	M16_27	M19_20	M22_66	M26_74	M31_56	M37_24	M43_95	M51_86	M61_20	M72_21	M85_22	M100_57	M118_68	M140_04	M165_26	M195_02	M230_14
HC_056_nl	Plume	1150	Count	0.0129517	0.000116007	0.00312002	0.00994762	0.00193838	0.000397695	0.00012556	0.000100379	0.000160423	0.000155471	8.18834e-05	4.42492e-05	2.47775e-05	1.1535e-05	6.23244e-06	5.5301e-06	1.10418e-05	2.08881e-05	2.03197e-05	9.46521e-06	3.20444e-06	1.14833e-06	5.61282e-07	9.16633e-07	3.26458e-07	1.7797e-08	6.567e-09	3.512e-09	2.203e-09	3.122e-09	6.675e-09	8.565e-09	4.626e-09	4.237e-09	2.76e-09
HC_056_nl	Plume	1152	Count	0.00691318	0.000200507	0.00379707	0.00331662	0.00141995	0.000646257	0.000413273	0.000302936	0.000310423	0.000250698	0.000140323	0.000112706	8.3158e-05	3.39752e-05	1.43577e-05	1.09458e-05	1.52212e-05	2.01e-05	1.49045e-05	5.39258e-06	1.62782e-06	5.0576e-07	1.75055e-07	9.3686e-08	3.0427e-08	1.1682e-08	5.18e-09	1.204e-09	3.48e-10	2.72e-10	4.46e-10	3.03e-10	7.8e-11	5.8e-11	3.8e-11
HC_056_nl	Plume	1154	Count	0.0114725	0.000217759	0.00474239	0.00694784	0.00152091	0.000534994	0.000499959	0.000610616	0.000576862	0.000385621	0.000240117	0.000155598	8.44753e-05	3.54539e-05	1.52842e-05	9.83613e-06	1.18862e-05	2.08203e-05	2.10773e-05	9.55431e-06	3.84421e-06	1.8349e-06	1.14927e-06	1.34976e-06	6.07907e-07	2.03855e-07	1.27539e-07	7.7116e-08	5.037e-08	3.9081e-08	3.7054e-08	2.8351e-08	1.2318e-08	6.798e-09	3.026e-09
HC_056_nl	Plume	1156	Count	0.00767847	0.000324207	0.00612234	0.00188033	0.00051933	0.000352231	0.000692766	0.00119625	0.00147068	0.000899186	0.000415475	0.000252219	0.000165281	7.33296e-05	2.99102e-05	1.77313e-05	1.30581e-05	1.05696e-05	8.55638e-06	3.32309e-06	1.21493e-06	5.09991e-07	2.4072e-07	1.59442e-07	1.11596e-07	9.4849e-08	6.6274e-08	2.5454e-08	9.741e-09	5.121e-09	4.083e-09	2.629e-09	8.34e-10	6.97e-10	7.44e-10
HC_056_nl	Plume	1157	Count	0.00410295	7.60013e-05	0.000140341	0.00403861	6.41875e-05	1.53166e-07	2.89e-10	1e-12	9e-12	7.6e-11	1.7e-11	1.96e-10	4.989e-09	3.4112e-08	4.62407e-07	2.61812e-06	9.51418e-06	2.18166e-05	2.45866e-05	1.13429e-05	3.08947e-06	8.3561e-07	4.1601e-07	9.70916e-07	2.98543e-07	5.987e-09	7.01e-10	7.9e-10	5.22e-10	4.83e-10	9.03e-10	7.54e-10	2.39e-10	3.03e-10	2.13e-10
HC_056_nl	Plume	1158	Count	0.0039241	7.26564e-05	0.000125633	0.00387112	5.2877e-05	1.01724e-07	1.77e-10	1e-12	8e-12	7.9e-11	1.5e-11	1.6e-10	4.593e-09	3.0935e-08	4.20323e-07	2.42347e-06	8.79916e-06	2.04497e-05	2.35239e-05	1.11324e-05	3.16061e-06	8.98257e-07	4.58846e-07	1.04565e-06	2.98928e-07	5.145e-09	4.4e-10	3.99e-10	2.56e-10	2.61e-10	6.79e-10	9.29e-10	4.6e-10	6.89e-10	3.62e-10
HC_056_nl	Plume	1159	Count	0.0144764	0.000455232	0.0101547	0.00477698	0.00251845	0.00136242	0.00105527	0.0011128	0.00137094	0.00114399	0.000723772	0.00041182	0.000237312	0.000107477	4.10848e-05	1.99825e-05	1.3507e-05	1.17348e-05	9.76064e-06	6.01393e-06	3.58894e-06	2.17618e-06	1.3158e-06	7.74178e-07	2.78886e-07	1.00788e-07	4.6893e-08	1.7501e-08	8.976e-09	1.0406e-08	1.5254e-08	1.5499e-08	6.449e-09	2.396e-09	7.43e-10
HC_056_nl	Plume	1160	Count	0.00494479	7.31715e-05	0.000149523	0.00486844	7.61907e-05	1.60566e-07	2.62e-10	1e-12	7e-12	6.7e-11	2.1e-11	2.24e-10	4.857e-09	3.5756e-08	4.96829e-07	2.67688e-06	9.82465e-06	2.18461e-05	2.37457e-05	1.04047e-05	2.5793e-06	6.16203e-07	2.63264e-07	5.46947e-07	1.28689e-07	1.309e-09	6.9e-11	5.3e-11	2.4e-11	1.9e-11	3.4e-11	2.6e-11	1.1e-11	2.6e-11	1.8e-11
HC_056_nl	Plume	1162	Count	0.00771815	0.000135812	0.000561986	0.00729198	0.000344525	8.90854e-06	1.65533e-06	1.24633e-06	7.65411e-06	2.24303e-05	1.74303e-05	2.23292e-05	2.8797e-05	1.91861e-05	1.09932e-05	5.72078e-06	1.02233e-05	2.23399e-05	2.30006e-05	1.00165e-05	3.07288e-06	1.00817e-06	4.19054e-07	7.99319e-07	2.20188e-07	5.226e-09	7.05e-10	7.95e-10	6.44e-10	7.41e-10	1.993e-09	2.791e-09	1.181e-09	1.035e-09	4.35e-10
HC_056_nl	Plume	1163	Count	0.00555873	5.46914e-05	0.00367625	0.00193715	0.000966807	0.00057316	0.00058874	0.000619667	0.000453575	0.000229556	0.000109799	8.02769e-05	3.81316e-05	6.82061e-06	1.50575e-06	6.675e-07	5.82603e-07	8.78785e-07	1.43705e-06	1.12117e-06	8.53344e-07	8.59944e-07	7.86804e-07	6.34436e-07	2.37219e-07	9.0224e-08	3.7956e-08	8.623e-09	3.298e-09	3.322e-09	9.002e-09	1.3155e-08	4.788e-09	3.041e-09	1.272e-09
HC_056_nl	Plume	1165	Count	0.00550813	7.15165e-05	0.000227263	0.00535238	0.000154154	1.48441e-06	3.408e-08	2.644e-09	6.541e-09	1.6322e-08	9.028e-09	3.9173e-08	1.90181e-07	3.1206e-07	1.04021e-06	2.41003e-06	7.43824e-06	1.98303e-05	2.33161e-05	1.11195e-05	3.4231e-06	1.0213e-06	4.6192e-07	7.8998e-07	1.61657e-07	1.737e-09	7.1e-11	4.6e-11	2.4e-11	1.5e-11	2.1e-11	1.6e-11	6e-12	1.6e-11	1.2e-11
HC_056_nl	Plume	1166	Count	0.00890007	0.000246844	0.00453071	0.00461616	0.000802371	0.000320629	0.000324873	0.000401177	0.000646117	0.000819468	0.0006716	0.000297668	0.000116083	4.66739e-05	1.95961e-05	1.26586e-05	1.18458e-05	1.40724e-05	1.37575e-05	6.72487e-06	2.46031e-06	1.18887e-06	6.93148e-07	5.46537e-07	1.99213e-07	9.9419e-08	7.5749e-08	4.4107e-08	2.8482e-08	2.8449e-08	3.3249e-08	2.3106e-08	6.707e-09	2.598e-09	1.732e-09
HC_056_nl	Plume	1167	Count	0.00972625	0.0001297	0.00354268	0.00631327	0.00191209	0.000674479	0.000239864	0.000124092	0.000123658	0.000138891	0.000118376	8.15364e-05	4.70659e-05	1.90639e-05	6.33585e-06	4.52798e-06	7.91863e-06	1.45174e-05	1.5944e-05	7.86224e-06	2.76945e-06	1.30121e-06	8.59267e-07	9.63832e-07	3.50762e-07	1.15244e-07	5.8613e-08	2.2398e-08	8.27e-09	5.002e-09	4.648e-09	3.014e-09	8.55e-10	6.08e-10	5.49e-10
HC_056_nl	Plume	1170	Count	0.0102045	7.24296e-05	0.000679058	0.00959784	0.000591435	1.38753e-05	3.23698e-07	1.9479e-08	4.6168e-08	2.86903e-07	3.373e-07	3.05897e-07	6.48848e-07	1.14783e-06	1.55837e-06	2.49628e-06	6.87906e-06	1.92112e-05	2.31696e-05	1.06919e-05	3.37393e-06	1.10966e-06	5.64013e-07	1.1864e-06	3.77187e-07	9.435e-09	9.49e-10	7.91e-10	5.46e-10	5.51e-10	9.94e-10	9.4e-10	3.33e-10	4.22e-10	2.19e-10
HC_056_nl	Plume	1171	Count	0.0171433	3.27557e-05	0.00665344	0.0105226	0.00366928	0.00146855	0.000638109	0.000314751	0.00019032	0.000167328	0.000129156	4.31955e-05	1.38823e-05	5.04968e-06	2.17396e-06	1.91475e-06	1.6102e-06	2.12108e-06	2.95174e-06	1.61171e-06	6.27533e-07	3.20395e-07	1.82446e-07	1.48937e-07	1.07695e-07	4.2375e-08	8.859e-09	7.76e-10	7.4e-11	5.3e-11	3.19e-10	6.47e-10	9.1e-11	3e-11	1.8e-11
HC_056_nl	Plume	1173	Count	0.0103077	0.000186589	0.00662022	0.00387401	0.00213104	0.00132921	0.000907604	0.000606774	0.000530951	0.000497968	0.000306841	0.000123248	5.81794e-05	3.27318e-05	2.12578e-05	1.85735e-05	1.61152e-05	1.37204e-05	1.04308e-05	6.46589e-06	3.92414e-06	2.55491e-06	1.50103e-06	6.74483e-07	2.54152e-07	1.24854e-07	5.8441e-08	1.2926e-08	3.116e-09	1.516e-09	1.628e-09	1.621e-09	5.41e-10	3.57e-10	2.95e-10
HC_056_nl	Plume	1175	Count	0.00299977	6.98062e-05	9.61511e-05	0.00297343	2.63266e-05	1.7816e-08	1.5e-11	0	1.2e-11	2.58e-10	8.2e-11	7.99e-10	1.9761e-08	1.2403e-07	1.20396e-06	4.87721e-06	1.23318e-05	2.0427e-05	1.89436e-05	8.10182e-06	2.27638e-06	6.25735e-07	2.4777e-07	5.03935e-07	1.20251e-07	1.304e-09	1.06e-10	1.66e-10	1.65e-10	1.95e-10	3.84e-10	3.45e-10	1.5e-10	1.57e-10	4.2e-11
HC_056_nl	Plume	1176	Count	0.00784659	6.67184e-05	0.00260044	0.00531286	0.000945629	0.000406974	0.000378789	0.000368871	0.000279454	0.000107896	2.91065e-05	1.70064e-05	1.26495e-05	5.5843e-06	3.4158e-06	3.95226e-06	6.80923e-06	1.18608e-05	1.28303e-05	5.5101e-06	1.90692e-06	8.86555e-07	5.34234e-07	5.04514e-07	1.55502e-07	5.587e-08	3.4057e-08	1.0109e-08	3.609e-09	1.658e-09	2.755e-09	4.385e-09	2.624e-09	2.443e-09	8.25e-10
HC_056_nl	Plume	1178	Count	0.0567256	0.000166795	0.0224428	0.0344494	0.0130806	0.00478366	0.00190398	0.000945233	0.000671532	0.000489304	0.000272848	0.000129081	6.75492e-05	3.07251e-05	1.3129e-05	7.48762e-06	8.24409e-06	1.31428e-05	1.21948e-05	6.5324e-06	2.9799e-06	1.49582e-06	9.076e-07	1.12541e-06	5.3839e-07	1.2387e-07	8.4173e-08	7.3671e-08	7.2432e-08	8.5161e-08	1.07367e-07	9.3235e-08	5.4346e-08	2.9928e-08	1.8666e-08
HC_056_nl	Plume	1180	Count	0.00725017	0.000133253	0.000660942	0.00672248	0.000488741	1.95685e-05	1.14522e-06	1.87028e-07	6.05615e-07	3.57823e-06	5.92683e-06	7.93643e-06	1.58467e-05	1.73131e-05	1.0676e-05	8.83918e-06	1.40865e-05	2.51349e-05	2.36517e-05	1.02358e-05	3.92719e-06	1.63027e-06	6.59986e-07	1.00436e-06	2.42314e-07	4.102e-09	2.71e-10	1.36e-10	6.1e-11	5.6e-11	1.07e-10	1.15e-10	5.8e-11	1.29e-10	1.28e-10
HC_056_nl	Plume	1182	Count	0.0107796	8.78835e-05	0.00277947	0.00808803	0.0016385	0.000479848	0.000199257	0.000117353	0.000109282	9.1478e-05	3.8165e-05	1.77075e-05	2.47777e-05	1.64187e-05	9.10743e-06	4.54607e-06	5.81162e-06	1.04804e-05	9.65956e-06	3.96047e-06	1.41975e-06	7.59574e-07	4.43828e-07	3.71614e-07	1.00148e-07	1.8081e-08	4.392e-09	1.023e-09	4.08e-10	2.38e-10	5.16e-10	7.33e-10	3.08e-10	4.88e-10	5.43e-10
HC_056_nl	Plume	1185	Count	0.00672428	5.20916e-05	0.000771903	0.00600446	0.000651724	5.28983e-05	7.04697e-06	2.30792e-06	1.94089e-06	1.30389e-06	7.06948e-07	1.8925e-06	3.75992e-06	1.546e-06	1.03904e-06	1.74902e-06	4.8829e-06	1.26538e-05	1.50243e-05	6.68273e-06	2.21006e-06	8.99039e-07	5.20821e-07	8.46904e-07	2.46074e-07	1.0134e-08	1.873e-09	1.513e-09	1.41e-09	1.942e-09	3.495e-09	3.863e-09	2.185e-09	2.862e-09	1.675e-09
HC_056_nl	Plume	1187	Count	0.0133059	0.000200997	0.00600894	0.00749796	0.00307419	0.00114471	0.000510732	0.0002971	0.000286312	0.000244517	0.000135094	0.000115285	9.6508e-05	3.93356e-05	1.98431e-05	1.62175e-05	1.22407e-05	7.11756e-06	4.43186e-06	2.22607e-06	1.15847e-06	9.75229e-07	5.79895e-07	2.46451e-07	7.4472e-08	2.7977e-08	9.163e-09	2.281e-09	7.74e-10	4.81e-10	5.33e-10	5.77e-10	2.03e-10	1.41e-10	9.7e-11
HC_056_nl	Plume	1188	Count	0.00699755	4.07142e-05	0.00260523	0.00443303	0.00116299	0.000462319	0.000292338	0.000223467	0.000194743	0.000144806	7.12183e-05	1.2631e-05	3.77819e-06	2.85963e-06	2.21595e-06	3.85572e-06	5.7815e-06	7.87281e-06	7.74067e-06	3.68408e-06	1.30859e-06	6.65445e-07	4.3673e-07	4.08283e-07	9.3068e-08	6.598e-09	1.719e-09	6.85e-10	5.5e-10	4.93e-10	7.99e-10	1.109e-09	5e-10	6.57e-10	4.51e-10
HC_056_nl	Plume	1189	Count	0.0092849	0.000154099	0.00935141	8.7574e-05	0.000137644	0.00036631	0.0012721	0.00269271	0.00271336	0.00130886	0.000494876	0.000211458	9.76411e-05	3.48161e-05	9.57807e-06	3.46012e-06	2.29631e-06	1.66613e-06	1.13551e-06	7.88203e-07	6.65048e-07	6.50499e-07	5.75268e-07	3.0605e-07	1.45629e-07	9.2083e-08	7.9111e-08	7.5015e-08	6.7241e-08	3.5254e-08	1.6833e-08	6.536e-09	1.491e-09	5.59e-10	4.07e-10
HC_056_nl	Plume	1190	Count	0.00633702	3.05991e-05	0.00170064	0.00466698	0.000942935	0.000407402	0.00016865	8.40675e-05	3.63541e-05	1.59591e-05	1.17398e-05	2.93243e-06	8.6889e-07	1.77662e-06	1.51666e-06	1.99865e-06	3.63814e-06	6.76822e-06	7.61307e-06	3.7807e-06	1.31545e-06	5.7454e-07	3.7148e-07	3.18365e-07	5.1394e-08	2.819e-09	6.12e-10	8.8e-11	3.9e-11	4.6e-11	1.4e-10	3.4e-10	6.66e-10	1.173e-09	9.66e-10
HC_056_nl	Plume	1191	Count	0.0102185	0.000167533	0.00595257	0.00443345	0.00155344	0.00105889	0.00092802	0.000842618	0.000633761	0.000404949	0.000222291	0.000141082	8.2037e-05	3.89544e-05	1.58416e-05	8.54978e-06	6.70807e-06	6.25404e-06	4.44144e-06	2.11732e-06	1.00507e-06	5.91834e-07	4.08661e-07	3.18667e-07	1.80366e-07	5.1573e-08	2.5837e-08	1.4799e-08	7.211e-09	6.734e-09	7.487e-09	5.489e-09	2.443e-09	1.716e-09	1.681e-09
HC_056_nl	Plume	1192	Count	0.00954156	0.000197356	0.00568727	0.00405164	0.00150926	0.00104368	0.000874812	0.000752639	0.000529685	0.000337722	0.000262971	0.000179151	9.89496e-05	4.92754e-05	2.21193e-05	1.14758e-05	5.91626e-06	3.42947e-06	2.1346e-06	1.30757e-06	9.09577e-07	7.36065e-07	5.60379e-07	3.4502e-07	1.20779e-07	3.259e-08	1.3443e-08	5.671e-09	3.915e-09	4.161e-09	5.356e-09	4.422e-09	2.336e-09	2.398e-09	1.598e-09
HC_056_nl	Plume	1193	Count	0.0110361	0.000122277	0.00534872	0.00580965	0.00179662	0.00103455	0.000749511	0.000610641	0.000435022	0.000296446	0.000196348	0.000107314	5.35623e-05	2.33961e-05	1.3601e-05	9.87872e-06	7.12406e-06	5.54842e-06	3.63275e-06	1.99818e-06	1.19749e-06	8.25628e-07	6.34493e-07	4.12763e-07	2.41837e-07	9.8599e-08	4.7947e-08	2.8088e-08	1.6886e-08	1.191e-08	8.302e-09	4.78e-09	2.79e-09	2.389e-09	2.059e-09
HC_056_nl	Plume	1194	Count	0.0111082	6.09902e-05	0.00340341	0.00776575	0.00165923	0.000561433	0.000313224	0.000282126	0.000232788	0.00015392	9.12252e-05	4.84949e-05	2.57111e-05	1.20377e-05	6.30203e-06	4.46104e-06	3.46238e-06	3.14614e-06	2.39973e-06	1.21738e-06	6.79263e-07	5.02269e-07	3.87138e-07	3.53056e-07	1.60003e-07	5.404e-08	3.3278e-08	2.1479e-08	1.7501e-08	1.6476e-08	1.4001e-08	7.377e-09	2.737e-09	2.06e-09	1.943e-09
HC_056_nl	Plume	1195	Count	0.0120854	7.44191e-05	0.0043679	0.0077919	0.00211531	0.000785728	0.000407926	0.000290815	0.000260723	0.000219492	0.00014345	7.00426e-05	3.05231e-05	1.47451e-05	8.42718e-06	5.06953e-06	3.93703e-06	3.72695e-06	3.09248e-06	1.85386e-06	1.18237e-06	8.17038e-07	4.5794e-07	3.56329e-07	1.56024e-07	4.1081e-08	1.4607e-08	5.244e-09	2.572e-09	2.156e-09	2.695e-09	1.978e-09	1.239e-09	1.471e-09	1.194e-09
HC_056_nl	Plume	1196	Count	0.0166109	0.000271261	0.00858003	0.00830215	0.00222195	0.0012024	0.00124902	0.00135035	0.0010404	0.000636727	0.000380588	0.000227352	0.000128105	5.77444e-05	2.9396e-05	1.82334e-05	1.28225e-05	9.77171e-06	5.77712e-06	3.24751e-06	2.24627e-06	1.61319e-06	1.06908e-06	6.26758e-07	3.16884e-07	1.47261e-07	6.994e-08	3.0749e-08	1.4517e-08	8.775e-09	7.09e-09	5.965e-09	3.741e-09	2.161e-09	1.117e-09
HC_056_nl	Plume	1197	Count	0.0138369	0.000156668	0.00679345	0.00720006	0.00256219	0.00116271	0.000815376	0.000690786	0.000559696	0.000416926	0.000287728	0.000141385	7.04223e-05	3.34743e-05	1.5749e-05	1.02103e-05	8.42679e-06	6.34888e-06	4.37135e-06	2.69413e-06	1.74448e-06	1.23389e-06	8.61985e-07	5.59027e-07	2.9867e-07	1.28952e-07	5.919e-08	2.9287e-08	1.8337e-08	1.3443e-08	1.0201e-08	6.634e-09	3.445e-09	2.33e-09	1.358e-09
HC_056_nl	Plume	1198	Count	0.00874556	8.38162e-05	0.00250726	0.00632212	0.00117803	0.000378871	0.000197272	0.00017092	0.000186039	0.000157738	9.6127e-05	5.84466e-05	3.33628e-05	1.45047e-05	8.79861e-06	6.22279e-06	5.64147e-06	5.77793e-06	4.81449e-06	2.39038e-06	9.63092e-07	5.0107e-07	3.37681e-07	3.18347e-07	1.19095e-07	2.7484e-08	1.1798e-08	7.736e-09	4.601e-09	4.088e-09	3.383e-09	2.087e-09	1.15e-09	8.92e-10	6.12e-10
HC_056_nl	Plume	1199	Count	0.0120874	8.46127e-05	0.00367059	0.00850138	0.00204013	0.000698003	0.000290681	0.000187899	0.000147073	0.000110897	6.37844e-05	4.7522e-05	3.15309e-05	1.50005e-05	9.54608e-06	7.18814e-06	6.85966e-06	6.23178e-06	3.97621e-06	1.66384e-06	7.2939e-07	5.39117e-07	4.01887e-07	4.41437e-07	2.79708e-07	7.5714e-08	4.3843e-08	3.7692e-08	2.2833e-08	1.5602e-08	1.4438e-08	7.8e-09	3.285e-09	1.832e-09	1.078e-09
HC_056_nl	Plume	1200	Count	0.012865	0.00012531	0.00551661	0.00747368	0.00198782	0.000973703	0.000706353	0.0005685	0.000444879	0.000338351	0.000238138	0.000133568	5.97829e-05	2.48928e-05	1.20729e-05	8.14895e-06	7.89486e-06	6.43593e-06	3.00193e-06	1.17765e-06	6.04244e-07	4.45893e-07	3.30582e-07	2.30564e-07	1.32546e-07	4.6043e-08	2.6703e-08	3.0717e-08	2.5125e-08	1.3091e-08	8.251e-09	4.539e-09	2.124e-09	1.342e-09	8.43e-10
HC_056_nl	Plume	1201	Count	0.0145732	0.000103834	0.00386481	0.0108122	0.00224975	0.000421761	0.000163673	0.00013514	0.000203326	0.000264624	0.000207385	0.000115324	5.61512e-05	2.05488e-05	9.16117e-06	5.50201e-06	3.43176e-06	2.83743e-06	2.52906e-06	1.19918e-06	7.11962e-07	5.93763e-07	4.28834e-07	4.59236e-07	1.85067e-07	4.5433e-08	1.5679e-08	8.629e-09	6.378e-09	5.234e-09	5.653e-09	3.25e-09	1.417e-09	1.313e-09	1.83e-09
HC_056_nl	Plume	1202	Count	0.0165759	0.000162257	0.00503849	0.0116996	0.00248716	0.000837568	0.000439477	0.00030113	0.000300772	0.000267659	0.000157291	8.51919e-05	6.03024e-05	3.50557e-05	2.08061e-05	1.32254e-05	9.87139e-06	8.77734e-06	6.29251e-06	3.19219e-06	1.66129e-06	1.13725e-06	6.95806e-07	5.41222e-07	3.01069e-07	1.43873e-07	8.0916e-08	5.7038e-08	3.866e-08	3.0357e-08	2.2588e-08	1.2909e-08	6.036e-09	3.257e-09	1.73e-09
HC_056_nl	Plume	1203	Count	0.0180464	0.000190695	0.00602104	0.012216	0.00280258	0.00114572	0.000673184	0.000440005	0.000250568	0.000181666	0.00017443	0.0001622	0.00010269	4.18337e-05	1.56326e-05	6.38492e-06	4.9502e-06	6.86692e-06	5.42397e-06	1.99095e-06	1.02142e-06	9.44266e-07	8.33427e-07	1.19469e-06	5.13503e-07	1.60433e-07	9.8535e-08	6.805e-08	4.6374e-08	2.3273e-08	1.0422e-08	4.141e-09	1.663e-09	1.039e-09	6.28e-10
HC_056_nl	Plume	1204	Count	0.0151981	0.000112464	0.00410143	0.0112092	0.00186372	0.00043885	0.000374495	0.00047346	0.000372886	0.00023627	0.000142219	8.70768e-05	4.62766e-05	2.10703e-05	1.3588e-05	9.93509e-06	8.92997e-06	6.77425e-06	3.24865e-06	1.16924e-06	5.03726e-07	2.81e-07	1.71451e-07	2.40672e-07	1.63027e-07	4.2407e-08	2.1725e-08	1.7105e-08	9.176e-09	9.233e-09	7.016e-09	2.865e-09	9.88e-10	6.45e-10	1.116e-09
HC_056_nl	Plume	1205	Count	0.0132231	0.000293732	0.00598955	0.00752729	0.00142771	0.000612452	0.000625783	0.000944817	0.000870502	0.000544803	0.000400663	0.000269132	0.000142941	6.51592e-05	2.96348e-05	1.78836e-05	1.31564e-05	1.03429e-05	6.20404e-06	3.15639e-06	1.78617e-06	1.05764e-06	7.21426e-07	5.28857e-07	4.17551e-07	2.25822e-07	1.64747e-07	1.23584e-07	8.387e-08	5.9517e-08	4.166e-08	2.1253e-08	1.1278e-08	6.818e-09	2.746e-09
HC_056_nl	Plume	1206	Count	0.0108082	0.00010907	0.00372455	0.0071927	0.00145328	0.000620364	0.000497474	0.000431058	0.00028654	0.000162343	9.69385e-05	6.7494e-05	4.31875e-05	2.32886e-05	1.21477e-05	6.50435e-06	5.71723e-06	6.48529e-06	5.61486e-06	2.93332e-06	1.23264e-06	6.10906e-07	4.09833e-07	6.37664e-07	2.2439e-07	2.1946e-08	9.621e-09	1.0223e-08	8.923e-09	7.14e-09	6.232e-09	5.35e-09	3.791e-09	1.814e-09	7.02e-10
HC_056_nl	Plume	1207	Count	0.0139366	5.40044e-05	0.004932	0.00905856	0.0020627	0.000947168	0.000618417	0.000447722	0.000373449	0.000263427	0.000121351	4.37748e-05	1.75881e-05	6.34984e-06	5.38522e-06	6.27142e-06	6.87252e-06	6.07381e-06	3.22304e-06	1.14993e-06	4.08721e-07	1.81065e-07	1.04858e-07	1.49679e-07	1.58143e-07	3.29e-08	1.0568e-08	5.025e-09	3.982e-09	8.416e-09	1.3632e-08	7.688e-09	3.27e-09	1.592e-09	1.059e-09
HC_056_nl	Plume	1208	Count	0.00789929	8.56932e-05	0.00174818	0.00623678	0.000902676	0.000213443	0.00014495	0.000124549	8.39254e-05	7.15899e-05	6.71349e-05	5.4235e-05	2.95704e-05	1.2085e-05	7.20645e-06	6.65668e-06	7.15912e-06	8.66671e-06	7.68666e-06	3.59955e-06	1.25892e-06	5.40105e-07	3.48192e-07	5.50237e-07	2.61402e-07	4.3856e-08	1.998e-08	9.786e-09	4.82e-09	4.845e-09	7.145e-09	6.793e-09	3.153e-09	2.175e-09	1.265e-09
HC_056_nl	Plume	1209	Count	0.0177661	0.00015858	0.00815566	0.00976898	0.00285351	0.00126471	0.0010095	0.000974644	0.000844984	0.000542221	0.000319227	0.00018829	9.03627e-05	3.07899e-05	1.37649e-05	8.09112e-06	5.31119e-06	3.74955e-06	2.48043e-06	1.42172e-06	8.43668e-07	6.12571e-07	4.1863e-07	4.11528e-07	1.74329e-07	4.8318e-08	2.3102e-08	2.1823e-08	2.0729e-08	1.5916e-08	8.94e-09	4.186e-09	1.911e-09	1.601e-09	1.613e-09
HC_056_nl	Plume	1210	Count	0.0223103	7.2007e-05	0.00461775	0.0177646	0.00253438	0.000612535	0.000367584	0.000280943	0.00026959	0.00023861	0.00016387	7.82458e-05	3.10304e-05	1.23754e-05	5.71244e-06	3.69037e-06	4.06018e-06	5.14713e-06	4.38007e-06	2.29143e-06	1.15587e-06	7.58322e-07	5.11171e-07	5.36555e-07	2.52171e-07	6.0098e-08	2.0425e-08	9.324e-09	3.628e-09	2.833e-09	2.896e-09	3.471e-09	1.573e-09	6.63e-10	5.41e-10
HC_056_nl	Plume	1211	Count	0.0153767	0.000148166	0.00747138	0.00805345	0.0032166	0.00143613	0.000791698	0.000515462	0.000432007	0.000423244	0.000337454	0.000170628	6.75602e-05	2.60898e-05	1.40717e-05	1.05e-05	1.00781e-05	8.94835e-06	5.3169e-06	2.48453e-06	1.22378e-06	6.96417e-07	4.10721e-07	3.02351e-07	2.35401e-07	1.07651e-07	5.6556e-08	3.0553e-08	1.5055e-08	1.2283e-08	1.0947e-08	7.068e-09	3.739e-09	2.239e-09	1.44e-09
HC_056_nl	Plume	1212	Count	0.0167028	0.000248806	0.00867202	0.0082796	0.00341609	0.00169538	0.00100295	0.000651286	0.000479302	0.000463225	0.000451048	0.000263945	0.000131037	6.04317e-05	2.39071e-05	1.09871e-05	6.94886e-06	5.10771e-06	3.47648e-06	1.82527e-06	1.23571e-06	1.26843e-06	1.0151e-06	8.80798e-07	3.72914e-07	1.41031e-07	8.5106e-08	3.6419e-08	1.9374e-08	1.0902e-08	7.056e-09	4.267e-09	3.127e-09	2.545e-09	1.726e-09
HC_056_nl	Plume	1213	Count	0.0174115	0.000203627	0.00883411	0.00878104	0.00288685	0.00144233	0.00102618	0.000862298	0.000922686	0.000764989	0.000469461	0.000255694	0.000115622	4.03758e-05	1.64091e-05	8.53944e-06	6.59126e-06	6.83341e-06	5.11062e-06	2.22289e-06	8.92377e-07	4.76825e-07	2.24661e-07	1.7941e-07	8.5461e-08	2.1956e-08	1.2579e-08	1.063e-08	5.347e-09	4.701e-09	4.256e-09	2.233e-09	1.267e-09	8.09e-10	6.06e-10
HC_056_nl	Plume	1214	Count	0.0156273	0.000100909	0.00566694	0.0100613	0.00260107	0.00109533	0.000611679	0.000405394	0.000328087	0.00026484	0.000170994	8.86614e-05	4.07038e-05	1.58964e-05	8.48817e-06	6.88946e-06	7.89807e-06	8.94703e-06	6.47511e-06	3.0278e-06	1.20343e-06	5.46946e-07	2.9602e-07	3.57265e-07	1.20839e-07	1.4692e-08	4.952e-09	3.73e-09	3.682e-09	5.859e-09	6.718e-09	6.846e-09	7.113e-09	4.186e-09	1.202e-09
HC_056_nl	Plume	1215	Count	0.018688	0.000216736	0.00859885	0.0103059	0.00334339	0.00134078	0.000911796	0.000781124	0.000783449	0.000621715	0.000373612	0.000226244	0.000117795	4.55813e-05	1.91053e-05	1.02086e-05	8.17926e-06	7.22994e-06	4.5008e-06	1.92667e-06	8.47601e-07	5.17877e-07	3.14976e-07	2.86542e-07	1.67415e-07	3.9133e-08	1.2718e-08	5.929e-09	4.167e-09	4.788e-09	4.055e-09	2.065e-09	9.86e-10	6.36e-10	5.77e-10
HC_056_nl	Plume	1216	Count	0.00802486	6.03722e-05	0.00176825	0.00631697	0.00111703	0.000231458	9.78501e-05	8.61308e-05	5.58045e-05	4.591e-05	4.4839e-05	2.88673e-05	1.83652e-05	9.82202e-06	4.65831e-06	3.30761e-06	5.43468e-06	7.49124e-06	5.98098e-06	2.74688e-06	9.46391e-07	4.74423e-07	3.56254e-07	5.20968e-07	1.99316e-07	3.6337e-08	1.1451e-08	4.852e-09	1.628e-09	1.433e-09	3.144e-09	5.304e-09	1.705e-09	1.073e-09	1.044e-09
HC_056_nl	Plume	1217	Count	0.0192328	0.000168316	0.00994455	0.00945658	0.00328672	0.00159089	0.00130699	0.00117796	0.00104534	0.000738692	0.000399063	0.000230581	9.87131e-05	3.17456e-05	1.34752e-05	7.86332e-06	5.84482e-06	4.9728e-06	2.90675e-06	1.18832e-06	5.56637e-07	3.19267e-07	2.01094e-07	2.13683e-07	1.59757e-07	6.1095e-08	3.0464e-08	1.984e-08	1.1197e-08	1.2522e-08	1.0744e-08	5.586e-09	2.768e-09	1.222e-09	6.15e-10
HC_056_nl	Plume	1218	Count	0.020908	0.000254917	0.012509	0.00865384	0.00312856	0.00235185	0.00220909	0.00185256	0.00120197	0.000763081	0.000482793	0.00026427	0.000126901	5.71398e-05	2.68564e-05	1.33972e-05	9.32106e-06	7.96662e-06	6.03085e-06	3.17037e-06	1.42949e-06	7.60183e-07	5.27758e-07	6.93094e-07	4.02887e-07	1.11098e-07	5.0238e-08	3.3672e-08	2.5545e-08	2.6229e-08	3.0363e-08	2.2554e-08	1.0903e-08	6.877e-09	3.454e-09
HC_056_nl	Plume	1219	Count	0.0162313	0.000166115	0.00810929	0.00828809	0.00308256	0.00156843	0.00107453	0.000824444	0.000573677	0.000373975	0.000272281	0.000173277	8.61595e-05	3.56967e-05	1.34175e-05	7.45718e-06	6.74374e-06	6.38982e-06	4.29221e-06	2.02299e-06	1.1321e-06	8.8701e-07	6.76771e-07	6.87228e-07	3.54614e-07	9.8008e-08	4.0169e-08	2.1504e-08	1.1973e-08	9.769e-09	7.972e-09	4.451e-09	1.88e-09	1.125e-09	6.99e-10
HC_056_nl	Plume	1220	Count	0.0176113	0.000186232	0.00649518	0.0113024	0.00225305	0.000907242	0.000655685	0.000562963	0.000684461	0.000651257	0.000391938	0.000202366	0.000104204	3.51873e-05	1.29613e-05	8.7402e-06	8.53026e-06	7.4797e-06	4.70712e-06	1.63734e-06	5.53352e-07	3.18562e-07	2.62479e-07	5.04613e-07	6.34324e-07	2.47144e-07	1.301e-07	6.5086e-08	3.3274e-08	2.0711e-08	9.82e-09	2.962e-09	7.46e-10	6.1e-10	8.77e-10
HC_056_nl	Plume	1221	Count	0.143345	0.0013815	0.108162	0.0365641	0.0252197	0.0218787	0.0197588	0.0161422	0.0108461	0.00657257	0.00416644	0.00219649	0.000903019	0.000308541	9.99125e-05	3.59359e-05	1.56068e-05	8.13445e-06	4.56543e-06	2.40589e-06	1.26256e-06	7.85858e-07	4.89826e-07	4.11149e-07	2.44426e-07	8.4791e-08	3.5587e-08	1.9353e-08	1.0994e-08	1.057e-08	1.2377e-08	6.14e-09	3.144e-09	1.724e-09	8.41e-10
HC_056_nl	Plume	1222	Count	0.0259933	0.000344058	0.0193174	0.00702001	0.00440384	0.00349241	0.00323374	0.00281617	0.00221143	0.00150256	0.000875719	0.000437453	0.000197314	7.6347e-05	3.00858e-05	1.493e-05	9.55707e-06	6.89039e-06	4.27424e-06	2.1888e-06	1.11623e-06	6.05433e-07	3.16062e-07	1.8164e-07	9.5815e-08	4.2867e-08	2.6629e-08	2.4991e-08	2.0813e-08	1.8768e-08	1.23e-08	5.559e-09	1.845e-09	7.3e-10	9.1e-10
HC_056_nl	Plume	1223	Count	0.0270828	0.000329909	0.0159305	0.0114822	0.00471591	0.00300751	0.0024878	0.0020751	0.00146878	0.000906276	0.000583071	0.000356165	0.000181651	7.80303e-05	3.38729e-05	1.476e-05	7.86925e-06	6.09453e-06	3.91884e-06	1.7462e-06	8.21171e-07	4.50153e-07	2.21995e-07	1.58303e-07	1.03668e-07	5.9154e-08	4.6797e-08	4.2385e-08	2.7801e-08	1.708e-08	1.0111e-08	4.236e-09	1.623e-09	9.04e-10	7.5e-10
HC_056_nl	Plume	1224	Count	0.100164	0.00101381	0.0805496	0.0206285	0.0162765	0.0160968	0.0156986	0.0132907	0.0086116	0.0049177	0.00304234	0.00160156	0.000661069	0.000224538	7.11456e-05	2.52377e-05	1.17929e-05	8.18496e-06	5.90907e-06	3.03334e-06	1.30412e-06	6.58968e-07	3.59529e-07	3.21047e-07	1.4565e-07	5.098e-08	2.3922e-08	1.3398e-08	6.582e-09	4.121e-09	3.115e-09	1.852e-09	8.32e-10	7.2e-10	6.72e-10
HC_056_nl	Plume	1225	Count	0.0508136	0.000463432	0.0372803	0.0139967	0.0092155	0.00770195	0.00667556	0.00539877	0.00364099	0.00216452	0.00131105	0.000708519	0.000299122	9.91561e-05	3.2249e-05	1.24632e-05	6.97113e-06	5.20043e-06	3.7961e-06	1.91874e-06	9.38692e-07	5.35793e-07	2.76405e-07	3.50966e-07	2.31346e-07	9.5714e-08	6.2706e-08	2.5377e-08	9.899e-09	9.498e-09	1.0774e-08	5.386e-09	1.809e-09	9.57e-10	5.69e-10
HC_056_nl	Plume	1226	Count	0.216431	0.0021991	0.177841	0.0407896	0.0353509	0.0357719	0.0349683	0.0295667	0.0190298	0.0107838	0.00666898	0.00350124	0.00143397	0.000497321	0.00016275	5.76336e-05	2.43221e-05	1.20171e-05	5.93773e-06	2.68188e-06	1.17836e-06	5.88605e-07	2.84813e-07	1.99448e-07	1.17018e-07	4.2296e-08	1.6962e-08	9.257e-09	6.01e-09	9.998e-09	1.208e-08	4.327e-09	1.668e-09	1.026e-09	5.15e-10
HC_056_nl	Plume	1227	Count	0.167697	0.00172582	0.137011	0.0324115	0.0279387	0.0272225	0.0266004	0.022728	0.0147385	0.00829768	0.0050699	0.00268975	0.00111824	0.000390948	0.000128259	4.6131e-05	2.03938e-05	1.11576e-05	5.83745e-06	2.53519e-06	1.09518e-06	5.60358e-07	2.8509e-07	1.77347e-07	9.4581e-08	4.1328e-08	1.987e-08	1.3113e-08	8.648e-09	8.063e-09	5.989e-09	2.766e-09	1.282e-09	1.032e-09	1.017e-09
HC_056_nl	Plume	1228	Count	0.328607	0.00362283	0.276947	0.0552828	0.0515071	0.0541981	0.0553137	0.048118	0.0308911	0.0171877	0.0105346	0.0055737	0.00233088	0.000825845	0.000272664	0.000100581	4.47889e-05	2.36854e-05	1.2491e-05	6.02234e-06	2.82077e-06	1.42881e-06	6.99472e-07	3.97486e-07	2.15056e-07	1.09044e-07	6.7301e-08	5.2767e-08	3.5511e-08	2.1799e-08	1.4422e-08	8.382e-09	3.613e-09	1.866e-09	1.225e-09
HC_056_nl	Plume	1229	Count	0.32213	0.00360363	0.273226	0.0525079	0.0488423	0.0530722	0.0550538	0.0482737	0.0309016	0.0171658	0.0106535	0.00565929	0.00234325	0.00082049	0.000265492	9.39863e-05	3.96369e-05	2.01757e-05	1.08788e-05	5.13566e-06	2.23996e-06	1.05641e-06	4.91515e-07	2.99924e-07	1.83052e-07	1.01065e-07	6.4977e-08	5.81e-08	4.2229e-08	2.2716e-08	1.2397e-08	5.486e-09	2.278e-09	1.076e-09	7.15e-10
HC_056_nl	Plume	1230	Count	0.358004	0.003764	0.296627	0.065141	0.0591624	0.0594311	0.0580174	0.04913	0.0318303	0.0181455	0.0112451	0.00590144	0.00244971	0.000861966	0.000277491	9.69812e-05	4.01407e-05	1.95773e-05	9.99014e-06	4.49945e-06	1.95342e-06	9.17315e-07	3.78864e-07	1.80354e-07	9.4766e-08	4.3144e-08	2.3681e-08	1.7519e-08	1.2596e-08	1.0217e-08	6.781e-09	3.671e-09	1.476e-09	8.52e-10	7.57e-10
HC_056_nl	Plume	1231	Count	0.553162	0.0059313	0.467013	0.0920809	0.0873036	0.0919134	0.0930071	0.0805288	0.0518736	0.0290867	0.0179364	0.00943162	0.00387696	0.0013439	0.000431204	0.000150878	6.3588e-05	3.29373e-05	1.73422e-05	7.81478e-06	3.46579e-06	1.67925e-06	7.37475e-07	3.55174e-07	1.79007e-07	8.1305e-08	4.6012e-08	3.6346e-08	2.9071e-08	2.5672e-08	1.9008e-08	9.591e-09	4.022e-09	1.977e-09	1.121e-09
HC_056_nl	Plume	1232	Count	0.21197	0.00221645	0.176339	0.0378473	0.0342947	0.0351153	0.0348711	0.0298362	0.0191431	0.0107395	0.00663225	0.00349027	0.00144029	0.000500884	0.000162152	5.84485e-05	2.60107e-05	1.43341e-05	7.62215e-06	3.35521e-06	1.49668e-06	7.74119e-07	3.76202e-07	2.15339e-07	1.52492e-07	9.2087e-08	7.1937e-08	6.7102e-08	4.8232e-08	3.2501e-08	1.8508e-08	9.583e-09	4.186e-09	1.618e-09	8.71e-10
HC_056_nl	Plume	1233	Count	0.121002	0.00129676	0.100455	0.0218444	0.0190153	0.0199594	0.0201012	0.0172497	0.0109297	0.00609791	0.00380039	0.0020043	0.000827727	0.000290696	9.47519e-05	3.52755e-05	1.74861e-05	1.28882e-05	9.91163e-06	4.82809e-06	1.73333e-06	6.83059e-07	3.19857e-07	3.23289e-07	9.1432e-08	1.7631e-08	8.761e-09	6.638e-09	5.144e-09	4.104e-09	3.154e-09	1.982e-09	8.71e-10	8.28e-10	4.48e-10
HC_056_nl	Plume	1234	Count	1.71859	0.0184847	1.45035	0.286729	0.275158	0.289968	0.29009	0.247611	0.157269	0.0879335	0.0547331	0.0290999	0.0120685	0.00423743	0.00136425	0.000469461	0.000185816	8.47361e-05	4.10839e-05	1.892e-05	7.9159e-06	3.55932e-06	1.47868e-06	7.33024e-07	3.75322e-07	1.83168e-07	8.3435e-08	3.6162e-08	1.6662e-08	9.51e-09	5.849e-09	3.508e-09	1.943e-09	1.398e-09	1.488e-09
HC_056_nl	Plume	1235	Count	0.836971	0.00843187	0.691014	0.154389	0.140051	0.140023	0.135378	0.113598	0.0729741	0.0414563	0.025647	0.0134549	0.00553578	0.00191943	0.000612968	0.000209539	8.27826e-05	3.80338e-05	1.84715e-05	8.42756e-06	3.51395e-06	1.58644e-06	6.32944e-07	2.85046e-07	1.52218e-07	8.0038e-08	4.3155e-08	3.6488e-08	3.6229e-08	3.6875e-08	2.3789e-08	9.943e-09	3.689e-09	2.194e-09	1.511e-09
HC_056_nl	Plume	1236	Count	1.74257	0.0184366	1.45059	0.310408	0.285361	0.290222	0.285382	0.242213	0.156172	0.088681	0.0550339	0.0290923	0.0120799	0.00421767	0.00134816	0.000459626	0.000179802	8.08736e-05	3.8682e-05	1.77972e-05	7.47055e-06	3.4303e-06	1.53397e-06	8.19987e-07	4.15815e-07	1.81462e-07	8.738e-08	5.0479e-08	2.77e-08	1.6403e-08	1.0402e-08	5.223e-09	2.412e-09	1.505e-09	1.484e-09
HC_056_nl	Plume	1237	Count	0.124494	0.00137004	0.103147	0.0227168	0.0201378	0.0205787	0.0203136	0.0173012	0.0111334	0.00630729	0.00392158	0.00208344	0.000878678	0.000318347	0.000102881	3.71116e-05	1.62188e-05	8.73072e-06	4.53753e-06	1.81458e-06	7.66405e-07	3.90427e-07	1.94048e-07	1.29866e-07	1.11865e-07	5.089e-08	2.3983e-08	1.811e-08	1.3205e-08	9.613e-09	5.925e-09	2.354e-09	6.6e-10	3.31e-10	4.27e-10
HC_056_nl	Plume	1238	Count	0.236365	0.00253736	0.198668	0.0402351	0.0362386	0.0376637	0.0390819	0.0354771	0.0233536	0.0127262	0.00761334	0.00397584	0.00164471	0.000574547	0.000187368	6.77001e-05	2.93488e-05	1.56827e-05	8.89223e-06	4.54309e-06	2.09037e-06	1.04206e-06	5.34955e-07	3.20738e-07	1.7187e-07	1.0484e-07	7.4284e-08	5.6528e-08	4.3696e-08	4.0577e-08	3.8082e-08	2.8928e-08	1.7442e-08	7.123e-09	2.64e-09
HC_056_nl	Plume	1239	Count	4.27976	0.044958	3.61393	0.710784	0.681212	0.719117	0.724435	0.622042	0.395459	0.219796	0.135415	0.0714957	0.0294949	0.0102664	0.00328097	0.00111864	0.000436386	0.000194815	9.26066e-05	4.27273e-05	1.75868e-05	7.60754e-06	2.9733e-06	1.28117e-06	5.41541e-07	2.38367e-07	1.01205e-07	4.9903e-08	2.5291e-08	1.445e-08	8.986e-09	5.453e-09	3.354e-09	2.766e-09	3.129e-09
HC_056_nl	Plume	1240	Count	0.417166	0.00453972	0.351145	0.0705612	0.0667935	0.069822	0.0698108	0.059807	0.0382579	0.0215187	0.0134424	0.0071529	0.00296694	0.00103797	0.000332353	0.000114853	4.63517e-05	2.1869e-05	1.0783e-05	4.84168e-06	2.02561e-06	9.205e-07	3.76013e-07	1.728e-07	8.7053e-08	4.7375e-08	3.3194e-08	2.8992e-08	2.205e-08	1.622e-08	1.0284e-08	5.251e-09	1.948e-09	8.66e-10	7.24e-10
HC_056_nl	Plume	1241	Count	2.12395	0.022186	1.79721	0.348926	0.337768	0.360205	0.363091	0.310512	0.195084	0.107363	0.0660569	0.0349483	0.0144735	0.0050874	0.00164219	0.000566839	0.000224502	0.000102139	4.92982e-05	2.28656e-05	9.57258e-06	4.23999e-06	1.73903e-06	8.26096e-07	3.78934e-07	1.71074e-07	9.047e-08	7.0657e-08	6.8211e-08	5.4698e-08	2.5306e-08	1.0588e-08	4.723e-09	2.939e-09	2.608e-09
HC_056_nl	Plume	1242	Count	1.98642	0.0217939	1.67625	0.331966	0.31638	0.333751	0.335168	0.286975	0.182028	0.102026	0.0639768	0.03415	0.0141987	0.00500819	0.00161843	0.000558723	0.000221293	0.000100437	4.83278e-05	2.2494e-05	9.55374e-06	4.29826e-06	1.7954e-06	8.06296e-07	3.80033e-07	1.85484e-07	9.002e-08	5.2812e-08	3.3732e-08	2.0912e-08	1.2706e-08	7.468e-09	4.135e-09	2.549e-09	2.133e-09
HC_056_nl	Plume	1243	Count	3.53338	0.0374928	2.97822	0.592652	0.566073	0.595158	0.596704	0.510256	0.32389	0.17966	0.110426	0.058558	0.0243847	0.00861404	0.00280816	0.000975711	0.000386045	0.000173983	8.34906e-05	3.87587e-05	1.60123e-05	6.93017e-06	2.73551e-06	1.18106e-06	5.07132e-07	2.31719e-07	1.0712e-07	6.1218e-08	3.7041e-08	2.2771e-08	1.4089e-08	8.883e-09	5.052e-09	3.699e-09	3.394e-09
HC_056_nl	Plume	1244	Count	0.950346	0.0107279	0.807236	0.153837	0.147821	0.157075	0.161026	0.140633	0.0911157	0.0509297	0.0312786	0.0166291	0.00696923	0.00246113	0.000802006	0.000281908	0.000113995	5.26969e-05	2.55719e-05	1.19451e-05	5.12003e-06	2.30855e-06	9.67209e-07	4.40324e-07	2.2845e-07	1.30688e-07	8.6159e-08	6.6281e-08	3.6084e-08	1.9354e-08	1.0164e-08	4.953e-09	2.302e-09	1.339e-09	1.195e-09
HC_056_nl	Plume	1245	Count	5.00274	0.0516726	4.20952	0.844893	0.807109	0.84587	0.842903	0.7171	0.454601	0.252865	0.155503	0.0818921	0.0338027	0.0118178	0.00380776	0.0013086	0.00051281	0.000228769	0.000108525	5.0248e-05	2.06237e-05	8.85934e-06	3.41852e-06	1.42686e-06	5.88655e-07	2.59302e-07	1.08207e-07	5.1459e-08	2.5019e-08	1.3346e-08	7.543e-09	4.693e-09	3.275e-09	2.863e-09	3.421e-09
HC_056_nl	Plume	1246	Count	5.38775	0.0571544	4.5427	0.902206	0.857861	0.898968	0.905482	0.77994	0.501254	0.280061	0.171587	0.0903925	0.0374119	0.01305	0.00419776	0.00144482	0.000569026	0.00025648	0.000123342	5.78961e-05	2.44218e-05	1.08717e-05	4.37733e-06	1.9487e-06	8.64354e-07	3.98876e-07	1.78078e-07	8.8959e-08	4.4905e-08	2.4432e-08	1.4118e-08	8.923e-09	5.931e-09	4.859e-09	5.26e-09
HC_056_nl	Plume	1247	Count	1.82655	0.0193619	1.55187	0.294037	0.285618	0.305731	0.312013	0.27034	0.172814	0.0959807	0.0589673	0.0310461	0.0127608	0.00440854	0.00139513	0.000470813	0.000181425	7.9685e-05	3.71017e-05	1.6795e-05	6.75415e-06	2.85061e-06	1.08364e-06	4.52763e-07	2.00414e-07	9.669e-08	4.4768e-08	2.3208e-08	1.3319e-08	1.0645e-08	9.482e-09	7.134e-09	3.775e-09	1.919e-09	1.527e-09
HC_056_nl	Plume	1248	Count	3.32875	0.0351881	2.82233	0.541605	0.523867	0.558581	0.567466	0.489753	0.312073	0.173106	0.106298	0.0559978	0.0230647	0.0080296	0.00257657	0.000883498	0.000346265	0.000154805	7.3559e-05	3.419e-05	1.42334e-05	6.23473e-06	2.47041e-06	1.06147e-06	4.74859e-07	2.26326e-07	1.05668e-07	5.7499e-08	3.2713e-08	2.0349e-08	1.3341e-08	8.84e-09	5.783e-09	4.286e-09	3.93e-09
HC_056_nl	Plume	1249	Count	3.18955	0.0343024	2.69523	0.528621	0.505971	0.534168	0.53964	0.465025	0.29653	0.164669	0.101278	0.0536452	0.0223252	0.00788516	0.00256449	0.000888257	0.000349841	0.000156481	7.41362e-05	3.42599e-05	1.42021e-05	6.17197e-06	2.4298e-06	1.02388e-06	4.39402e-07	2.01019e-07	8.8107e-08	4.3954e-08	2.2056e-08	1.2331e-08	7.358e-09	4.553e-09	2.982e-09	2.34e-09	2.543e-09
HC_056_nl	Plume	1250	Count	2.13186	0.0228616	1.80691	0.34781	0.333773	0.355492	0.362423	0.314105	0.201303	0.111961	0.068717	0.0362731	0.0149939	0.00521702	0.00166937	0.00057134	0.000223775	0.000100623	4.79961e-05	2.19142e-05	8.97294e-06	3.8701e-06	1.51021e-06	6.77448e-07	3.19683e-07	1.37053e-07	6.0699e-08	3.06e-08	1.5709e-08	8.671e-09	5.1e-09	3.359e-09	1.97e-09	1.49e-09	1.588e-09
HC_056_nl	Plume	1251	Count	0.454469	0.0047851	0.380198	0.0790563	0.0737571	0.0759786	0.0752761	0.0641362	0.0412094	0.0231849	0.0143034	0.00756721	0.00313982	0.00108984	0.000347986	0.0001194	4.72862e-05	2.19393e-05	1.07063e-05	4.72269e-06	1.92216e-06	8.38187e-07	3.35844e-07	1.49273e-07	7.0477e-08	3.6346e-08	1.8502e-08	1.0353e-08	5.664e-09	3.27e-09	2.012e-09	1.275e-09	7.12e-10	4.49e-10	4.24e-10
HC_056_nl	Plume	1252	Count	0.363995	0.00378508	0.307558	0.0602219	0.0575362	0.0605455	0.0612383	0.0529473	0.0342145	0.0192403	0.0118498	0.00620084	0.00251897	0.000850331	0.00026261	8.77617e-05	3.48337e-05	1.69983e-05	8.2234e-06	3.27595e-06	1.21793e-06	4.99155e-07	1.89077e-07	8.0458e-08	3.8065e-08	1.9374e-08	1.062e-08	6.512e-09	3.667e-09	2.876e-09	1.81e-09	9.94e-10	4.57e-10	2.9e-10	2.94e-10
HC_056_nl	Plume	1253	Count	3.65306	0.0376962	3.09403	0.596731	0.578417	0.617016	0.623763	0.535384	0.338969	0.187491	0.115	0.0602934	0.0247261	0.0085919	0.00275126	0.000942503	0.000370733	0.000168192	8.08798e-05	3.73181e-05	1.55182e-05	6.84321e-06	2.73197e-06	1.18031e-06	5.18132e-07	2.43e-07	1.11664e-07	6.1473e-08	3.6457e-08	2.5303e-08	1.9048e-08	1.3969e-08	8.703e-09	5.8e-09	5.17e-09
HC_056_nl	Plume	1254	Count	2.44106	0.025153	2.05369	0.412524	0.387773	0.408039	0.411434	0.354094	0.225287	0.124976	0.0766463	0.0402832	0.0165374	0.00571397	0.0018224	0.00062219	0.000245079	0.000113116	5.5463e-05	2.54598e-05	1.04682e-05	4.47583e-06	1.70477e-06	7.49118e-07	3.11901e-07	1.24362e-07	4.9814e-08	2.3821e-08	1.2146e-08	8.209e-09	6.014e-09	3.781e-09	2.164e-09	1.643e-09	1.733e-09
HC_056_nl	Plume	1255	Count	0.569222	0.00609397	0.483494	0.0918218	0.0864276	0.0933064	0.0976536	0.0866096	0.0553212	0.030144	0.0182817	0.00965632	0.00398488	0.0013845	0.000445206	0.000154535	6.36917e-05	3.21376e-05	1.62959e-05	7.13283e-06	3.00489e-06	1.3572e-06	5.72736e-07	3.13864e-07	1.64508e-07	6.8815e-08	3.4067e-08	2.1732e-08	1.4745e-08	1.3239e-08	1.1185e-08	7.058e-09	3.446e-09	1.906e-09	1.319e-09
HC_056_nl	Plume	1256	Count	0.0948038	0.000907397	0.0741656	0.0215456	0.0157712	0.0151671	0.0145238	0.0120953	0.00761352	0.00418416	0.00253886	0.00136417	0.000578627	0.000202688	6.61327e-05	2.4373e-05	1.26379e-05	9.84946e-06	6.89455e-06	3.38333e-06	1.36897e-06	5.87996e-07	3.3647e-07	3.4773e-07	1.31857e-07	1.0129e-08	2.889e-09	3.205e-09	3.84e-09	4.748e-09	5.473e-09	4.351e-09	2.133e-09	1.244e-09	4.15e-10
HC_056_nl	Plume	1257	Count	0.00860867	0.000153037	0.00325393	0.00550777	0.00113154	0.000540864	0.00039414	0.00030852	0.000244684	0.000204503	0.000156813	0.00011984	7.3237e-05	3.2298e-05	1.34802e-05	6.37604e-06	6.02935e-06	8.26992e-06	6.81808e-06	2.98376e-06	1.34017e-06	7.17918e-07	4.11782e-07	4.66098e-07	3.18172e-07	1.23231e-07	7.3426e-08	4.0342e-08	1.6875e-08	1.1758e-08	1.0415e-08	7.538e-09	3.705e-09	2.091e-09	1.367e-09
HC_056_nl	Plume	1258	Count	0.010741	0.000166746	0.00643569	0.00447206	0.000963539	0.00108906	0.00122804	0.00114516	0.00077382	0.000467903	0.000363554	0.00023786	0.000101136	3.68251e-05	1.22586e-05	4.53089e-06	3.52695e-06	4.41316e-06	2.98257e-06	6.59264e-07	1.37227e-07	4.5695e-08	2.1125e-08	7.3313e-08	8.8965e-08	1.7838e-08	7.694e-09	5.621e-09	3.643e-09	4.051e-09	4.393e-09	2.373e-09	7.72e-10	4.9e-10	2.72e-10
HC_056_nl	Plume	1259	Count	0.0143834	0.000240087	0.00566268	0.00896075	0.00176236	0.000770577	0.000761737	0.000791805	0.000564962	0.000335498	0.000243121	0.000192565	0.000123075	5.41869e-05	2.17608e-05	1.01204e-05	7.76887e-06	8.84901e-06	7.24778e-06	3.21661e-06	1.45759e-06	7.75973e-07	4.92076e-07	4.9906e-07	3.01557e-07	1.18816e-07	6.5275e-08	4.2368e-08	2.8558e-08	2.5348e-08	2.6543e-08	1.6888e-08	6.869e-09	2.978e-09	1.237e-09
HC_056_nl	Plume	1260	Count	0.0291808	0.000527954	0.00543426	0.0242744	0.00404463	0.000452027	6.42359e-05	1.67276e-05	2.28906e-05	6.06672e-05	0.000102534	0.000142689	0.000178841	0.000137524	7.10038e-05	3.97645e-05	3.26925e-05	3.11977e-05	1.99065e-05	7.30717e-06	2.96821e-06	1.66796e-06	9.14621e-07	1.15801e-06	9.94456e-07	5.19527e-07	3.93777e-07	3.82321e-07	3.03757e-07	2.1222e-07	1.0967e-07	4.2107e-08	1.5553e-08	1.653e-08	1.7999e-08
HC_056_nl	Plume	1261	Count	0.0101562	0.000191876	0.00448677	0.00586128	0.00122692	0.000767866	0.00064778	0.000564055	0.000406326	0.000292332	0.000230472	0.000159162	8.99296e-05	4.40886e-05	1.80703e-05	9.54772e-06	7.51892e-06	8.64515e-06	7.26441e-06	3.33051e-06	1.53903e-06	7.69639e-07	4.1613e-07	3.76661e-07	1.93451e-07	6.511e-08	3.7557e-08	2.3492e-08	1.4061e-08	1.3955e-08	1.3057e-08	9.388e-09	4.558e-09	2.699e-09	1.656e-09
HC_056_nl	Plume	1262	Count	0.0197681	0.00034112	0.00933462	0.0107746	0.00289474	0.00182611	0.0014027	0.00103741	0.00068464	0.00050338	0.000381691	0.000262893	0.000154584	7.72964e-05	3.72294e-05	2.03747e-05	1.5636e-05	1.48079e-05	1.00128e-05	4.85722e-06	2.49697e-06	1.44733e-06	9.05762e-07	6.66358e-07	3.35132e-07	1.28447e-07	7.2388e-08	5.631e-08	4.926e-08	4.583e-08	4.225e-08	3.4208e-08	2.3208e-08	1.2452e-08	6.054e-09
HC_056_nl	Plume	1263	Count	0.0118337	0.000172441	0.00470711	0.00729902	0.00175246	0.000718974	0.00048078	0.00040326	0.000437276	0.000384597	0.000235001	0.000122351	7.08614e-05	3.554e-05	1.89248e-05	1.10181e-05	9.1756e-06	1.1914e-05	8.91891e-06	3.0386e-06	1.1443e-06	5.73161e-07	3.5477e-07	3.23148e-07	2.33908e-07	1.18554e-07	8.6682e-08	6.8659e-08	4.7309e-08	4.0958e-08	3.1873e-08	1.7404e-08	5.861e-09	2.149e-09	1.075e-09
HC_056_nl	Plume	1264	Count	0.00946564	0.000139195	0.00135178	0.00825305	0.000785526	0.000103567	4.73156e-05	4.11989e-05	4.05904e-05	5.02994e-05	6.4755e-05	7.9343e-05	5.90651e-05	2.65431e-05	1.32497e-05	9.90021e-06	9.84701e-06	9.18874e-06	5.85733e-06	2.32809e-06	9.99305e-07	5.86443e-07	5.07473e-07	6.303e-07	3.34029e-07	6.4554e-08	2.726e-08	1.6622e-08	1.1837e-08	1.2112e-08	1.3224e-08	7.656e-09	2.759e-09	1.628e-09	7.97e-10
HC_056_nl	Plume	1265	Count	0.00625828	0.000139489	0.00152259	0.00487517	0.000713071	0.000280507	8.73048e-05	3.39297e-05	2.94218e-05	5.70775e-05	7.86362e-05	0.00010316	8.08863e-05	2.77848e-05	7.55031e-06	3.9363e-06	4.6941e-06	7.49287e-06	5.43773e-06	1.17807e-06	2.5484e-07	8.4588e-08	3.0017e-08	5.4984e-08	4.6693e-08	1.2505e-08	8.481e-09	9.543e-09	5.367e-09	7.364e-09	6.34e-09	4.785e-09	1.722e-09	7.59e-10	3.38e-10
HC_056_nl	Plume	1266	Count	0.155003	0.00148714	0.129276	0.0272143	0.0249786	0.0258157	0.0258839	0.022195	0.0140466	0.00769974	0.00469388	0.0024749	0.000995573	0.000330843	0.000100838	3.31841e-05	1.31198e-05	6.90471e-06	3.93105e-06	1.47722e-06	6.10822e-07	3.19181e-07	1.60734e-07	8.9859e-08	3.9427e-08	1.4087e-08	7.276e-09	6.19e-09	5.605e-09	8.337e-09	4.73e-09	2.295e-09	7.33e-10	2.91e-10	1.97e-10
HC_056_nl	Plume	1267	Count	0.00784919	0.000177267	0.00299134	0.0050351	0.000599265	0.000342233	0.000410469	0.000481576	0.000420687	0.000253214	0.000164886	0.000141755	9.00979e-05	3.90483e-05	1.42305e-05	7.20415e-06	6.9048e-06	8.31599e-06	6.20007e-06	2.32897e-06	9.465e-07	4.92773e-07	3.56684e-07	4.52296e-07	3.53616e-07	1.32501e-07	7.5357e-08	4.9512e-08	2.8954e-08	1.9583e-08	1.3768e-08	8.295e-09	3.748e-09	1.725e-09	6.96e-10
HC_056_nl	Plume	1268	Count	0.0107177	5.44472e-05	0.0015367	0.00923548	0.00106082	0.000285966	7.88502e-05	2.13778e-05	6.15587e-06	7.50717e-06	8.43794e-06	1.3149e-05	1.6201e-05	1.0157e-05	4.21059e-06	3.08385e-06	4.16587e-06	5.96311e-06	5.45025e-06	2.61104e-06	1.05137e-06	5.31578e-07	3.5996e-07	4.67576e-07	1.38127e-07	1.0514e-08	6.459e-09	8.026e-09	4.842e-09	6.929e-09	9.436e-09	6.496e-09	1.796e-09	8.72e-10	5.54e-10
HC_056_nl	Plume	1269	Count	0.0292734	0.000697404	0.0219423	0.00802841	0.00107212	0.00209727	0.00449394	0.00621866	0.00394245	0.00168246	0.00102905	0.000709069	0.000358652	0.000154622	6.93608e-05	3.61992e-05	2.37719e-05	2.02809e-05	1.55169e-05	7.74516e-06	4.12273e-06	2.3989e-06	1.60986e-06	1.10455e-06	6.86197e-07	4.25602e-07	2.88578e-07	1.95888e-07	1.42596e-07	1.0954e-07	7.9668e-08	5.0742e-08	2.7265e-08	9.826e-09	2.58e-09
HC_056_nl	Plume	1270	Count	0.00853901	7.5016e-05	0.00128073	0.00733326	0.000732281	0.000130643	7.16649e-05	8.24426e-05	7.38459e-05	5.16271e-05	3.31378e-05	3.01014e-05	2.81296e-05	1.41339e-05	5.34683e-06	3.10004e-06	4.71057e-06	7.72335e-06	6.43689e-06	2.60386e-06	1.08085e-06	5.60442e-07	3.39471e-07	3.48381e-07	2.15172e-07	6.3171e-08	4.6955e-08	4.5519e-08	3.5919e-08	3.4322e-08	3.032e-08	1.837e-08	7.403e-09	3.186e-09	1.479e-09
HC_056_nl	Plume	1271	Count	0.00537141	7.78519e-05	0.00169421	0.00375503	0.000529423	0.000252135	0.000219519	0.000222904	0.0001606	0.000108588	7.34505e-05	4.97589e-05	2.96757e-05	1.27067e-05	4.3299e-06	3.41035e-06	5.18493e-06	8.62407e-06	8.06447e-06	3.40452e-06	1.07394e-06	3.79604e-07	2.08082e-07	3.23526e-07	2.09722e-07	6.5002e-08	4.3364e-08	4.0101e-08	3.4097e-08	3.5103e-08	2.2939e-08	1.1443e-08	2.723e-09	1.099e-09	5.27e-10
HC_056_nl	Plume	1272	Count	0.010049	0.000234687	0.00493701	0.00534666	0.00131525	0.000442724	0.000416561	0.00062066	0.000645625	0.000503054	0.000461011	0.000297462	0.000126658	4.81828e-05	1.75423e-05	1.04379e-05	9.80993e-06	1.01165e-05	6.96968e-06	2.35261e-06	9.43775e-07	4.52714e-07	2.85464e-07	2.36558e-07	2.14146e-07	1.54023e-07	1.19159e-07	7.5083e-08	4.5157e-08	3.9986e-08	2.9728e-08	1.5934e-08	3.59e-09	1.184e-09	4.78e-10
HC_056_nl	Plume	1273	Count	0.00962585	0.00015465	0.00140741	0.00837308	0.00072438	0.00013812	5.87098e-05	3.90315e-05	3.49604e-05	4.82842e-05	9.15557e-05	0.000117728	6.84932e-05	3.67671e-05	2.12112e-05	9.49286e-06	5.47456e-06	5.3746e-06	4.39202e-06	1.86887e-06	6.66046e-07	3.21811e-07	1.94962e-07	2.67728e-07	9.1334e-08	6.518e-09	2.791e-09	2.586e-09	2.344e-09	5.022e-09	7.235e-09	4.385e-09	1.575e-09	9.32e-10	5.68e-10
HC_056_nl	Plume	1274	Count	0.00845278	8.65218e-05	0.0021564	0.00638288	0.000775457	0.000246435	0.000216263	0.00022134	0.000207849	0.000178643	0.000140157	8.37489e-05	3.3367e-05	1.16146e-05	6.28445e-06	5.21585e-06	7.59544e-06	1.02963e-05	7.40231e-06	2.81413e-06	9.89751e-07	4.17397e-07	1.86351e-07	2.11972e-07	6.9016e-08	7.814e-09	5.211e-09	4.99e-09	3.453e-09	6.522e-09	1.179e-08	1.0828e-08	4.545e-09	1.628e-09	4.41e-10
HC_056_nl	Plume	1275	Count	0.00781055	8.87205e-05	0.00121457	0.00668469	0.000815896	0.000111698	2.41085e-05	1.11984e-05	1.74825e-05	3.29011e-05	5.18813e-05	6.06913e-05	4.07075e-05	1.38371e-05	5.13894e-06	3.33385e-06	4.94173e-06	8.65777e-06	7.21047e-06	2.62562e-06	9.35374e-07	4.40379e-07	2.70575e-07	3.64007e-07	1.83939e-07	2.8192e-08	1.3196e-08	7.759e-09	5.525e-09	5.805e-09	5.636e-09	4.779e-09	1.515e-09	6.05e-10	1.95e-10
HC_056_nl	Plume	1276	Count	0.00432343	8.66732e-05	0.00151417	0.00289593	0.000420817	0.000185933	0.000170228	0.000174667	0.000134526	0.000118766	0.000134294	8.82755e-05	4.0477e-05	1.43433e-05	4.21081e-06	3.62972e-06	5.50714e-06	7.8767e-06	6.13212e-06	2.13219e-06	7.82537e-07	3.83972e-07	3.1741e-07	4.94113e-07	2.58234e-07	4.1045e-08	2.1673e-08	1.9119e-08	1.4499e-08	1.4326e-08	1.0906e-08	5.107e-09	1.026e-09	2.03e-10	9.9e-11
HC_056_nl	Plume	1277	Count	0.00766612	5.06787e-05	0.000690369	0.00702642	0.000256931	3.32096e-05	1.39226e-05	3.27114e-05	7.63838e-05	9.52493e-05	9.10356e-05	4.02582e-05	1.91835e-05	8.12435e-06	4.6229e-06	3.08022e-06	3.95467e-06	5.96648e-06	4.35263e-06	9.53043e-07	1.42934e-07	3.9097e-08	2.7524e-08	5.7417e-08	6.6913e-08	3.5923e-08	3.1819e-08	1.5354e-08	4.005e-09	3.819e-09	5.413e-09	5.028e-09	2.077e-09	1.96e-09	1.639e-09
HC_056_nl	Plume	1278	Count	0.0112278	9.2271e-05	0.00241176	0.00890829	0.00136046	0.000425666	0.000165111	7.99685e-05	6.52274e-05	7.45439e-05	7.77264e-05	7.07932e-05	3.83735e-05	1.58613e-05	8.61941e-06	5.22143e-06	5.89937e-06	6.81518e-06	5.39987e-06	2.71306e-06	1.15018e-06	6.69033e-07	4.77139e-07	5.83449e-07	3.09787e-07	7.7447e-08	4.2382e-08	2.7823e-08	1.0209e-08	7.679e-09	7.364e-09	4.285e-09	8.13e-10	2.29e-10	1.47e-10
HC_056_nl	Plume	1279	Count	0.00828501	0.000152143	0.00352096	0.00491618	0.00133636	0.000705702	0.000430019	0.000315692	0.000220978	0.000149192	0.000116771	9.41158e-05	6.14643e-05	3.2391e-05	1.52675e-05	8.67446e-06	8.68592e-06	1.01601e-05	7.75717e-06	3.59037e-06	1.6389e-06	8.66529e-07	5.91493e-07	5.74264e-07	2.79849e-07	7.7366e-08	4.6555e-08	2.5359e-08	1.3162e-08	1.1123e-08	1.1266e-08	9.734e-09	4.305e-09	1.346e-09	4.89e-10
HC_056_nl	Plume	1280	Count	0.00489437	6.86866e-05	0.000506451	0.00445659	0.00033899	5.28689e-05	1.01266e-05	3.58832e-06	1.4013e-06	2.67876e-06	9.61315e-06	1.85103e-05	2.33343e-05	1.12408e-05	3.50893e-06	2.64655e-06	4.8814e-06	9.418e-06	8.468e-06	2.90032e-06	9.23582e-07	3.75189e-07	2.0381e-07	4.0938e-07	2.91897e-07	3.5305e-08	1.0607e-08	5.075e-09	4.126e-09	6.247e-09	1.0339e-08	7.613e-09	2.19e-09	1.773e-09	1.164e-09
HC_056_nl	Plume	1281	Count	0.00535386	8.45121e-05	0.00105903	0.00437934	0.000529626	0.000236562	0.000105999	4.72303e-05	1.85562e-05	1.1852e-05	1.11847e-05	1.35132e-05	1.357e-05	1.18953e-05	1.16272e-05	1.12314e-05	1.06262e-05	1.20909e-05	8.91375e-06	3.02522e-06	8.53569e-07	2.56908e-07	1.2401e-07	1.49802e-07	6.6218e-08	2.1191e-08	2.2665e-08	1.3568e-08	6.501e-09	6.703e-09	5.607e-09	3.359e-09	9.7e-10	6.39e-10	4.45e-10
HC_056_nl	Plume	1282	Count	0.00670639	0.000150231	0.00157255	0.00528406	0.000484495	0.000153475	0.000140111	0.000133924	0.000139647	0.000163155	0.000113572	9.39449e-05	7.42496e-05	3.66313e-05	1.47664e-05	6.66016e-06	5.16071e-06	5.91429e-06	4.30236e-06	1.40324e-06	4.82429e-07	2.1874e-07	1.14919e-07	1.32316e-07	9.2526e-08	2.803e-08	2.1968e-08	1.8295e-08	1.0629e-08	8.329e-09	6.728e-09	4.27e-09	1.698e-09	9.79e-10	6.64e-10
HC_056_nl	Plume	1283	Count	0.00741573	8.05393e-05	0.00069168	0.00680457	0.000469683	3.76567e-05	6.78614e-06	5.2006e-06	1.83201e-05	3.50802e-05	2.12108e-05	1.72201e-05	1.99045e-05	1.50305e-05	1.38076e-05	8.43339e-06	6.15517e-06	6.87055e-06	5.60792e-06	2.62924e-06	9.94043e-07	4.20448e-07	2.1561e-07	2.58819e-07	1.22841e-07	2.5804e-08	1.53e-08	7.866e-09	5.103e-09	7.673e-09	1.0703e-08	8.491e-09	3.387e-09	2.483e-09	1.905e-09
HC_056_nl	Plume	1284	Count	0.00637502	8.87437e-05	0.00125352	0.00521024	0.000695313	0.000176765	7.38639e-05	4.66037e-05	4.683e-05	4.39032e-05	4.12489e-05	4.02547e-05	3.17406e-05	1.20589e-05	7.00307e-06	5.76694e-06	6.69987e-06	1.02183e-05	8.85494e-06	3.46874e-06	1.20121e-06	5.80537e-07	3.37821e-07	3.73953e-07	2.58503e-07	7.4601e-08	3.8929e-08	2.8922e-08	1.3545e-08	8.063e-09	7.347e-09	6.624e-09	1.544e-09	5.84e-10	1.64e-10
HC_056_nl	Plume	1285	Count	0.00611735	0.000182241	0.00229284	0.00400675	0.000585607	0.000196952	0.00028708	0.000399879	0.000283939	0.000162551	0.000106378	8.82118e-05	5.72195e-05	3.57938e-05	2.54621e-05	1.65174e-05	1.39204e-05	1.43867e-05	1.04441e-05	4.64321e-06	1.75424e-06	8.60676e-07	5.304e-07	5.063e-07	1.57524e-07	2.6169e-08	1.0013e-08	3.422e-09	1.001e-09	7.3e-10	1.172e-09	1.713e-09	3.88e-10	8.3e-11	3.1e-11
HC_056_nl	Plume	1286	Count	0.0049377	0.000108591	0.000988783	0.00405749	0.000508842	8.20505e-05	3.34527e-05	2.5163e-05	3.7541e-05	6.53906e-05	6.67775e-05	6.09848e-05	4.81014e-05	1.95701e-05	1.04166e-05	6.2641e-06	6.00626e-06	8.02822e-06	6.56506e-06	2.27144e-06	6.71707e-07	2.21248e-07	9.0357e-08	1.39218e-07	9.0564e-08	5.2317e-08	5.0658e-08	2.1384e-08	6.548e-09	6.077e-09	7.304e-09	6.933e-09	2.095e-09	6.95e-10	2.93e-10
HC_056_nl	Plume	1287	Count	0.0126779	0.000126583	0.00346616	0.00933826	0.00159583	0.000423232	0.000336146	0.000324159	0.000261957	0.00020685	0.000112205	7.92219e-05	5.41193e-05	2.25488e-05	1.13343e-05	8.34475e-06	8.25347e-06	8.6816e-06	6.06986e-06	3.03274e-06	1.43915e-06	9.10671e-07	6.72169e-07	6.22815e-07	2.64026e-07	9.4893e-08	7.8878e-08	3.4872e-08	1.5654e-08	1.7836e-08	2.1945e-08	1.6571e-08	6.172e-09	2.162e-09	8.61e-10
HC_056_nl	Plume	1288	Count	0.00806789	2.24568e-05	0.000612876	0.00747746	0.000555804	3.29382e-05	1.1592e-06	9.1381e-08	5.6134e-08	1.05805e-07	1.32037e-07	1.36762e-07	1.8535e-07	3.54983e-07	5.58325e-07	8.64203e-07	2.02826e-06	3.93717e-06	4.9436e-06	3.62138e-06	2.36683e-06	1.61743e-06	9.07729e-07	8.72962e-07	1.88664e-07	4.639e-09	2.74e-10	1.21e-10	1.03e-10	1.7e-10	5.07e-10	8.68e-10	9.83e-10	1.729e-09	5.15e-10
HC_056_nl	Plume	1289	Count	0.0078818	9.9973e-05	0.00122131	0.00676046	0.000635415	0.000175192	8.51924e-05	4.38994e-05	2.89941e-05	4.43806e-05	5.54658e-05	5.28013e-05	4.3467e-05	1.94475e-05	8.8501e-06	4.91221e-06	5.43469e-06	6.87947e-06	6.14261e-06	2.68765e-06	1.05717e-06	4.99494e-07	2.13688e-07	2.44342e-07	8.0052e-08	1.5187e-08	1.0126e-08	1.0693e-08	6.671e-09	4.908e-09	3.922e-09	3.612e-09	1.254e-09	4.44e-10	1.76e-10
HC_056_nl	Plume	1290	Count	0.00668857	8.85113e-05	0.00120443	0.00557264	0.000452785	0.000144565	8.34744e-05	9.06266e-05	0.000129081	0.000103283	6.13226e-05	5.07945e-05	3.17092e-05	1.711e-05	1.35092e-05	7.82889e-06	4.48934e-06	4.70486e-06	4.54649e-06	2.29877e-06	9.44655e-07	4.43176e-07	2.57146e-07	3.85497e-07	1.67048e-07	3.1323e-08	2.3664e-08	1.5409e-08	1.2057e-08	1.2214e-08	1.209e-08	7.388e-09	2.135e-09	5.83e-10	1.75e-10
HC_056_nl	Plume	1291	Count	0.00744868	0.000126527	0.00150461	0.00607059	0.000861852	0.000164711	5.98443e-05	3.82862e-05	5.64292e-05	7.37834e-05	6.72549e-05	5.59257e-05	4.33586e-05	2.81658e-05	1.60706e-05	1.02389e-05	7.62511e-06	8.78638e-06	7.33943e-06	2.90413e-06	9.10488e-07	3.41326e-07	1.82931e-07	2.59288e-07	2.17527e-07	5.9889e-08	3.1307e-08	1.4871e-08	6.142e-09	4.169e-09	3.897e-09	4.04e-09	1.133e-09	5.05e-10	4.12e-10
HC_056_nl	Plume	1292	Count	0.00683172	8.88123e-05	0.00151783	0.0054027	0.000488669	0.000152936	0.000174936	0.000194846	0.000175372	0.000122631	7.33524e-05	4.62837e-05	3.10556e-05	2.01879e-05	1.12376e-05	5.46673e-06	4.65531e-06	5.61118e-06	5.15147e-06	2.57288e-06	1.13769e-06	6.03389e-07	3.6949e-07	4.11172e-07	2.02757e-07	7.2007e-08	4.0747e-08	1.7093e-08	5.324e-09	3.057e-09	3.945e-09	4.117e-09	1.513e-09	8.01e-10	4.04e-10
HC_056_nl	Plume	1293	Count	0.00772596	0.000170551	0.00195319	0.00594332	0.000626604	0.000136692	0.000144192	0.000180823	0.000216394	0.000217713	0.000140378	0.000119854	7.62361e-05	3.40466e-05	1.71867e-05	1.13918e-05	1.00958e-05	9.95717e-06	6.98272e-06	2.78735e-06	9.59985e-07	3.94428e-07	1.94918e-07	1.7664e-07	8.1451e-08	2.5789e-08	1.293e-08	4.637e-09	2.022e-09	2.905e-09	4.528e-09	3.903e-09	1.26e-09	8.24e-10	4.95e-10
HC_056_nl	Plume	1294	Count	0.00821884	8.62765e-05	0.00237874	0.00592637	0.00110845	0.000378959	0.000220027	0.000214595	0.000169199	0.000102353	6.51076e-05	3.37813e-05	1.8851e-05	1.29504e-05	1.05756e-05	8.47722e-06	9.4148e-06	1.09017e-05	8.24649e-06	3.54698e-06	1.33608e-06	6.23863e-07	4.49618e-07	4.43244e-07	2.42315e-07	9.4309e-08	6.123e-08	2.7413e-08	1.148e-08	7.356e-09	6.596e-09	5.658e-09	1.842e-09	9.12e-10	4.89e-10
HC_056_nl	Plume	1295	Count	0.00639036	0.000152781	0.00170698	0.00483616	0.000597743	0.00025266	0.000151085	0.000124971	0.000141613	0.000124073	9.50195e-05	6.70418e-05	4.59123e-05	2.97305e-05	2.1556e-05	1.58621e-05	1.38694e-05	1.17302e-05	7.54639e-06	3.21725e-06	1.26593e-06	7.13752e-07	4.7428e-07	4.15489e-07	2.65088e-07	1.07808e-07	6.8994e-08	2.5132e-08	6.792e-09	4.119e-09	4.421e-09	3.987e-09	9.9e-10	2.94e-10	2.23e-10
HC_056_nl	Plume	1296	Count	0.0092135	0.000197934	0.00304487	0.00636656	0.00120794	0.000476864	0.000343997	0.000284312	0.000214181	0.000145123	8.95619e-05	8.49645e-05	7.90795e-05	4.49848e-05	2.32801e-05	1.25436e-05	1.01571e-05	1.05416e-05	9.09818e-06	4.43508e-06	1.82555e-06	8.54598e-07	4.58668e-07	3.67752e-07	1.49121e-07	5.2281e-08	3.7911e-08	2.5138e-08	1.6019e-08	1.0336e-08	7.49e-09	5.61e-09	1.939e-09	9.34e-10	4.62e-10
HC_056_nl	Plume	1297	Count	0.00625136	0.000160642	0.00197347	0.00443852	0.000708786	0.000262107	0.000199603	0.000198881	0.000150304	0.000115333	8.92995e-05	8.85213e-05	6.66158e-05	3.60836e-05	1.8013e-05	1.09536e-05	9.56785e-06	8.90623e-06	5.86035e-06	2.42362e-06	9.36454e-07	4.20807e-07	2.70475e-07	2.75245e-07	1.67707e-07	6.139e-08	4.0511e-08	1.8549e-08	8.343e-09	5.663e-09	5.746e-09	4.841e-09	1.585e-09	4.86e-10	1.37e-10
HC_056_nl	Plume	1298	Count	0.0097213	8.42282e-05	0.00123463	0.00857089	0.000630388	0.000182557	0.000114684	9.04251e-05	4.24362e-05	2.11513e-05	2.76534e-05	4.11098e-05	2.73276e-05	1.32118e-05	7.57033e-06	5.38225e-06	6.48389e-06	9.65653e-06	8.64476e-06	3.59514e-06	1.16638e-06	4.55104e-07	2.19627e-07	2.7743e-07	1.34181e-07	4.5871e-08	3.5303e-08	1.2572e-08	3.52e-09	1.965e-09	1.736e-09	1.216e-09	4.31e-10	3.1e-10	1.88e-10
HC_056_nl	Plume	1299	Count	0.00885588	0.00016761	0.00388154	0.00514195	0.00122882	0.000489571	0.000391995	0.000500388	0.000502836	0.000302859	0.000181017	0.00011645	6.87721e-05	3.74515e-05	1.66126e-05	9.56627e-06	9.71069e-06	1.12443e-05	7.66689e-06	3.26337e-06	1.32672e-06	6.40334e-07	4.46082e-07	4.19582e-07	2.42295e-07	9.7716e-08	6.1372e-08	3.0268e-08	1.7165e-08	1.5038e-08	1.3458e-08	7.445e-09	2.241e-09	1.427e-09	1.271e-09
HC_056_nl	Plume	1300	Count	0.014796	0.000283215	0.00583239	0.00924679	0.00220577	0.000875873	0.000602886	0.000533124	0.000466645	0.000376742	0.000280003	0.000208149	0.000131829	6.26576e-05	2.9318e-05	1.60139e-05	1.17879e-05	1.13276e-05	9.03819e-06	4.48837e-06	2.31459e-06	1.51208e-06	1.01313e-06	9.54588e-07	5.24916e-07	1.76048e-07	9.2018e-08	6.0604e-08	4.2233e-08	2.7605e-08	1.7046e-08	1.1036e-08	4.599e-09	2.352e-09	1.303e-09
HC_056_nl	Plume	1301	Count	0.0118745	0.000245186	0.00470685	0.00741285	0.00103679	0.00064731	0.000687572	0.000660819	0.000517738	0.000382882	0.000311995	0.000216581	0.000115398	5.33207e-05	2.25894e-05	1.17118e-05	9.20282e-06	1.07979e-05	1.02049e-05	5.22424e-06	2.49798e-06	1.36523e-06	8.76197e-07	8.74734e-07	5.42578e-07	2.06805e-07	1.3641e-07	9.4572e-08	6.3116e-08	3.9374e-08	2.1336e-08	1.098e-08	3.956e-09	1.703e-09	8.18e-10
HC_056_nl	Plume	1302	Count	0.00833232	0.000296119	0.00498929	0.0036391	0.00130185	0.000629422	0.000517205	0.000525788	0.00054363	0.000509675	0.000389117	0.000276524	0.000150827	6.69704e-05	2.94649e-05	1.43425e-05	9.97004e-06	8.78031e-06	6.83391e-06	3.76143e-06	1.93294e-06	1.08767e-06	7.14108e-07	6.52327e-07	3.79001e-07	1.3034e-07	6.8263e-08	4.7635e-08	4.2035e-08	3.994e-08	3.4706e-08	2.5063e-08	1.0393e-08	3.431e-09	1.07e-09
HC_056_nl	Plume	1303	Count	0.00532446	0.000181567	0.00154038	0.00396564	0.00053956	0.000154518	0.000119185	0.000133615	0.000138189	0.000112538	8.4121e-05	7.70932e-05	6.44892e-05	4.25552e-05	2.46545e-05	1.41511e-05	1.13387e-05	1.08453e-05	7.79083e-06	3.08902e-06	1.2007e-06	5.7323e-07	3.14364e-07	3.03244e-07	1.34439e-07	4.7783e-08	3.7198e-08	1.7897e-08	8.932e-09	5.886e-09	3.745e-09	3.249e-09	1.223e-09	5.9e-10	3.55e-10
HC_056_nl	Plume	1304	Count	0.00897166	5.04752e-05	0.00253331	0.00648881	0.00123769	0.000573602	0.000238381	0.000117283	0.000100526	0.000124051	7.8942e-05	1.23627e-05	3.28888e-06	2.83605e-06	3.14733e-06	5.96443e-06	8.42437e-06	9.70686e-06	9.16197e-06	4.71049e-06	1.54047e-06	5.69467e-07	3.54476e-07	3.02813e-07	1.854e-07	1.45499e-07	1.00752e-07	2.0486e-08	3.515e-09	2.253e-09	3.638e-09	4.489e-09	1.027e-09	3.21e-10	2.51e-10
HC_056_nl	Plume	1305	Count	0.00581735	6.45343e-05	0.00166902	0.00421286	0.000430835	0.000287919	0.000146739	0.000116588	9.73949e-05	0.000114396	0.000226982	0.000183639	4.20025e-05	6.90627e-06	2.08336e-06	1.60011e-06	2.54579e-06	4.07814e-06	3.31082e-06	1.231e-06	3.31325e-07	1.31785e-07	9.5192e-08	8.8077e-08	8.497e-08	2.2978e-08	8.89e-09	1.796e-09	3.86e-10	5.37e-10	1.696e-09	5.475e-09	1.919e-09	7.78e-10	6.06e-10
HC_056_nl	Plume	1306	Count	0.00286403	9.70811e-05	0.00175704	0.00120407	0.000634303	0.000218857	3.91943e-05	6.20995e-05	0.000146665	0.0002321	0.000231488	9.52578e-05	4.269e-05	3.0492e-05	1.46189e-05	4.39566e-06	1.22007e-06	1.04052e-06	9.57717e-07	5.83172e-07	3.02248e-07	1.55506e-07	9.9099e-08	6.5117e-08	4.02e-08	7.8411e-08	1.73898e-07	9.2127e-08	4.4234e-08	1.8609e-08	7.119e-09	5.167e-09	1e-09	2.48e-10	1.28e-10
HC_056_nl	Plume	1307	Count	0.00979004	0.000131595	0.00386683	0.00605481	0.00126065	0.000456684	0.000462334	0.000615709	0.000463453	0.000251374	0.000147882	7.71568e-05	3.97315e-05	2.71654e-05	2.17915e-05	1.4343e-05	9.85312e-06	7.61856e-06	5.40132e-06	2.81211e-06	1.20241e-06	5.59207e-07	3.84643e-07	3.68625e-07	1.90109e-07	9.4461e-08	5.8842e-08	1.0218e-08	1.53e-09	9.76e-10	2.705e-09	3.437e-09	6.64e-10	3.48e-10	6.77e-10
HC_056_nl	Plume	1310	Count	0.00050299	6.06499e-05	0.000547403	1.62371e-05	3.11647e-05	6.84103e-05	0.000112732	0.000133292	8.13206e-05	3.68874e-05	1.81914e-05	4.7548e-06	3.23782e-06	1.26968e-05	1.38948e-05	1.27379e-05	1.0459e-05	4.55574e-06	1.84816e-06	7.19221e-07	1.72066e-07	2.422e-08	2.9015e-08	1.24927e-07	1.07677e-07	3.4584e-08	7.79e-09	1.57e-10	1e-12	1e-12	4e-12	2.6e-11	4e-12	2e-12	5e-12
HC_056_nl	Plume	1311	Count	0.00685548	0.000228736	0.00510309	0.00198112	0.00128457	0.000763873	0.000462246	0.000343456	0.000417074	0.000660532	0.000696929	0.000245682	9.14717e-05	4.71336e-05	2.26428e-05	1.57184e-05	1.45641e-05	1.70765e-05	1.26699e-05	4.5846e-06	1.48608e-06	5.77073e-07	3.31128e-07	2.19196e-07	1.11112e-07	7.2736e-08	4.9086e-08	1.6022e-08	4.889e-09	2.391e-09	2.271e-09	1.885e-09	4.63e-10	1.61e-10	1.37e-10
HC_056_nl	Plume	1312	Count	0.0101734	0.000183441	0.00246708	0.00788979	0.00106063	0.000260405	0.00018162	0.000167478	0.000233021	0.000191708	9.86145e-05	9.01727e-05	7.0805e-05	3.2249e-05	2.27574e-05	1.37904e-05	1.27114e-05	1.33417e-05	9.486e-06	4.72604e-06	1.66882e-06	5.78123e-07	3.33638e-07	3.09427e-07	1.75627e-07	1.5658e-07	1.92479e-07	9.7851e-08	2.7017e-08	1.2881e-08	1.0578e-08	6.968e-09	2.312e-09	1.118e-09	1.009e-09
HC_056_nl	Plume	1314	Count	0.00358737	0.000303888	0.00350765	0.00038361	0.000418402	0.000539524	0.000639588	0.000642358	0.00038505	0.00021727	0.00019311	0.000168461	0.000129222	7.61275e-05	3.79544e-05	2.3744e-05	1.34776e-05	9.3264e-06	7.17437e-06	3.95117e-06	1.52749e-06	6.43757e-07	3.84551e-07	2.04754e-07	8.9454e-08	3.7815e-08	1.7604e-08	3.233e-09	4.28e-10	2.41e-10	4.62e-10	6.18e-10	1.66e-10	5.9e-11	3.9e-11
HC_056_nl	Plume	1315	Count	0.000493444	6.50767e-06	0.000393806	0.000106146	0.000140627	0.000170869	6.20523e-05	1.32239e-05	5.19374e-07	6.755e-09	8.2e-11	1.16e-10	4.246e-09	5.3736e-08	8.1594e-08	2.68304e-07	9.81881e-07	1.34558e-06	1.43635e-06	8.10629e-07	3.59416e-07	1.71337e-07	2.08331e-07	2.99352e-07	2.54985e-07	1.62995e-07	6.5454e-08	2.924e-09	1.13e-10	4.3e-11	1.04e-10	1.8e-10	2.5e-11	2.5e-11	6.9e-11
HC_056_nl	Plume	1316	Count	0.00423372	0.000200969	0.00259553	0.00183915	0.000620528	0.000281295	0.000204104	0.000283006	0.00030275	0.000272263	0.000251512	0.000179107	8.76067e-05	4.15602e-05	2.22496e-05	1.48961e-05	1.20256e-05	9.59665e-06	6.32515e-06	3.27585e-06	1.43268e-06	6.9633e-07	4.85731e-07	3.28446e-07	1.63935e-07	1.20866e-07	1.00311e-07	4.8504e-08	2.2946e-08	1.474e-08	1.0791e-08	5.382e-09	1.255e-09	5.2e-10	5.56e-10
HC_056_nl	Plume	1318	Count	0.00789724	0.00019477	0.00370599	0.004386	0.000739054	0.000477634	0.000536136	0.00058673	0.000527085	0.000324637	0.000184464	0.000135502	8.20774e-05	4.12814e-05	2.63143e-05	1.62358e-05	9.67321e-06	6.9786e-06	4.88664e-06	2.99168e-06	1.60964e-06	9.31e-07	6.17882e-07	4.90244e-07	3.22748e-07	1.88013e-07	9.7606e-08	3.2262e-08	1.1968e-08	6.036e-09	6.373e-09	9.812e-09	2.929e-09	2.083e-09	2.458e-09
HC_056_nl	Plume	1322	Count	0.00783348	0.000228487	0.00433108	0.00373089	0.00142731	0.000675155	0.000477924	0.000409892	0.000356741	0.000324738	0.000268525	0.000162308	0.000100239	5.4783e-05	2.48096e-05	1.57792e-05	1.17535e-05	8.18554e-06	6.06109e-06	3.59445e-06	1.60813e-06	7.24603e-07	4.07658e-07	2.55565e-07	1.23119e-07	9.2164e-08	5.6219e-08	8.529e-09	1.765e-09	7.01e-10	7.13e-10	9.26e-10	2.31e-10	1.88e-10	1.91e-10
HC_056_nl	Plume	1323	Count	0.0189129	0.000372494	0.0116853	0.00760008	0.00394441	0.00217878	0.00158475	0.00122994	0.00107324	0.000742473	0.000362536	0.000196654	0.000139955	8.6716e-05	5.63857e-05	3.85098e-05	2.17548e-05	1.22208e-05	6.8167e-06	3.86006e-06	2.06081e-06	1.34087e-06	9.64864e-07	7.04034e-07	4.77383e-07	3.37224e-07	1.95551e-07	8.5274e-08	4.1354e-08	2.4277e-08	1.9226e-08	1.383e-08	6.509e-09	2.849e-09	9.76e-10
HC_056_nl	Plume	1325	Count	0.00319024	3.504e-05	0.000146727	0.00307855	0.000100972	7.58787e-06	1.82903e-06	3.89277e-07	4.7919e-08	2.1089e-08	8.3849e-08	7.56288e-07	3.63896e-06	5.51517e-06	6.77099e-06	7.9661e-06	5.49451e-06	2.96563e-06	1.29221e-06	5.70205e-07	2.46512e-07	1.46851e-07	1.68831e-07	1.89994e-07	3.9285e-08	2.3326e-08	9.959e-09	4.25e-10	2.3e-11	1.1e-11	5e-11	1.75e-10	1.06e-10	1.96e-10	5.11e-10
HC_056_nl	Plume	1326	Count	0.00241029	8.69533e-05	0.00242061	7.6634e-05	0.000160047	0.000377387	0.000576358	0.000610315	0.00031457	0.000127405	7.97937e-05	8.77832e-05	5.66263e-05	1.25883e-05	3.71712e-06	2.0562e-06	3.11033e-06	4.30714e-06	2.89543e-06	1.09709e-06	3.1852e-07	1.36432e-07	6.5395e-08	2.3865e-08	7.64e-09	2.79e-09	5.11e-10	1.5e-11	1e-12	0	2e-12	1.8e-11	1.7e-11	4.6e-11	1.81e-10
HC_056_nl	Plume	1327	Count	0.0164393	0.000139168	0.0108277	0.00575073	0.00308977	0.00179535	0.00152918	0.00153331	0.0014991	0.000864192	0.000289519	8.8165e-05	4.31994e-05	2.47251e-05	1.43846e-05	1.09319e-05	1.06516e-05	9.5985e-06	8.14998e-06	6.07268e-06	4.4043e-06	2.85322e-06	1.764e-06	1.02868e-06	6.00426e-07	4.17907e-07	2.71625e-07	8.4316e-08	1.732e-08	6.467e-09	2.963e-09	1.349e-09	7.79e-10	4.89e-10	3.44e-10
HC_056_nl	Plume	1328	Count	0.000733601	0.000104691	0.000764794	7.3496e-05	8.02189e-05	8.98495e-05	7.9249e-05	6.10136e-05	4.56739e-05	6.77762e-05	0.000128901	0.000107423	5.94351e-05	2.3856e-05	9.88758e-06	5.14624e-06	2.36493e-06	1.23463e-06	6.38652e-07	4.51431e-07	3.61349e-07	3.12346e-07	4.37404e-07	3.43e-07	1.13007e-07	4.3606e-08	4.5527e-08	1.0862e-08	4.299e-09	2.107e-09	1.105e-09	5.23e-10	1.2e-10	2.81e-10	7.64e-10
HC_056_nl	Plume	1329	Count	0.0171782	6.17287e-05	0.00622809	0.0110118	0.00343275	0.00153462	0.000655738	0.000282082	0.000121097	7.54211e-05	4.81238e-05	1.65329e-05	7.11787e-06	5.60274e-06	8.75739e-06	9.19051e-06	6.29967e-06	5.80928e-06	6.94267e-06	5.53282e-06	3.10485e-06	1.58357e-06	8.53887e-07	4.65207e-07	2.41383e-07	1.36796e-07	6.4291e-08	1.6901e-08	4.716e-09	2.569e-09	9.54e-10	3.6e-10	1.33e-10	6.1e-11	7.9e-11
HC_056_nl	Plume	1330	Count	0.0010418	0.000226548	0.0011628	0.000105548	0.000102597	0.000109965	9.07764e-05	6.56088e-05	4.32034e-05	6.5991e-05	0.000206247	0.000251866	0.000121531	4.404e-05	2.24267e-05	1.61898e-05	1.06071e-05	4.90413e-06	2.74343e-06	2.01091e-06	1.11949e-06	5.32152e-07	2.74458e-07	9.2315e-08	4.0489e-08	2.0689e-08	9.481e-09	2.482e-09	6.65e-10	3.42e-10	2.7e-10	1.88e-10	2.47e-10	6.89e-10	1.023e-09
HC_056_nl	Plume	1331	Count	0.00592408	8.98985e-05	0.00292923	0.00308475	0.000811122	0.000235233	0.000248423	0.000477491	0.0004661	0.000267725	0.00019794	0.000135293	5.89146e-05	1.84086e-05	5.49634e-06	2.25182e-06	1.05179e-06	6.84111e-07	5.51692e-07	5.30042e-07	6.02945e-07	6.62536e-07	4.7598e-07	1.84089e-07	5.9648e-08	1.903e-08	3.743e-09	2.8e-10	4e-11	4.5e-11	1.53e-10	4.7e-10	1.67e-10	7e-11	2.8e-10
HC_056_nl	Plume	1332	Count	0.00815966	7.17966e-05	0.00283343	0.00539803	0.000794501	0.000286039	0.000247296	0.000168307	0.000321551	0.000560747	0.000259455	0.000123735	4.8469e-05	1.05328e-05	4.41736e-06	2.39925e-06	1.64899e-06	1.08326e-06	7.47485e-07	5.28432e-07	3.72005e-07	4.3382e-07	4.45715e-07	5.15179e-07	1.5476e-07	3.5616e-08	1.0299e-08	1.628e-09	2.1e-10	8e-11	5.9e-11	9.5e-11	5.7e-11	8.3e-11	3.41e-10
HC_056_nl	Plume	1333	Count	0.00332467	6.94211e-05	0.00112095	0.00227313	0.000133124	6.93946e-05	6.57217e-05	0.00015474	0.000231862	0.000186092	0.000138992	7.16091e-05	3.22656e-05	1.52568e-05	9.89114e-06	6.2993e-06	2.04892e-06	1.1157e-06	8.79063e-07	5.77923e-07	3.16634e-07	2.17389e-07	2.33395e-07	1.50873e-07	5.4274e-08	4.2688e-08	4.9054e-08	1.4776e-08	3.236e-09	9.77e-10	9.85e-10	1.609e-09	3.86e-10	1.39e-10	2.49e-10
HC_056_nl	Plume	1335	Count	0.00263714	8.01552e-05	0.00122045	0.00149684	0.000816339	0.000284137	2.76618e-05	3.65728e-06	4.2682e-07	1.8807e-07	6.8389e-07	7.20115e-06	3.11037e-05	2.71277e-05	1.35352e-05	4.482e-06	1.08645e-06	7.71288e-07	6.56085e-07	5.76454e-07	3.90215e-07	1.88559e-07	1.28407e-07	7.0369e-08	2.1283e-08	1.1352e-08	3.889e-09	1.71e-10	1e-11	4e-12	3e-11	2.45e-10	1.41e-10	3.49e-10	1.284e-09
HC_056_nl	Plume	1336	Count	0.00871569	2.85054e-05	0.000760925	0.00798327	0.000302477	8.43781e-05	0.0001381	0.000142598	4.90026e-05	1.00348e-05	3.12563e-06	2.70388e-06	5.58654e-06	1.28982e-05	6.41604e-06	1.42257e-06	5.97003e-07	4.1391e-07	3.97564e-07	2.28908e-07	1.23329e-07	1.31564e-07	1.25381e-07	1.13402e-07	3.9841e-08	8.593e-09	1.88e-09	2.01e-10	1.9e-11	1.6e-11	7.6e-11	1.23e-10	7.3e-11	7.5e-11	1.22e-10
HC_056_nl	Plume	1337	Count	0.002638	8.25367e-05	0.00226151	0.000459033	0.000497999	0.000508559	0.00029722	0.00018478	0.000158124	0.000171332	0.000215423	0.000145532	4.75464e-05	1.21379e-05	5.8213e-06	4.01924e-06	2.14429e-06	2.4564e-06	2.89967e-06	2.05056e-06	1.19411e-06	5.87747e-07	5.38343e-07	3.87312e-07	2.1381e-07	2.22872e-07	2.33402e-07	6.9158e-08	9.799e-09	2.418e-09	1.175e-09	4.74e-10	1.8e-10	6.8e-11	3.6e-11
HC_056_nl	Plume	1338	Count	0.00686374	4.44813e-05	0.00217622	0.004732	0.000844786	0.000311683	0.000210588	0.000166467	0.000178475	0.000225124	0.000159768	3.48474e-05	1.17326e-05	8.64438e-06	4.55516e-06	3.71356e-06	4.09887e-06	3.99734e-06	3.46605e-06	2.13733e-06	1.12828e-06	6.35841e-07	2.73094e-07	7.3765e-08	2.0503e-08	3.658e-09	5.48e-10	9.1e-11	1.7e-11	9e-12	1.3e-11	1.4e-11	1.2e-11	3.2e-11	7.8e-11
HC_056_nl	Plume	1339	Count	0.00344519	4.11944e-05	0.00228001	0.00120637	0.000784216	0.000555141	0.000338681	0.000198896	8.65564e-05	6.71709e-05	0.000115148	9.30113e-05	2.33247e-05	5.95839e-06	3.31606e-06	1.83923e-06	1.28227e-06	1.64712e-06	1.4817e-06	9.75366e-07	5.22363e-07	2.23863e-07	1.75714e-07	1.14672e-07	1.04961e-07	1.12316e-07	8.2503e-08	2.5217e-08	4.315e-09	9.68e-10	7.58e-10	7.81e-10	3.05e-10	2.79e-10	5.39e-10
HC_056_nl	Plume	1340	Count	0.00213138	0.000141007	0.00217072	0.000101665	0.000160173	0.000320871	0.000485462	0.000505383	0.000263091	0.000120988	9.49904e-05	7.87569e-05	5.0204e-05	2.99778e-05	1.79011e-05	1.57216e-05	1.17982e-05	6.59407e-06	4.13078e-06	2.2213e-06	1.18368e-06	5.59823e-07	3.67065e-07	2.08324e-07	6.9249e-08	3.5955e-08	2.1232e-08	8.233e-09	2.39e-09	8.68e-10	5.42e-10	3.31e-10	1.32e-10	8.4e-11	6.2e-11
HC_056_nl	Plume	1342	Count	0.00525836	1.30229e-05	0.00282727	0.00244411	0.00100439	0.000596943	0.000525365	0.000402269	0.00021772	6.02262e-05	6.44948e-06	8.79468e-07	5.42672e-07	2.96278e-06	4.45691e-06	2.4818e-06	1.15386e-06	2.10394e-07	9.36e-08	1.41296e-07	1.32104e-07	1.06322e-07	1.19014e-07	1.76478e-07	1.90591e-07	1.60911e-07	7.0204e-08	1.4384e-08	4.068e-09	2.342e-09	1.611e-09	7.52e-10	2.97e-10	2.41e-10	2.85e-10
HC_056_nl	Plume	1343	Count	0.00683382	5.84418e-05	0.00262162	0.00427064	0.0013847	0.000475331	0.00021014	0.00015588	0.000114688	0.000106919	7.5708e-05	3.98182e-05	2.15064e-05	1.62936e-05	1.10138e-05	3.17946e-06	1.44214e-06	1.15886e-06	1.09413e-06	8.58807e-07	5.9152e-07	3.82106e-07	2.38748e-07	1.83352e-07	1.24995e-07	1.14198e-07	9.8179e-08	7.2136e-08	4.9223e-08	2.4071e-08	9.226e-09	3.736e-09	1.516e-09	8.28e-10	8e-10
HC_056_nl	Plume	1345	Count	0.006522	9.84828e-05	0.00300167	0.00361881	0.000735564	0.000371096	0.000418503	0.000508636	0.000420559	0.000235311	0.000128676	8.48509e-05	4.70478e-05	2.18026e-05	1.1229e-05	6.21087e-06	4.14215e-06	2.80373e-06	1.84073e-06	1.15856e-06	7.96979e-07	5.02278e-07	3.34197e-07	2.26957e-07	1.59725e-07	9.8812e-08	5.747e-08	3.1556e-08	1.754e-08	9.605e-09	5.394e-09	3.008e-09	1.88e-09	1.327e-09	6.07e-10
HC_056_nl	Plume	1347	Count	0.00805671	5.92468e-05	0.00353922	0.00457674	0.00120234	0.000573798	0.000416527	0.000406064	0.000324057	0.000256832	0.000213419	8.69347e-05	2.71959e-05	1.12644e-05	5.33412e-06	4.60814e-06	4.48805e-06	3.37979e-06	1.84123e-06	7.71271e-07	2.78414e-07	5.5142e-08	1.0237e-08	4.257e-09	3.56e-09	2.379e-09	1.804e-09	2.404e-09	2.814e-09	1.61e-09	8.29e-10	2.22e-10	5.8e-11	5.4e-11	1.05e-10
HC_056_nl	Plume	1348	Count	0.00238256	8.82175e-05	0.00219497	0.000275802	0.000241809	0.000260026	0.000332036	0.000459043	0.000340655	0.000198493	0.000164935	0.000109761	5.19161e-05	2.30636e-05	6.99926e-06	2.34109e-06	1.0884e-06	6.8562e-07	5.52174e-07	4.42997e-07	3.83759e-07	3.11925e-07	2.26321e-07	8.631e-08	2.9114e-08	2.5418e-08	2.7955e-08	2.4566e-08	9.279e-09	2.313e-09	5.55e-10	1.61e-10	1.85e-10	2.83e-10	6.9e-11

## Sheet: Readme
LISST Particle Count, Plume Cast HC_056, Discharge Depth Range 1151-1350m, Tables S4
Dowd M.H., Assad V.E., Cazares-Nuesser A.E., Drazen J.C., Goetze E., White A.E., and Popp B.N. (2025) Deep-sea mining discharge can disrupt midwater food webs. Nature Communications
Description	Units
Cast ID	text, #
Background or Plume Cast Type	text
Depth	#
Particle Count Parameter	#
Small 1.25-6 µm Size Fraction Count	text
Large 6 - 250 µm Size Fraction Count	text
Total Particle Count	#
1.35-1.6 µm Size Fraction Count	#
1.6-1.89 µm Size Fraction Count	#
1.89-2.23 µm Size Fraction Count	#
2.23-2.63 µm Size Fraction Count	#
2.63-3.11 µm Size Fraction Count	#
3.11-3.67 µm Size Fraction Count	#
3.67-4.33 µm Size Fraction Count	#
4.33-5.11 µm Size Fraction Count	#
5.11-6.03 µm Size Fraction Count	#
6.03-7.11 µm Size Fraction Count	#
7.11-8.39 µm Size Fraction Count	#
8.39-9.9 µm Size Fraction Count	#
9.9-11.69 µm Size Fraction Count	#
11.69-13.79 µm Size Fraction Count	#
13.79-16.27 µm Size Fraction Count	#
16.27-19.2 µm Size Fraction Count	#
19.2-22.66 µm Size Fraction Count	#
22.66-26.74 µm Size Fraction Count	#
26.74-31.56 µm Size Fraction Count	#
31.56-37.24 µm Size Fraction Count	#
37.24-43.95 µm Size Fraction Count	#
43.95-51.86 µm Size Fraction Count	#
51.86-61.20 µm Size Fraction Count	#
61.20-72.21 µm Size Fraction Count	#
72.21-85.22 µm Size Fraction Count	#
85.22-100.57 µm Size Fraction Count	#
100.57-118.68 µm Size Fraction Count	#
118.68-140.04 µm Size Fraction Count	#
140.04-165.26 µm Size Fraction Count	#
165.26-195.02 µm Size Fraction Count	#
195.02-230.14 µm Size Fraction Count	#
>230.14 µm Size Fraction Count	#
