# Supplementary material for: Deep-sea mining discharge can disrupt midwater food webs
Source: Nat Commun. 2025 Nov 6;16:9575. doi: 10.1038/s41467-025-65411-w (PMC12592452; doi:10.1038/s41467-025-65411-w)
Supplement: Supplementary file 7 — Source Data [file 41467_2025_65411_MOESM7_ESM.zip › Source_Data/Source Data 6/HC_057_nl.xlsx]

## Sheet: Data
Cast	Type	Depth	Parameter	Small	Large	LISST_TotPartConc	M1_35	M1_60	M1_89	M2_23	M2_63	M3_11	M3_67	M4_33	M5_11	M6_03	M7_11	M8_39	M9_90	M11_69	M13_79	M16_27	M19_20	M22_66	M26_74	M31_56	M37_24	M43_95	M51_86	M61_20	M72_21	M85_22	M100_57	M118_68	M140_04	M165_26	M195_02	M230_14
HC_057_nl	Plume	1150	Count	0.019464	4.61097e-05	0.00619202	0.0133181	0.00373904	0.00141709	0.000611314	0.000258303	8.72888e-05	2.27149e-05	6.027e-06	4.12504e-06	2.7349e-06	1.13929e-06	8.75247e-07	1.44138e-06	4.2859e-06	8.29605e-06	1.06874e-05	8.26744e-06	3.90509e-06	1.78295e-06	1.10355e-06	1.26766e-06	3.1514e-07	7.224e-09	3.07e-10	7.2e-11	1.6e-11	9e-12	1.7e-11	1e-11	3e-12	1.2e-11	1.6e-11
HC_057_nl	Plume	1151	Count	0.013259	0.000105696	0.00378697	0.00957773	0.00195871	0.000456704	0.000224987	0.000183724	0.000279379	0.000339461	0.000185219	5.30848e-05	2.19054e-05	1.41254e-05	1.21389e-05	1.02137e-05	1.15249e-05	1.28773e-05	1.17198e-05	6.27744e-06	2.54113e-06	1.08222e-06	5.50833e-07	6.04833e-07	1.31009e-07	2.386e-09	2.82e-10	8.2e-11	3.9e-11	3e-11	2.5e-11	1.9e-11	2e-11	3.9e-11	7.6e-11
HC_057_nl	Plume	1154	Count	0.00928416	8.22344e-05	0.00635401	0.00301239	0.00110865	0.000579699	0.000773181	0.00127253	0.00125639	0.000715921	0.00039491	0.000170487	4.72934e-05	1.99789e-05	8.73211e-06	3.09053e-06	1.7309e-06	9.02294e-07	3.20675e-07	1.19958e-07	4.6392e-08	1.4468e-08	3.552e-09	6.8e-10	1.9e-10	1.86e-10	8.7e-11	8e-12	2e-12	2e-12	2e-12	1e-12	2e-12	6e-12	1.1e-11
HC_057_nl	Plume	1156	Count	0.0106865	8.39042e-05	0.00661032	0.0041601	0.00169642	0.000995934	0.0008963	0.000823531	0.000786005	0.000753297	0.000451457	0.000123475	3.79425e-05	1.42333e-05	7.13291e-06	8.46217e-06	8.22813e-06	4.60528e-06	2.00223e-06	8.53376e-07	3.16388e-07	8.6705e-08	1.8145e-08	4.073e-09	1.992e-09	5.031e-09	7.319e-09	2.491e-09	1.185e-09	5.8e-10	1.35e-10	3.2e-11	1.9e-11	4.3e-11	1.28e-10
HC_057_nl	Plume	1157	Count	0.0145321	7.08415e-05	0.00389482	0.0107081	0.0025597	0.000661074	0.000244708	0.000117311	9.78778e-05	8.1563e-05	4.33492e-05	1.83968e-05	8.32495e-06	4.4409e-06	3.78518e-06	4.58925e-06	7.78592e-06	1.11735e-05	1.12703e-05	8.41704e-06	4.88893e-06	2.72105e-06	1.56599e-06	1.54109e-06	3.30805e-07	6.181e-09	2.57e-10	8.2e-11	3.1e-11	1.8e-11	2e-11	9e-12	2e-12	7e-12	1e-11
HC_057_nl	Plume	1158	Count	0.00924163	5.56989e-05	0.00174835	0.00754898	0.00138675	0.000259015	3.9094e-05	5.62688e-06	1.48518e-06	4.03268e-07	8.3348e-08	1.85667e-07	6.50045e-07	1.43618e-06	3.50297e-06	4.18292e-06	6.79923e-06	1.13402e-05	1.14516e-05	7.70262e-06	4.00088e-06	1.90425e-06	1.08972e-06	1.30288e-06	3.27599e-07	7.161e-09	3.89e-10	1.25e-10	4.8e-11	3.2e-11	3.7e-11	1.5e-11	3e-12	8e-12	1.2e-11
HC_057_nl	Plume	1160	Count	0.0120141	6.89958e-05	0.00583191	0.00625121	0.00262178	0.00107475	0.000564961	0.000371095	0.00043247	0.00044342	0.000190723	6.37152e-05	4.03421e-05	1.70566e-05	4.58305e-06	2.49332e-06	1.62848e-06	1.17411e-06	9.82562e-07	5.12965e-07	1.82853e-07	3.3065e-08	3.564e-09	2.62e-10	6e-11	2.61e-10	6.71e-10	1.84e-10	1.52e-10	2.16e-10	1.13e-10	1.53e-10	1.89e-10	2.96e-10	5.98e-10
HC_057_nl	Plume	1161	Count	0.0102246	1.33893e-05	0.00770816	0.00252986	0.00156206	0.000998938	0.000899464	0.000945983	0.00134506	0.00131737	0.000550901	7.49889e-05	1.04818e-05	1.26472e-06	2.30304e-07	3.86836e-07	4.56113e-07	3.17561e-07	1.70542e-07	6.4176e-08	1.4628e-08	1.982e-09	2.41e-10	1.7e-11	1e-12	2e-12	6e-12	1e-12	1e-12	3e-12	4e-12	1.1e-11	3.1e-11	8.9e-11	2e-10
HC_057_nl	Plume	1164	Count	0.0148543	0.000401489	0.0126359	0.00261988	0.00253288	0.00261666	0.00240695	0.00194431	0.00128438	0.000783826	0.000454534	0.00021088	0.000128646	0.000104635	6.50986e-05	4.61512e-05	3.29053e-05	1.5285e-05	5.9716e-06	2.01828e-06	5.96727e-07	1.43116e-07	2.8479e-08	5.615e-09	2.077e-09	1.661e-09	6.91e-10	1.06e-10	2.8e-11	1.4e-11	7e-12	5e-12	6e-12	7e-12	1.5e-11
HC_057_nl	Plume	1165	Count	0.0127043	6.55192e-05	0.00487465	0.00789519	0.00209013	0.000784448	0.000592117	0.00051721	0.000417952	0.000245136	0.000112387	4.97512e-05	2.25935e-05	7.86225e-06	4.52238e-06	4.24296e-06	5.46366e-06	6.84224e-06	6.11611e-06	4.00407e-06	1.83705e-06	8.35579e-07	4.68453e-07	5.61498e-07	1.61322e-07	4.869e-09	1.456e-09	5.03e-10	3.26e-10	4.03e-10	2.33e-10	1.43e-10	8.7e-11	8.4e-11	1.21e-10
HC_057_nl	Plume	1166	Count	0.0204942	0.000405308	0.0108015	0.010098	0.00364663	0.00201434	0.00139453	0.00101359	0.000771126	0.000607253	0.000536229	0.000412449	0.000209403	7.74254e-05	3.16912e-05	1.80958e-05	1.57704e-05	1.54613e-05	1.34835e-05	9.61826e-06	6.05385e-06	3.76388e-06	2.3132e-06	1.7551e-06	4.39608e-07	2.7551e-08	3.31e-09	1.241e-09	5.72e-10	3.15e-10	2.58e-10	1.29e-10	4.1e-11	3.1e-11	3.6e-11
HC_057_nl	Plume	1168	Count	0.0148523	0.000165497	0.00977052	0.00524724	0.00277262	0.00219391	0.0017534	0.00127128	0.000726165	0.000439086	0.000308918	0.000139738	6.28045e-05	3.36468e-05	1.69458e-05	1.05622e-05	9.06731e-06	8.83651e-06	7.71796e-06	5.60734e-06	4.09161e-06	2.69983e-06	1.59465e-06	1.12759e-06	4.79525e-07	1.25265e-07	4.9048e-08	2.1405e-08	1.1794e-08	9.744e-09	1.7764e-08	2.9082e-08	2.6036e-08	1.7841e-08	7.537e-09
HC_057_nl	Plume	1170	Count	0.0125633	0.000153799	0.00715681	0.00556026	0.00173428	0.000871061	0.00088001	0.00120589	0.00109641	0.00066317	0.000380931	0.000171255	7.56893e-05	3.54506e-05	1.48581e-05	7.37706e-06	4.38853e-06	3.94415e-06	4.11106e-06	3.21435e-06	1.88032e-06	1.04269e-06	7.17735e-07	8.04449e-07	2.32393e-07	5.5431e-08	2.5736e-08	4.434e-09	1.142e-09	4.78e-10	2.18e-10	9.6e-11	9e-11	2.15e-10	3.44e-10
HC_057_nl	Plume	1174	Count	0.0142935	0.000212638	0.00714327	0.00736282	0.00286257	0.00118389	0.000733672	0.000554989	0.000568932	0.000516207	0.000334144	0.000176266	8.22385e-05	3.38059e-05	1.83338e-05	1.23917e-05	1.19184e-05	1.31851e-05	1.02272e-05	7.63937e-06	6.07734e-06	4.84135e-06	4.15928e-06	4.5657e-06	2.20826e-06	4.05803e-07	1.86627e-07	1.66093e-07	1.18142e-07	7.8602e-08	5.3849e-08	2.3513e-08	7.755e-09	3.865e-09	2.294e-09
HC_057_nl	Plume	1175	Count	0.00622183	7.91104e-05	0.00233077	0.00397017	0.000372694	0.000252217	0.000343285	0.000405717	0.000402521	0.000295933	0.00014025	3.90425e-05	2.17915e-05	2.21355e-05	1.37659e-05	9.46635e-06	6.07325e-06	3.18621e-06	1.61245e-06	7.83079e-07	2.63404e-07	3.1331e-08	1.049e-09	2.1e-11	2e-12	1e-11	2.7e-11	2e-12	1e-12	6e-12	4e-12	1.6e-11	3.9e-11	1.07e-10	2.3e-10
HC_057_nl	Plume	1176	Count	0.0114732	0.000115309	0.00159837	0.00999018	0.00133697	0.000120028	1.30214e-05	2.0819e-06	7.2949e-07	7.146e-07	2.20226e-06	7.3071e-06	1.50679e-05	1.57002e-05	1.50651e-05	1.23417e-05	1.31812e-05	1.39085e-05	1.3266e-05	8.08779e-06	4.09395e-06	2.2473e-06	1.07314e-06	1.03403e-06	2.37164e-07	4.371e-09	2.26e-10	8.7e-11	3.1e-11	1.8e-11	2.1e-11	9e-12	3e-12	7e-12	1.1e-11
HC_057_nl	Plume	1177	Count	0.0140202	0.000123915	0.00820516	0.00593899	0.00305439	0.00214436	0.0013806	0.000796667	0.000357611	0.000169639	0.000104219	7.37538e-05	5.18548e-05	3.44862e-05	2.029e-05	9.78709e-06	3.83828e-06	1.63673e-06	9.789e-07	6.49913e-07	2.93358e-07	6.6005e-08	1.3777e-08	4.376e-09	3.038e-09	6.334e-09	4.64e-09	9.85e-10	3.79e-10	1.8e-10	5.6e-11	3.7e-11	4.4e-11	1.11e-10	2.66e-10
HC_057_nl	Plume	1180	Count	0.0101547	7.35433e-05	0.0034776	0.00675067	0.00186154	0.000683587	0.000262458	0.000133686	0.000147924	0.000176755	0.000100697	3.74084e-05	1.41205e-05	1.01462e-05	9.07794e-06	8.71331e-06	7.74577e-06	7.91927e-06	7.37584e-06	4.65496e-06	2.04236e-06	7.61773e-07	3.94411e-07	5.05464e-07	8.464e-08	7.88e-10	4.6e-11	2e-11	1.6e-11	1.1e-11	8e-12	3e-12	1e-12	3e-12	5e-12
HC_057_nl	Plume	1181	Count	0.0111014	6.16827e-05	0.00280876	0.00835433	0.00192939	0.000610656	0.000153238	3.76462e-05	9.11985e-06	4.27381e-06	2.09356e-06	6.57392e-07	4.57463e-07	1.17134e-06	3.47601e-06	6.87712e-06	1.12756e-05	1.29502e-05	1.02427e-05	7.12581e-06	4.09165e-06	1.91103e-06	9.85864e-07	9.18798e-07	1.96541e-07	2.427e-09	7.2e-11	2.1e-11	9e-12	7e-12	8e-12	3e-12	1e-12	4e-12	5e-12
HC_057_nl	Plume	1182	Count	0.012756	3.14353e-05	0.00749214	0.00529525	0.00247117	0.00115343	0.000752007	0.00060428	0.00082452	0.000958227	0.000571098	0.000125972	1.80572e-05	4.00647e-06	1.60291e-06	1.24015e-06	1.55135e-06	2.07681e-06	1.69838e-06	8.66329e-07	2.85045e-07	4.5938e-08	3.688e-09	2.85e-10	7.1e-11	1.56e-10	1.47e-10	4.1e-11	1.8e-11	1.8e-11	2.7e-11	5e-11	6.1e-11	8.5e-11	1.16e-10
HC_057_nl	Plume	1183	Count	0.0125932	0.00015358	0.00722002	0.00552679	0.00189917	0.00134526	0.0011851	0.000969181	0.000720749	0.000515328	0.000319961	0.000111689	4.31741e-05	3.22079e-05	2.34449e-05	1.8784e-05	1.57665e-05	1.02737e-05	5.14228e-06	2.47045e-06	1.2909e-06	5.12544e-07	2.07006e-07	9.6518e-08	5.8509e-08	7.2671e-08	6.333e-08	1.0854e-08	2.251e-09	5.77e-10	1.96e-10	1.29e-10	8.2e-11	8e-11	1.52e-10
HC_057_nl	Plume	1184	Count	0.015066	9.92989e-05	0.00872851	0.00643675	0.00396646	0.00214135	0.000984558	0.000583835	0.000417205	0.000299905	0.000170828	6.50695e-05	3.06527e-05	2.39372e-05	1.49602e-05	8.60518e-06	7.83197e-06	6.67382e-06	3.9115e-06	1.85767e-06	7.13681e-07	1.35851e-07	1.653e-08	1.282e-09	3.94e-10	5.53e-10	3.41e-10	3e-11	4e-12	2e-12	3e-12	6e-12	5e-12	9e-12	2.8e-11
HC_057_nl	Plume	1185	Count	0.0119679	4.1521e-05	0.0013581	0.0106513	0.0012355	7.61707e-05	3.994e-06	3.89554e-07	2.65598e-07	1.86819e-07	5.2661e-08	1.8973e-08	1.8391e-08	6.2721e-08	3.98419e-07	1.13209e-06	3.94872e-06	1.01917e-05	1.12231e-05	7.89213e-06	3.59842e-06	1.34799e-06	7.09479e-07	8.36255e-07	1.59634e-07	1.834e-09	5.6e-11	2.1e-11	8e-12	5e-12	7e-12	3e-12	1e-12	4e-12	4e-12
HC_057_nl	Plume	1186	Count	0.0142068	0.000138701	0.0044137	0.00993177	0.00237263	0.000722742	0.000419368	0.000319849	0.000234714	0.000113313	4.97851e-05	4.25979e-05	4.02779e-05	2.51897e-05	1.77801e-05	1.18768e-05	1.04073e-05	1.05697e-05	8.10024e-06	5.5915e-06	3.51122e-06	2.15314e-06	1.34352e-06	1.44406e-06	4.26672e-07	2.2658e-08	3.119e-09	1.653e-09	8.23e-10	4.15e-10	3.13e-10	1.56e-10	5.3e-11	7.6e-11	7.1e-11
HC_057_nl	Plume	1187	Count	0.00946818	9.19986e-05	0.005905	0.00365518	0.00203183	0.00154696	0.000946431	0.000532475	0.000276867	0.0002085	0.000188903	8.10269e-05	2.9281e-05	1.67649e-05	1.0362e-05	1.0608e-05	1.08515e-05	7.6446e-06	4.34957e-06	1.53678e-06	4.82162e-07	1.03354e-07	1.3315e-08	7.88e-10	1.24e-10	1.96e-10	1.55e-10	1.9e-11	5e-12	7e-12	8e-12	1.1e-11	1.1e-11	1.6e-11	2e-11
HC_057_nl	Plume	1190	Count	0.0130228	6.02016e-05	0.00395266	0.0091303	0.00278639	0.000640738	0.000118854	3.60807e-05	5.05385e-05	0.000121613	0.000107813	3.04307e-05	8.94149e-06	4.70141e-06	4.93147e-06	5.72567e-06	7.25329e-06	1.08434e-05	8.82476e-06	4.96738e-06	2.20503e-06	8.77799e-07	4.63539e-07	3.91622e-07	7.1749e-08	1.877e-09	7.88e-10	1.02e-10	2.6e-11	1.2e-11	9e-12	2.2e-11	3.8e-11	4.4e-11	7.2e-11
HC_057_nl	Plume	1191	Count	0.00681991	6.4799e-05	0.00152403	0.00536067	0.00113245	0.000229612	6.70091e-05	2.31337e-05	4.79519e-06	3.48184e-07	5.36904e-07	1.34875e-06	5.16096e-06	1.24915e-05	1.32242e-05	1.19601e-05	9.26328e-06	6.46703e-06	4.09328e-06	1.59461e-06	4.30153e-07	8.8742e-08	1.4854e-08	2.079e-09	6.43e-10	2.834e-09	4.055e-09	3.17e-10	6.4e-11	2.4e-11	9e-12	3.3e-11	7.2e-11	4.5e-11	6.9e-11
HC_057_nl	Plume	1193	Count	0.0103448	3.39191e-05	0.00369506	0.00668365	0.00213784	0.000870675	0.000313112	0.000142462	9.55794e-05	6.40277e-05	2.83234e-05	9.12781e-06	5.59651e-06	2.79332e-06	1.12477e-06	1.43079e-06	3.18598e-06	6.05951e-06	6.04948e-06	3.95155e-06	1.98517e-06	7.39702e-07	4.03364e-07	3.89541e-07	1.03088e-07	5.4102e-08	4.2564e-08	7.946e-09	1.013e-09	1.52e-10	6.4e-11	8.4e-11	9.3e-11	1.1e-10	1.54e-10
HC_057_nl	Plume	1194	Count	0.00563332	0.000181155	0.00554504	0.000269427	0.000332295	0.000566016	0.000980589	0.00135216	0.00103831	0.000559902	0.000346617	0.000188005	9.13388e-05	4.24811e-05	1.94035e-05	1.08637e-05	7.34335e-06	5.1916e-06	2.76945e-06	9.0746e-07	3.27559e-07	1.52511e-07	9.8692e-08	6.0469e-08	5.6349e-08	9.6126e-08	5.3455e-08	8.255e-09	1.421e-09	2.02e-10	5.9e-11	1.23e-10	2.44e-10	2.36e-10	2.39e-10
HC_057_nl	Plume	1195	Count	0.0082097	0.000178117	0.00584522	0.00254259	0.00112138	0.000693501	0.000825467	0.00116215	0.000923376	0.000500235	0.000292441	0.000148561	8.10665e-05	4.23326e-05	1.93983e-05	1.19633e-05	8.74423e-06	6.50065e-06	4.19164e-06	2.16523e-06	1.05732e-06	3.86224e-07	1.18725e-07	3.7504e-08	2.7339e-08	4.7619e-08	5.3015e-08	1.6213e-08	6.199e-09	2.268e-09	4.62e-10	3.22e-10	4.9e-10	5.1e-10	2.75e-10
HC_057_nl	Plume	1196	Count	0.0108866	0.000264269	0.00907098	0.00207984	0.0015453	0.00166007	0.00170065	0.00158581	0.00102783	0.000623988	0.000420904	0.000242177	0.000121908	6.00501e-05	2.76905e-05	1.67587e-05	1.31868e-05	1.10463e-05	6.69697e-06	3.079e-06	1.56393e-06	8.3412e-07	5.26406e-07	3.15091e-07	1.98421e-07	1.78362e-07	1.29172e-07	4.209e-08	2.1371e-08	1.4366e-08	1.0585e-08	6.896e-09	5.148e-09	4.064e-09	1.954e-09
HC_057_nl	Plume	1199	Count	0.00998972	0.000186658	0.00746259	0.00271378	0.00126707	0.00102501	0.0012874	0.001549	0.00108634	0.000558807	0.000323467	0.000178843	8.78118e-05	4.08272e-05	1.94929e-05	1.21032e-05	9.94804e-06	8.2403e-06	4.90355e-06	1.98817e-06	7.35335e-07	2.52274e-07	1.16631e-07	6.5825e-08	5.5991e-08	5.0459e-08	3.6884e-08	1.6454e-08	5.719e-09	2.545e-09	1.181e-09	8.88e-10	1.098e-09	8.39e-10	3.18e-10
HC_057_nl	Plume	1200	Count	0.00943859	0.000229366	0.00769216	0.00197579	0.00133596	0.00132719	0.00141543	0.00140434	0.00091988	0.000518217	0.000344646	0.000197138	0.00010028	5.43386e-05	2.76379e-05	1.71361e-05	1.19709e-05	8.77887e-06	5.09814e-06	2.22194e-06	9.91313e-07	4.04453e-07	1.88664e-07	8.438e-08	5.8847e-08	7.4499e-08	6.2557e-08	2.1339e-08	8.414e-09	3.39e-09	1.492e-09	1.097e-09	1.137e-09	7.12e-10	4.48e-10
HC_057_nl	Plume	1201	Count	0.0111958	0.000206509	0.00909038	0.00231194	0.00154165	0.00151296	0.00171974	0.00178781	0.00113187	0.000605455	0.000389766	0.000194631	9.0953e-05	4.62917e-05	2.43429e-05	1.67674e-05	1.16687e-05	7.87185e-06	4.37566e-06	1.93464e-06	8.88125e-07	4.40813e-07	2.79219e-07	1.73723e-07	1.23965e-07	1.32689e-07	1.26421e-07	6.132e-08	3.3386e-08	1.8792e-08	1.0893e-08	7.179e-09	3.896e-09	1.773e-09	8e-10
HC_057_nl	Plume	1202	Count	0.0103519	0.00014513	0.00778127	0.00271579	0.00159669	0.00136545	0.00141673	0.00139554	0.000916909	0.000498481	0.000297297	0.000149072	6.62484e-05	3.08486e-05	1.59577e-05	1.12513e-05	8.23192e-06	5.64221e-06	3.21779e-06	1.58583e-06	8.85735e-07	4.87026e-07	2.81487e-07	1.34635e-07	8.6952e-08	1.09547e-07	8.495e-08	2.6858e-08	1.2174e-08	8.605e-09	8.304e-09	9.336e-09	7.409e-09	2.645e-09	6.52e-10
HC_057_nl	Plume	1203	Count	0.00954799	0.000159055	0.00660918	0.00309785	0.00163168	0.0012554	0.00106688	0.000958666	0.000682477	0.000420326	0.000281637	0.000153062	7.32945e-05	3.46034e-05	1.72209e-05	1.12895e-05	8.17099e-06	6.10026e-06	4.00353e-06	2.06618e-06	1.02206e-06	5.14683e-07	2.93425e-07	1.58642e-07	7.7974e-08	8.2582e-08	7.0048e-08	3.3361e-08	2.2147e-08	1.4021e-08	7.297e-09	4.043e-09	2.547e-09	1.713e-09	1.028e-09
HC_057_nl	Plume	1204	Count	0.0109008	0.000204719	0.00873137	0.00237418	0.0016515	0.00146515	0.00146113	0.00155016	0.00114754	0.000653906	0.000399327	0.000197961	9.12122e-05	4.72153e-05	2.54497e-05	1.59938e-05	1.07861e-05	6.89196e-06	3.73324e-06	1.72603e-06	8.20836e-07	3.59334e-07	1.78626e-07	8.1642e-08	5.7759e-08	7.1127e-08	6.8087e-08	3.6298e-08	2.1117e-08	9.602e-09	3.454e-09	1.349e-09	8.65e-10	4.88e-10	3.42e-10
HC_057_nl	Plume	1205	Count	0.0115209	0.000216295	0.0079798	0.00375737	0.00168317	0.00122169	0.00125406	0.00140084	0.00103197	0.000582252	0.000380838	0.000208691	0.000101082	4.92047e-05	2.31932e-05	1.40741e-05	1.05967e-05	8.33904e-06	4.85494e-06	2.2758e-06	1.14923e-06	5.75654e-07	3.30688e-07	1.71611e-07	1.21735e-07	1.33503e-07	8.9907e-08	3.6654e-08	2.2969e-08	1.6934e-08	1.1666e-08	7.455e-09	4.256e-09	1.796e-09	7.93e-10
HC_057_nl	Plume	1206	Count	0.0075222	0.000198449	0.00655858	0.00116206	0.000962058	0.00108855	0.0012092	0.0012912	0.000837275	0.000451431	0.00032361	0.000196814	9.6271e-05	4.46501e-05	2.02397e-05	1.21801e-05	8.89115e-06	6.4819e-06	4.25062e-06	2.45844e-06	1.40743e-06	6.93875e-07	3.82497e-07	1.86763e-07	1.35269e-07	1.19171e-07	6.8452e-08	2.0744e-08	6.739e-09	2.157e-09	5.8e-10	3.4e-10	5.92e-10	6.33e-10	4.1e-10
HC_057_nl	Plume	1207	Count	0.00820292	0.000173921	0.00652475	0.00185208	0.00106782	0.000967405	0.00106615	0.00125156	0.000937338	0.000530553	0.000346889	0.000183112	8.50119e-05	3.87135e-05	1.67994e-05	9.9476e-06	7.39352e-06	6.34213e-06	4.36332e-06	2.33041e-06	1.23767e-06	6.39498e-07	3.83061e-07	2.28129e-07	1.29622e-07	1.17631e-07	1.1328e-07	7.181e-08	5.0009e-08	2.8861e-08	1.2034e-08	3.593e-09	1.536e-09	1.152e-09	8.53e-10
HC_057_nl	Plume	1208	Count	0.00744479	0.000217524	0.00652054	0.00114176	0.000895876	0.000865089	0.00103587	0.00133889	0.00103741	0.000550505	0.000365108	0.000214278	0.000105263	4.81077e-05	2.32083e-05	1.52963e-05	1.06096e-05	7.3102e-06	4.23843e-06	1.87602e-06	7.87006e-07	3.01847e-07	1.46772e-07	7.1414e-08	5.8768e-08	8.2824e-08	7.8498e-08	3.4862e-08	2.0568e-08	1.415e-08	8.353e-09	4.455e-09	2.481e-09	1.28e-09	5.76e-10
HC_057_nl	Plume	1209	Count	0.0100252	0.000211713	0.00778187	0.00245499	0.00143653	0.00141588	0.00136605	0.00127442	0.000888009	0.000562134	0.000408821	0.000218324	0.000103225	4.83921e-05	2.2859e-05	1.41299e-05	8.82621e-06	6.09083e-06	3.67877e-06	2.01554e-06	1.16196e-06	5.85585e-07	2.93467e-07	1.93916e-07	8.1103e-08	8.0225e-08	6.2964e-08	2.1507e-08	9.367e-09	3.42e-09	9.31e-10	3.61e-10	3.64e-10	3.55e-10	1.9e-10
HC_057_nl	Plume	1210	Count	0.0118965	0.000194257	0.00917579	0.002915	0.00163317	0.00152456	0.00167425	0.00173265	0.0011332	0.000652158	0.000432267	0.000199279	8.64558e-05	4.64423e-05	2.36519e-05	1.47591e-05	9.56038e-06	6.38848e-06	3.74705e-06	1.68601e-06	7.47081e-07	3.13509e-07	1.51192e-07	8.0069e-08	6.8416e-08	7.4503e-08	5.94e-08	2.8689e-08	2.2059e-08	1.3819e-08	3.427e-09	1.266e-09	1.238e-09	7.51e-10	3.88e-10
HC_057_nl	Plume	1211	Count	0.0117712	0.000233232	0.00888466	0.00311981	0.00160751	0.00142354	0.00149773	0.00162123	0.00118336	0.000678406	0.00042637	0.000213292	0.000103009	5.38485e-05	2.72473e-05	1.75633e-05	1.24081e-05	8.59696e-06	4.95678e-06	2.44927e-06	1.27287e-06	6.67067e-07	3.7852e-07	2.15725e-07	1.61128e-07	1.64449e-07	1.34084e-07	6.5945e-08	3.9098e-08	2.4354e-08	1.3412e-08	7.417e-09	4.49e-09	2.593e-09	1.238e-09
HC_057_nl	Plume	1212	Count	0.0100079	0.000134393	0.00648768	0.0036546	0.00119886	0.000967988	0.00108622	0.00122902	0.000911204	0.000503234	0.000302688	0.000154081	6.8052e-05	2.91825e-05	1.27769e-05	7.79591e-06	5.59717e-06	4.56582e-06	3.20863e-06	1.70241e-06	7.65854e-07	3.12715e-07	1.54203e-07	1.39435e-07	5.702e-08	3.8889e-08	3.0513e-08	8.594e-09	2.509e-09	7.32e-10	2.06e-10	1.76e-10	4.1e-10	5.19e-10	2.43e-10
HC_057_nl	Plume	1213	Count	0.00976305	0.000257938	0.00832568	0.0016953	0.00120815	0.00136274	0.00152291	0.00158023	0.00107809	0.000624221	0.000444594	0.000246823	0.000118185	5.74131e-05	2.8313e-05	1.86997e-05	1.33376e-05	9.68367e-06	5.74244e-06	2.92649e-06	1.53116e-06	7.39074e-07	4.2165e-07	2.84384e-07	2.14734e-07	2.04793e-07	1.4673e-07	5.7961e-08	2.341e-08	8.41e-09	2.239e-09	9.68e-10	8.49e-10	7e-10	3.32e-10
HC_057_nl	Plume	1214	Count	0.0115075	0.000153937	0.00835953	0.00330189	0.00177139	0.00154089	0.00154171	0.00147954	0.000927801	0.00048845	0.000301645	0.000154182	6.81073e-05	3.25829e-05	1.65842e-05	1.04731e-05	8.61083e-06	7.14691e-06	4.75411e-06	2.70044e-06	1.35982e-06	6.01608e-07	3.36574e-07	3.5788e-07	1.72396e-07	7.1988e-08	4.2507e-08	1.2237e-08	5.85e-09	6.044e-09	5.428e-09	2.687e-09	1.607e-09	8.1e-10	3.18e-10
HC_057_nl	Plume	1215	Count	0.00834209	0.000134867	0.00734639	0.00113057	0.000809877	0.000977853	0.00135593	0.00163448	0.00119867	0.000667223	0.000399443	0.000168043	6.27095e-05	2.88754e-05	1.4497e-05	9.60629e-06	7.16388e-06	5.28192e-06	3.50711e-06	1.77262e-06	8.24829e-07	3.17868e-07	1.37048e-07	5.7317e-08	3.1173e-08	3.5405e-08	2.9165e-08	1.1256e-08	4.773e-09	1.745e-09	6.43e-10	4.37e-10	7.64e-10	7.09e-10	3.14e-10
HC_057_nl	Plume	1216	Count	0.00877809	0.000159879	0.00697678	0.00196119	0.00105344	0.00109623	0.00125362	0.0013818	0.00100459	0.000540643	0.000320397	0.000166193	7.62652e-05	3.63523e-05	1.67872e-05	9.74241e-06	7.25676e-06	5.71139e-06	3.78311e-06	2.04419e-06	1.0137e-06	4.06113e-07	1.75348e-07	6.9696e-08	5.6982e-08	9.101e-08	7.4716e-08	2.5078e-08	1.2844e-08	6.031e-09	1.955e-09	1.08e-09	1.062e-09	7.1e-10	4.46e-10
HC_057_nl	Plume	1217	Count	0.00914324	0.000176872	0.0068179	0.00250221	0.00112514	0.000988921	0.00112912	0.00132801	0.000967455	0.00054338	0.000366298	0.000192708	8.543e-05	3.92647e-05	1.81119e-05	1.17678e-05	8.34636e-06	5.88826e-06	3.76197e-06	1.9489e-06	1.04641e-06	4.88653e-07	2.41369e-07	1.24336e-07	1.07782e-07	1.35159e-07	1.11643e-07	4.9092e-08	2.5798e-08	1.3396e-08	4.477e-09	1.617e-09	9.32e-10	7.04e-10	4.14e-10
HC_057_nl	Plume	1218	Count	0.00830168	0.000199412	0.00628225	0.00221884	0.000886442	0.00075916	0.000960882	0.00125861	0.00104568	0.00060141	0.000379322	0.000191337	8.89372e-05	4.47495e-05	2.14801e-05	1.41172e-05	1.08356e-05	8.09059e-06	5.12662e-06	2.77805e-06	1.41029e-06	6.94876e-07	4.08191e-07	4.04806e-07	2.02535e-07	7.4877e-08	5.6077e-08	2.105e-08	1.0511e-08	6.048e-09	3.514e-09	2.052e-09	1.23e-09	8.08e-10	2.86e-10
HC_057_nl	Plume	1219	Count	0.0263845	0.000582838	0.0186685	0.00829889	0.00466471	0.00306558	0.00261871	0.00258138	0.00207712	0.00143603	0.00104483	0.000597302	0.000290793	0.00013217	6.30261e-05	3.60682e-05	2.39234e-05	1.63355e-05	9.99415e-06	5.31182e-06	2.62964e-06	1.24671e-06	5.6658e-07	2.73285e-07	1.49285e-07	1.21529e-07	9.956e-08	5.3587e-08	3.385e-08	1.8302e-08	8.169e-09	5.136e-09	4.812e-09	3.244e-09	1.738e-09
HC_057_nl	Plume	1220	Count	0.0137988	0.000183164	0.00878723	0.00519477	0.0016835	0.00110931	0.00130638	0.00159126	0.00132337	0.000817045	0.000526652	0.000246545	9.11445e-05	3.98471e-05	1.96567e-05	1.10425e-05	8.19079e-06	6.21884e-06	3.65475e-06	1.69614e-06	8.11452e-07	3.75929e-07	1.79594e-07	1.04731e-07	6.9484e-08	7.6532e-08	6.0939e-08	1.7103e-08	7.007e-09	4.422e-09	2.878e-09	9.33e-10	6.48e-10	5.32e-10	2.95e-10
HC_057_nl	Plume	1221	Count	0.0105476	0.000250257	0.00690606	0.00389174	0.00170504	0.00101485	0.000931984	0.00102696	0.000827209	0.000526674	0.000399926	0.000223174	0.000115528	5.975e-05	3.00669e-05	1.81947e-05	1.15893e-05	7.28294e-06	4.25151e-06	2.11034e-06	8.75375e-07	2.58651e-07	1.00843e-07	5.8031e-08	4.0122e-08	5.1405e-08	4.0942e-08	1.7931e-08	1.2788e-08	9.518e-09	5.81e-09	4.112e-09	4.134e-09	2.372e-09	9.65e-10
HC_057_nl	Plume	1222	Count	0.00791983	0.000205258	0.00614738	0.0019777	0.00113979	0.000911816	0.00092824	0.00105455	0.000835124	0.000515619	0.000363161	0.00019383	9.37407e-05	4.69366e-05	2.27905e-05	1.48449e-05	1.01047e-05	7.44008e-06	4.75982e-06	2.39783e-06	1.14074e-06	4.99659e-07	2.51403e-07	1.43155e-07	6.5661e-08	5.5414e-08	4.2396e-08	1.8241e-08	1.1833e-08	7.995e-09	3.014e-09	1.233e-09	9.81e-10	7.73e-10	3.3e-10
HC_057_nl	Plume	1223	Count	0.00966202	0.000172156	0.00638045	0.00345371	0.00142733	0.000995932	0.000958897	0.00104569	0.000798522	0.00048928	0.000331229	0.000161428	7.84888e-05	4.13472e-05	1.96262e-05	1.23734e-05	8.57653e-06	5.77387e-06	3.13592e-06	1.49821e-06	6.83963e-07	2.57528e-07	1.08817e-07	5.2351e-08	3.7463e-08	5.6717e-08	6.1629e-08	3.0758e-08	2.0747e-08	1.3024e-08	5.88e-09	3.18e-09	2.5e-09	1.295e-09	3.59e-10
HC_057_nl	Plume	1224	Count	0.0297401	0.000547534	0.0181675	0.0121201	0.00603576	0.00339928	0.00237591	0.00209943	0.00160498	0.000980349	0.000676604	0.000447688	0.000259364	0.000132454	6.31742e-05	3.46832e-05	2.11334e-05	1.44745e-05	9.46277e-06	5.23579e-06	3.01511e-06	1.71857e-06	1.06205e-06	6.83032e-07	3.66406e-07	2.35167e-07	1.61613e-07	9.7347e-08	7.3616e-08	5.2237e-08	3.5043e-08	2.4165e-08	1.604e-08	8.087e-09	3.083e-09
HC_057_nl	Plume	1225	Count	0.0093818	0.000209891	0.00664193	0.00294977	0.00170561	0.00136849	0.00105851	0.000916528	0.00061773	0.00036218	0.000257726	0.000145273	8.00238e-05	4.88683e-05	2.78458e-05	1.98637e-05	1.38283e-05	9.00746e-06	5.15085e-06	2.61555e-06	1.32393e-06	5.81769e-07	3.10138e-07	1.9279e-07	9.3442e-08	8.4821e-08	6.148e-08	2.1812e-08	9.348e-09	4.211e-09	1.427e-09	6.32e-10	6.56e-10	6.37e-10	3.87e-10
HC_057_nl	Plume	1226	Count	0.0312197	0.000595421	0.0274302	0.00438491	0.00245158	0.00317504	0.00581654	0.00774826	0.00440973	0.00169124	0.000947172	0.000595267	0.000307348	0.000138638	6.22907e-05	3.32385e-05	2.06759e-05	1.34362e-05	7.93841e-06	4.57591e-06	2.75982e-06	1.58175e-06	9.96514e-07	6.03817e-07	4.41699e-07	3.47402e-07	2.41147e-07	1.25861e-07	7.5547e-08	4.7144e-08	2.7261e-08	1.4946e-08	8.748e-09	5.042e-09	2.226e-09
HC_057_nl	Plume	1227	Count	0.0116362	0.000255812	0.0088853	0.00300673	0.00182238	0.00162093	0.00153206	0.00148396	0.000997067	0.000563007	0.000382956	0.000227134	0.00011472	5.72952e-05	2.86096e-05	1.78066e-05	1.3004e-05	1.04805e-05	6.73575e-06	3.59392e-06	1.87195e-06	8.43405e-07	4.00643e-07	2.37657e-07	9.5784e-08	5.0687e-08	3.5553e-08	1.3959e-08	7.783e-09	4.496e-09	2.036e-09	8.72e-10	7.16e-10	6.56e-10	3.88e-10
HC_057_nl	Plume	1228	Count	0.00856037	0.000125153	0.00565146	0.00303406	0.00120547	0.000976641	0.000931646	0.000965525	0.000707358	0.000379223	0.000236891	0.000123555	5.24468e-05	2.46659e-05	1.28252e-05	8.78637e-06	7.6959e-06	7.27742e-06	5.56594e-06	3.24494e-06	1.58161e-06	5.27722e-07	1.79996e-07	9.0981e-08	8.3904e-08	8.6589e-08	5.6062e-08	1.9215e-08	9.632e-09	5.083e-09	1.575e-09	6.15e-10	6.44e-10	5.17e-10	2.64e-10
HC_057_nl	Plume	1229	Count	0.00985824	0.000242517	0.00615736	0.0039434	0.00105122	0.000728836	0.000883302	0.00113162	0.000959891	0.00056791	0.000376478	0.00021559	0.000107254	5.50865e-05	2.83743e-05	1.79796e-05	1.2486e-05	9.17245e-06	6.05864e-06	3.20432e-06	1.54267e-06	5.99584e-07	2.65521e-07	1.83291e-07	9.5972e-08	9.6226e-08	7.593e-08	2.4848e-08	1.0885e-08	3.705e-09	7.26e-10	3.53e-10	5.53e-10	6.01e-10	2.78e-10
HC_057_nl	Plume	1230	Count	0.00700432	0.000236119	0.00618743	0.00105301	0.000817459	0.000902905	0.0010986	0.00121291	0.000866749	0.000511597	0.000349678	0.000191413	9.61356e-05	5.46676e-05	2.8864e-05	1.74725e-05	1.30838e-05	1.09939e-05	7.2912e-06	3.73615e-06	1.87983e-06	8.71817e-07	4.36503e-07	2.11069e-07	1.4768e-07	1.48906e-07	1.12532e-07	3.8475e-08	1.6434e-08	6.604e-09	1.52e-09	7.03e-10	8.74e-10	7.76e-10	3.75e-10
HC_057_nl	Plume	1231	Count	0.00921918	0.000227555	0.00644517	0.00300157	0.00147215	0.00104051	0.00101424	0.00110595	0.000741526	0.000405186	0.000273004	0.000165046	9.36352e-05	5.3663e-05	2.81826e-05	1.78159e-05	1.27134e-05	8.83575e-06	5.7021e-06	3.24871e-06	1.79681e-06	8.6019e-07	4.24337e-07	2.10497e-07	1.30758e-07	1.26829e-07	1.12637e-07	4.8696e-08	2.7378e-08	1.3149e-08	3.847e-09	1.32e-09	8.69e-10	7.15e-10	4.53e-10
HC_057_nl	Plume	1232	Count	0.00976703	0.000210537	0.00748945	0.00248811	0.00139959	0.0013056	0.00136028	0.00132791	0.000848952	0.000483264	0.000357605	0.000195724	9.46287e-05	5.26633e-05	2.5754e-05	1.42955e-05	8.99761e-06	6.2364e-06	3.87723e-06	2.06241e-06	9.657e-07	3.90579e-07	1.84863e-07	1.0573e-07	9.3785e-08	1.09273e-07	9.1668e-08	3.8965e-08	2.0438e-08	1.0664e-08	4.896e-09	2.466e-09	1.705e-09	9.96e-10	3.38e-10
HC_057_nl	Plume	1233	Count	0.00739905	0.000212307	0.00592839	0.00168296	0.000926422	0.000873621	0.00100927	0.00115697	0.000816734	0.000446364	0.000305886	0.000180827	9.4381e-05	4.81656e-05	2.32675e-05	1.4885e-05	1.11618e-05	8.56003e-06	5.83577e-06	3.22962e-06	1.60025e-06	5.97897e-07	2.29627e-07	1.19873e-07	6.6205e-08	7.7711e-08	7.1877e-08	2.8907e-08	1.349e-08	6.106e-09	2.363e-09	1.12e-09	1.484e-09	1.987e-09	1.711e-09
HC_057_nl	Plume	1234	Count	0.00778951	0.00018932	0.00546553	0.00251329	0.00107597	0.000742387	0.000773665	0.000992686	0.000805764	0.000445349	0.000282705	0.000157693	8.08979e-05	4.31095e-05	2.26348e-05	1.47832e-05	1.03909e-05	7.58439e-06	4.77721e-06	2.52428e-06	1.30829e-06	5.5535e-07	2.80135e-07	1.6275e-07	9.9057e-08	9.4673e-08	7.5691e-08	2.5952e-08	1.0266e-08	3.243e-09	8.13e-10	3.74e-10	4.12e-10	4.45e-10	2.05e-10
HC_057_nl	Plume	1235	Count	0.0085468	9.34983e-05	0.00454911	0.00409119	0.00146986	0.000908202	0.000678302	0.000575382	0.000382105	0.000225747	0.000149003	6.70168e-05	3.11691e-05	1.85228e-05	1.27565e-05	9.72165e-06	7.35433e-06	5.67851e-06	3.65125e-06	2.06e-06	1.10397e-06	5.37798e-07	3.23335e-07	2.79876e-07	1.52266e-07	9.38e-08	6.2033e-08	1.6477e-08	7.233e-09	4.04e-09	1.314e-09	6.39e-10	5.55e-10	5.01e-10	2.72e-10
HC_057_nl	Plume	1236	Count	0.00815417	0.000179798	0.00681774	0.00151622	0.00110514	0.00107195	0.0012105	0.00131749	0.000915875	0.000503194	0.000333946	0.00017985	8.35332e-05	4.06868e-05	1.89876e-05	1.14647e-05	9.12393e-06	7.13653e-06	4.53106e-06	2.43216e-06	1.10135e-06	3.75313e-07	1.31125e-07	4.6779e-08	3.7708e-08	5.938e-08	6.2836e-08	3.2907e-08	2.2807e-08	1.6779e-08	7.802e-09	3.502e-09	2.476e-09	1.131e-09	3.04e-10
HC_057_nl	Plume	1237	Count	0.00661518	0.000176705	0.00532946	0.00146241	0.000855923	0.000806918	0.000875974	0.000974608	0.000707208	0.000429677	0.000318912	0.000183543	8.62549e-05	3.9525e-05	1.87801e-05	1.11024e-05	7.83786e-06	5.6638e-06	3.59431e-06	1.98638e-06	1.02708e-06	4.0373e-07	1.57817e-07	6.8227e-08	5.3163e-08	8.0965e-08	8.048e-08	3.9239e-08	2.3869e-08	1.4021e-08	5.762e-09	2.874e-09	1.837e-09	8.41e-10	2.09e-10
HC_057_nl	Plume	1238	Count	0.00841054	0.000175967	0.00627692	0.00230959	0.0014213	0.00118941	0.00109628	0.000998024	0.000633812	0.000361313	0.000253569	0.000147238	7.86563e-05	4.2831e-05	2.31487e-05	1.22555e-05	6.94772e-06	4.92207e-06	3.42061e-06	2.01765e-06	9.8773e-07	3.24669e-07	1.41882e-07	1.06807e-07	8.8764e-08	5.7116e-08	4.7515e-08	9.037e-09	2.116e-09	5.37e-10	1.33e-10	1e-10	2.9e-10	4.89e-10	2.25e-10
HC_057_nl	Plume	1239	Count	0.00787394	0.000134851	0.00501281	0.00299598	0.00117628	0.00080689	0.000753073	0.000862058	0.000636069	0.000332325	0.000198082	0.000113192	6.26561e-05	2.97304e-05	1.34831e-05	8.69554e-06	6.43927e-06	5.37954e-06	4.02223e-06	2.29303e-06	1.15897e-06	4.71726e-07	2.08278e-07	1.15998e-07	4.7698e-08	4.9652e-08	5.3914e-08	2.2088e-08	1.0864e-08	6.456e-09	2.203e-09	1.401e-09	1.187e-09	7.83e-10	3.44e-10
HC_057_nl	Plume	1240	Count	0.0082224	0.000227153	0.00641037	0.00203919	0.00111464	0.000952067	0.00104065	0.00116011	0.000855769	0.000510096	0.000354182	0.000195703	0.000100473	5.30308e-05	2.56773e-05	1.59921e-05	1.11042e-05	8.37517e-06	5.77299e-06	3.37835e-06	1.77355e-06	7.35629e-07	3.30582e-07	1.58892e-07	1.18613e-07	1.16066e-07	7.3601e-08	2.2737e-08	9.292e-09	5.494e-09	2.09e-09	7.95e-10	5.83e-10	4.97e-10	2.35e-10
HC_057_nl	Plume	1241	Count	0.00736981	0.000170892	0.00533652	0.00220418	0.00108121	0.00102971	0.000904066	0.000807925	0.000549618	0.000356415	0.000277146	0.000159542	7.94963e-05	3.8691e-05	1.86958e-05	1.19374e-05	8.48931e-06	6.09234e-06	3.82201e-06	1.97002e-06	9.15579e-07	3.46335e-07	1.5224e-07	1.08441e-07	5.0473e-08	4.3192e-08	4.5012e-08	1.7222e-08	9.22e-09	5.099e-09	1.964e-09	1.181e-09	8.99e-10	4.26e-10	1.74e-10
HC_057_nl	Plume	1242	Count	0.0129931	0.000309059	0.0100824	0.00321969	0.00198914	0.00181714	0.00174177	0.00169007	0.00113773	0.000650309	0.000461655	0.000285557	0.000150828	7.06944e-05	3.29557e-05	1.98594e-05	1.35032e-05	9.17464e-06	5.8022e-06	3.10696e-06	1.55086e-06	6.62425e-07	3.13415e-07	1.61175e-07	1.15984e-07	1.23836e-07	1.02201e-07	4.9092e-08	2.7418e-08	1.5121e-08	6.551e-09	2.973e-09	1.899e-09	1.292e-09	8.75e-10
HC_057_nl	Plume	1243	Count	0.00717078	0.000147646	0.00505978	0.00225864	0.000940696	0.00080394	0.00088705	0.000958267	0.000619509	0.000327056	0.000233376	0.000142246	6.80862e-05	3.2426e-05	1.49585e-05	9.99621e-06	7.60008e-06	5.95671e-06	4.05267e-06	2.20319e-06	1.06593e-06	4.73427e-07	2.68072e-07	2.00549e-07	1.17687e-07	8.4121e-08	7.4793e-08	3.8133e-08	2.3016e-08	1.2238e-08	4.041e-09	1.938e-09	1.314e-09	5.33e-10	2.3e-10
HC_057_nl	Plume	1244	Count	0.0092156	0.000293189	0.00737429	0.00213449	0.00132662	0.00116796	0.00123236	0.00129568	0.000924915	0.000541331	0.000365954	0.000226285	0.000125074	6.63818e-05	3.6301e-05	2.3953e-05	1.69704e-05	1.10125e-05	6.34065e-06	3.22536e-06	1.74315e-06	8.93133e-07	4.84944e-07	2.94494e-07	1.74892e-07	1.42196e-07	9.7799e-08	4.2836e-08	2.6682e-08	1.6327e-08	6.458e-09	2.988e-09	2.337e-09	1.46e-09	7.6e-10
HC_057_nl	Plume	1245	Count	0.00836721	0.000171488	0.00529597	0.00324272	0.0013286	0.0010835	0.000912468	0.000751551	0.000434632	0.000267894	0.000217137	0.000128713	6.72995e-05	3.99472e-05	2.18154e-05	1.30654e-05	1.00178e-05	7.90008e-06	5.41012e-06	3.00203e-06	1.45379e-06	5.98155e-07	3.36052e-07	2.12501e-07	1.12484e-07	1.08024e-07	9.8461e-08	4.5361e-08	2.9311e-08	1.9893e-08	8.06e-09	3.975e-09	2.942e-09	1.273e-09	3.96e-10
HC_057_nl	Plume	1246	Count	0.0143901	0.000179517	0.0108223	0.00374731	0.0022735	0.0020515	0.00198934	0.00185461	0.00118655	0.000637213	0.00042352	0.000226517	9.33298e-05	3.76692e-05	1.61493e-05	9.89365e-06	7.6205e-06	5.9119e-06	4.0014e-06	2.39638e-06	1.23004e-06	4.83232e-07	2.07044e-07	1.25423e-07	1.05844e-07	1.4586e-07	1.31485e-07	5.4092e-08	2.7111e-08	1.8082e-08	7.68e-09	3.467e-09	2.662e-09	1.97e-09	1.092e-09
HC_057_nl	Plume	1247	Count	0.0453212	0.00047232	0.0377878	0.00800573	0.00649678	0.00727096	0.00777589	0.00698838	0.004331	0.00231645	0.00141821	0.00071778	0.000289319	0.000108061	3.89061e-05	1.61164e-05	8.22007e-06	4.82419e-06	3.01125e-06	1.84091e-06	9.77783e-07	4.41653e-07	2.14261e-07	1.13177e-07	7.507e-08	8.2486e-08	6.5725e-08	2.4885e-08	1.2415e-08	6.524e-09	2.68e-09	1.538e-09	1.204e-09	7.76e-10	4.42e-10
HC_057_nl	Plume	1248	Count	0.0142674	0.000294967	0.0112361	0.00332625	0.00209788	0.00193186	0.00203068	0.0020024	0.00132484	0.000747578	0.000514456	0.00029146	0.000135076	6.42951e-05	3.15652e-05	2.09999e-05	1.65697e-05	1.20391e-05	7.08327e-06	3.68422e-06	1.80035e-06	7.60254e-07	3.65933e-07	2.10762e-07	1.3751e-07	1.33491e-07	1.13396e-07	6.0968e-08	3.6955e-08	2.2037e-08	8.056e-09	2.336e-09	9.77e-10	5.79e-10	4.05e-10
HC_057_nl	Plume	1249	Count	0.0148633	0.000266256	0.0116199	0.00350961	0.00239905	0.00227555	0.00215252	0.00194433	0.00120757	0.000652709	0.000449366	0.000272598	0.000131723	6.12661e-05	2.68388e-05	1.56525e-05	1.15428e-05	8.52793e-06	5.10072e-06	2.776e-06	1.36453e-06	5.59005e-07	2.69767e-07	1.57689e-07	1.0686e-07	1.05464e-07	9.4121e-08	5.6765e-08	4.3077e-08	3.3069e-08	1.9121e-08	9.582e-09	5.176e-09	2.322e-09	9.21e-10
HC_057_nl	Plume	1250	Count	0.00835511	0.000216445	0.00666165	0.0019099	0.00116138	0.000980314	0.00101189	0.00120848	0.000969069	0.000544954	0.000358932	0.000210187	0.000105	4.77314e-05	2.2337e-05	1.48194e-05	1.03189e-05	7.09506e-06	4.55116e-06	2.44789e-06	1.18299e-06	4.29071e-07	1.69746e-07	7.0368e-08	6.5284e-08	8.2886e-08	7.012e-08	3.2247e-08	1.9087e-08	1.2107e-08	4.926e-09	2.777e-09	2.305e-09	7.56e-10	2.08e-10
HC_057_nl	Plume	1252	Count	0.0415584	0.000501064	0.0355565	0.00650295	0.00634494	0.00704229	0.00724865	0.00636572	0.00390106	0.00211604	0.00133644	0.000700337	0.000296165	0.000112264	4.07436e-05	1.98215e-05	1.21741e-05	8.32489e-06	5.6319e-06	3.25087e-06	1.53775e-06	5.39635e-07	2.01923e-07	8.7901e-08	6.8998e-08	8.3445e-08	7.8878e-08	4.8357e-08	2.6186e-08	1.0515e-08	2.921e-09	9.14e-10	5.02e-10	2.98e-10	1.96e-10
HC_057_nl	Plume	1253	Count	0.0355462	0.000443792	0.0302193	0.00577067	0.0054379	0.00589044	0.00607916	0.00539126	0.00338447	0.00185557	0.001147	0.000589719	0.000256539	0.000105393	3.8121e-05	1.78965e-05	1.04506e-05	6.58803e-06	4.3447e-06	2.41553e-06	1.13844e-06	3.84362e-07	1.54636e-07	7.4052e-08	6.7865e-08	8.8536e-08	8.3657e-08	3.3197e-08	1.2964e-08	4.261e-09	1.023e-09	3.24e-10	1.63e-10	9.9e-11	5.9e-11
HC_057_nl	Plume	1254	Count	0.0965719	0.00107291	0.0815274	0.0161174	0.0150583	0.0160402	0.0163904	0.0143886	0.00905905	0.00491661	0.00301927	0.0015822	0.000662718	0.000245362	8.50248e-05	3.44505e-05	1.78427e-05	1.12697e-05	7.30421e-06	4.15674e-06	2.18788e-06	1.05359e-06	5.78241e-07	4.13949e-07	2.09658e-07	1.20993e-07	9.6694e-08	5.6119e-08	3.6954e-08	1.8135e-08	6.291e-09	2.833e-09	1.525e-09	7.89e-10	4.47e-10
HC_057_nl	Plume	1255	Count	0.038866	0.000427525	0.0321427	0.00715088	0.00583846	0.00615287	0.00638481	0.0057685	0.00366633	0.00201491	0.00125596	0.000633322	0.000258297	9.68708e-05	3.55255e-05	1.65856e-05	9.15109e-06	5.21878e-06	2.97661e-06	1.54374e-06	6.91452e-07	2.83318e-07	1.36815e-07	7.5396e-08	4.3146e-08	4.2179e-08	4.2526e-08	2.03e-08	1.0497e-08	5.26e-09	2.142e-09	9.64e-10	5.85e-10	3.57e-10	1.83e-10
HC_057_nl	Plume	1256	Count	0.102153	0.000979345	0.086814	0.0163185	0.0153956	0.0170054	0.0177632	0.015708	0.00988619	0.00532378	0.00317245	0.00158016	0.00062872	0.000220081	7.26013e-05	2.80593e-05	1.33957e-05	7.56465e-06	4.19956e-06	2.14343e-06	1.05478e-06	5.2203e-07	3.03772e-07	2.29005e-07	1.49015e-07	1.03055e-07	8.2961e-08	5.3814e-08	3.4171e-08	2.0385e-08	9.928e-09	6.337e-09	5.147e-09	3.119e-09	1.521e-09
HC_057_nl	Plume	1257	Count	0.0769935	0.000781002	0.0651245	0.01265	0.0117741	0.0128909	0.0133757	0.0116973	0.00717548	0.00386295	0.00236665	0.0012005	0.000485853	0.000175093	5.95693e-05	2.56663e-05	1.40819e-05	8.63625e-06	5.2582e-06	2.90734e-06	1.65167e-06	9.2156e-07	5.55359e-07	2.94815e-07	1.85616e-07	1.2883e-07	8.5758e-08	4.8266e-08	3.3387e-08	1.6887e-08	7.588e-09	3.303e-09	1.816e-09	1.364e-09	6.35e-10
HC_057_nl	Plume	1259	Count	0.15414	0.00151992	0.131824	0.0238365	0.0231788	0.0259036	0.0271838	0.0238942	0.0148225	0.00797877	0.00485692	0.00248503	0.000994257	0.000341088	0.00010858	3.9063e-05	1.70077e-05	9.12774e-06	5.2655e-06	2.78468e-06	1.25055e-06	5.65155e-07	3.05999e-07	2.49416e-07	1.38861e-07	6.8942e-08	5.4378e-08	3.7504e-08	2.8691e-08	2.1383e-08	1.1811e-08	6.342e-09	3.395e-09	1.642e-09	7.01e-10
HC_057_nl	Plume	1261	Count	0.586207	0.00560678	0.500607	0.091207	0.0895496	0.097989	0.102106	0.0897747	0.0568681	0.0308465	0.0184736	0.00939269	0.00372857	0.00125423	0.000390705	0.000133099	5.32344e-05	2.47704e-05	1.20739e-05	5.65722e-06	2.40892e-06	1.04055e-06	4.36494e-07	1.95278e-07	1.0727e-07	7.5626e-08	5.2489e-08	3.4131e-08	2.4841e-08	2.0964e-08	1.6818e-08	1.1049e-08	5.426e-09	2.362e-09	1.263e-09
HC_057_nl	Plume	1262	Count	1.20913	0.0115598	1.02941	0.191274	0.187443	0.203653	0.2099	0.182554	0.115225	0.0625451	0.0374129	0.0191196	0.00765856	0.00260087	0.000817348	0.000278147	0.000109684	5.0059e-05	2.45532e-05	1.17047e-05	5.00074e-06	2.18038e-06	9.01922e-07	4.29385e-07	1.83872e-07	8.2231e-08	3.9151e-08	2.1935e-08	1.2635e-08	6.538e-09	2.878e-09	1.501e-09	1.126e-09	9.76e-10	9.1e-10
HC_057_nl	Plume	1263	Count	1.08046	0.0100536	0.919861	0.170655	0.167635	0.182282	0.187902	0.163475	0.102886	0.0556169	0.0331541	0.016856	0.00670713	0.00225475	0.000697254	0.000232276	8.94173e-05	3.9523e-05	1.85269e-05	8.51806e-06	3.5205e-06	1.49987e-06	5.84217e-07	2.46728e-07	1.24467e-07	8.4831e-08	5.8899e-08	3.7423e-08	2.9133e-08	2.1726e-08	1.0414e-08	4.201e-09	2.032e-09	1.435e-09	1.19e-09
HC_057_nl	Plume	1264	Count	2.3765	0.0218589	2.00537	0.392994	0.380326	0.404627	0.40704	0.347507	0.217869	0.118705	0.0711505	0.0362836	0.0145006	0.00491926	0.00154435	0.000521768	0.000203181	9.10192e-05	4.36208e-05	2.03919e-05	8.43225e-06	3.65804e-06	1.4505e-06	6.26577e-07	2.87624e-07	1.40512e-07	6.51e-08	3.1462e-08	1.4967e-08	7.499e-09	3.828e-09	2.268e-09	1.541e-09	1.352e-09	1.597e-09
HC_057_nl	Plume	1265	Count	3.61582	0.0344179	3.07026	0.579978	0.566921	0.611027	0.623937	0.538791	0.340065	0.185791	0.111926	0.0573842	0.0229296	0.00772533	0.0023992	0.000801333	0.000309327	0.000137321	6.48251e-05	2.97672e-05	1.21702e-05	5.24415e-06	2.05058e-06	9.10025e-07	3.95484e-07	1.76388e-07	7.9381e-08	4.1257e-08	2.1584e-08	1.2815e-08	7.806e-09	4.828e-09	4.047e-09	3.321e-09	2.597e-09
HC_057_nl	Plume	1266	Count	8.86041	0.0804426	7.46751	1.47334	1.42219	1.50913	1.51624	1.2929	0.809818	0.440006	0.262735	0.134033	0.0534983	0.0180632	0.00565213	0.00189708	0.000732294	0.000324266	0.000153564	7.12873e-05	2.92061e-05	1.26025e-05	4.8764e-06	2.04557e-06	8.91119e-07	4.24169e-07	1.89556e-07	9.1695e-08	4.5145e-08	2.3993e-08	1.3219e-08	8.454e-09	6.392e-09	5.536e-09	6.104e-09
HC_057_nl	Plume	1267	Count	10.5905	0.0963293	8.95521	1.73166	1.68536	1.80387	1.824	1.56125	0.977198	0.529761	0.316273	0.161177	0.0641841	0.0216017	0.00672749	0.00224677	0.000862892	0.000381384	0.000180896	8.41648e-05	3.45632e-05	1.49639e-05	5.80607e-06	2.43983e-06	1.05995e-06	5.12517e-07	2.4183e-07	1.2681e-07	7.0015e-08	4.2149e-08	2.3237e-08	1.3915e-08	9.558e-09	7.591e-09	8.29e-09
HC_057_nl	Plume	1269	Count	9.58468	0.0879533	8.08404	1.5886	1.53587	1.63151	1.64034	1.39984	0.878011	0.478088	0.286214	0.146214	0.0584463	0.0197614	0.00618969	0.00208135	0.000805517	0.000359131	0.000171757	8.03118e-05	3.3227e-05	1.4481e-05	5.68638e-06	2.40784e-06	1.05129e-06	5.02786e-07	2.25946e-07	1.13569e-07	5.9786e-08	3.3822e-08	1.9378e-08	1.1932e-08	8.62e-09	7.404e-09	7.854e-09
HC_057_nl	Plume	1270	Count	8.14082	0.0758469	6.87806	1.33861	1.2988	1.38517	1.39673	1.19411	0.749039	0.408031	0.244892	0.125445	0.0502946	0.0170734	0.00536504	0.001813	0.00070597	0.000316816	0.000152563	7.20531e-05	3.02846e-05	1.34295e-05	5.39641e-06	2.35876e-06	1.0444e-06	5.08832e-07	2.36439e-07	1.18376e-07	6.005e-08	3.1844e-08	1.7634e-08	1.0999e-08	7.799e-09	6.73e-09	7.461e-09
HC_057_nl	Plume	1271	Count	7.40982	0.0695851	6.27777	1.20163	1.17419	1.26231	1.27939	1.09632	0.685302	0.371998	0.223708	0.114963	0.0461201	0.0156697	0.00492784	0.00166726	0.000651433	0.00029251	0.000140553	6.62541e-05	2.78914e-05	1.23968e-05	5.02213e-06	2.21821e-06	1.00515e-06	4.9354e-07	2.30205e-07	1.13051e-07	5.5631e-08	2.8936e-08	1.5657e-08	9.346e-09	6.113e-09	5.031e-09	5.613e-09
HC_057_nl	Plume	1273	Count	3.6467	0.0338584	3.07401	0.606551	0.585989	0.622145	0.623777	0.53092	0.332089	0.180911	0.108658	0.0556573	0.0223473	0.00762988	0.00242274	0.000832502	0.000331866	0.000152855	7.53544e-05	3.64292e-05	1.58512e-05	7.29934e-06	3.12657e-06	1.46107e-06	7.39346e-07	4.2191e-07	2.38818e-07	1.3975e-07	8.1289e-08	4.5953e-08	2.5243e-08	1.4526e-08	8.999e-09	6.101e-09	5.157e-09
HC_057_nl	Plume	1274	Count	4.05481	0.038495	3.41909	0.674223	0.649231	0.68799	0.691698	0.591092	0.372028	0.203417	0.122304	0.0628314	0.0253536	0.00869865	0.00277265	0.000954481	0.000379688	0.000174505	8.62752e-05	4.17912e-05	1.82206e-05	8.38205e-06	3.53042e-06	1.60535e-06	7.55686e-07	4.01026e-07	2.11191e-07	1.19238e-07	6.8987e-08	4.1419e-08	2.4907e-08	1.6169e-08	1.2536e-08	9.973e-09	7.094e-09
HC_057_nl	Plume	1275	Count	3.31693	0.0308808	2.81027	0.537547	0.525199	0.565249	0.573252	0.491423	0.307029	0.166397	0.0997762	0.0510646	0.0204439	0.00695208	0.00219243	0.000747445	0.000294363	0.000133195	6.42706e-05	3.03169e-05	1.27794e-05	5.64602e-06	2.30773e-06	1.00117e-06	4.59135e-07	2.40487e-07	1.25425e-07	6.4486e-08	3.4423e-08	2.0178e-08	1.2306e-08	7.36e-09	4.778e-09	3.08e-09	2.768e-09
HC_057_nl	Plume	1277	Count	0.101538	0.00114066	0.0876172	0.0150619	0.0148623	0.0166987	0.0178136	0.0160674	0.0102979	0.00558772	0.00339496	0.00175408	0.000718151	0.00025899	8.90133e-05	3.53944e-05	1.7629e-05	1.00958e-05	5.90148e-06	3.05767e-06	1.34076e-06	4.83664e-07	2.03834e-07	1.04149e-07	6.6446e-08	6.6115e-08	5.7698e-08	3.0464e-08	2.3543e-08	2.2923e-08	1.4461e-08	6.995e-09	3.188e-09	9.49e-10	4.91e-10
HC_057_nl	Plume	1278	Count	0.602459	0.00605885	0.516537	0.0919811	0.090852	0.100504	0.105477	0.0930131	0.059143	0.0321832	0.0193687	0.00993699	0.00399105	0.00135882	0.000432366	0.000153196	6.41711e-05	3.07327e-05	1.53365e-05	7.34198e-06	3.18837e-06	1.3992e-06	5.96228e-07	2.69078e-07	1.38176e-07	8.3997e-08	5.5609e-08	2.8668e-08	2.1838e-08	1.9266e-08	9.922e-09	7.865e-09	6.227e-09	3.547e-09	2.094e-09
HC_057_nl	Plume	1280	Count	0.594748	0.00603276	0.52038	0.0804013	0.0847247	0.0999142	0.109293	0.0981983	0.0609194	0.0321453	0.0192615	0.00989032	0.00395283	0.00135879	0.00043528	0.000156648	6.65528e-05	3.20069e-05	1.60947e-05	7.80953e-06	3.489e-06	1.60077e-06	7.64631e-07	4.35551e-07	2.05261e-07	1.01912e-07	6.5058e-08	3.5325e-08	2.1079e-08	1.3304e-08	7.813e-09	4.893e-09	3.07e-09	1.905e-09	1.358e-09
HC_057_nl	Plume	1282	Count	0.246327	0.0025063	0.207911	0.0409223	0.0385327	0.041398	0.042201	0.0364049	0.0228435	0.0124818	0.00760319	0.0039398	0.00160793	0.000569773	0.000188785	7.09969e-05	3.32087e-05	1.78267e-05	9.35315e-06	4.41539e-06	2.01525e-06	9.81206e-07	4.71815e-07	2.33853e-07	1.27454e-07	7.6752e-08	4.822e-08	2.5783e-08	1.5358e-08	9.058e-09	4.536e-09	2.188e-09	1.198e-09	6.65e-10	4.51e-10
HC_057_nl	Plume	1283	Count	0.0547139	0.000626382	0.0462806	0.00905974	0.0082511	0.00905304	0.00943711	0.00833063	0.00515278	0.00278061	0.00173643	0.000912501	0.000382129	0.000140102	5.12109e-05	2.35421e-05	1.31254e-05	7.72577e-06	4.25306e-06	2.10496e-06	1.03293e-06	4.70271e-07	2.53484e-07	1.39491e-07	8.7933e-08	7.8638e-08	5.4557e-08	2.4761e-08	1.6915e-08	1.3812e-08	9.122e-09	4.03e-09	1.596e-09	7.26e-10	3.47e-10
HC_057_nl	Plume	1284	Count	0.00408595	0.000139114	0.00344231	0.000782756	0.000331974	0.000374148	0.000565479	0.000773094	0.000598688	0.000335108	0.000213889	0.000110814	5.57042e-05	3.15385e-05	1.69109e-05	1.16726e-05	8.82961e-06	6.32934e-06	4.16256e-06	2.13373e-06	9.90083e-07	4.32424e-07	2.12245e-07	5.6275e-08	2.9753e-08	3.5154e-08	3.109e-08	1.7823e-08	1.5809e-08	8.654e-09	2.559e-09	5.88e-10	1.34e-10	4.7e-11	3.1e-11
HC_057_nl	Plume	1285	Count	0.0175371	0.000314441	0.0147046	0.00314694	0.00270261	0.0029348	0.00298545	0.00258941	0.00151402	0.000817507	0.000548173	0.000298231	0.000140763	7.79502e-05	4.24157e-05	2.50796e-05	1.40896e-05	7.02834e-06	3.41535e-06	1.75648e-06	8.98488e-07	4.27512e-07	2.47434e-07	1.10033e-07	5.8727e-08	6.6961e-08	6.8954e-08	2.8288e-08	1.6907e-08	1.0851e-08	4.936e-09	2.089e-09	1.065e-09	6.81e-10	4.71e-10
HC_057_nl	Plume	1286	Count	0.0317315	0.000388466	0.0256477	0.00647221	0.00502502	0.00517536	0.0051254	0.00443608	0.00266949	0.00142989	0.000908443	0.000489618	0.000214056	8.82329e-05	3.59323e-05	1.98432e-05	1.29347e-05	8.20818e-06	4.77789e-06	2.38466e-06	1.12002e-06	4.35908e-07	1.82384e-07	9.4491e-08	5.8324e-08	6.4462e-08	6.0778e-08	3.1838e-08	1.7908e-08	1.1631e-08	6.916e-09	4.733e-09	3.924e-09	2.241e-09	8.58e-10
HC_057_nl	Plume	1287	Count	0.0235939	0.000336147	0.0200005	0.0039295	0.00345139	0.00389699	0.00413068	0.00367953	0.00220282	0.00115431	0.000738208	0.000410433	0.000185704	7.8412e-05	3.19954e-05	1.6929e-05	1.08424e-05	6.52096e-06	3.47972e-06	1.42323e-06	5.37602e-07	1.48134e-07	4.6496e-08	2.0783e-08	1.5553e-08	2.1749e-08	2.6042e-08	1.0917e-08	7.171e-09	3.879e-09	1.217e-09	4.44e-10	1.79e-10	9e-11	5.8e-11
HC_057_nl	Plume	1288	Count	0.00679343	0.0001943	0.00499925	0.00198848	0.00126618	0.000900701	0.000709903	0.000709469	0.000504104	0.000314236	0.000253258	0.000147104	8.11839e-05	4.57716e-05	2.48152e-05	1.8561e-05	1.19592e-05	6.45222e-06	2.98517e-06	1.38731e-06	6.46634e-07	2.03061e-07	7.7352e-08	3.0967e-08	2.7156e-08	5.2655e-08	6.6563e-08	3.9667e-08	2.276e-08	1.1241e-08	3.997e-09	1.409e-09	4.36e-10	1.14e-10	9e-11
HC_057_nl	Plume	1289	Count	0.00874717	0.000189568	0.00689389	0.00204285	0.00106079	0.0011991	0.00139756	0.00139608	0.000832452	0.000411201	0.00026221	0.000144931	7.91389e-05	4.22572e-05	2.27707e-05	1.71727e-05	1.22408e-05	7.80578e-06	4.00304e-06	1.9464e-06	1.03624e-06	4.78809e-07	2.52355e-07	1.4052e-07	7.8044e-08	8.8529e-08	8.2126e-08	3.8422e-08	2.0378e-08	1.0225e-08	4.143e-09	1.547e-09	4.86e-10	1.46e-10	7.2e-11
HC_057_nl	Plume	1290	Count	0.00587872	0.000139618	0.00297278	0.00304555	0.000689483	0.000335672	0.000421021	0.000573654	0.000401995	0.000194878	0.000133709	8.27552e-05	4.85555e-05	2.69622e-05	1.74822e-05	1.50646e-05	1.21964e-05	8.72022e-06	5.59526e-06	2.7603e-06	1.18493e-06	4.74291e-07	2.39924e-07	1.66525e-07	7.6192e-08	5.8146e-08	4.8194e-08	1.933e-08	8.182e-09	3.843e-09	1.187e-09	3.34e-10	1.6e-10	4.4e-11	1.7e-11
HC_057_nl	Plume	1291	Count	0.0103744	0.000239938	0.00690997	0.00370432	0.00166587	0.00127426	0.00112889	0.0010027	0.000664673	0.000418427	0.000319772	0.000195441	9.81762e-05	5.08481e-05	2.89566e-05	2.21699e-05	1.65672e-05	1.11575e-05	6.07078e-06	2.86769e-06	1.43362e-06	6.83115e-07	3.53225e-07	2.08556e-07	1.29066e-07	1.07281e-07	9.1222e-08	5.2399e-08	2.959e-08	1.7942e-08	9.391e-09	4.749e-09	2.182e-09	9.38e-10	4.74e-10
HC_057_nl	Plume	1292	Count	0.00366572	0.000223405	0.00338617	0.000502958	0.00042062	0.000468689	0.000554082	0.000644598	0.000484793	0.000271635	0.000187049	0.000131299	8.49435e-05	5.17228e-05	3.13194e-05	2.12589e-05	1.35133e-05	9.23086e-06	5.87024e-06	2.92832e-06	1.45128e-06	5.49746e-07	2.39351e-07	1.00664e-07	6.3939e-08	6.597e-08	5.8852e-08	3.0457e-08	2.5418e-08	1.7987e-08	8.602e-09	3.656e-09	1.073e-09	2.92e-10	1.43e-10
HC_057_nl	Plume	1293	Count	0.0124818	0.000246868	0.00989759	0.00283107	0.00212648	0.00201014	0.00184708	0.00158558	0.00098203	0.000552313	0.000360974	0.000186131	9.7313e-05	6.10566e-05	3.23551e-05	2.14957e-05	1.50287e-05	9.56984e-06	5.15333e-06	2.49372e-06	1.1481e-06	4.89829e-07	2.49812e-07	1.39858e-07	9.1697e-08	1.03225e-07	8.5106e-08	3.5654e-08	2.3294e-08	1.8359e-08	1.1387e-08	4.286e-09	1.12e-09	3.06e-10	1.42e-10
HC_057_nl	Plume	1295	Count	0.0051931	0.000171444	0.00336307	0.00200147	0.000808596	0.000561009	0.000521299	0.00052632	0.000347342	0.00019072	0.000138941	9.74013e-05	5.55833e-05	3.42428e-05	2.33843e-05	2.01933e-05	1.5843e-05	1.11057e-05	6.28152e-06	2.72976e-06	1.14906e-06	4.12977e-07	1.92358e-07	8.6604e-08	6.0188e-08	6.8271e-08	6.3027e-08	2.9366e-08	1.1333e-08	4.705e-09	1.444e-09	4.69e-10	2.85e-10	1.7e-10	1e-10
HC_057_nl	Plume	1296	Count	0.00994886	0.000182401	0.00694531	0.00318595	0.0014664	0.00127268	0.00131991	0.00119547	0.000693288	0.000380909	0.00027259	0.000161667	8.06709e-05	3.9787e-05	2.11883e-05	1.50425e-05	1.0912e-05	7.32479e-06	4.11547e-06	1.80632e-06	7.42085e-07	3.00551e-07	1.52887e-07	9.382e-08	6.1919e-08	6.4526e-08	5.6809e-08	3.0699e-08	2.1149e-08	1.4402e-08	7.869e-09	3.636e-09	1.873e-09	8.62e-10	4.59e-10
HC_057_nl	Plume	1298	Count	0.00706346	0.000259434	0.00535197	0.00197092	0.00105675	0.000882693	0.000909922	0.000906675	0.000582369	0.0003334	0.000251828	0.000168902	9.91577e-05	6.11385e-05	3.40638e-05	2.37384e-05	1.70654e-05	1.07371e-05	6.34272e-06	3.27508e-06	1.74798e-06	8.49261e-07	5.05742e-07	3.04652e-07	2.06597e-07	1.39132e-07	9.5529e-08	3.9288e-08	1.6258e-08	7.292e-09	2.574e-09	8.03e-10	3.4e-10	1.52e-10	7.4e-11
HC_057_nl	Plume	1299	Count	0.00432279	0.000128117	0.00304056	0.00141033	0.000570996	0.000393786	0.000466085	0.000592765	0.000447132	0.00022294	0.000131644	8.71162e-05	5.34886e-05	2.81596e-05	1.59526e-05	1.25388e-05	8.17872e-06	4.78083e-06	2.67298e-06	1.23189e-06	6.09398e-07	2.4875e-07	9.2127e-08	3.1782e-08	1.9044e-08	2.6738e-08	3.1921e-08	1.2811e-08	9.117e-09	8.676e-09	7.473e-09	6.571e-09	5.049e-09	2.536e-09	8.85e-10
HC_057_nl	Plume	1300	Count	0.00779937	0.000155332	0.00530314	0.00265156	0.00113742	0.000901325	0.000932438	0.000915297	0.000560345	0.000317115	0.000239321	0.000144549	7.06698e-05	3.49536e-05	1.74425e-05	1.15677e-05	8.2006e-06	5.91712e-06	3.5361e-06	1.72643e-06	7.70999e-07	2.65523e-07	1.01343e-07	3.8941e-08	2.6675e-08	3.4216e-08	3.4245e-08	2.1478e-08	1.3504e-08	6.782e-09	2.675e-09	9.04e-10	3.32e-10	1.89e-10	1.5e-10
HC_057_nl	Plume	1301	Count	0.00747492	0.000188392	0.00472629	0.00293701	0.00120413	0.000823165	0.000761993	0.000749483	0.000479689	0.000253441	0.00016572	0.000100294	6.26167e-05	4.21354e-05	2.70009e-05	2.05672e-05	1.5271e-05	1.00872e-05	5.4162e-06	2.54409e-06	1.26728e-06	5.93547e-07	3.2008e-07	1.6955e-07	9.4404e-08	8.3632e-08	8.1475e-08	4.2687e-08	3.4165e-08	3.4349e-08	1.9011e-08	8.233e-09	3.234e-09	1.055e-09	3.41e-10
HC_057_nl	Plume	1303	Count	0.0043402	0.000159535	0.00282039	0.00167934	0.000512633	0.000319201	0.000379336	0.000514122	0.000420471	0.000241765	0.000165595	0.000107735	6.42031e-05	3.81337e-05	1.97717e-05	1.31943e-05	1.01133e-05	7.31408e-06	4.05516e-06	1.57805e-06	5.76482e-07	2.14831e-07	1.22295e-07	7.7972e-08	5.4576e-08	4.1277e-08	2.8995e-08	1.7581e-08	1.3413e-08	1.0772e-08	7.179e-09	3.008e-09	1.372e-09	9.72e-10	5.46e-10
HC_057_nl	Plume	1304	Count	0.00371339	0.000174743	0.0025731	0.00131502	0.000417117	0.000342962	0.000411414	0.000476506	0.000323914	0.00017928	0.000144479	0.000102693	6.47696e-05	4.20082e-05	2.39236e-05	1.758e-05	1.19257e-05	7.64387e-06	3.92103e-06	1.60779e-06	6.59523e-07	2.23742e-07	1.10043e-07	8.0909e-08	6.3814e-08	6.0839e-08	6.2549e-08	3.757e-08	3.0416e-08	2.1522e-08	8.721e-09	2.497e-09	6.64e-10	2.55e-10	1.63e-10
HC_057_nl	Plume	1305	Count	0.00472314	0.000263007	0.00375537	0.00123078	0.000708212	0.000601297	0.000574166	0.000565859	0.000410849	0.000261265	0.000215373	0.000155344	0.000101158	6.2995e-05	3.57518e-05	2.4843e-05	1.74965e-05	1.05895e-05	5.46473e-06	2.47316e-06	1.1217e-06	4.97502e-07	2.56884e-07	1.69153e-07	9.6862e-08	2.9103e-08	1.9768e-08	1.3454e-08	1.2871e-08	9.564e-09	5.221e-09	2.232e-09	7.02e-10	2.02e-10	9.2e-11
HC_057_nl	Plume	1307	Count	0.00527501	0.000190783	0.0040523	0.00141348	0.000761172	0.000584865	0.000644387	0.000730226	0.000510438	0.000288925	0.000206648	0.000134863	7.84426e-05	4.28163e-05	2.36445e-05	1.71925e-05	1.26382e-05	8.18519e-06	4.29991e-06	1.85041e-06	7.53963e-07	3.04399e-07	1.75517e-07	1.00361e-07	7.2034e-08	1.12485e-07	1.01173e-07	3.5604e-08	2.0366e-08	1.4438e-08	1.2072e-08	7.582e-09	2.59e-09	5.51e-10	2.27e-10
HC_057_nl	Plume	1308	Count	0.00594521	0.000167288	0.00297561	0.00313688	0.0010943	0.000672839	0.000400284	0.000259681	0.000130063	7.90459e-05	8.93656e-05	8.2746e-05	6.0158e-05	3.86876e-05	2.21015e-05	1.68575e-05	1.20308e-05	7.63277e-06	4.33004e-06	2.10474e-06	1.17115e-06	6.44594e-07	4.7082e-07	3.28001e-07	2.72401e-07	2.09918e-07	1.48479e-07	7.5196e-08	3.8397e-08	1.4978e-08	6.861e-09	2.855e-09	1.063e-09	4.52e-10	2.87e-10
HC_057_nl	Plume	1309	Count	0.00413091	0.000265306	0.00302916	0.00136705	0.000411377	0.000320351	0.000358648	0.000458429	0.000428964	0.000317104	0.000280415	0.000188566	0.000108358	6.35541e-05	3.55866e-05	2.45823e-05	1.62223e-05	9.52505e-06	4.52475e-06	1.75377e-06	6.50663e-07	2.31213e-07	1.00488e-07	5.5943e-08	3.4857e-08	2.914e-08	4.1692e-08	2.6118e-08	1.6676e-08	8.649e-09	2.853e-09	7.9e-10	2.62e-10	7.8e-11	4.1e-11
HC_057_nl	Plume	1310	Count	0.0019186	0.000183492	0.00209689	5.19258e-06	1.01298e-05	3.60939e-05	0.000147502	0.000380249	0.000490694	0.00036503	0.000300987	0.000182716	8.92071e-05	4.32237e-05	2.09156e-05	1.56755e-05	9.50248e-06	3.34891e-06	8.80781e-07	2.94126e-07	1.25007e-07	5.9833e-08	3.9582e-08	1.9465e-08	1.7665e-08	4.6592e-08	7.4529e-08	4.1947e-08	1.4005e-08	3.952e-09	1.147e-09	2.35e-10	2.7e-11	3e-12	3e-12
HC_057_nl	Plume	1311	Count	0.0026326	0.000102731	0.00224126	0.000494072	0.000105293	8.09816e-05	0.000208824	0.000411422	0.000496291	0.000390634	0.000300075	0.000145009	4.7545e-05	1.77437e-05	9.41583e-06	8.82847e-06	7.62531e-06	6.08927e-06	3.6703e-06	1.35705e-06	3.79853e-07	5.5562e-08	6.681e-09	4.95e-10	1.9e-10	1.128e-09	2.821e-09	2.26e-09	2.322e-09	2.735e-09	1.648e-09	6.27e-10	1.61e-10	5.4e-11	4.1e-11
HC_057_nl	Plume	1312	Count	0.00383536	4.57322e-05	0.0010837	0.00279739	0.000603405	0.000219294	0.000109151	5.79447e-05	2.9946e-05	1.19162e-05	3.9379e-06	2.37093e-06	2.17439e-06	1.68169e-06	1.67976e-06	3.19081e-06	7.87397e-06	1.1535e-05	1.00608e-05	4.75033e-06	1.56486e-06	5.22847e-07	2.37007e-07	3.20222e-07	1.15407e-07	9.512e-09	5.758e-09	3.371e-09	2.502e-09	3.043e-09	6.78e-10	1.81e-10	3.4e-11	1.5e-11	9e-12
HC_057_nl	Plume	1313	Count	0.00537265	8.81783e-05	0.00168719	0.00377364	0.000510752	0.00026741	0.000267945	0.000226075	0.000122442	7.52831e-05	7.86186e-05	5.04839e-05	2.67896e-05	1.63976e-05	1.15382e-05	9.52433e-06	7.94358e-06	6.9423e-06	5.01829e-06	2.11325e-06	7.34114e-07	3.54508e-07	2.86021e-07	3.55827e-07	1.51783e-07	1.6418e-08	7.471e-09	3.623e-09	1.025e-09	1.96e-10	5e-11	1.3e-11	5e-12	1.3e-11	6e-12
HC_057_nl	Plume	1315	Count	0.00684631	0.000217905	0.0044139	0.00265031	0.00102573	0.000718326	0.000678088	0.000649024	0.000451259	0.000268268	0.000233235	0.00017207	9.16654e-05	4.91342e-05	2.99652e-05	1.89314e-05	1.14265e-05	8.00584e-06	4.63672e-06	2.17065e-06	8.99488e-07	3.41225e-07	1.89695e-07	1.85083e-07	9.6207e-08	5.3531e-08	7.5563e-08	6.141e-08	3.9492e-08	1.7307e-08	6.502e-09	2.417e-09	7.45e-10	2.18e-10	1.42e-10
HC_057_nl	Plume	1316	Count	0.00745301	0.000195735	0.0030254	0.00462334	0.00120989	0.000497944	0.000378873	0.000309859	0.000162924	8.87264e-05	7.81329e-05	0.000103314	9.51793e-05	3.8186e-05	1.72466e-05	1.46085e-05	1.30397e-05	8.84008e-06	4.8042e-06	2.12133e-06	7.05403e-07	2.93949e-07	2.04854e-07	2.89801e-07	1.51477e-07	1.9792e-08	1.1607e-08	1.6898e-08	8.8e-09	3.451e-09	1.821e-09	7.26e-10	1.74e-10	2e-10	3.7e-11
HC_057_nl	Plume	1317	Count	0.0063817	6.10357e-05	0.00200439	0.00443834	0.00100664	0.000359612	0.000186371	0.000119095	0.000118358	0.000103181	3.98248e-05	1.02801e-05	7.72097e-06	5.74862e-06	5.21046e-06	8.38473e-06	1.01421e-05	1.05157e-05	7.25892e-06	3.39758e-06	1.21732e-06	4.60616e-07	2.54473e-07	4.01652e-07	2.34124e-07	3.9975e-08	1.9737e-08	1.2195e-08	8.572e-09	5.078e-09	1.883e-09	6.82e-10	1.85e-10	7.6e-11	7.2e-11
HC_057_nl	Plume	1318	Count	0.00392193	0.000255516	0.00373473	0.000442705	0.000383298	0.000443586	0.000538333	0.000613353	0.000543623	0.000401887	0.00032063	0.000234511	0.000145801	6.11976e-05	2.10585e-05	1.01685e-05	5.77825e-06	5.15904e-06	3.81414e-06	1.64982e-06	6.00479e-07	1.51549e-07	4.5483e-08	1.0211e-08	5.844e-09	1.3057e-08	1.3773e-08	8.585e-09	8.3e-09	1.0334e-08	1.1384e-08	7.087e-09	2.166e-09	4.99e-10	2.04e-10
HC_057_nl	Plume	1319	Count	0.00586874	0.000152655	0.00309474	0.00292665	0.000990555	0.000526227	0.000402737	0.0003502	0.00026124	0.00018218	0.000130089	9.88548e-05	6.47666e-05	2.84961e-05	1.42927e-05	1.02453e-05	1.01829e-05	1.0286e-05	6.81169e-06	3.63862e-06	1.74715e-06	7.76697e-07	5.22785e-07	5.67876e-07	2.55557e-07	3.0215e-08	1.124e-08	9.445e-09	5.983e-09	3.823e-09	2.65e-09	1.382e-09	4.86e-10	1.91e-10	6.6e-11
HC_057_nl	Plume	1320	Count	0.00196968	0.000148083	0.00210407	1.36998e-05	4.10572e-05	0.000155734	0.000455017	0.000725329	0.000382992	0.000105309	4.53316e-05	4.52125e-05	5.25016e-05	3.59906e-05	1.66998e-05	1.2584e-05	1.30753e-05	9.41268e-06	4.41702e-06	1.74554e-06	8.49079e-07	3.75154e-07	2.08359e-07	9.7404e-08	3.9582e-08	4.5906e-08	3.6674e-08	4.102e-09	5.44e-10	8.9e-11	1.5e-11	2e-12	1e-12	0	0
HC_057_nl	Plume	1321	Count	0.00818176	0.00016617	0.00364256	0.00470536	0.000964487	0.000485839	0.000437515	0.00044757	0.000484547	0.000352383	0.000193557	0.000110499	6.41204e-05	3.31246e-05	1.79089e-05	1.13657e-05	1.17926e-05	1.339e-05	8.164e-06	3.51614e-06	1.25151e-06	5.10536e-07	3.50952e-07	4.14438e-07	1.97458e-07	2.0934e-08	6.324e-09	6.667e-09	6.496e-09	6.875e-09	7.32e-09	4.832e-09	1.756e-09	9.72e-10	4.03e-10
HC_057_nl	Plume	1322	Count	0.00632254	0.000123446	0.0040412	0.00240479	0.000807533	0.000564575	0.000631288	0.000682574	0.000566206	0.000346918	0.000207618	0.000111043	5.225e-05	2.41048e-05	1.42366e-05	1.15849e-05	7.65628e-06	4.73069e-06	3.23819e-06	2.11673e-06	1.34444e-06	7.80614e-07	5.20512e-07	4.70347e-07	2.17621e-07	5.2e-08	4.1047e-08	3.7021e-08	3.2663e-08	2.0587e-08	7.738e-09	1.941e-09	4.96e-10	2.53e-10	4.27e-10
HC_057_nl	Plume	1323	Count	0.00680879	0.000239932	0.00385978	0.00318893	0.000792983	0.000397023	0.000435419	0.000557918	0.000498319	0.000365066	0.000355163	0.000217965	0.000110345	5.42307e-05	2.35932e-05	1.46744e-05	1.21884e-05	1.11956e-05	7.8167e-06	3.63551e-06	1.30859e-06	4.53346e-07	1.79481e-07	1.00759e-07	5.0907e-08	4.7098e-08	4.915e-08	2.174e-08	1.2695e-08	1.1623e-08	1.0028e-08	5.056e-09	1.45e-09	3.34e-10	9.3e-11
HC_057_nl	Plume	1325	Count	0.00763961	0.000190005	0.00472253	0.00310708	0.00177078	0.000995974	0.000553639	0.000350477	0.000297218	0.000246794	0.000181185	0.000136466	8.24267e-05	3.38848e-05	1.81449e-05	1.42406e-05	1.34972e-05	1.28881e-05	7.81449e-06	3.65015e-06	1.41843e-06	4.96492e-07	3.72263e-07	6.33841e-07	3.9851e-07	6.1218e-08	3.1009e-08	1.8182e-08	1.0382e-08	8.17e-09	6.021e-09	3.192e-09	5.98e-10	1.24e-10	8.1e-11
HC_057_nl	Plume	1326	Count	0.00968744	0.00028003	0.00431279	0.00565468	0.00160695	0.000735929	0.000542639	0.000416268	0.000275507	0.000172268	0.000131268	0.00015193	0.000143878	6.77775e-05	2.95185e-05	1.54474e-05	8.23022e-06	4.98085e-06	3.26028e-06	2.23828e-06	1.63237e-06	1.17651e-06	7.99656e-07	7.10895e-07	2.92842e-07	5.237e-08	2.2461e-08	7.782e-09	3.02e-09	1.039e-09	2.78e-10	7.4e-11	2.2e-11	2e-11	1.7e-11
HC_057_nl	Plume	1327	Count	0.0148129	0.000157362	0.00746935	0.00750086	0.00287346	0.00171413	0.00106078	0.000648516	0.000390979	0.000264701	0.000217077	0.000142344	6.01432e-05	2.9192e-05	2.02145e-05	1.44394e-05	1.19645e-05	8.27876e-06	4.86134e-06	3.24071e-06	2.18772e-06	1.27601e-06	7.4192e-07	5.67614e-07	2.17566e-07	2.4807e-08	5.679e-09	3.822e-09	1.88e-09	6.48e-10	1.42e-10	2.3e-11	1e-11	1.2e-11	1e-11
HC_057_nl	Plume	1328	Count	0.00666845	7.69748e-05	0.00204383	0.00470159	0.00105983	0.000367459	0.000211094	0.000150258	7.42609e-05	4.11185e-05	3.82712e-05	2.45746e-05	1.5835e-05	1.21162e-05	8.30446e-06	8.89824e-06	9.84206e-06	1.04406e-05	6.53117e-06	2.7639e-06	1.07776e-06	4.06366e-07	2.42062e-07	2.5043e-07	8.7162e-08	3.5207e-08	5.4798e-08	2.2377e-08	1.8392e-08	2.2884e-08	1.6131e-08	6.448e-09	2.003e-09	6.28e-10	4.01e-10
HC_057_nl	Plume	1329	Count	0.00682921	5.99346e-05	0.00368279	0.00320635	0.000849329	0.000466712	0.000526833	0.000675929	0.000558151	0.000326884	0.000166236	5.27846e-05	2.06272e-05	1.19944e-05	5.63519e-06	4.69724e-06	5.03872e-06	5.79486e-06	4.1082e-06	1.5078e-06	3.57537e-07	8.9791e-08	3.3744e-08	2.0385e-08	7.331e-09	9.628e-09	1.0022e-08	1.869e-09	4.34e-10	1.28e-10	2.7e-11	1.6e-11	1.1e-11	2.7e-11	5.9e-11
HC_057_nl	Plume	1330	Count	0.00691226	0.000124752	0.0024113	0.00462571	0.000864125	0.000235889	0.000180014	0.0002297	0.00029322	0.000225557	0.00016519	9.28512e-05	3.9711e-05	1.61278e-05	1.03345e-05	1.27219e-05	1.4734e-05	1.38739e-05	9.5861e-06	4.35847e-06	1.55313e-06	6.63081e-07	4.41948e-07	3.58728e-07	1.69114e-07	8.7234e-08	2.7124e-08	3.313e-09	5.54e-10	2.78e-10	6.6e-11	2.5e-11	4e-12	4e-12	3e-12
HC_057_nl	Plume	1331	Count	0.000818267	1.45844e-05	0.000825948	6.90319e-06	1.80431e-05	5.926e-05	0.00016177	0.000336145	0.000207618	2.75252e-05	9.78288e-07	2.3684e-08	8.302e-09	1.38037e-07	1.42e-06	2.7466e-06	4.0463e-06	4.51066e-06	1.46437e-06	2.21883e-07	1.7747e-08	7.81e-10	7.6e-11	2.9e-11	1.19e-10	5.49e-10	2.135e-09	3.779e-09	2.713e-09	3.59e-10	5e-12	0	0	0	2e-12
HC_057_nl	Plume	1332	Count	0.00984347	7.46701e-05	0.00345839	0.00645975	0.00190222	0.000755885	0.000292152	0.000126572	7.25034e-05	7.68083e-05	0.000103737	5.38435e-05	2.67256e-05	1.36913e-05	7.75497e-06	7.54287e-06	6.81565e-06	5.30632e-06	3.82913e-06	1.94772e-06	6.96928e-07	2.08198e-07	7.1198e-08	4.9359e-08	9.144e-09	2.853e-09	5.769e-09	3.295e-09	4.877e-09	3.731e-09	9.95e-10	1.47e-10	9e-12	3e-12	5e-12
HC_057_nl	Plume	1333	Count	0.0061616	0.000135365	0.00219072	0.00410624	0.000626655	9.2347e-05	4.09032e-05	0.000115946	0.00024261	0.000308133	0.000418755	0.000210011	7.36993e-05	2.60795e-05	1.18024e-05	9.27339e-06	5.90254e-06	3.83146e-06	2.52143e-06	1.25118e-06	6.12635e-07	2.44717e-07	8.541e-08	2.5028e-08	1.0905e-08	1.4001e-08	8.966e-09	1.447e-09	2.64e-10	8.1e-11	2.1e-11	5e-12	1e-12	1e-12	2e-12
HC_057_nl	Plume	1334	Count	0.00809545	0.000202611	0.00473356	0.00356445	0.00148901	0.00105955	0.000652784	0.000485458	0.000316322	0.000191056	0.000190833	0.000145994	8.81227e-05	4.69028e-05	1.93375e-05	1.09977e-05	9.53146e-06	1.07492e-05	8.28366e-06	3.85518e-06	1.78348e-06	1.18485e-06	7.55995e-07	3.53622e-07	1.97239e-07	2.09079e-07	1.55477e-07	7.0055e-08	3.7093e-08	2.1443e-08	1.5679e-08	1.5508e-08	1.4398e-08	1.0217e-08	6.589e-09
HC_057_nl	Plume	1335	Count	0.00647843	0.000102297	0.00314905	0.00343167	0.000765893	0.000372871	0.000354864	0.000416351	0.000434567	0.00033686	0.000253209	0.000112148	4.52985e-05	1.88468e-05	8.8594e-06	5.78527e-06	5.51038e-06	6.60746e-06	5.60664e-06	2.76423e-06	1.22335e-06	5.73151e-07	3.21752e-07	2.50736e-07	1.39602e-07	1.50135e-07	2.01726e-07	8.2614e-08	3.4628e-08	1.7985e-08	1.1347e-08	6.849e-09	2.716e-09	1.394e-09	4.62e-10
HC_057_nl	Plume	1336	Count	0.00533871	8.12097e-05	0.0023314	0.00308852	0.00104388	0.000479301	0.000287715	0.000170576	9.935e-05	7.90182e-05	6.10338e-05	2.93263e-05	2.42899e-05	1.63074e-05	1.16472e-05	1.23263e-05	7.35187e-06	4.85856e-06	2.72808e-06	1.04063e-06	3.43156e-07	1.43669e-07	8.4106e-08	5.9195e-08	1.6809e-08	1.241e-09	4.74e-10	1.475e-09	3.68e-09	2.731e-09	1.616e-09	1.075e-09	3.34e-10	1.28e-10	3.7e-11
HC_057_nl	Plume	1337	Count	0.00278462	3.61475e-05	0.000434327	0.00238644	6.19999e-05	4.17952e-07	2.74996e-06	2.13551e-05	8.18903e-05	0.000109553	8.74567e-05	3.2757e-05	1.43368e-05	3.60523e-06	5.64862e-07	9.503e-07	3.10071e-06	6.10343e-06	5.40785e-06	1.72311e-06	2.72685e-07	3.9156e-08	1.1821e-08	2.4724e-08	6.608e-09	7.6e-11	1.9e-11	2.3e-11	1.8e-11	1.2e-11	1.7e-11	2.1e-11	7e-12	5e-12	2e-12
HC_057_nl	Plume	1338	Count	0.0129856	0.000389117	0.0114787	0.00189596	0.00108343	0.00158959	0.00219827	0.00242497	0.00173657	0.00102374	0.000668407	0.000364672	0.000178305	8.51236e-05	3.73943e-05	2.31919e-05	1.96063e-05	1.70761e-05	1.20254e-05	6.66805e-06	3.44283e-06	1.81441e-06	1.25912e-06	1.04906e-06	7.64879e-07	4.21629e-07	3.27787e-07	2.208e-07	1.69582e-07	1.41439e-07	7.397e-08	2.6594e-08	9.431e-09	3.425e-09	1.563e-09
HC_057_nl	Plume	1339	Count	0.000844126	6.00673e-05	0.000904183	1.0077e-08	3.967e-08	2.87734e-07	4.50183e-06	3.6336e-05	0.000153843	0.000246726	0.000271594	0.000130788	3.83024e-05	9.17197e-06	2.34931e-06	2.37936e-06	3.41212e-06	2.41259e-06	1.22721e-06	5.78871e-07	2.12157e-07	2.0149e-08	1.024e-09	1.5e-11	4e-12	1.8e-11	5e-11	1.5e-11	3e-12	0	0	0	0	0	0
HC_057_nl	Plume	1340	Count	0.00616463	0.000202762	0.00331653	0.00305086	0.00048369	0.000284529	0.000306135	0.000467054	0.000575235	0.000439357	0.000345303	0.000212467	0.000102771	4.29628e-05	1.68164e-05	1.05672e-05	8.84822e-06	8.01392e-06	6.11431e-06	3.1526e-06	1.49537e-06	8.46783e-07	5.13513e-07	4.03401e-07	1.62939e-07	4.7766e-08	2.4814e-08	1.1735e-08	5.529e-09	2.063e-09	7.47e-10	3.28e-10	1.2e-10	8e-11	4.9e-11
HC_057_nl	Plume	1342	Count	0.00432752	8.36541e-05	0.00132247	0.0030887	0.000296426	8.10917e-05	8.19644e-05	0.000152338	0.000234042	0.000178503	0.000128523	8.59253e-05	4.10433e-05	1.24582e-05	5.88181e-06	5.2847e-06	5.29978e-06	5.49309e-06	4.60345e-06	2.06392e-06	6.03034e-07	2.02864e-07	1.39751e-07	2.38608e-07	1.8337e-07	5.9684e-08	3.4617e-08	3.6104e-08	1.9447e-08	5.86e-09	1.795e-09	4.92e-10	1.44e-10	6.2e-11	2.7e-11
HC_057_nl	Plume	1343	Count	0.0066803	0.00026638	0.00408044	0.00286624	0.00112117	0.000791534	0.000614804	0.000430355	0.000292697	0.000222519	0.0001766	0.000164378	0.000104951	6.06937e-05	4.20365e-05	2.5115e-05	1.44377e-05	1.04579e-05	5.71368e-06	2.05316e-06	5.57817e-07	1.71092e-07	7.9007e-08	7.6173e-08	2.5691e-08	2.145e-09	6.54e-10	1.275e-09	1.706e-09	2.186e-09	2.185e-09	6.34e-10	7.2e-11	1.4e-11	4e-12
HC_057_nl	Plume	1344	Count	0.00517089	0.000108359	0.00177247	0.00350679	0.000867253	0.000319779	0.000142372	0.000109245	9.51451e-05	6.33644e-05	3.66119e-05	3.03348e-05	2.67876e-05	1.61825e-05	1.20725e-05	1.01152e-05	1.17408e-05	1.34785e-05	1.00981e-05	4.63175e-06	1.67385e-06	7.13441e-07	4.51227e-07	3.48407e-07	6.2094e-08	2.447e-09	3.4e-10	2.87e-10	1.9e-10	8.2e-11	5.1e-11	1.6e-11	3e-12	3e-12	2e-12
HC_057_nl	Plume	1345	Count	0.00218418	0.000109742	0.000355831	0.00193809	0.00022379	1.8386e-05	4.62154e-07	1.1532e-08	1.3683e-08	1.57581e-07	6.38088e-07	2.62998e-06	8.97847e-06	1.60459e-05	1.94469e-05	1.57487e-05	1.39972e-05	1.46062e-05	1.22615e-05	5.60766e-06	2.00012e-06	5.94683e-07	2.30259e-07	1.92307e-07	3.0555e-08	5.06e-10	6.5e-11	1.76e-10	2.75e-10	2.88e-10	2.03e-10	1.08e-10	1.9e-11	4e-12	2e-12
HC_057_nl	Plume	1346	Count	0.00572856	0.000130973	0.00318716	0.00267238	0.00106667	0.000502575	0.000354768	0.000372987	0.000304008	0.000197119	0.000169151	8.89063e-05	4.25554e-05	2.20023e-05	1.65267e-05	1.51246e-05	1.15878e-05	8.56046e-06	6.17887e-06	3.65483e-06	2.04614e-06	1.22033e-06	6.15237e-07	4.40979e-07	2.42172e-07	1.27687e-07	6.6539e-08	1.6968e-08	3.802e-09	1.041e-09	3.84e-10	1.72e-10	8e-11	6.1e-11	3.9e-11
HC_057_nl	Plume	1347	Count	0.00570095	0.00014881	0.00294418	0.00290558	0.00065755	0.000232439	0.000230117	0.000363346	0.000495684	0.000389005	0.000287311	0.000139921	6.19579e-05	3.39248e-05	1.94238e-05	1.33254e-05	8.11326e-06	5.17893e-06	3.27993e-06	1.66884e-06	8.39231e-07	4.01775e-07	2.53205e-07	2.31729e-07	1.3166e-07	3.7046e-08	1.7208e-08	8.364e-09	5.144e-09	3.889e-09	3.451e-09	2.383e-09	1.053e-09	4e-10	1.25e-10
HC_057_nl	Plume	1348	Count	0.00426517	0.000113102	0.00197568	0.00240259	0.00041647	7.35717e-05	0.000142821	0.000388316	0.000430554	0.000221511	0.000120432	6.89057e-05	4.48155e-05	2.453e-05	1.13504e-05	1.00836e-05	8.86692e-06	6.70033e-06	4.18514e-06	1.70498e-06	5.7029e-07	1.75067e-07	6.2744e-08	4.4745e-08	9.381e-09	1.083e-09	8.37e-10	2.2e-10	1.41e-10	1.1e-10	1.07e-10	6.6e-11	1.2e-11	4e-12	2e-12
HC_057_nl	Plume	1349	Count	0.00115046	1.79987e-05	0.00116778	6.88233e-07	2.59306e-06	1.42431e-05	8.91321e-05	0.000297439	0.000410191	0.000225794	8.93044e-05	2.10788e-05	4.40061e-06	1.55802e-06	2.03138e-06	5.23311e-06	3.07756e-06	6.00662e-07	4.57081e-07	3.77677e-07	1.38971e-07	8.743e-09	3.287e-09	1.2074e-08	9.475e-09	3.1834e-08	5.4822e-08	3.327e-09	1.12e-10	1e-12	0	0	0	0	0
HC_057_nl	Plume	1350	Count	0.00599492	0.000145325	0.00185244	0.00428781	0.000824054	0.000339989	0.000272648	0.000187166	3.90641e-05	1.01615e-05	1.02532e-05	2.37802e-05	3.55673e-05	2.77185e-05	2.12135e-05	1.54307e-05	1.40538e-05	1.41202e-05	1.02066e-05	4.66442e-06	1.5205e-06	4.36856e-07	1.8244e-07	1.68545e-07	4.0117e-08	1.166e-09	1.59e-10	1.2e-10	1e-10	8.5e-11	8.4e-11	4.6e-11	1e-11	4e-12	3e-12

## Sheet: Readme
LISST Particle Count, Plume Cast HC_057, Discharge Depth Range 1151-1350m, Tables S4
Dowd M.H., Assad V.E., Cazares-Nuesser A.E., Drazen J.C., Goetze E., White A.E., and Popp B.N. (2025) Deep-sea mining discharge can disrupt midwater food webs. Nature Communications
Description	Units
Cast ID	text, #
Background or Plume Cast Type	text
Depth	#
Particle Count Parameter	#
Small 1.25-6 µm Size Fraction Count	text
Large 6 - 250 µm Size Fraction Count	text
Total Particle Count	#
1.35-1.6 µm Size Fraction Count	#
1.6-1.89 µm Size Fraction Count	#
1.89-2.23 µm Size Fraction Count	#
2.23-2.63 µm Size Fraction Count	#
2.63-3.11 µm Size Fraction Count	#
3.11-3.67 µm Size Fraction Count	#
3.67-4.33 µm Size Fraction Count	#
4.33-5.11 µm Size Fraction Count	#
5.11-6.03 µm Size Fraction Count	#
6.03-7.11 µm Size Fraction Count	#
7.11-8.39 µm Size Fraction Count	#
8.39-9.9 µm Size Fraction Count	#
9.9-11.69 µm Size Fraction Count	#
11.69-13.79 µm Size Fraction Count	#
13.79-16.27 µm Size Fraction Count	#
16.27-19.2 µm Size Fraction Count	#
19.2-22.66 µm Size Fraction Count	#
22.66-26.74 µm Size Fraction Count	#
26.74-31.56 µm Size Fraction Count	#
31.56-37.24 µm Size Fraction Count	#
37.24-43.95 µm Size Fraction Count	#
43.95-51.86 µm Size Fraction Count	#
51.86-61.20 µm Size Fraction Count	#
61.20-72.21 µm Size Fraction Count	#
72.21-85.22 µm Size Fraction Count	#
85.22-100.57 µm Size Fraction Count	#
100.57-118.68 µm Size Fraction Count	#
118.68-140.04 µm Size Fraction Count	#
140.04-165.26 µm Size Fraction Count	#
165.26-195.02 µm Size Fraction Count	#
195.02-230.14 µm Size Fraction Count	#
>230.14 µm Size Fraction Count	#
