# Supplementary material for: Deep-sea mining discharge can disrupt midwater food webs
Source: Nat Commun. 2025 Nov 6;16:9575. doi: 10.1038/s41467-025-65411-w (PMC12592452; doi:10.1038/s41467-025-65411-w)
Supplement: Supplementary file 7 — Source Data [file 41467_2025_65411_MOESM7_ESM.zip › Source_Data/Source Data 6/MC_006_nl.xlsx]

## Sheet: Data
Cast	Type	Depth	Parameter	Small	Large	LISST_TotPartConc	M1_35	M1_60	M1_89	M2_23	M2_63	M3_11	M3_67	M4_33	M5_11	M6_03	M7_11	M8_39	M9_90	M11_69	M13_79	M16_27	M19_20	M22_66	M26_74	M31_56	M37_24	M43_95	M51_86	M61_20	M72_21	M85_22	M100_57	M118_68	M140_04	M165_26	M195_02	M230_14
MC_006_nl	Plume	1151	Count	0.0194944	0.00022004	0.0169248	0.0027897	0.00324616	0.00393738	0.00360531	0.00268936	0.00145082	0.000869165	0.000619718	0.000286824	0.000116783	4.95436e-05	1.80294e-05	9.48814e-06	6.94162e-06	6.34724e-06	6.28487e-06	4.3873e-06	1.61972e-06	3.44854e-07	7.4188e-08	1.5448e-08	1.2543e-08	3.6821e-08	5.527e-08	3.6076e-08	1.9991e-08	9.277e-09	3.627e-09	2.127e-09	1.684e-09	1.467e-09	1.592e-09
MC_006_nl	Plume	1154	Count	0.0112436	9.37654e-05	0.0025891	0.00874824	0.00186848	0.000371703	0.000120572	7.15404e-05	4.30464e-05	1.13059e-05	2.8017e-06	5.89436e-06	9.65302e-06	1.25021e-05	1.0842e-05	6.96882e-06	9.11713e-06	1.66229e-05	1.5911e-05	7.66073e-06	2.45389e-06	7.9012e-07	4.08294e-07	6.10804e-07	2.12172e-07	8.037e-09	1.133e-09	7.78e-10	4.42e-10	5.44e-10	9.08e-10	4.37e-10	7.8e-11	4.6e-11	2.1e-11
MC_006_nl	Plume	1156	Count	0.00633207	0.000117862	0.00615953	0.000290404	0.00028769	0.000420898	0.000846271	0.00142072	0.00149385	0.000927982	0.000468005	0.000176255	6.77987e-05	2.33913e-05	6.54806e-06	3.5239e-06	3.01129e-06	3.73357e-06	4.85132e-06	3.4423e-06	1.36117e-06	1.76835e-07	1.2097e-08	4.76e-10	2.41e-10	2.121e-09	4.906e-09	1.211e-09	5.97e-10	3.68e-10	1.18e-10	8.8e-11	1.23e-10	3.39e-10	5.22e-10
MC_006_nl	Plume	1157	Count	0.00275149	8.69747e-05	0.0026968	0.000141663	0.00014458	0.00023281	0.000485389	0.000746188	0.000608889	0.00028755	9.19602e-05	1.246e-05	3.74469e-06	8.57244e-06	1.35739e-05	1.9808e-05	1.33042e-05	7.40122e-06	8.74896e-06	6.29558e-06	3.7814e-06	1.19864e-06	2.55801e-07	3.5581e-08	2.4195e-08	6.7852e-08	8.606e-08	3.48e-08	1.8118e-08	1.2819e-08	6.026e-09	3.123e-09	8.58e-10	2.3e-10	2e-10
MC_006_nl	Plume	1158	Count	0.0146583	0.000170402	0.00593481	0.0088939	0.00198944	0.00116565	0.00103711	0.000783959	0.000406778	0.000194138	0.000103599	8.37359e-05	5.6006e-05	3.00615e-05	1.91799e-05	1.18582e-05	9.96137e-06	1.4025e-05	1.44448e-05	8.11267e-06	3.3476e-06	1.45948e-06	8.14272e-07	8.6394e-07	2.5531e-07	9.7e-09	1.141e-09	5.38e-10	1.83e-10	1.24e-10	1.4e-10	5.4e-11	1.5e-11	1.6e-11	1.3e-11
MC_006_nl	Plume	1159	Count	0.0077962	5.00601e-05	0.00726191	0.000584347	0.000797972	0.0012287	0.00162234	0.00174811	0.00113793	0.000480324	0.000157797	3.86832e-05	1.49468e-05	8.49185e-06	4.4358e-06	4.25153e-06	4.18565e-06	4.81378e-06	5.37578e-06	2.71335e-06	7.70997e-07	7.1774e-08	2.24e-09	3.8e-11	8e-12	1.01e-10	2.36e-10	2.8e-11	1.7e-11	1.5e-11	3e-12	5e-12	9e-12	2.8e-11	7.9e-11
MC_006_nl	Plume	1160	Count	0.0117518	9.93518e-05	0.00568785	0.00616326	0.00318353	0.00164143	0.000564344	0.000163329	2.52202e-05	5.06546e-06	2.71003e-06	2.86482e-06	2.68054e-06	4.4072e-06	1.05322e-05	1.35435e-05	1.71545e-05	2.27853e-05	1.72986e-05	7.3077e-06	2.0252e-06	5.84016e-07	3.36786e-07	4.74563e-07	2.0745e-07	9.929e-09	1.536e-09	1.001e-09	4.53e-10	4.52e-10	5.61e-10	1.95e-10	3.2e-11	2.3e-11	2e-11
MC_006_nl	Plume	1161	Count	0.0117879	0.000846826	0.0116919	0.000942798	0.00084557	0.000968587	0.00133045	0.0017537	0.0017846	0.00150437	0.00153118	0.00112663	0.000539251	0.000188568	5.57082e-05	2.28402e-05	1.44404e-05	1.07355e-05	7.79857e-06	4.11535e-06	1.72525e-06	6.79628e-07	3.21015e-07	2.2052e-07	9.6273e-08	1.14754e-07	1.1361e-07	5.1407e-08	2.3757e-08	1.234e-08	5.947e-09	2.986e-09	1.143e-09	3.61e-10	1.82e-10
MC_006_nl	Plume	1163	Count	0.0104873	0.000497392	0.0104443	0.000540332	0.000491317	0.000779498	0.00164251	0.00254221	0.00203911	0.00114656	0.000810579	0.000495168	0.000239025	0.000121667	5.70426e-05	2.88806e-05	1.58982e-05	9.99514e-06	8.72044e-06	6.16336e-06	4.09302e-06	2.18116e-06	1.27468e-06	4.89651e-07	3.31349e-07	4.57593e-07	4.25241e-07	2.63138e-07	2.23894e-07	1.57961e-07	7.0705e-08	2.2283e-08	6.247e-09	1.872e-09	8.68e-10
MC_006_nl	Plume	1165	Count	0.00569394	0.0001445	0.00387112	0.00196732	0.00067173	0.000353023	0.000420331	0.000587	0.000591586	0.000453473	0.000418192	0.000231285	7.37105e-05	2.25922e-05	9.06034e-06	6.30688e-06	6.59233e-06	9.78393e-06	9.5024e-06	4.62656e-06	1.511e-06	4.22817e-07	1.73432e-07	1.77914e-07	3.5719e-08	1.163e-09	1.634e-09	3.97e-10	1.52e-10	6.6e-11	8e-12	2e-12	1e-12	5e-12	2.2e-11
MC_006_nl	Plume	1168	Count	0.009394	0.000267149	0.00863303	0.00102812	0.00113435	0.00142152	0.00160517	0.00165097	0.00120069	0.000686958	0.000444518	0.000221688	0.000108092	5.91361e-05	2.91339e-05	1.93179e-05	1.4898e-05	1.38301e-05	1.16356e-05	6.78955e-06	2.84727e-06	8.75133e-07	3.04919e-07	1.6799e-07	4.6087e-08	3.2124e-08	2.8534e-08	8.178e-09	2.826e-09	1.282e-09	6.92e-10	5.33e-10	2.38e-10	1.03e-10	1.17e-10
MC_006_nl	Plume	1170	Count	0.0191499	0.000205969	0.00912927	0.0102266	0.0038928	0.00213683	0.00129227	0.000785867	0.000370041	0.000190255	0.000127282	0.000127954	8.95298e-05	3.84981e-05	1.74646e-05	9.39444e-06	8.83062e-06	1.33449e-05	1.40631e-05	7.97875e-06	3.03099e-06	1.37286e-06	8.83663e-07	1.11997e-06	3.96024e-07	2.4018e-08	4.683e-09	4.183e-09	4.136e-09	6.233e-09	1.0925e-08	5.413e-09	9.95e-10	3.37e-10	1.08e-10
MC_006_nl	Plume	1172	Count	0.0090412	0.000285203	0.00914828	0.00017803	0.000277814	0.000551207	0.0012128	0.00219409	0.00223127	0.00132219	0.000738957	0.000334853	0.000148205	6.24959e-05	2.6848e-05	1.95942e-05	1.26451e-05	6.73446e-06	4.11922e-06	2.0002e-06	8.00896e-07	2.48672e-07	9.2475e-08	3.0567e-08	3.6783e-08	1.67105e-07	3.71284e-07	2.6246e-07	2.0148e-07	1.5109e-07	9.9241e-08	5.8202e-08	2.3438e-08	9.968e-09	7.42e-09
MC_006_nl	Plume	1173	Count	0.00357469	7.08137e-05	0.00352046	0.000125032	0.000188058	0.000328905	0.00053393	0.000708922	0.000744507	0.000551187	0.000303134	9.10161e-05	3.34012e-05	1.31771e-05	4.81072e-06	4.92174e-06	5.67104e-06	4.84505e-06	2.92046e-06	8.59868e-07	1.72645e-07	1.7825e-08	1.106e-09	4e-11	1.1e-11	1.47e-10	4.49e-10	1.72e-10	4.13e-10	1.198e-09	1.428e-09	2.865e-09	3.443e-09	3.301e-09	1.448e-09
MC_006_nl	Plume	1175	Count	0.00234449	2.88712e-05	0.00165752	0.000715839	0.000471935	0.000407749	0.000351382	0.000242657	8.37837e-05	3.73482e-05	2.65232e-05	7.27329e-06	2.76689e-06	1.10897e-06	1.26453e-06	4.582e-06	6.45501e-06	4.3324e-06	4.31705e-06	3.018e-06	9.03283e-07	1.15286e-07	5.741e-09	7.3e-11	1.3e-11	2.92e-10	1.099e-09	1.54e-10	9.5e-11	9.5e-11	1e-11	6e-12	7e-12	3.4e-11	1.3e-10
MC_006_nl	Plume	1176	Count	0.0171997	0.000387841	0.0131513	0.00443618	0.00341494	0.00291095	0.00240384	0.00178932	0.00105724	0.000572457	0.000354133	0.000260643	0.000168608	8.69936e-05	4.41587e-05	2.35861e-05	1.70806e-05	1.71556e-05	1.33543e-05	7.36491e-06	3.85171e-06	2.12983e-06	1.38777e-06	1.28725e-06	5.40324e-07	1.11036e-07	5.4678e-08	4.5407e-08	3.4623e-08	3.027e-08	3.06e-08	2.1527e-08	9.782e-09	3.504e-09	1.247e-09
MC_006_nl	Plume	1178	Count	0.0198716	9.3797e-05	0.00576948	0.0141959	0.00320791	0.00100507	0.000567947	0.00038042	0.000311231	0.000146984	3.8234e-05	1.78936e-05	1.14722e-05	7.91584e-06	1.00229e-05	9.16412e-06	1.22537e-05	1.75925e-05	1.4763e-05	6.83273e-06	2.25437e-06	7.17687e-07	3.03893e-07	4.0644e-07	9.5864e-08	1.453e-09	9.6e-11	4.9e-11	2e-11	2.4e-11	4.1e-11	1.7e-11	8e-12	1.5e-11	8e-12
MC_006_nl	Plume	1179	Count	0.00400906	2.36703e-05	0.00373687	0.000295858	0.000256247	0.000337148	0.000675761	0.00106892	0.000895143	0.000386972	8.54296e-05	7.57906e-06	1.30043e-06	6.25958e-07	6.3302e-07	1.54327e-06	3.12881e-06	4.71237e-06	5.86173e-06	4.00118e-06	1.61348e-06	2.26548e-07	1.1623e-08	1.9e-10	8.1e-11	1.62e-09	6.995e-09	1.47e-09	8.57e-10	5.51e-10	2.4e-11	3e-12	1e-12	1.2e-11	8.6e-11
MC_006_nl	Plume	1180	Count	0.00688903	0.000176282	0.00693829	0.000127007	0.00016369	0.000352745	0.000977115	0.00188575	0.00179772	0.000945392	0.000461618	0.000177996	7.5819e-05	3.63701e-05	1.76292e-05	1.60039e-05	1.29113e-05	8.62286e-06	5.28057e-06	2.35981e-06	8.60151e-07	2.16643e-07	5.0678e-08	6.96e-09	4.659e-09	2.1187e-08	4.2765e-08	2.3995e-08	1.7082e-08	1.4665e-08	1.0032e-08	9.01e-09	4.702e-09	1.562e-09	1.023e-09
MC_006_nl	Plume	1182	Count	0.00629086	0.000100135	0.00578515	0.000605837	0.000312177	0.000514337	0.00102935	0.00154818	0.00127764	0.000616687	0.000281011	0.000105634	4.20509e-05	2.15571e-05	8.89654e-06	5.23037e-06	4.80498e-06	5.92512e-06	6.29194e-06	3.34979e-06	1.30414e-06	3.5337e-07	1.20342e-07	1.30154e-07	2.999e-08	3.4185e-08	4.8941e-08	5.906e-09	9.79e-10	1.13e-10	7e-12	2e-12	1e-12	1e-12	5e-12
MC_006_nl	Plume	1183	Count	0.00925288	0.00018726	0.00770375	0.00173637	0.001169	0.000773517	0.000693887	0.0010641	0.00154661	0.0013041	0.000752662	0.000212635	7.19837e-05	3.67923e-05	1.75849e-05	1.56112e-05	1.52365e-05	1.33982e-05	9.36405e-06	4.39256e-06	1.73147e-06	4.82219e-07	1.27672e-07	3.1825e-08	2.618e-08	1.07593e-07	1.92713e-07	9.1978e-08	5.0269e-08	2.7103e-08	1.4138e-08	8.051e-09	2.76e-09	1.354e-09	8.36e-10
MC_006_nl	Plume	1185	Count	0.00454759	0.000103801	0.00263928	0.00201211	0.00116864	0.000628224	0.000244103	0.000126147	0.000113202	0.0001049	8.93886e-05	6.08796e-05	2.64856e-05	1.63108e-05	9.27299e-06	4.42124e-06	6.82467e-06	1.37017e-05	1.37603e-05	7.93788e-06	2.69455e-06	9.02794e-07	4.85096e-07	6.31008e-07	2.89775e-07	2.7612e-08	1.1877e-08	1.6543e-08	1.0864e-08	7.916e-09	5.406e-09	1.792e-09	4.38e-10	1.93e-10	9.4e-11
MC_006_nl	Plume	1186	Count	0.00495224	9.71181e-05	0.00501522	3.41348e-05	6.29195e-05	0.000160363	0.000492115	0.00109504	0.00145582	0.00100574	0.000499362	0.00014674	4.56549e-05	2.05677e-05	9.85262e-06	6.56531e-06	4.86229e-06	4.43185e-06	3.4127e-06	1.3127e-06	3.76432e-07	6.4452e-08	9.855e-09	1.123e-09	5.22e-10	2.032e-09	2.954e-09	4.33e-10	1.47e-10	5.6e-11	4e-12	1e-12	0	1e-12	1e-11
MC_006_nl	Plume	1188	Count	0.00609823	8.83943e-05	0.00321813	0.0029685	0.00185184	0.000986774	0.000233067	4.51469e-05	7.70231e-06	2.6774e-06	1.49567e-06	1.03679e-06	1.073e-06	4.37019e-06	1.13125e-05	9.65673e-06	1.45516e-05	2.1594e-05	1.45819e-05	6.98822e-06	2.56455e-06	8.05143e-07	3.48155e-07	4.1358e-07	1.32069e-07	2.284e-09	1.28e-10	6.1e-11	2.4e-11	2.2e-11	2.7e-11	1e-11	3e-12	5e-12	3e-12
MC_006_nl	Plume	1189	Count	0.00308307	8.13143e-05	0.00290518	0.000259195	0.000176248	0.000166473	0.000268358	0.000465656	0.000628538	0.000549561	0.000400615	0.000168422	5.36877e-05	1.45734e-05	3.43353e-06	1.8849e-06	1.82086e-06	1.66077e-06	2.23086e-06	1.4007e-06	5.38689e-07	7.1995e-08	5.96e-09	3.14e-10	9e-11	9.74e-10	3.112e-09	3.16e-10	8.4e-11	2.6e-11	1e-12	1e-12	1e-12	3e-12	1.1e-11
MC_006_nl	Plume	1191	Count	0.00387617	0.000117804	0.00397352	2.04469e-05	4.78968e-05	0.000149254	0.000494475	0.00103952	0.00111596	0.000616671	0.000287947	0.000103994	4.42514e-05	2.46658e-05	1.29472e-05	1.11571e-05	1.05386e-05	8.00178e-06	4.61653e-06	1.3142e-06	2.59003e-07	3.9964e-08	7.633e-09	7.93e-10	2.54e-10	1.228e-09	2.029e-09	2.84e-10	5.4e-11	1.1e-11	1e-12	0	0	0	1e-12
MC_006_nl	Plume	1192	Count	0.00953562	0.000442262	0.00504399	0.0049339	0.00236514	0.00119738	0.000518004	0.00021443	5.66028e-05	3.82273e-05	7.91916e-05	0.000132746	0.000167119	0.000140786	7.21755e-05	2.7503e-05	1.31472e-05	9.49819e-06	6.5917e-06	3.2812e-06	1.23083e-06	4.9708e-07	2.25007e-07	1.71094e-07	3.5597e-08	5.83e-10	3.1e-11	1e-11	5e-12	7e-12	9e-12	4e-12	2e-12	3e-12	2e-12
MC_006_nl	Plume	1193	Count	0.00246668	9.84537e-05	0.00253612	2.90094e-05	5.26105e-05	0.000124222	0.000326855	0.000652225	0.000688182	0.000352613	0.000169113	7.18469e-05	2.75572e-05	1.54549e-05	1.15959e-05	1.34721e-05	1.22095e-05	8.78471e-06	5.98838e-06	2.50522e-06	7.46273e-07	1.18335e-07	1.3171e-08	6.34e-10	2.42e-10	2.064e-09	4.197e-09	6.06e-10	2.1e-10	5.2e-11	2e-12	0	0	0	2e-12
MC_006_nl	Plume	1194	Count	0.00418766	9.26793e-05	0.00346339	0.000816945	0.000495615	0.00055132	0.000584097	0.000567988	0.000478017	0.0003541	0.000241224	9.83502e-05	3.39529e-05	1.33447e-05	7.17201e-06	6.55701e-06	7.78988e-06	9.02963e-06	7.90254e-06	4.21966e-06	1.5467e-06	5.51069e-07	2.64637e-07	2.60832e-07	6.8625e-08	1.1643e-08	6.856e-09	4.76e-10	5.1e-11	3.2e-11	4.4e-11	1.4e-11	4e-12	5e-12	3e-12
MC_006_nl	Plume	1197	Count	0.00550079	6.50285e-05	0.00219713	0.0033687	0.00038347	0.000200627	0.000268284	0.00039765	0.000445767	0.000271438	0.000124353	4.05089e-05	1.37739e-05	9.28874e-06	8.55044e-06	5.60032e-06	6.96627e-06	9.21784e-06	6.95513e-06	2.89853e-06	1.09069e-06	3.62777e-07	1.29904e-07	1.55181e-07	3.7418e-08	6.62e-10	4.96e-10	6.6e-11	3.2e-11	2.5e-11	2.5e-11	1.4e-11	9e-12	1.7e-11	9e-12
MC_006_nl	Plume	1198	Count	0.00319003	6.14735e-05	0.00324913	2.3681e-06	7.78892e-06	3.71531e-05	0.000221916	0.000729418	0.00113141	0.000704727	0.000281973	7.32678e-05	2.37293e-05	1.14668e-05	5.88691e-06	5.0213e-06	4.38529e-06	3.52469e-06	2.931e-06	1.87977e-06	1.23099e-06	5.65852e-07	2.0368e-07	4.5617e-08	3.6528e-08	1.92704e-07	3.30848e-07	3.7574e-08	3.704e-09	5.03e-10	7.2e-11	6.4e-11	3.5e-11	4.2e-11	1.24e-10
MC_006_nl	Plume	1199	Count	0.000612305	0.000103952	0.000713456	2.80092e-06	1.88881e-06	2.32256e-06	1.00838e-05	3.91064e-05	0.00015322	0.000209775	0.000129562	6.3546e-05	3.4929e-05	2.28499e-05	1.29738e-05	6.70905e-06	7.28749e-06	8.96713e-06	6.524e-06	2.56083e-06	7.33412e-07	1.89009e-07	7.8946e-08	1.25256e-07	2.3968e-08	7.8e-11	1e-12	0	0	0	0	0	0	0	0
MC_006_nl	Plume	1201	Count	0.0138206	0.000376339	0.0140936	0.000103234	0.00025401	0.000784044	0.00216455	0.00378663	0.00321749	0.0017477	0.00114528	0.000617679	0.000227812	7.82565e-05	2.54722e-05	1.15016e-05	8.55988e-06	8.62908e-06	8.2432e-06	4.24201e-06	2.03159e-06	5.71523e-07	1.65482e-07	4.8422e-08	4.3276e-08	1.05549e-07	1.64803e-07	1.20543e-07	9.4636e-08	8.8404e-08	8.5255e-08	6.5542e-08	2.5017e-08	8.019e-09	3.926e-09
MC_006_nl	Plume	1202	Count	0.0042986	4.85459e-05	0.00240719	0.00193996	0.00114278	0.000657047	0.000311787	0.000153251	5.86284e-05	2.28651e-05	9.7041e-06	2.58017e-06	6.97478e-07	1.38862e-06	4.44336e-06	4.28535e-06	6.05326e-06	1.13399e-05	1.08339e-05	6.22186e-06	2.11031e-06	5.79467e-07	2.69814e-07	2.65731e-07	5.6297e-08	5.37e-10	1.4e-11	4e-12	1e-12	1e-12	2e-12	1e-12	0	1e-12	1e-12
MC_006_nl	Plume	1204	Count	0.00798468	0.000178228	0.00760808	0.000554826	0.000485451	0.000590702	0.001154	0.0019328	0.00159642	0.000867838	0.00052625	0.00027639	0.00010674	3.34146e-05	1.22206e-05	7.17029e-06	5.57622e-06	5.07233e-06	4.26085e-06	2.30022e-06	9.56827e-07	3.03443e-07	1.24654e-07	3.9544e-08	1.7451e-08	1.6483e-08	1.002e-08	2.375e-09	6.64e-10	2.9e-10	2.06e-10	2.21e-10	1.94e-10	2.31e-10	5.65e-10
MC_006_nl	Plume	1205	Count	0.00763918	0.000102038	0.00577243	0.00196879	0.00159756	0.0013847	0.000990259	0.000870049	0.000461435	0.000185143	0.000107595	7.36519e-05	3.77018e-05	1.79147e-05	8.7375e-06	4.69173e-06	5.79618e-06	9.45782e-06	8.39584e-06	5.27285e-06	2.28275e-06	8.79793e-07	4.64696e-07	3.65748e-07	7.4552e-08	1.364e-09	9.4e-11	4.6e-11	3.3e-11	4.4e-11	7.7e-11	4.4e-11	1.9e-11	3e-11	2.1e-11
MC_006_nl	Plume	1208	Count	0.0164176	5.64075e-05	0.00680235	0.00967163	0.00275673	0.00183591	0.00102456	0.000745773	0.000272101	6.97894e-05	2.60843e-05	1.49969e-05	8.72472e-06	6.05532e-06	4.50059e-06	3.68532e-06	6.30662e-06	9.67206e-06	8.63384e-06	5.03514e-06	2.11762e-06	8.39645e-07	4.25918e-07	3.37809e-07	7.1787e-08	1.041e-09	4.4e-11	1.6e-11	6e-12	6e-12	7e-12	2e-12	1e-12	3e-12	3e-12
MC_006_nl	Plume	1209	Count	0.00631425	6.92008e-05	0.0044516	0.00193185	0.00152673	0.00130892	0.000846763	0.000453974	0.000134457	4.49853e-05	3.37657e-05	3.27984e-05	1.71988e-05	1.0814e-05	1.05749e-05	5.03185e-06	4.27725e-06	6.064e-06	6.86902e-06	4.78423e-06	1.83332e-06	7.32565e-07	4.63282e-07	4.3782e-07	1.16198e-07	3.132e-09	1.9e-10	7.5e-11	3.7e-11	4.4e-11	8e-11	3.1e-11	7e-12	1.1e-11	6e-12
MC_006_nl	Plume	1210	Count	0.00729959	9.77935e-05	0.00726595	0.000131437	0.00027879	0.000702911	0.00142155	0.00201934	0.00155547	0.000741004	0.000325748	0.000123356	4.15246e-05	1.63731e-05	8.55252e-06	8.25914e-06	8.80652e-06	6.43724e-06	4.48197e-06	2.19573e-06	8.72889e-07	2.12596e-07	3.9471e-08	3.976e-09	2.534e-09	1.446e-08	1.5212e-08	1.155e-09	1.58e-10	3e-11	7e-12	9e-12	5e-12	2.1e-11	1.28e-10
MC_006_nl	Plume	1211	Count	0.00591929	0.000148043	0.00585012	0.000217219	0.000383865	0.000753581	0.00110646	0.00133086	0.00101547	0.000497045	0.000345301	0.000269495	8.79755e-05	2.17519e-05	9.98202e-06	8.30722e-06	7.71269e-06	5.54281e-06	3.64827e-06	1.90761e-06	7.83963e-07	2.63762e-07	8.2875e-08	1.3888e-08	8.833e-09	2.7755e-08	2.9171e-08	4.047e-09	4.46e-10	7.2e-11	1.8e-11	1.6e-11	1.1e-11	2.8e-11	1.47e-10
MC_006_nl	Plume	1213	Count	0.0018478	6.06016e-05	0.00190552	2.88425e-06	8.8657e-06	3.64934e-05	0.000145354	0.00038317	0.000555396	0.000406303	0.000229523	7.98088e-05	2.27426e-05	6.73215e-06	3.07739e-06	4.22518e-06	7.5059e-06	6.83952e-06	5.70994e-06	2.71043e-06	8.22265e-07	1.70386e-07	2.5977e-08	1.843e-09	1.179e-09	1.1859e-08	2.195e-08	2.11e-09	4.23e-10	1.09e-10	1.3e-11	1.1e-11	1.2e-11	5e-11	2.71e-10
MC_006_nl	Plume	1214	Count	0.00409114	0.000119173	0.00349384	0.000716476	0.000594407	0.00062159	0.000668669	0.000755225	0.000466454	0.000155895	6.29981e-05	4.94309e-05	3.49353e-05	1.95492e-05	1.21182e-05	1.14326e-05	1.23714e-05	1.22463e-05	9.07784e-06	4.27811e-06	1.66032e-06	5.79078e-07	2.69867e-07	2.20865e-07	5.6934e-08	8.7616e-08	2.03786e-07	5.7522e-08	2.1373e-08	5.634e-09	9.58e-10	3.64e-10	9.2e-11	4.6e-11	7.1e-11
MC_006_nl	Plume	1217	Count	0.00333382	3.34839e-05	0.00336215	5.14992e-06	1.58251e-05	6.72229e-05	0.000303822	0.000893871	0.00120994	0.0006165	0.000186828	3.46564e-05	8.53036e-06	4.71897e-06	3.17855e-06	2.96679e-06	3.90413e-06	4.08651e-06	3.29838e-06	1.97155e-06	6.7059e-07	1.07676e-07	1.5051e-08	1.667e-09	1.152e-09	1.004e-08	1.8458e-08	2.754e-09	6.75e-10	1.57e-10	3e-11	4.8e-11	7.6e-11	1.09e-10	1.6e-10
MC_006_nl	Plume	1218	Count	0.00384746	3.06886e-05	0.00163926	0.00223889	0.00111271	0.000422215	6.54808e-05	7.64903e-06	4.55683e-07	4.6841e-08	1.053e-08	4.119e-09	4.34e-09	8.0818e-08	8.93663e-07	1.56017e-06	4.54687e-06	9.11194e-06	7.49149e-06	4.34472e-06	1.52194e-06	4.52862e-07	2.43173e-07	3.20849e-07	1.1227e-07	2.488e-09	1.56e-10	6.5e-11	4.3e-11	1.31e-10	3.62e-10	1.66e-10	6.9e-11	5.3e-11	6e-12
MC_006_nl	Plume	1219	Count	0.0148611	4.11465e-05	0.00562415	0.00927807	0.00206581	0.0010431	0.00103979	0.000891175	0.000365182	0.000109244	4.60204e-05	2.26794e-05	9.1679e-06	3.96252e-06	2.45113e-06	1.97524e-06	2.73565e-06	5.87342e-06	6.93909e-06	4.24626e-06	1.85902e-06	8.5873e-07	4.74322e-07	4.87102e-07	1.13381e-07	2.471e-09	1.14e-10	3.4e-11	1.1e-11	1.1e-11	2.2e-11	1.1e-11	4e-12	8e-12	5e-12
MC_006_nl	Plume	1220	Count	0.00216904	4.5981e-05	0.00157433	0.000640688	0.000477244	0.000296795	0.000143212	0.000219779	0.000217864	0.000114642	4.23788e-05	1.64364e-05	9.88872e-06	8.6843e-06	5.96584e-06	3.18368e-06	3.51773e-06	4.86279e-06	4.49344e-06	2.96569e-06	1.37138e-06	4.83993e-07	2.54921e-07	2.47999e-07	5.8394e-08	1.109e-09	2.88e-10	5.3e-11	2.7e-11	3.7e-11	3e-11	2.2e-11	1.8e-11	1.11e-10	3.94e-10
MC_006_nl	Plume	1221	Count	0.00438325	0.000261906	0.00462115	2.40126e-05	4.49096e-05	0.000109178	0.000304622	0.000697274	0.000978041	0.000871857	0.000849515	0.000503843	0.000159202	4.84069e-05	1.96141e-05	1.31048e-05	9.91391e-06	5.97806e-06	3.48555e-06	1.43069e-06	5.1966e-07	1.71227e-07	4.9349e-08	7.461e-09	3.471e-09	8.319e-09	8.228e-09	1.56e-09	2.14e-10	3.5e-11	8e-12	6e-12	7e-12	9e-12	1.5e-11
MC_006_nl	Plume	1224	Count	0.00561589	9.05352e-05	0.00482644	0.000879986	0.000838406	0.00103375	0.00118367	0.00104941	0.0004184	0.000121267	5.55553e-05	3.54358e-05	2.09586e-05	1.7247e-05	1.45487e-05	7.59933e-06	6.10492e-06	7.25869e-06	6.9913e-06	4.52732e-06	2.18847e-06	1.22599e-06	7.7635e-07	7.97024e-07	2.96026e-07	1.2999e-08	1.262e-09	4.84e-10	2.03e-10	1.51e-10	2.22e-10	1.06e-10	2.5e-11	1.8e-11	4e-12
MC_006_nl	Plume	1225	Count	0.00331071	7.46803e-05	0.00270577	0.000679607	0.00039994	0.00026673	0.000338327	0.000540376	0.000437844	0.000261494	0.000243458	0.000142934	4.20147e-05	7.81724e-06	1.72238e-06	1.33344e-06	2.88903e-06	6.06757e-06	6.40303e-06	3.70629e-06	1.46623e-06	4.93112e-07	2.83624e-07	3.21191e-07	1.05364e-07	9.728e-09	5.535e-09	2.853e-09	2.991e-09	6.06e-09	1.5415e-08	1.0117e-08	2.639e-09	1.387e-09	3.68e-10
MC_006_nl	Plume	1226	Count	0.0123845	0.000344794	0.0124068	0.000322507	0.000555032	0.00119572	0.00235553	0.00322195	0.00225217	0.00119633	0.000821003	0.00046426	0.00020176	7.54101e-05	2.98484e-05	1.74998e-05	9.61664e-06	5.33764e-06	3.1444e-06	1.27607e-06	5.47757e-07	1.81761e-07	5.9583e-08	1.3008e-08	1.1631e-08	3.8646e-08	3.8666e-08	7.556e-09	1.244e-09	1.77e-10	3.1e-11	2.2e-11	4e-11	1.37e-10	1.7e-10
MC_006_nl	Plume	1230	Count	0.00725477	0.00014202	0.0037413	0.00365549	0.000945788	0.000537129	0.000312592	0.000497127	0.000584176	0.000341839	0.000231324	0.000149302	5.68149e-05	2.32642e-05	1.34348e-05	1.10112e-05	9.06284e-06	8.53343e-06	8.59363e-06	5.61532e-06	3.07766e-06	1.30999e-06	5.05122e-07	2.81918e-07	1.15048e-07	1.75393e-07	1.58371e-07	4.9761e-08	1.3418e-08	2.428e-09	3.57e-10	1.17e-10	6.5e-11	5.1e-11	4.4e-11
MC_006_nl	Plume	1231	Count	0.00848531	0.00019246	0.00672999	0.00194777	0.00165285	0.00135289	0.00091271	0.000737289	0.000626147	0.000542775	0.000489277	0.000223604	8.9991e-05	4.62823e-05	2.06665e-05	1.24091e-05	7.2031e-06	5.21658e-06	4.33315e-06	2.95886e-06	1.7439e-06	6.59764e-07	2.42159e-07	6.8851e-08	6.2631e-08	2.06391e-07	2.6439e-07	8.2847e-08	3.6112e-08	1.6725e-08	5.899e-09	4.129e-09	3.076e-09	1.957e-09	9.2e-10
MC_006_nl	Plume	1232	Count	0.00783286	5.81894e-05	0.00655413	0.00133692	0.00129487	0.00134373	0.00124485	0.00107429	0.000766962	0.000470261	0.000237822	6.31607e-05	1.66647e-05	7.81601e-06	4.70548e-06	5.0806e-06	6.01848e-06	7.06447e-06	5.74849e-06	2.83207e-06	1.22493e-06	4.13155e-07	1.9108e-07	7.0949e-08	6.8228e-08	1.45651e-07	1.14212e-07	2.3967e-08	4.835e-09	8.24e-10	1.08e-10	7.6e-11	1.43e-10	4.56e-10	4.97e-10
MC_006_nl	Plume	1233	Count	0.00546639	0.000157768	0.00428274	0.00134142	0.000809864	0.00058941	0.000651939	0.0008209	0.000580791	0.00028679	0.000224778	0.000160499	7.68481e-05	2.96913e-05	1.1473e-05	8.30294e-06	8.34282e-06	9.23937e-06	7.44324e-06	3.99826e-06	1.74887e-06	4.1179e-07	8.8744e-08	1.1835e-08	9.033e-09	4.3113e-08	7.0709e-08	2.2249e-08	1.4594e-08	6.004e-09	6.62e-10	2.15e-10	2.26e-10	3.78e-10	3.33e-10
MC_006_nl	Plume	1234	Count	0.00793375	4.56619e-05	0.00417768	0.00380174	0.00217006	0.00115221	0.000476382	0.000222839	6.69862e-05	2.04621e-05	1.1457e-05	1.16251e-05	8.93465e-06	5.05028e-06	3.25393e-06	3.04978e-06	4.94081e-06	7.29603e-06	5.41394e-06	3.6929e-06	2.05015e-06	8.76479e-07	5.13285e-07	4.69701e-07	1.17579e-07	2.234e-09	8.5e-11	2e-11	8e-12	1.2e-11	3e-11	1.3e-11	5e-12	1e-11	4e-12
MC_006_nl	Plume	1235	Count	0.00451649	0.000147576	0.00361749	0.00104658	0.000407728	0.000307267	0.000537979	0.000872576	0.000706275	0.000361781	0.000185697	9.06151e-05	5.16849e-05	2.84132e-05	1.80524e-05	1.63231e-05	1.25327e-05	8.92428e-06	6.29065e-06	3.37162e-06	1.41765e-06	3.18236e-07	6.2927e-08	1.0753e-08	1.2036e-08	6.262e-08	8.0392e-08	1.4824e-08	2.517e-09	3.45e-10	4.4e-11	4.9e-11	7.4e-11	1.35e-10	1.43e-10
MC_006_nl	Plume	1236	Count	0.00210258	2.46328e-05	0.00212698	2.35582e-07	1.24258e-06	9.92753e-06	9.1461e-05	0.000375865	0.000611894	0.000487345	0.000405655	0.000118951	1.46149e-05	2.15469e-06	8.31236e-07	7.14616e-07	5.71102e-07	8.44397e-07	1.51516e-06	1.61807e-06	1.30061e-06	3.06831e-07	3.3078e-08	1.345e-09	1.232e-09	2.3782e-08	8.7822e-08	1.1129e-08	2.036e-09	3.47e-10	2.1e-11	2.1e-11	5.4e-11	1.31e-10	1.92e-10
MC_006_nl	Plume	1237	Count	0.00707004	0.00026426	0.00566367	0.00167063	0.000713448	0.000555277	0.00074381	0.00114403	0.00104687	0.000596141	0.000361732	0.00023811	0.000131599	5.81444e-05	2.69221e-05	1.68185e-05	1.06712e-05	7.65737e-06	5.80989e-06	3.12508e-06	1.62219e-06	7.56914e-07	4.16828e-07	2.54841e-07	1.177e-07	1.50637e-07	1.31924e-07	4.0769e-08	1.3123e-08	3.725e-09	1.34e-09	8.03e-10	4.68e-10	3.47e-10	1.69e-10
MC_006_nl	Plume	1238	Count	0.0109389	0.000303494	0.0106809	0.000561444	0.000812617	0.00137827	0.00204119	0.00240545	0.00175111	0.00099668	0.000659014	0.000333112	0.000143907	6.75407e-05	3.42091e-05	2.18015e-05	1.36171e-05	8.88246e-06	5.96842e-06	3.66035e-06	1.9051e-06	6.99174e-07	3.02556e-07	1.16287e-07	1.16304e-07	2.68575e-07	2.76814e-07	1.09278e-07	5.1614e-08	2.5418e-08	1.371e-08	1.2084e-08	5.913e-09	2.509e-09	1.426e-09
MC_006_nl	Plume	1239	Count	0.00638476	0.000234903	0.00587807	0.000741592	0.000743729	0.000827109	0.000909747	0.000899148	0.000743191	0.000635742	0.000576062	0.000308443	0.000111286	4.99408e-05	2.69358e-05	1.94559e-05	1.1961e-05	6.60687e-06	4.21465e-06	2.30769e-06	1.08045e-06	4.21453e-07	2.28958e-07	1.06606e-07	8.1224e-08	1.46033e-07	1.05184e-07	1.9368e-08	3.746e-09	5.11e-10	5.9e-11	3.3e-11	5.5e-11	1.34e-10	1.21e-10
MC_006_nl	Plume	1240	Count	0.00898701	0.000179508	0.00801761	0.0011489	0.00113489	0.00127065	0.00139063	0.00157165	0.00116969	0.000679351	0.000429744	0.000191513	7.95891e-05	3.90788e-05	1.88216e-05	1.31094e-05	9.6391e-06	7.47374e-06	5.55715e-06	3.20499e-06	1.63991e-06	6.14186e-07	2.64894e-07	1.63936e-07	5.7906e-08	1.08446e-07	1.3592e-07	3.4563e-08	1.0029e-08	2.511e-09	5.47e-10	2.66e-10	2.23e-10	3.01e-10	2.12e-10
MC_006_nl	Plume	1241	Count	0.00587072	0.000140662	0.00498765	0.00102373	0.000593184	0.000519332	0.000757136	0.00117447	0.00094515	0.0004621	0.000262643	0.000132974	5.99898e-05	2.88913e-05	1.4417e-05	1.11189e-05	8.43587e-06	6.77192e-06	5.80254e-06	3.21381e-06	1.372e-06	3.20519e-07	8.2781e-08	1.725e-08	1.6298e-08	6.903e-08	1.04354e-07	2.638e-08	8.07e-09	2.047e-09	3.01e-10	2.56e-10	3.78e-10	4.11e-10	2.85e-10
MC_006_nl	Plume	1242	Count	0.0057769	0.000186559	0.00539821	0.000565252	0.000496632	0.000589502	0.000888517	0.00121949	0.000931609	0.000530863	0.000365558	0.000189484	8.22307e-05	3.80692e-05	1.95026e-05	1.41758e-05	1.03695e-05	8.56602e-06	7.19093e-06	3.99029e-06	1.71502e-06	4.00182e-07	8.9075e-08	1.7981e-08	1.6344e-08	6.9329e-08	1.03901e-07	3.0068e-08	1.3247e-08	5.032e-09	1.155e-09	7.34e-10	9.34e-10	9.46e-10	5.02e-10
MC_006_nl	Plume	1243	Count	0.010042	0.000251984	0.00884442	0.00144952	0.00123723	0.00129635	0.00151532	0.00179722	0.00132632	0.000722628	0.000458969	0.000238419	0.000109425	5.17941e-05	2.62569e-05	1.98389e-05	1.53658e-05	1.17859e-05	8.98637e-06	4.89417e-06	2.1659e-06	7.05594e-07	2.4511e-07	8.8292e-08	6.1073e-08	1.28749e-07	1.5286e-07	5.1713e-08	2.1001e-08	7.644e-09	2.592e-09	1.875e-09	2e-09	1.641e-09	7.8e-10
MC_006_nl	Plume	1244	Count	0.00955726	0.000263341	0.00842493	0.00139567	0.00126995	0.0013483	0.00145373	0.00159518	0.00115734	0.000654272	0.000446568	0.000236258	0.000111588	5.59777e-05	2.85935e-05	2.05616e-05	1.61354e-05	1.24289e-05	9.36627e-06	5.02579e-06	2.15387e-06	6.97506e-07	2.53094e-07	9.0577e-08	7.0371e-08	1.28867e-07	1.44757e-07	6.1433e-08	3.3601e-08	1.675e-08	6.203e-09	3.074e-09	1.954e-09	1.19e-09	7.14e-10
MC_006_nl	Plume	1245	Count	0.00744985	0.000264276	0.00692585	0.000788273	0.000728885	0.000821966	0.00108858	0.00143898	0.00117349	0.000688273	0.00047128	0.000250118	0.000114898	5.6092e-05	2.88781e-05	2.13571e-05	1.57406e-05	1.16728e-05	8.31074e-06	4.25098e-06	1.82946e-06	5.84659e-07	2.19598e-07	8.5897e-08	6.299e-08	1.02355e-07	1.18505e-07	4.3891e-08	1.8074e-08	6.227e-09	1.796e-09	7.9e-10	5.14e-10	4.13e-10	2.64e-10
MC_006_nl	Plume	1246	Count	0.00677733	0.000189294	0.00556661	0.00140001	0.000639268	0.000730758	0.000973684	0.0012078	0.00087813	0.000470135	0.000313311	0.000164229	7.4031e-05	3.75689e-05	2.0748e-05	1.59774e-05	1.31825e-05	1.04979e-05	8.29535e-06	5.10278e-06	2.44295e-06	7.49655e-07	2.41931e-07	9.3847e-08	5.8265e-08	1.16063e-07	1.25962e-07	3.6496e-08	1.4456e-08	6.076e-09	1.663e-09	7.92e-10	7.13e-10	6.75e-10	3.27e-10
MC_006_nl	Plume	1247	Count	0.0100443	0.000227014	0.00826464	0.00200669	0.00131355	0.00114261	0.00135423	0.00163855	0.00123425	0.000696641	0.000437251	0.000220552	0.000101672	4.78828e-05	2.30968e-05	1.66856e-05	1.28957e-05	1.01124e-05	7.75593e-06	4.26347e-06	1.8003e-06	4.6523e-07	1.1941e-07	2.7341e-08	2.1876e-08	6.9783e-08	9.2611e-08	2.885e-08	1.1052e-08	4.243e-09	1.726e-09	1.691e-09	2.431e-09	1.904e-09	9.3e-10
MC_006_nl	Plume	1248	Count	0.00757587	0.000202346	0.0067192	0.00105901	0.000856622	0.000832137	0.00101031	0.00137054	0.00116466	0.000670163	0.000415754	0.000196674	8.6732e-05	4.23423e-05	2.19862e-05	1.56038e-05	1.19089e-05	9.48757e-06	7.32563e-06	4.06408e-06	1.80631e-06	5.1313e-07	1.65667e-07	7.2251e-08	4.324e-08	8.9471e-08	1.1825e-07	4.3478e-08	2.1731e-08	1.0213e-08	4.592e-09	3.34e-09	2.293e-09	1.124e-09	5.65e-10
MC_006_nl	Plume	1249	Count	0.00741883	0.000272972	0.00686371	0.000828091	0.000761126	0.000853867	0.00111253	0.00145735	0.00111803	0.000624834	0.000424211	0.000238792	0.000118061	5.87932e-05	2.88452e-05	2.11004e-05	1.61152e-05	1.21209e-05	8.91802e-06	4.87445e-06	2.22322e-06	7.45177e-07	3.24399e-07	1.55544e-07	1.45173e-07	2.06349e-07	2.03769e-07	8.2936e-08	3.6436e-08	1.3704e-08	3.748e-09	1.1e-09	5.72e-10	4.92e-10	3.94e-10
MC_006_nl	Plume	1250	Count	0.00743644	0.000204438	0.00659471	0.00104616	0.000892402	0.000888027	0.00102095	0.00128529	0.00106145	0.00061854	0.000413394	0.00021022	9.04246e-05	4.14175e-05	2.04328e-05	1.49488e-05	1.20605e-05	9.83289e-06	7.8227e-06	4.35591e-06	1.89978e-06	5.72996e-07	2.20533e-07	8.4338e-08	4.8629e-08	9.0141e-08	1.19875e-07	4.5883e-08	2.7319e-08	1.7765e-08	7.728e-09	3.675e-09	2.187e-09	1.087e-09	4.88e-10
MC_006_nl	Plume	1251	Count	0.0137109	0.000347017	0.0110502	0.00300773	0.00200959	0.00160747	0.00168787	0.00191357	0.00156807	0.000967197	0.000621097	0.000328343	0.000160437	7.66357e-05	3.62146e-05	2.36138e-05	1.6744e-05	1.25178e-05	9.86244e-06	5.7298e-06	2.80193e-06	1.08887e-06	4.71704e-07	1.97027e-07	1.40875e-07	1.82668e-07	1.90252e-07	8.9129e-08	4.7644e-08	2.4599e-08	1.2018e-08	6.618e-09	3.897e-09	2.434e-09	1.536e-09
MC_006_nl	Plume	1252	Count	0.0158476	0.000266044	0.0132051	0.00290855	0.00255104	0.0026649	0.00258518	0.00230989	0.00136599	0.000717999	0.000485849	0.000258212	0.00011614	5.78046e-05	3.03223e-05	1.96579e-05	1.36504e-05	1.07214e-05	8.74153e-06	4.99538e-06	2.13305e-06	6.6971e-07	2.72182e-07	1.31466e-07	1.17176e-07	1.76391e-07	2.08354e-07	1.12027e-07	7.0045e-08	4.1137e-08	2.4519e-08	2.0752e-08	1.8318e-08	1.0817e-08	4.428e-09
MC_006_nl	Plume	1253	Count	0.00769391	0.000187368	0.00662176	0.00125951	0.000855933	0.000862338	0.00109591	0.00136919	0.00105088	0.000609881	0.000397121	0.000193138	8.30196e-05	3.68062e-05	1.88375e-05	1.40634e-05	1.05987e-05	8.80776e-06	7.50722e-06	4.42961e-06	2.02588e-06	5.76722e-07	1.80113e-07	5.5062e-08	4.8769e-08	1.40028e-07	1.71048e-07	5.9352e-08	2.4962e-08	9.343e-09	2.856e-09	1.571e-09	1.246e-09	7.3e-10	4.28e-10
MC_006_nl	Plume	1254	Count	0.00712025	0.000158614	0.00579904	0.00147981	0.00100538	0.000843553	0.000882051	0.00106461	0.000876654	0.000512709	0.000311395	0.000144078	6.35665e-05	3.07965e-05	1.67741e-05	1.3445e-05	1.06513e-05	8.98349e-06	7.72933e-06	4.41892e-06	1.70458e-06	3.22139e-07	5.9381e-08	1.1818e-08	1.0176e-08	3.7885e-08	5.9721e-08	2.3243e-08	1.1211e-08	4.555e-09	1.613e-09	9.79e-10	7.5e-10	4.94e-10	2.29e-10
MC_006_nl	Plume	1255	Count	0.00842656	0.000189165	0.00692391	0.0016918	0.00115454	0.00105398	0.00114811	0.00129268	0.000956375	0.00057537	0.000379199	0.000174507	7.71734e-05	3.77982e-05	1.99521e-05	1.48766e-05	1.21223e-05	1.00211e-05	8.39626e-06	5.15035e-06	2.3163e-06	6.30985e-07	1.81466e-07	5.3831e-08	4.8011e-08	1.1982e-07	1.63696e-07	7.6004e-08	4.1347e-08	2.2308e-08	1.0607e-08	6.084e-09	2.801e-09	1.254e-09	6.42e-10
MC_006_nl	Plume	1256	Count	0.00810955	0.000175864	0.00649445	0.00179095	0.0010612	0.000893188	0.00104039	0.00129572	0.00096475	0.000533629	0.000350264	0.000179452	7.78831e-05	3.5337e-05	1.72761e-05	1.29127e-05	1.04137e-05	8.62458e-06	6.99029e-06	3.8888e-06	1.62747e-06	4.19434e-07	1.12481e-07	4.0455e-08	2.4021e-08	7.4032e-08	1.22843e-07	5.3091e-08	3.3748e-08	1.8267e-08	5.305e-09	2.929e-09	1.986e-09	8.63e-10	3.65e-10
MC_006_nl	Plume	1257	Count	0.00722683	0.000184035	0.00592172	0.00148914	0.000931711	0.000791538	0.000894164	0.0011308	0.000913763	0.00053427	0.000358772	0.000182676	8.1631e-05	3.72232e-05	1.74853e-05	1.28781e-05	1.04e-05	8.87294e-06	7.85871e-06	4.72099e-06	2.03602e-06	5.0175e-07	1.21244e-07	2.7307e-08	2.2472e-08	7.6315e-08	1.08169e-07	3.838e-08	1.822e-08	7.74e-09	2.341e-09	1.773e-09	1.739e-09	1.054e-09	4.16e-10
MC_006_nl	Plume	1258	Count	0.00866798	0.000179907	0.00671857	0.00212932	0.00126793	0.000962459	0.00103395	0.00126831	0.000974739	0.000546981	0.000328924	0.000155373	7.14074e-05	3.56969e-05	1.92316e-05	1.53397e-05	1.24691e-05	9.96498e-06	8.19034e-06	4.76412e-06	1.99862e-06	4.86845e-07	1.16223e-07	2.983e-08	1.8915e-08	5.5319e-08	8.5528e-08	3.0457e-08	1.3325e-08	4.386e-09	1.048e-09	6.8e-10	7.69e-10	7.71e-10	3.76e-10
MC_006_nl	Plume	1259	Count	0.00841426	0.000170515	0.00684172	0.00174306	0.00118752	0.00104184	0.00107625	0.00121548	0.000975313	0.000606245	0.000394472	0.000174093	7.13525e-05	3.48385e-05	1.78622e-05	1.33902e-05	1.05217e-05	8.48751e-06	7.12462e-06	4.27298e-06	1.81617e-06	4.56049e-07	1.12192e-07	3.0033e-08	2.8136e-08	7.3262e-08	9.2254e-08	3.2857e-08	1.4101e-08	5.145e-09	1.431e-09	8.36e-10	8.91e-10	8.81e-10	5.21e-10
MC_006_nl	Plume	1260	Count	0.00748501	0.000142117	0.00545048	0.00217664	0.00100937	0.000776317	0.000843632	0.00102292	0.000783766	0.00044954	0.000285021	0.000137802	6.06973e-05	2.69002e-05	1.28978e-05	1.01604e-05	8.91922e-06	8.08056e-06	7.34525e-06	4.47819e-06	1.86091e-06	4.33198e-07	1.0962e-07	4.3471e-08	2.0033e-08	4.9444e-08	7.5337e-08	2.5719e-08	1.2407e-08	4.856e-09	1.241e-09	7.04e-10	6.27e-10	5.16e-10	2.54e-10
MC_006_nl	Plume	1261	Count	0.00978868	0.000209769	0.00792523	0.00207322	0.00147888	0.00131282	0.00130675	0.00135217	0.00100369	0.000622823	0.00042687	0.000211456	9.39455e-05	4.41065e-05	2.11539e-05	1.46804e-05	1.09806e-05	8.9794e-06	7.76858e-06	4.83238e-06	2.11585e-06	5.92133e-07	1.77684e-07	6.2603e-08	4.622e-08	9.2667e-08	1.20303e-07	5.7072e-08	3.0442e-08	1.4508e-08	5.602e-09	3.088e-09	2.254e-09	1.289e-09	5.7e-10
MC_006_nl	Plume	1262	Count	0.00729244	0.00016695	0.00565122	0.00180817	0.000889142	0.000752046	0.000861565	0.00106806	0.000876174	0.000535397	0.00034181	0.000160081	7.10603e-05	3.50572e-05	1.79302e-05	1.26893e-05	9.38394e-06	7.6624e-06	6.51089e-06	4.01167e-06	1.7497e-06	4.60369e-07	1.27282e-07	3.3812e-08	2.5458e-08	7.0027e-08	9.5369e-08	4.1729e-08	2.2707e-08	1.0486e-08	3.46e-09	1.788e-09	9.8e-10	5.29e-10	3.12e-10
MC_006_nl	Plume	1263	Count	0.00830617	0.000157355	0.00576015	0.00270337	0.00122441	0.000920579	0.000906809	0.000968331	0.000708558	0.000434669	0.000293835	0.000145617	6.54336e-05	3.10579e-05	1.66063e-05	1.32807e-05	1.03747e-05	7.99667e-06	6.46868e-06	3.77949e-06	1.58735e-06	4.04774e-07	1.06162e-07	3.2964e-08	2.6751e-08	6.3378e-08	7.9144e-08	2.7455e-08	1.4178e-08	7.001e-09	2.854e-09	1.799e-09	1.276e-09	1.052e-09	5.62e-10
MC_006_nl	Plume	1264	Count	0.011681	0.000221292	0.00814631	0.00375599	0.00185413	0.00137128	0.00129818	0.00131452	0.000955265	0.000561483	0.000370736	0.000199444	9.89693e-05	4.83669e-05	2.37367e-05	1.57063e-05	1.13027e-05	8.49565e-06	6.87924e-06	4.29879e-06	2.02354e-06	6.73634e-07	2.63932e-07	1.21997e-07	8.674e-08	1.16127e-07	1.2065e-07	5.0886e-08	2.7955e-08	1.7893e-08	1.1886e-08	9.254e-09	6.613e-09	3.617e-09	1.588e-09
MC_006_nl	Plume	1265	Count	0.0102519	0.000148402	0.00661167	0.0037886	0.00161474	0.00119182	0.00109031	0.00103221	0.000713794	0.00041844	0.000265656	0.000136316	6.29059e-05	3.04401e-05	1.57501e-05	1.09951e-05	8.70762e-06	7.14158e-06	5.74333e-06	3.56317e-06	1.69706e-06	5.90309e-07	2.25691e-07	9.4363e-08	7.2226e-08	1.35847e-07	1.74803e-07	7.9416e-08	4.0527e-08	2.1808e-08	9.64e-09	6.247e-09	3.932e-09	1.954e-09	1.069e-09
MC_006_nl	Plume	1266	Count	0.00763721	0.00013927	0.00458981	0.00318666	0.00116837	0.000744058	0.00065786	0.000707539	0.00053426	0.000314194	0.000210485	0.000113782	5.6579e-05	2.87747e-05	1.51455e-05	1.12045e-05	8.66658e-06	6.92857e-06	5.72252e-06	3.47274e-06	1.60617e-06	5.19924e-07	1.94096e-07	8.5508e-08	6.1909e-08	9.8261e-08	1.17785e-07	4.6136e-08	2.3904e-08	1.212e-08	4.923e-09	2.778e-09	1.565e-09	7.56e-10	4.3e-10
MC_006_nl	Plume	1267	Count	0.00784055	0.000135077	0.00485667	0.00311895	0.00115893	0.000717988	0.000686164	0.000763449	0.000621848	0.000392803	0.000253808	0.000126609	5.83854e-05	2.7026e-05	1.40109e-05	1.07515e-05	8.12162e-06	6.27412e-06	5.06576e-06	3.07021e-06	1.41964e-06	4.46413e-07	1.44231e-07	5.3484e-08	3.9816e-08	8.2542e-08	1.02568e-07	4.2218e-08	2.2186e-08	1.06e-08	3.973e-09	2.021e-09	1.132e-09	6.53e-10	3.5e-10
MC_006_nl	Plume	1268	Count	0.0100481	0.000182788	0.00729329	0.00293762	0.00147234	0.00116876	0.0011657	0.00121494	0.000941505	0.00058461	0.000376639	0.000186025	8.41891e-05	3.74699e-05	1.85694e-05	1.27712e-05	9.65151e-06	7.67349e-06	5.93376e-06	3.54246e-06	1.66028e-06	5.57407e-07	2.11763e-07	9.4718e-08	7.7872e-08	1.2518e-07	1.38915e-07	5.505e-08	2.639e-08	1.3852e-08	8.145e-09	7.253e-09	5.652e-09	3.132e-09	1.648e-09
MC_006_nl	Plume	1269	Count	0.00718043	0.000136528	0.00467306	0.0026439	0.00103166	0.000679237	0.000657538	0.00075738	0.000617118	0.000388999	0.00026767	0.000136927	5.99595e-05	2.7054e-05	1.36752e-05	9.84417e-06	7.74965e-06	6.6011e-06	5.69082e-06	3.5066e-06	1.56597e-06	4.41295e-07	1.49573e-07	6.2525e-08	3.0973e-08	6.1811e-08	8.3002e-08	3.0796e-08	1.3745e-08	4.807e-09	1.089e-09	5.84e-10	4.79e-10	2.77e-10	1.25e-10
MC_006_nl	Plume	1270	Count	0.00703016	0.000161835	0.0053131	0.00187889	0.000938796	0.000795541	0.000834267	0.000954703	0.000739431	0.000439687	0.00029415	0.000154686	6.94275e-05	3.19993e-05	1.68746e-05	1.25047e-05	9.81465e-06	8.07212e-06	6.68091e-06	3.92708e-06	1.64552e-06	4.17795e-07	1.2374e-07	5.165e-08	3.7944e-08	7.259e-08	1.03362e-07	4.5239e-08	2.2863e-08	9.059e-09	2.441e-09	1.12e-09	6.38e-10	3.85e-10	2.15e-10
MC_006_nl	Plume	1271	Count	0.00681408	0.000169434	0.00535437	0.00162914	0.00092491	0.000741064	0.000810611	0.000972376	0.00078583	0.00048459	0.000314808	0.000150753	6.92016e-05	3.36325e-05	1.77598e-05	1.47394e-05	1.14011e-05	8.68962e-06	6.87316e-06	4.02818e-06	1.92779e-06	5.85767e-07	1.79727e-07	5.1437e-08	4.0026e-08	9.6403e-08	1.20924e-07	4.94e-08	2.7107e-08	1.4611e-08	7.038e-09	4.739e-09	2.552e-09	9.44e-10	4.37e-10
MC_006_nl	Plume	1272	Count	0.0103536	0.000207129	0.00751471	0.00304596	0.00147596	0.00112261	0.00118126	0.00129395	0.0010016	0.000608766	0.000405993	0.000217452	9.69586e-05	4.26446e-05	2.07707e-05	1.41284e-05	1.06357e-05	8.47234e-06	6.73557e-06	3.94807e-06	1.72468e-06	4.99361e-07	1.58364e-07	6.7057e-08	5.308e-08	9.2117e-08	1.16508e-07	5.236e-08	3.0144e-08	1.6349e-08	6.807e-09	5.769e-09	6.988e-09	4.257e-09	1.487e-09
MC_006_nl	Plume	1273	Count	0.00707702	0.000122223	0.00492553	0.00227371	0.000969228	0.000716818	0.000769064	0.000874768	0.000677172	0.000410699	0.00026216	0.000123401	5.18526e-05	2.2651e-05	1.13805e-05	9.08322e-06	7.57914e-06	6.64517e-06	6.26351e-06	4.16696e-06	1.83136e-06	4.10577e-07	9.4115e-08	2.6082e-08	2.2378e-08	6.4224e-08	9.0879e-08	3.2783e-08	1.6149e-08	6.816e-09	1.927e-09	1.298e-09	1.238e-09	7.82e-10	3.58e-10
MC_006_nl	Plume	1274	Count	0.0084591	0.000176926	0.00683956	0.00179646	0.0011343	0.00104476	0.00114622	0.00125485	0.000948102	0.00056896	0.000375363	0.000190093	8.3862e-05	3.64281e-05	1.62166e-05	1.11139e-05	8.79638e-06	7.2592e-06	6.36461e-06	3.98027e-06	1.84327e-06	5.34337e-07	1.8178e-07	6.8784e-08	3.8163e-08	7.6282e-08	9.35e-08	3.6411e-08	1.7548e-08	7.781e-09	2.883e-09	1.852e-09	1.344e-09	8.03e-10	3.44e-10
MC_006_nl	Plume	1275	Count	0.00668771	0.000168552	0.00558963	0.00126663	0.00091903	0.000842632	0.000893271	0.0010546	0.000791824	0.000450786	0.00030722	0.000161713	7.23227e-05	3.38023e-05	1.68608e-05	1.23325e-05	9.7344e-06	8.35783e-06	7.5278e-06	4.68693e-06	2.0377e-06	4.72033e-07	1.11578e-07	2.7142e-08	2.2583e-08	6.5558e-08	1.02684e-07	4.2198e-08	2.3527e-08	1.1523e-08	4.097e-09	2.491e-09	1.818e-09	1.019e-09	4.76e-10
MC_006_nl	Plume	1276	Count	0.0167083	0.000332889	0.0140751	0.00296608	0.00229348	0.00226007	0.0024674	0.00256027	0.00190067	0.00112174	0.000739121	0.000399502	0.000175444	7.20843e-05	3.06455e-05	1.7979e-05	1.21965e-05	9.40667e-06	7.59984e-06	4.53806e-06	1.97621e-06	5.25289e-07	1.70098e-07	5.999e-08	4.5646e-08	7.6462e-08	8.1106e-08	3.1499e-08	1.483e-08	6.571e-09	2.589e-09	1.809e-09	1.469e-09	8.77e-10	5.6e-10
MC_006_nl	Plume	1277	Count	0.319357	0.00329868	0.272455	0.0502006	0.0492644	0.0536267	0.0553246	0.0483071	0.0305784	0.0166859	0.0101237	0.00524544	0.00213646	0.000745159	0.000242926	8.90398e-05	3.90345e-05	2.09345e-05	1.32179e-05	7.15615e-06	3.04514e-06	9.57206e-07	3.07197e-07	1.10216e-07	5.9099e-08	8.5564e-08	1.05267e-07	4.3637e-08	2.1586e-08	8.354e-09	2.147e-09	1.046e-09	7.35e-10	5.68e-10	4.74e-10
MC_006_nl	Plume	1278	Count	1.65162	0.0170521	1.40778	0.260898	0.25612	0.277481	0.285092	0.247724	0.157212	0.0865293	0.0529273	0.0276375	0.0112382	0.00386167	0.00122282	0.000417756	0.000165393	7.63254e-05	3.86349e-05	1.85439e-05	7.57092e-06	2.99731e-06	1.1359e-06	4.73673e-07	2.19902e-07	1.45796e-07	1.16445e-07	5.5207e-08	2.7607e-08	1.2742e-08	5.472e-09	3.25e-09	2.319e-09	1.828e-09	1.654e-09
MC_006_nl	Plume	1279	Count	4.12761	0.0441968	3.5153	0.656505	0.641228	0.690592	0.707805	0.614856	0.392888	0.218246	0.134565	0.0709279	0.0290786	0.0100463	0.00319359	0.00108809	0.000426315	0.000192346	9.37909e-05	4.45514e-05	1.87723e-05	8.10232e-06	3.26787e-06	1.4309e-06	6.7239e-07	3.76581e-07	2.28153e-07	1.16973e-07	6.6073e-08	3.7912e-08	2.0665e-08	1.2344e-08	7.958e-09	5.711e-09	5.174e-09
MC_006_nl	Plume	1280	Count	8.05861	0.0945682	6.88768	1.2655	1.23677	1.33384	1.37532	1.20351	0.779231	0.43979	0.276258	0.148392	0.0618749	0.0216801	0.00694947	0.00237373	0.000924553	0.000410978	0.000195382	9.11917e-05	3.83513e-05	1.6886e-05	6.83716e-06	2.9839e-06	1.36474e-06	7.04268e-07	3.63809e-07	1.84623e-07	9.7352e-08	5.2161e-08	2.7314e-08	1.6519e-08	1.1222e-08	8.852e-09	9.011e-09
MC_006_nl	Plume	1281	Count	5.10689	0.0621592	4.37409	0.794962	0.777456	0.839849	0.869997	0.765354	0.4992	0.283745	0.179438	0.0968872	0.0405892	0.0142815	0.00459028	0.00157264	0.000613864	0.00027347	0.000130735	6.13331e-05	2.59096e-05	1.14e-05	4.66292e-06	2.05847e-06	9.65708e-07	5.20744e-07	2.86311e-07	1.4912e-07	7.9221e-08	4.2808e-08	2.3177e-08	1.441e-08	1.0189e-08	7.953e-09	7.516e-09
MC_006_nl	Plume	1282	Count	6.57606	0.0866452	5.6524	1.01031	0.989543	1.07136	1.11632	0.988505	0.651659	0.375122	0.240961	0.132289	0.0562573	0.0200535	0.00650175	0.00223777	0.000873678	0.000387871	0.000183875	8.55084e-05	3.60642e-05	1.58344e-05	6.45407e-06	2.83154e-06	1.30391e-06	6.73765e-07	3.5034e-07	1.79786e-07	9.6815e-08	5.2541e-08	2.7072e-08	1.6076e-08	1.0686e-08	8.272e-09	8.373e-09
MC_006_nl	Plume	1283	Count	6.44192	0.0852775	5.53839	0.988806	0.968738	1.04906	1.09331	0.968414	0.638888	0.368133	0.236634	0.129935	0.0553058	0.0197491	0.00641546	0.00221526	0.000868488	0.000387252	0.000184344	8.62566e-05	3.67186e-05	1.62599e-05	6.69482e-06	2.96195e-06	1.3817e-06	7.33384e-07	3.93456e-07	1.99508e-07	1.03884e-07	5.4729e-08	2.9295e-08	1.7978e-08	1.2381e-08	9.648e-09	9.303e-09
MC_006_nl	Plume	1284	Count	5.84129	0.0798848	5.0303	0.890874	0.87366	0.947622	0.990488	0.879898	0.582575	0.337172	0.218224	0.12078	0.0517222	0.0185459	0.00603807	0.00208584	0.000816977	0.000363425	0.00017238	8.00918e-05	3.38052e-05	1.48356e-05	6.06033e-06	2.66308e-06	1.22592e-06	6.3591e-07	3.30262e-07	1.66315e-07	8.7449e-08	4.6911e-08	2.4589e-08	1.4738e-08	9.964e-09	7.835e-09	7.856e-09
MC_006_nl	Plume	1285	Count	4.91278	0.0664811	4.23214	0.747122	0.73402	0.797727	0.834753	0.741843	0.490511	0.283226	0.182773	0.100801	0.0430661	0.0154222	0.00501623	0.00173374	0.000679501	0.000302517	0.00014382	6.69428e-05	2.82817e-05	1.23408e-05	5.0214e-06	2.19693e-06	1.0147e-06	5.35738e-07	2.91305e-07	1.46883e-07	7.8031e-08	4.2641e-08	2.2836e-08	1.3948e-08	9.487e-09	7.182e-09	6.854e-09
MC_006_nl	Plume	1286	Count	1.73574	0.0237401	1.49561	0.26387	0.258312	0.280081	0.293697	0.262081	0.174548	0.101371	0.0656037	0.0361731	0.0154238	0.00549248	0.0017731	0.000610205	0.00023906	0.000107344	5.21244e-05	2.44202e-05	1.01611e-05	4.20485e-06	1.65909e-06	7.11381e-07	3.32456e-07	2.03642e-07	1.32232e-07	6.0531e-08	3.0611e-08	1.5867e-08	8.027e-09	4.87e-09	3.266e-09	2.451e-09	2.317e-09
MC_006_nl	Plume	1287	Count	1.08296	0.0145089	0.929344	0.168129	0.163722	0.176226	0.182736	0.161566	0.106775	0.061844	0.0399738	0.0219923	0.00938463	0.00336237	0.0010943	0.000381057	0.000152035	7.01672e-05	3.53363e-05	1.69331e-05	7.04421e-06	2.85347e-06	1.11808e-06	4.77135e-07	2.23087e-07	1.42124e-07	1.03357e-07	5.0424e-08	2.7308e-08	1.3919e-08	6.291e-09	3.819e-09	2.49e-09	1.609e-09	1.479e-09
MC_006_nl	Plume	1288	Count	0.262397	0.00351366	0.227775	0.0381361	0.038055	0.0423356	0.0452255	0.0409405	0.0270391	0.0154077	0.00987727	0.00538041	0.00226622	0.000804524	0.000262621	9.54168e-05	4.12561e-05	2.12894e-05	1.22102e-05	6.05499e-06	2.37141e-06	7.98073e-07	3.15962e-07	1.70173e-07	1.03185e-07	9.2661e-08	1.03449e-07	5.3549e-08	2.9178e-08	1.4385e-08	5.565e-09	3.399e-09	2.61e-09	1.942e-09	1.114e-09
MC_006_nl	Plume	1289	Count	0.795921	0.00893834	0.680751	0.124108	0.122038	0.132603	0.136963	0.119858	0.0768267	0.0428202	0.026613	0.01409	0.00581758	0.00203986	0.000659577	0.0002326	9.57495e-05	4.64418e-05	2.49382e-05	1.24006e-05	5.26131e-06	2.11793e-06	8.4242e-07	3.6463e-07	1.82971e-07	1.40406e-07	1.18534e-07	6.4608e-08	4.1629e-08	2.585e-08	1.3168e-08	8.099e-09	5.077e-09	2.309e-09	1.463e-09
MC_006_nl	Plume	1290	Count	0.59091	0.00699165	0.504475	0.0934276	0.0905942	0.0971866	0.100213	0.0881772	0.0574335	0.0325226	0.0204419	0.0109134	0.00454353	0.00160032	0.000517822	0.000182674	7.51921e-05	3.6296e-05	1.93776e-05	9.62065e-06	3.99012e-06	1.55011e-06	6.03858e-07	2.60427e-07	1.34251e-07	1.07283e-07	8.6573e-08	4.0134e-08	2.2388e-08	1.274e-08	6.234e-09	3.41e-09	1.931e-09	1.063e-09	9.18e-10
MC_006_nl	Plume	1291	Count	0.458519	0.00508415	0.390889	0.0727139	0.0707995	0.0760735	0.0781539	0.0684725	0.0442254	0.0247313	0.0153066	0.0080418	0.00330611	0.00115344	0.000373192	0.000134145	5.73826e-05	2.92729e-05	1.63882e-05	8.31628e-06	3.47612e-06	1.30812e-06	4.9506e-07	2.084e-07	1.05721e-07	9.9248e-08	9.9839e-08	5.0487e-08	2.9779e-08	1.5956e-08	6.046e-09	2.64e-09	1.452e-09	8.7e-10	8.25e-10
MC_006_nl	Plume	1292	Count	0.319842	0.00418723	0.27634	0.047689	0.0469589	0.0515305	0.0546678	0.0493072	0.0326734	0.018678	0.0119003	0.00643665	0.00271067	0.000961544	0.000311518	0.00011119	4.65314e-05	2.30987e-05	1.27209e-05	6.13479e-06	2.35101e-06	7.92527e-07	2.87739e-07	1.201e-07	6.2064e-08	5.7976e-08	6.2385e-08	3.5858e-08	2.4275e-08	1.3485e-08	5.89e-09	3.428e-09	2.349e-09	1.612e-09	1.247e-09
MC_006_nl	Plume	1293	Count	0.0784986	0.00112285	0.068295	0.0113264	0.0111111	0.0123671	0.0133837	0.0124154	0.00835901	0.00479672	0.00308091	0.0016582	0.000703739	0.000255653	8.57204e-05	3.45899e-05	1.73819e-05	1.08412e-05	7.77915e-06	4.41316e-06	1.84473e-06	5.20166e-07	1.66467e-07	5.8414e-08	2.8339e-08	3.8793e-08	3.9933e-08	1.4681e-08	7.649e-09	4.911e-09	2.685e-09	1.714e-09	1.027e-09	3.55e-10	2.04e-10
MC_006_nl	Plume	1294	Count	0.18243	0.0024878	0.158116	0.0268019	0.0264318	0.0291927	0.031174	0.0283446	0.0188926	0.0108524	0.0069651	0.00377469	0.00159366	0.000570845	0.000188166	6.96137e-05	3.07791e-05	1.63455e-05	9.84537e-06	5.09581e-06	2.07147e-06	6.9483e-07	2.68759e-07	1.17665e-07	6.3834e-08	6.7054e-08	7.7538e-08	3.9215e-08	2.3065e-08	1.3153e-08	5.738e-09	3.39e-09	2.384e-09	1.456e-09	1.092e-09
MC_006_nl	Plume	1295	Count	0.0474814	0.000606847	0.0415514	0.00653673	0.00661032	0.00756337	0.00833813	0.00791039	0.00517431	0.00278198	0.00169308	0.000873048	0.00035994	0.000131834	4.84078e-05	2.41919e-05	1.52388e-05	1.11296e-05	8.31266e-06	4.47809e-06	1.88926e-06	5.94336e-07	2.37807e-07	1.10447e-07	6.9558e-08	1.1284e-07	1.31443e-07	6.7557e-08	4.2055e-08	2.5513e-08	1.4445e-08	8.242e-09	4.88e-09	3.216e-09	1.802e-09
MC_006_nl	Plume	1296	Count	0.144633	0.00189464	0.125102	0.0214253	0.0211104	0.0232012	0.0247421	0.022527	0.014929	0.00845328	0.00535646	0.00288819	0.00121219	0.000430163	0.00014219	5.43158e-05	2.54268e-05	1.43303e-05	8.91541e-06	4.44526e-06	1.68802e-06	5.08997e-07	1.79077e-07	7.3562e-08	3.8097e-08	5.3209e-08	6.7959e-08	3.3066e-08	1.5508e-08	6.441e-09	2.392e-09	1.31e-09	8.28e-10	5.2e-10	3.95e-10
MC_006_nl	Plume	1297	Count	0.11362	0.00167209	0.0991082	0.0161835	0.0160102	0.0178185	0.0193619	0.0179627	0.0121439	0.00703138	0.00458289	0.00252471	0.00107285	0.000381409	0.000124168	4.63746e-05	2.12045e-05	1.18779e-05	7.94455e-06	4.21436e-06	1.51433e-06	3.35111e-07	8.8411e-08	3.0543e-08	1.4212e-08	1.9288e-08	2.7857e-08	1.0785e-08	5.068e-09	1.586e-09	3.18e-10	1.5e-10	1.01e-10	9e-11	1.06e-10
MC_006_nl	Plume	1298	Count	0.0656648	0.000782679	0.0573635	0.0090839	0.00925487	0.01063	0.0115295	0.0105977	0.00700303	0.00391286	0.00242191	0.00123102	0.000493507	0.000174399	5.73515e-05	2.38082e-05	1.30767e-05	8.69513e-06	6.20163e-06	3.35479e-06	1.46095e-06	4.01797e-07	1.19225e-07	3.2638e-08	2.7029e-08	6.5749e-08	8.3089e-08	4.2848e-08	2.3997e-08	1.3587e-08	6.567e-09	3.877e-09	1.961e-09	9.13e-10	5.53e-10
MC_006_nl	Plume	1299	Count	0.089312	0.00098263	0.0790207	0.0112739	0.0116995	0.0143877	0.0166945	0.0157264	0.00979699	0.00509333	0.00306314	0.00157648	0.000631836	0.00021816	7.12607e-05	2.76656e-05	1.3127e-05	8.18104e-06	6.08148e-06	3.7478e-06	1.63167e-06	4.30862e-07	1.6586e-07	9.3748e-08	5.1408e-08	4.868e-08	5.4525e-08	3.0518e-08	2.2199e-08	1.5967e-08	9.558e-09	6.381e-09	4.489e-09	2.34e-09	1.547e-09
MC_006_nl	Plume	1300	Count	0.0226731	0.000247296	0.0203853	0.00253505	0.00297637	0.00389652	0.00436754	0.00425704	0.00243899	0.00113632	0.000709155	0.000356083	0.000138152	5.17182e-05	1.86795e-05	1.13361e-05	9.88613e-06	7.39071e-06	5.90683e-06	3.02535e-06	8.92123e-07	1.34642e-07	1.5794e-08	1.369e-09	9.5e-10	5.274e-09	1.3464e-08	1.601e-08	2.9008e-08	4.14e-08	2.8894e-08	1.5391e-08	5.582e-09	1.053e-09	2.15e-10
MC_006_nl	Plume	1301	Count	0.00754963	0.000220609	0.00587517	0.00189505	0.000758039	0.000820402	0.00103871	0.00113637	0.000803476	0.000494446	0.000383416	0.000219721	0.000100828	4.86229e-05	2.30308e-05	1.47491e-05	1.07218e-05	8.64354e-06	6.76371e-06	3.78598e-06	1.81457e-06	7.19348e-07	3.28995e-07	1.58374e-07	9.1089e-08	8.8227e-08	9.7458e-08	6.3357e-08	4.5772e-08	2.714e-08	1.2585e-08	6.465e-09	4.055e-09	3.124e-09	2.007e-09
MC_006_nl	Plume	1302	Count	0.0138775	0.000274665	0.0123001	0.00185209	0.00180563	0.00207952	0.00227765	0.00222955	0.00154785	0.000975019	0.000728061	0.000382165	0.000152272	5.94332e-05	2.42289e-05	1.43543e-05	8.49238e-06	6.93123e-06	5.52275e-06	2.55697e-06	7.34607e-07	9.2202e-08	1.1672e-08	1.322e-09	9.74e-10	7.45e-09	1.6471e-08	5.061e-09	2.141e-09	5.22e-10	3.8e-11	7e-12	3e-12	5e-12	1.7e-11
MC_006_nl	Plume	1303	Count	0.00412282	0.000313196	0.00377368	0.000662327	0.000615536	0.00065238	0.000625493	0.000536164	0.000386501	0.000282041	0.000225063	0.000137317	0.000115997	9.02794e-05	5.18601e-05	2.66343e-05	1.51266e-05	7.00502e-06	3.68777e-06	1.72946e-06	5.51748e-07	1.23993e-07	2.475e-08	4.513e-09	3.644e-09	1.8935e-08	4.0336e-08	3.1857e-08	3.3094e-08	2.4078e-08	1.0345e-08	5.731e-09	2.616e-09	6.12e-10	1.4e-10
MC_006_nl	Plume	1304	Count	0.00119762	7.44904e-06	0.000743221	0.000461848	0.000323551	0.000251656	0.000110954	4.04173e-05	8.50195e-06	6.85422e-07	6.27e-09	2e-10	1.8e-10	2.808e-09	3.9339e-08	6.6975e-08	2.35431e-07	8.66878e-07	1.21581e-06	1.47422e-06	1.31183e-06	9.05336e-07	6.81297e-07	5.50647e-07	9.516e-08	2.741e-09	2.04e-10	9.4e-11	5.2e-11	2.4e-11	1.6e-11	3e-12	1e-12	1e-12	1e-12
MC_006_nl	Plume	1305	Count	0.0035174	4.89743e-05	0.00254254	0.00102384	0.000785355	0.000591772	0.000356779	0.000313636	0.000256949	0.000117986	4.97467e-05	2.13367e-05	9.88537e-06	6.7894e-06	5.67931e-06	6.61477e-06	5.90178e-06	5.10019e-06	5.02395e-06	2.64514e-06	8.29162e-07	2.17116e-07	1.40794e-07	1.06706e-07	3.8331e-08	2.054e-09	2e-10	3.3e-11	2e-12	0	0	2e-12	0	0	1e-12
MC_006_nl	Plume	1306	Count	0.00661378	5.43585e-05	0.00324157	0.00342657	0.00143696	0.000761661	0.000413407	0.000236882	0.000128108	0.000106343	7.21972e-05	3.16559e-05	1.75699e-05	1.1466e-05	5.84097e-06	4.21076e-06	4.33555e-06	4.73844e-06	3.94735e-06	1.47161e-06	3.60748e-07	1.39563e-07	1.17977e-07	1.05139e-07	3.6779e-08	1.145e-08	2.756e-09	8.44e-10	1.438e-09	4.89e-10	4.1e-10	3.63e-10	2.4e-11	1e-11	2.5e-11
MC_006_nl	Plume	1307	Count	0.00360373	0.000135247	0.00233449	0.00140448	0.000573919	0.000423864	0.000315909	0.000307065	0.000247382	0.000145594	0.000108296	7.72181e-05	5.03157e-05	2.77651e-05	1.53841e-05	1.19937e-05	1.0227e-05	8.85983e-06	5.95182e-06	2.83469e-06	1.13598e-06	3.30802e-07	1.24842e-07	8.1148e-08	5.0376e-08	3.6296e-08	7.9333e-08	3.8321e-08	2.2871e-08	1.0852e-08	2.478e-09	1.198e-09	5.7e-10	2.44e-10	1.54e-10
MC_006_nl	Plume	1308	Count	0.00585581	9.52838e-05	0.00359816	0.00235292	0.000698123	0.000645652	0.000641045	0.000603031	0.000414073	0.000242305	0.000166716	9.19405e-05	3.92071e-05	1.80533e-05	9.87869e-06	7.23917e-06	5.93061e-06	5.20935e-06	3.90555e-06	2.1548e-06	1.21558e-06	8.02695e-07	6.41198e-07	5.26166e-07	2.86932e-07	9.7622e-08	5.7552e-08	3.5413e-08	2.1853e-08	1.1198e-08	5.062e-09	2.334e-09	8.54e-10	4.1e-10	3.43e-10
MC_006_nl	Plume	1309	Count	0.00576764	0.000125582	0.00331066	0.00258255	0.000944673	0.000686985	0.000547385	0.000412712	0.000249628	0.000149048	0.000111133	8.35193e-05	4.86495e-05	2.64717e-05	1.75475e-05	1.0395e-05	7.40191e-06	5.26708e-06	3.50096e-06	2.12145e-06	1.30781e-06	8.9318e-07	7.2174e-07	7.55776e-07	3.83219e-07	7.7318e-08	3.0786e-08	2.0923e-08	1.2714e-08	8.098e-09	5.967e-09	4.88e-09	2.922e-09	1.152e-09	3.61e-10
MC_006_nl	Plume	1310	Count	0.00411544	6.38838e-05	0.00284388	0.00133543	0.000858217	0.000717698	0.000502479	0.000379432	0.000174692	7.16985e-05	4.13241e-05	3.44641e-05	2.05956e-05	1.19566e-05	8.55431e-06	5.95489e-06	5.81166e-06	4.71192e-06	2.64081e-06	1.30955e-06	6.42238e-07	4.3339e-07	3.97048e-07	4.40184e-07	2.83442e-07	6.7539e-08	3.3037e-08	2.6139e-08	9.96e-09	3.691e-09	3.995e-09	5.56e-09	1.346e-09	5.55e-10	3.08e-10
MC_006_nl	Plume	1311	Count	0.00760703	0.000157311	0.00419445	0.00356988	0.00168871	0.000970027	0.000533111	0.000345748	0.000202852	0.000124607	0.000104247	6.7851e-05	4.75674e-05	4.10325e-05	2.7296e-05	1.51665e-05	9.98792e-06	6.81454e-06	4.49935e-06	2.089e-06	9.15623e-07	6.13636e-07	5.33486e-07	4.35158e-07	2.08112e-07	4.5817e-08	2.3428e-08	2.3052e-08	2.0592e-08	1.5068e-08	1.0694e-08	7.646e-09	3.714e-09	1.176e-09	3.73e-10
MC_006_nl	Plume	1312	Count	0.00333319	4.60292e-05	0.00155678	0.00182244	0.000677304	0.000335398	0.000158815	0.000136508	8.02629e-05	5.15808e-05	4.51187e-05	2.57667e-05	6.51138e-06	1.76659e-06	2.49517e-06	4.99956e-06	7.29313e-06	9.15056e-06	7.9262e-06	3.57545e-06	1.39972e-06	4.37703e-07	2.35136e-07	1.64656e-07	3.6555e-08	1.0238e-08	2.0776e-08	4.849e-09	9.66e-10	1.8e-10	1.53e-10	1.52e-10	2e-11	8e-12	1.6e-11
MC_006_nl	Plume	1313	Count	0.003199	0.000152231	0.00334997	1.25924e-06	5.03521e-06	2.88315e-05	0.000187272	0.000630576	0.000932884	0.000660923	0.000483084	0.000269132	9.18686e-05	2.52861e-05	1.08061e-05	7.80215e-06	5.00486e-06	4.30452e-06	3.87755e-06	2.18693e-06	8.43623e-07	1.13976e-07	1.5954e-08	2.048e-09	3.225e-09	3.157e-08	5.9929e-08	1.7839e-08	4.955e-09	6.5e-10	3.1e-11	6e-12	2e-12	1e-12	2e-12

## Sheet: Readme
LISST Particle Count, Plume Cast MC_006, Discharge Depth Range 1151-1350m, Tables S4
Dowd M.H., Assad V.E., Cazares-Nuesser A.E., Drazen J.C., Goetze E., White A.E., and Popp B.N. (2025) Deep-sea mining discharge can disrupt midwater food webs. Nature Communications
Description	Units
Cast ID	text, #
Background or Plume Cast Type	text
Depth	#
Particle Count Parameter	#
Small 1.25-6 µm Size Fraction Count	text
Large 6 - 250 µm Size Fraction Count	text
Total Particle Count	#
1.35-1.6 µm Size Fraction Count	#
1.6-1.89 µm Size Fraction Count	#
1.89-2.23 µm Size Fraction Count	#
2.23-2.63 µm Size Fraction Count	#
2.63-3.11 µm Size Fraction Count	#
3.11-3.67 µm Size Fraction Count	#
3.67-4.33 µm Size Fraction Count	#
4.33-5.11 µm Size Fraction Count	#
5.11-6.03 µm Size Fraction Count	#
6.03-7.11 µm Size Fraction Count	#
7.11-8.39 µm Size Fraction Count	#
8.39-9.9 µm Size Fraction Count	#
9.9-11.69 µm Size Fraction Count	#
11.69-13.79 µm Size Fraction Count	#
13.79-16.27 µm Size Fraction Count	#
16.27-19.2 µm Size Fraction Count	#
19.2-22.66 µm Size Fraction Count	#
22.66-26.74 µm Size Fraction Count	#
26.74-31.56 µm Size Fraction Count	#
31.56-37.24 µm Size Fraction Count	#
37.24-43.95 µm Size Fraction Count	#
43.95-51.86 µm Size Fraction Count	#
51.86-61.20 µm Size Fraction Count	#
61.20-72.21 µm Size Fraction Count	#
72.21-85.22 µm Size Fraction Count	#
85.22-100.57 µm Size Fraction Count	#
100.57-118.68 µm Size Fraction Count	#
118.68-140.04 µm Size Fraction Count	#
140.04-165.26 µm Size Fraction Count	#
165.26-195.02 µm Size Fraction Count	#
195.02-230.14 µm Size Fraction Count	#
>230.14 µm Size Fraction Count	#
