# Supplementary material for: Deep-sea mining discharge can disrupt midwater food webs
Source: Nat Commun. 2025 Nov 6;16:9575. doi: 10.1038/s41467-025-65411-w (PMC12592452; doi:10.1038/s41467-025-65411-w)
Supplement: Supplementary file 7 — Source Data [file 41467_2025_65411_MOESM7_ESM.zip › Source_Data/Source Data 6/HC_061_nl.xlsx]

## Sheet: Data
Cast	Type	Depth	Parameter	Small	Large	LISST_TotPartConc	M1_35	M1_60	M1_89	M2_23	M2_63	M3_11	M3_67	M4_33	M5_11	M6_03	M7_11	M8_39	M9_90	M11_69	M13_79	M16_27	M19_20	M22_66	M26_74	M31_56	M37_24	M43_95	M51_86	M61_20	M72_21	M85_22	M100_57	M118_68	M140_04	M165_26	M195_02	M230_14
HC_061_nl	Background	1151	Count	0.0280706	0.000617929	0.0231256	0.00556297	0.00400751	0.00343948	0.00390546	0.0041131	0.00332069	0.00190557	0.00110003	0.000715805	0.000361711	0.000150616	6.16157e-05	2.14438e-05	8.73463e-06	4.84945e-06	3.12747e-06	2.195e-06	1.45854e-06	9.47952e-07	6.33443e-07	4.5319e-07	1.17168e-07	8.817e-09	1.912e-09	2.101e-09	2.596e-09	2.456e-09	2.872e-09	2.097e-09	1.083e-09	9.59e-10	4.54e-10
HC_061_nl	Background	1155	Count	0.000688195	9.7698e-05	0.00071522	7.06688e-05	7.57079e-05	0.000105688	0.000137614	0.000138469	8.59887e-05	4.24603e-05	2.22213e-05	9.37634e-06	4.5189e-06	5.43383e-06	8.96261e-06	1.77688e-05	2.36906e-05	2.03603e-05	1.16692e-05	3.36617e-06	9.57399e-07	3.07002e-07	1.77055e-07	1.07518e-07	7.2168e-08	1.48528e-07	1.23846e-07	1.9636e-08	8.233e-09	2.196e-09	3.44e-10	3.04e-10	1.074e-09	1.606e-09	6.41e-10
HC_061_nl	Background	1157	Count	0.0143707	0.000309872	0.0120778	0.00260275	0.00158441	0.00185614	0.00231933	0.00235549	0.00162116	0.000956458	0.000682771	0.000392158	0.000160233	6.63242e-05	3.08966e-05	1.77803e-05	1.46066e-05	1.03414e-05	5.71755e-06	2.18525e-06	8.6961e-07	4.3893e-07	2.49532e-07	1.50676e-07	3.3887e-08	1.8181e-08	1.5838e-08	2.122e-09	1.297e-09	8.73e-10	6.68e-10	6.24e-10	1.076e-09	2.059e-09	9.57e-10
HC_061_nl	Background	1159	Count	0.00277247	7.54605e-05	0.000295591	0.00255233	0.00020812	3.80057e-06	1.8354e-07	4.7065e-07	1.77295e-06	3.1851e-06	2.11647e-06	4.92106e-07	1.48952e-07	4.885e-07	2.06559e-06	1.00169e-05	2.14554e-05	2.09561e-05	1.26349e-05	4.13587e-06	1.42669e-06	5.1385e-07	3.73817e-07	2.60513e-07	1.69679e-07	3.81234e-07	3.48567e-07	4.8709e-08	1.745e-08	5.355e-09	1.346e-09	1.885e-09	4.817e-09	3.437e-09	8.41e-10
HC_061_nl	Background	1160	Count	0.0230763	0.000537975	0.0194524	0.00416195	0.00285406	0.00253838	0.00318509	0.00358348	0.00307149	0.001881	0.00111945	0.000681459	0.000322303	0.000127128	5.08593e-05	1.79136e-05	7.46221e-06	4.25362e-06	2.99572e-06	2.16856e-06	1.29835e-06	7.47338e-07	4.47463e-07	3.25571e-07	6.4567e-08	3.078e-09	5e-10	5e-10	6.56e-10	6.75e-10	7.44e-10	3.04e-10	9.4e-11	1.86e-10	1.84e-10
HC_061_nl	Background	1161	Count	0.00357115	0.000107465	0.00167076	0.00200785	0.000374076	0.00015911	0.000283459	0.000381556	0.000243205	9.01874e-05	2.76312e-05	4.07634e-06	2.14505e-06	6.24761e-06	1.20921e-05	2.64107e-05	2.85799e-05	1.85132e-05	8.59302e-06	2.67995e-06	7.15721e-07	3.07303e-07	2.92256e-07	2.73911e-07	1.74125e-07	2.49867e-07	1.51815e-07	2.1906e-08	9.497e-09	2.883e-09	5.76e-10	5e-10	1.259e-09	1.349e-09	5.02e-10
HC_061_nl	Background	1162	Count	0.0199385	0.00044664	0.0173583	0.00302685	0.00257062	0.00272279	0.0032181	0.00324515	0.00235703	0.00138414	0.000898907	0.000514956	0.00022795	0.000101835	5.08706e-05	2.90542e-05	1.73009e-05	8.46052e-06	4.63792e-06	2.65495e-06	1.61182e-06	9.07403e-07	5.47763e-07	3.65589e-07	1.19734e-07	1.16906e-07	1.18323e-07	4.3168e-08	2.742e-08	1.076e-08	2.963e-09	1.396e-09	8.83e-10	8.06e-10	6.07e-10
HC_061_nl	Background	1165	Count	0.00836629	0.000204616	0.00673559	0.00183531	0.00139567	0.00135979	0.00130887	0.00105171	0.000612096	0.000359542	0.000264538	0.000178758	8.63456e-05	3.97613e-05	1.89196e-05	1.24387e-05	1.69949e-05	1.73051e-05	8.27306e-06	2.54989e-06	9.39242e-07	4.01034e-07	2.30446e-07	1.45163e-07	4.1846e-08	6.081e-08	1.02251e-07	4.06e-08	3.4163e-08	1.9764e-08	6.56e-09	2.47e-09	2.038e-09	1.298e-09	4.64e-10
HC_061_nl	Background	1166	Count	0.000924127	0.000562018	0.00148577	1.9773e-08	7.4936e-08	4.52981e-07	4.67609e-06	2.67162e-05	9.63286e-05	0.000180432	0.000313571	0.000301855	0.00018631	0.000126246	8.02249e-05	5.95249e-05	4.62745e-05	2.86709e-05	1.47613e-05	6.56803e-06	3.91409e-06	2.4924e-06	1.85922e-06	1.15131e-06	8.75753e-07	9.09812e-07	7.43877e-07	4.2128e-07	2.97039e-07	2.16248e-07	2.05548e-07	1.67942e-07	9.7965e-08	5.864e-08	2.6765e-08
HC_061_nl	Background	1167	Count	0.000118857	0.000251182	0.000354425	1.52062e-05	1.19778e-05	9.31719e-06	7.46476e-06	6.57981e-06	8.49241e-06	1.5337e-05	2.55268e-05	1.89546e-05	1.65535e-05	2.88009e-05	4.30734e-05	5.65041e-05	4.69856e-05	2.80743e-05	1.18377e-05	4.82328e-06	3.38454e-06	2.69161e-06	2.42064e-06	1.88208e-06	1.24624e-06	1.24415e-06	7.54152e-07	1.86581e-07	9.0297e-08	8.0196e-08	1.41446e-07	2.3566e-07	1.27854e-07	3.7213e-08	6.523e-09
HC_061_nl	Background	1171	Count	0.0139766	0.000316326	0.0118886	0.00240428	0.00190801	0.00186599	0.00216638	0.00218253	0.00163848	0.000937282	0.000544086	0.00032953	0.000174794	7.53062e-05	2.70656e-05	1.07486e-05	9.08869e-06	9.6016e-06	5.40557e-06	1.97593e-06	9.16093e-07	5.16639e-07	3.48476e-07	2.60482e-07	6.4422e-08	3.4449e-08	1.52054e-07	2.0769e-08	9.728e-09	5.963e-09	5.64e-09	3.09e-09	1.032e-09	9.28e-10	5.58e-10
HC_061_nl	Background	1172	Count	0.0321079	0.000547214	0.0247407	0.00791443	0.00556069	0.00454186	0.00436392	0.00383034	0.00272125	0.00156949	0.000957367	0.000648538	0.000328403	0.000125475	5.03488e-05	1.95725e-05	8.93525e-06	5.14206e-06	3.42235e-06	2.40399e-06	1.49906e-06	9.18471e-07	5.6475e-07	4.13602e-07	9.2611e-08	6.427e-09	1.452e-09	1.711e-09	2.553e-09	3.134e-09	4.246e-09	1.985e-09	5.35e-10	4.51e-10	3.01e-10
HC_061_nl	Background	1173	Count	5.69584e-05	7.35724e-05	0.000107334	2.31944e-05	1.87938e-05	1.2071e-05	2.50123e-06	3.29586e-07	1.3858e-08	1.954e-09	4.927e-09	4.7569e-08	3.89324e-07	2.53497e-06	8.07728e-06	1.67168e-05	2.32775e-05	1.58763e-05	5.39993e-06	1.02708e-06	1.71614e-07	2.3409e-08	7.192e-09	3.289e-09	1.255e-09	1.204e-08	4.3345e-08	4.991e-09	2.253e-09	9.52e-10	2.56e-10	4.13e-10	1.092e-09	6.72e-10	3.46e-10
HC_061_nl	Background	1175	Count	0.0245641	0.000536791	0.0212012	0.00389969	0.00298977	0.00276127	0.00345739	0.00391307	0.00358612	0.00213665	0.0011396	0.000680505	0.000322699	0.000120536	5.19657e-05	2.02581e-05	8.7352e-06	4.7296e-06	2.96541e-06	2.04442e-06	1.27098e-06	7.83481e-07	4.52556e-07	2.97385e-07	5.1064e-08	1.841e-09	1.68e-10	1.07e-10	1.06e-10	1.16e-10	1.83e-10	1.04e-10	5.2e-11	1.15e-10	1.17e-10
HC_061_nl	Background	1177	Count	0.000361253	0.000101045	0.000462121	1.74452e-07	7.96067e-07	5.30097e-06	3.71952e-05	0.000122054	0.000134919	4.73876e-05	1.0507e-05	2.91784e-06	2.99764e-06	1.15344e-05	2.40222e-05	2.52781e-05	2.20155e-05	1.01612e-05	3.13138e-06	1.01395e-06	4.12002e-07	1.15532e-07	4.562e-08	2.534e-08	2.7321e-08	7.0556e-08	1.16041e-07	3.8632e-08	2.671e-08	8.723e-09	1.402e-09	6.69e-10	1.333e-09	6.57e-10	2.97e-10
HC_061_nl	Background	1178	Count	0.00868901	0.000319399	0.00677947	0.00222894	0.00126885	0.000829886	0.000872817	0.000954325	0.00108056	0.000773472	0.000411134	0.000269026	0.000157296	7.00961e-05	3.4537e-05	1.68844e-05	1.52138e-05	1.32744e-05	6.18907e-06	2.44003e-06	1.21018e-06	7.79743e-07	5.66277e-07	4.87873e-07	2.00164e-07	8.1349e-08	6.7998e-08	2.8686e-08	1.8885e-08	1.1946e-08	7.561e-09	3.161e-09	1.68e-09	1.369e-09	1.321e-09
HC_061_nl	Background	1180	Count	0.000238905	7.18246e-05	0.000310699	2.9435e-08	1.51025e-07	1.18597e-06	1.16967e-05	5.28797e-05	9.40411e-05	5.54178e-05	1.92877e-05	4.21587e-06	1.43586e-06	2.0612e-06	6.22349e-06	1.72844e-05	2.11077e-05	1.42959e-05	5.15765e-06	1.49074e-06	8.38901e-07	5.56706e-07	4.7508e-07	2.36601e-07	1.37861e-07	2.38542e-07	2.11435e-07	4.2541e-08	1.7948e-08	8.219e-09	1.917e-09	6.85e-10	5.19e-10	3.97e-10	3.09e-10
HC_061_nl	Background	1181	Count	0.0282753	0.000431837	0.0226425	0.00606461	0.00440005	0.00367516	0.00380795	0.00375345	0.00322194	0.00188402	0.000943491	0.0005246	0.000251407	0.000100011	4.16907e-05	1.59627e-05	7.21137e-06	4.55158e-06	3.45896e-06	2.75523e-06	1.93873e-06	1.2771e-06	8.16809e-07	6.11197e-07	1.27656e-07	6.466e-09	9.97e-10	9.73e-10	1.286e-09	1.433e-09	2.118e-09	1.52e-09	7.55e-10	9.33e-10	6.16e-10
HC_061_nl	Background	1183	Count	0.000667718	3.99893e-05	0.000518652	0.00018905	0.00016852	0.000164503	9.48249e-05	4.04048e-05	6.66729e-06	1.74046e-06	1.34326e-06	6.65142e-07	1.58974e-07	2.52124e-07	1.03844e-06	4.15639e-06	1.31896e-05	1.30153e-05	6.32109e-06	1.5109e-06	2.20502e-07	4.0134e-08	1.6912e-08	7.507e-09	2.825e-09	1.3393e-08	2.7418e-08	4.333e-09	2.991e-09	2.614e-09	1.471e-09	1.918e-09	1.921e-09	1.251e-09	1.368e-09
HC_061_nl	Background	1184	Count	0.03511	0.000534504	0.0298693	0.00577519	0.00509286	0.00511377	0.00556273	0.00535344	0.00396517	0.00219304	0.0012826	0.000771187	0.000331746	0.000118791	4.68498e-05	1.72707e-05	7.37827e-06	4.02163e-06	2.68268e-06	2.00452e-06	1.43519e-06	1.03908e-06	6.69103e-07	4.36198e-07	1.0713e-07	1.1269e-08	4.131e-09	5.22e-09	6.968e-09	9.748e-09	1.5191e-08	1.0199e-08	5.065e-09	3.799e-09	1.739e-09
HC_061_nl	Background	1186	Count	0.00134197	6.6562e-05	0.00133714	7.1386e-05	0.000130169	0.000265359	0.000368559	0.00033427	0.00012794	3.39696e-05	9.15998e-06	1.15521e-06	1.41508e-07	2.68321e-07	1.8114e-06	9.15925e-06	2.17733e-05	2.08741e-05	9.78892e-06	2.31386e-06	3.54342e-07	4.0276e-08	6.715e-09	1.973e-09	6.5e-10	5.204e-09	1.3308e-08	2.069e-09	1.692e-09	1.266e-09	9.16e-10	1.145e-09	1.02e-09	4e-10	4.15e-10
HC_061_nl	Background	1187	Count	2.86325e-05	8.88114e-05	0.000117439	1.3e-11	7e-11	6.88e-10	1.4185e-08	1.51192e-07	9.75658e-07	2.48195e-06	6.4834e-06	1.85253e-05	2.83639e-05	1.77044e-05	5.17211e-06	3.67063e-06	1.00577e-05	1.20607e-05	7.0515e-06	2.95438e-06	9.29317e-07	3.20917e-07	1.66271e-07	5.5256e-08	2.958e-08	8.1819e-08	1.1366e-07	3.0217e-08	2.2891e-08	1.6092e-08	5.19e-09	2.394e-09	1.377e-09	6.39e-10	5.09e-10
HC_061_nl	Background	1188	Count	0.0246296	0.000431325	0.0206857	0.00437518	0.00314618	0.00266213	0.00313393	0.00350452	0.00352155	0.00236264	0.00127579	0.000647637	0.000273481	9.6722e-05	3.49925e-05	1.16201e-05	4.80357e-06	2.90425e-06	2.23429e-06	1.8252e-06	1.26051e-06	7.73372e-07	4.15177e-07	2.51085e-07	3.9859e-08	1.185e-09	8.6e-11	5.4e-11	5.8e-11	6.9e-11	1.42e-10	1.3e-10	1.05e-10	3.08e-10	3.08e-10
HC_061_nl	Background	1191	Count	0.0139227	0.000284589	0.00963761	0.00456972	0.00231682	0.00142504	0.00138893	0.00140442	0.00121448	0.000776353	0.000501954	0.000325037	0.000148469	5.51727e-05	2.51585e-05	1.65945e-05	1.56084e-05	1.25844e-05	6.88295e-06	2.27658e-06	9.05506e-07	4.43532e-07	2.29042e-07	1.42235e-07	3.6732e-08	2.3206e-08	3.116e-08	9.485e-09	7.457e-09	5.287e-09	2.831e-09	1.686e-09	1.105e-09	1.054e-09	1.059e-09
HC_061_nl	Background	1192	Count	0.000607078	5.25764e-05	0.000603844	5.58086e-05	8.86018e-05	0.000146933	0.000142026	0.00011063	5.00068e-05	1.15145e-05	1.43112e-06	1.26184e-07	3.8124e-08	2.43427e-07	2.08691e-06	8.02043e-06	1.47211e-05	1.66238e-05	8.25196e-06	1.92159e-06	4.45854e-07	1.06501e-07	4.4945e-08	1.581e-08	7.435e-09	2.2033e-08	2.1481e-08	2.159e-09	7.38e-10	3.26e-10	1.81e-10	3.44e-10	5.53e-10	3.49e-10	2.88e-10
HC_061_nl	Background	1193	Count	0.0272496	0.000382766	0.0251886	0.00244377	0.0023029	0.00289971	0.00462877	0.00590923	0.00475656	0.00244651	0.00124061	0.000621539	0.000246141	8.20333e-05	3.01254e-05	1.13258e-05	4.82526e-06	2.69943e-06	1.88851e-06	1.48126e-06	1.02469e-06	6.42873e-07	3.55279e-07	1.93125e-07	2.8144e-08	8.18e-10	5.5e-11	2.7e-11	2.2e-11	2.3e-11	4.1e-11	2.7e-11	1.6e-11	4.5e-11	4e-11
HC_061_nl	Background	1194	Count	0.00512399	0.00017469	0.00271862	0.00258006	0.000970197	0.000331141	0.000301706	0.000419408	0.000275102	0.000121378	7.51275e-05	4.98704e-05	3.29686e-05	2.59738e-05	1.99396e-05	2.86772e-05	3.37749e-05	2.13963e-05	8.90279e-06	2.2663e-06	5.67654e-07	1.5357e-07	4.0628e-08	1.2371e-08	4.643e-09	6.011e-09	4.284e-09	7.87e-10	2.74e-10	1.04e-10	4.6e-11	4e-11	7.6e-11	1.6e-10	3.44e-10
HC_061_nl	Background	1195	Count	0.0246756	0.000408518	0.0207758	0.00430833	0.00320721	0.00283576	0.00333478	0.00361117	0.00335978	0.00216971	0.0012041	0.000644791	0.000268889	8.68317e-05	3.09102e-05	1.0355e-05	3.92579e-06	2.30456e-06	1.76235e-06	1.43821e-06	9.86896e-07	5.99056e-07	3.16244e-07	1.73825e-07	2.3803e-08	6.3e-10	4e-11	2.5e-11	2.5e-11	2.6e-11	5.5e-11	6.8e-11	7.9e-11	2.95e-10	3.25e-10
HC_061_nl	Background	1198	Count	0.0114349	0.000313163	0.0111809	0.000567192	0.000635605	0.000952461	0.0017444	0.00250409	0.00230932	0.00139556	0.000859208	0.00046709	0.000190051	6.25595e-05	2.1925e-05	1.3193e-05	1.21568e-05	7.82191e-06	2.70138e-06	1.05274e-06	6.87929e-07	4.70866e-07	3.04859e-07	1.81803e-07	3.4025e-08	2.478e-09	1.505e-09	7.2e-10	1.277e-09	2.238e-09	3.716e-09	3.708e-09	3.017e-09	2.743e-09	1.547e-09
HC_061_nl	Background	1199	Count	0.00375405	0.000128743	0.00143276	0.00245003	0.000791072	0.000178722	5.70037e-05	0.000100106	0.000120389	4.47651e-05	9.00369e-06	2.95933e-06	2.07807e-06	5.57188e-06	1.71465e-05	3.64768e-05	3.80281e-05	1.84361e-05	7.49478e-06	2.28508e-06	7.21847e-07	2.42174e-07	1.1675e-07	3.9571e-08	1.3989e-08	4.1077e-08	4.5206e-08	1.927e-09	4.41e-10	3.58e-10	2.77e-10	4.3e-10	6.61e-10	5.16e-10	3.53e-10
HC_061_nl	Background	1200	Count	0.000324991	9.39652e-05	0.000390903	2.80527e-05	2.57379e-05	2.30879e-05	3.52636e-05	8.93091e-05	8.42508e-05	2.40804e-05	7.88966e-06	7.31927e-06	3.42645e-06	3.86295e-06	8.8914e-06	2.40423e-05	3.28434e-05	1.4859e-05	4.80283e-06	9.86668e-07	1.527e-07	3.131e-08	2.1179e-08	1.4373e-08	5.093e-09	1.076e-08	1.1078e-08	1.43e-09	6.39e-10	2.46e-10	1.1e-10	2.02e-10	3.33e-10	3.02e-10	5.08e-10
HC_061_nl	Background	1201	Count	0.0356802	0.000735524	0.0323081	0.00410753	0.00409682	0.00478268	0.00600355	0.0062964	0.00472971	0.00276302	0.00180658	0.00109386	0.000465273	0.000166789	5.89451e-05	2.08142e-05	9.0747e-06	4.74727e-06	2.995e-06	2.1048e-06	1.56015e-06	1.252e-06	9.38715e-07	6.77058e-07	2.11781e-07	3.1601e-08	1.2521e-08	1.5168e-08	1.9857e-08	2.1597e-08	2.1812e-08	1.1067e-08	4.007e-09	2.45e-09	1.368e-09
HC_061_nl	Background	1202	Count	0.00865263	0.000243717	0.00564694	0.0032494	0.00154806	0.000893998	0.000760363	0.000781893	0.000619762	0.00042888	0.000275993	9.4281e-05	4.50836e-05	4.35574e-05	4.17436e-05	5.17641e-05	3.67046e-05	1.46439e-05	6.33469e-06	2.27415e-06	8.97549e-07	3.81926e-07	1.58988e-07	6.2266e-08	2.9692e-08	4.0656e-08	2.8119e-08	5.476e-09	2.044e-09	1.048e-09	6.83e-10	6.62e-10	7.17e-10	5.54e-10	8.02e-10
HC_061_nl	Background	1203	Count	0.0153553	0.000315037	0.0128981	0.00277222	0.00162663	0.00159622	0.00218161	0.00258553	0.00220133	0.00128318	0.000714989	0.000393594	0.000169115	6.1083e-05	2.71105e-05	1.9539e-05	1.83768e-05	1.0607e-05	5.11226e-06	2.09323e-06	9.40923e-07	5.21734e-07	2.92659e-07	1.57522e-07	3.0572e-08	2.1081e-08	2.1182e-08	5.404e-09	2.693e-09	1.678e-09	1.475e-09	9.52e-10	7.75e-10	7.24e-10	7.08e-10
HC_061_nl	Background	1204	Count	0.00280859	0.000172656	0.00231612	0.000665121	0.000491676	0.000358812	0.000254692	0.000191802	0.000196098	0.000261602	0.000283107	0.000105676	4.24644e-05	3.16434e-05	2.20271e-05	2.66099e-05	2.72815e-05	1.51758e-05	5.47686e-06	1.29311e-06	3.54099e-07	1.45878e-07	7.0242e-08	3.1464e-08	1.5827e-08	3.2424e-08	2.5976e-08	4.196e-09	1.406e-09	4.28e-10	1.5e-10	1.62e-10	2.89e-10	4.62e-10	1.019e-09
HC_061_nl	Background	1205	Count	0.0073081	0.00025064	0.00583217	0.00172656	0.000997393	0.000779209	0.000872057	0.000988887	0.000883659	0.000554096	0.000337777	0.000168463	7.85431e-05	4.4163e-05	3.3831e-05	3.66219e-05	3.12159e-05	1.60332e-05	6.31058e-06	1.95567e-06	7.79495e-07	4.15411e-07	2.99668e-07	2.22517e-07	8.4457e-08	7.0428e-08	5.4779e-08	1.4815e-08	7.788e-09	5.088e-09	4.424e-09	3.021e-09	1.93e-09	1.192e-09	9.42e-10
HC_061_nl	Background	1206	Count	0.00263454	0.000165877	0.00153102	0.00126939	0.000424937	0.000185362	0.00016238	0.000170152	0.00013273	0.000108668	0.000111965	6.89537e-05	3.41706e-05	2.47622e-05	2.37783e-05	3.23802e-05	2.87494e-05	1.45222e-05	5.17541e-06	1.32105e-06	4.28212e-07	1.93487e-07	1.10283e-07	5.4534e-08	3.4877e-08	6.0495e-08	6.3667e-08	2.9569e-08	1.7872e-08	1.0184e-08	6.156e-09	3.947e-09	2.301e-09	1.209e-09	1.099e-09
HC_061_nl	Background	1207	Count	0.00358269	0.000126165	0.00277432	0.000934508	0.000493213	0.000415723	0.000445075	0.000507762	0.000378487	0.000230704	0.000134119	4.30939e-05	1.81623e-05	1.42633e-05	1.62044e-05	2.55248e-05	2.77436e-05	1.56438e-05	5.92837e-06	1.5969e-06	4.82434e-07	2.039e-07	1.15293e-07	7.048e-08	3.61e-08	6.8943e-08	6.793e-08	1.7164e-08	6.732e-09	3.533e-09	3.15e-09	5.575e-09	9.4e-09	4.696e-09	2.391e-09
HC_061_nl	Background	1208	Count	0.0062404	0.000179386	0.00317998	0.00323975	0.00124974	0.000466683	0.000238794	0.000184592	0.000220899	0.000267002	0.000265679	0.000107254	3.71632e-05	2.34075e-05	2.19498e-05	3.27247e-05	3.17394e-05	1.9195e-05	8.78939e-06	2.54963e-06	8.48321e-07	3.55535e-07	2.08916e-07	1.14149e-07	4.9183e-08	7.0808e-08	6.8079e-08	2.6795e-08	2.2728e-08	2.3689e-08	2.3582e-08	2.2734e-08	1.8922e-08	9.47e-09	4.299e-09
HC_061_nl	Background	1210	Count	0.00483067	0.000242862	0.00259299	0.00248054	0.000775761	0.000400125	0.000259566	0.000193745	0.000195625	0.000217591	0.000205119	0.0001026	4.84754e-05	4.32814e-05	3.94707e-05	4.28351e-05	3.65204e-05	1.9616e-05	8.36634e-06	2.6646e-06	8.61476e-07	3.69159e-07	1.77675e-07	6.8311e-08	2.5244e-08	4.7149e-08	5.5459e-08	1.3953e-08	4.55e-09	1.589e-09	8.23e-10	9.41e-10	1.248e-09	1.709e-09	2.558e-09
HC_061_nl	Background	1211	Count	0.0259396	0.000705063	0.0238825	0.00276212	0.00250844	0.00284161	0.00399939	0.00475763	0.00416284	0.00251688	0.00149526	0.000895408	0.000418538	0.000165133	6.55913e-05	2.47939e-05	1.12127e-05	6.39231e-06	4.02253e-06	2.77864e-06	2.02647e-06	1.53213e-06	1.17341e-06	9.37585e-07	4.50217e-07	1.51276e-07	9.5957e-08	8.9858e-08	6.6382e-08	3.9129e-08	2.3505e-08	8.926e-09	2.925e-09	1.415e-09	7.02e-10
HC_061_nl	Background	1212	Count	0.0241633	0.00031363	0.0204841	0.00399279	0.00295317	0.00270508	0.00339808	0.00385235	0.00351694	0.00213283	0.00108497	0.000527069	0.000204031	6.58371e-05	2.45198e-05	8.33442e-06	3.35804e-06	2.1132e-06	1.65968e-06	1.43105e-06	1.03573e-06	6.49489e-07	3.67512e-07	2.4691e-07	4.2881e-08	1.294e-09	8.7e-11	4.3e-11	4e-11	4.5e-11	9.9e-11	9.5e-11	1.13e-10	5.32e-10	6.18e-10
HC_061_nl	Background	1213	Count	0.0167162	0.000353616	0.0138476	0.00322229	0.00190447	0.00192115	0.00241624	0.00260807	0.00214895	0.00129073	0.000756738	0.000447598	0.000200267	7.0316e-05	2.87392e-05	2.17359e-05	1.79741e-05	7.37702e-06	2.59603e-06	1.31189e-06	1.02399e-06	8.6868e-07	6.84922e-07	5.54045e-07	1.43813e-07	1.2296e-08	4.087e-09	1.509e-09	1.084e-09	8.65e-10	1.01e-09	6.78e-10	5.37e-10	5.86e-10	5.59e-10
HC_061_nl	Background	1214	Count	0.0204369	0.000371283	0.017803	0.00300525	0.00218343	0.00266716	0.00369818	0.00401601	0.00245026	0.00119037	0.000760335	0.000465947	0.000192941	7.70874e-05	3.89221e-05	2.6219e-05	1.75382e-05	8.95166e-06	4.2908e-06	2.2705e-06	1.35147e-06	8.26971e-07	4.86815e-07	2.71543e-07	5.7269e-08	1.9169e-08	2.233e-08	6.568e-09	3.271e-09	2.014e-09	3.374e-09	3.495e-09	2.65e-09	3.442e-09	2.391e-09
HC_061_nl	Background	1215	Count	0.00296321	0.000144673	0.00229658	0.000811305	0.000588248	0.000418253	0.00030713	0.000275498	0.000257993	0.000191909	9.29197e-05	1.99592e-05	8.36824e-06	1.42947e-05	2.33553e-05	3.70793e-05	3.60354e-05	1.73832e-05	5.67841e-06	1.6425e-06	4.81245e-07	1.6224e-07	7.1322e-08	3.1981e-08	1.4202e-08	3.1561e-08	2.8337e-08	5.548e-09	2.047e-09	1.048e-09	9.24e-10	9.94e-10	9.51e-10	1.259e-09	2.426e-09
HC_061_nl	Background	1218	Count	0.0349337	0.00093631	0.0298195	0.00605048	0.00465459	0.0042191	0.00490378	0.00519105	0.0045553	0.00282139	0.00158088	0.000957084	0.000513673	0.000221131	9.86523e-05	4.54723e-05	2.21891e-05	1.25812e-05	7.97259e-06	5.22701e-06	3.59134e-06	2.57688e-06	1.70114e-06	1.10345e-06	3.17313e-07	5.0456e-08	1.3238e-08	6.955e-09	6.773e-09	9.821e-09	1.5267e-08	1.0533e-08	4.606e-09	3.262e-09	1.204e-09
HC_061_nl	Background	1219	Count	0.0032343	0.00015228	0.00173366	0.00165291	0.000664789	0.000306171	0.000154531	0.000130696	0.000121468	9.58531e-05	6.86007e-05	3.92807e-05	2.09766e-05	1.78619e-05	2.20992e-05	3.20322e-05	3.48188e-05	1.66542e-05	5.56462e-06	1.37495e-06	3.50555e-07	1.41515e-07	1.128e-07	8.24e-08	3.6054e-08	6.7007e-08	7.5846e-08	1.7022e-08	4.821e-09	1.6e-09	1.51e-09	1.975e-09	1.468e-09	1.309e-09	1.749e-09
HC_061_nl	Background	1220	Count	0.0229819	0.000476188	0.0200428	0.00341533	0.00292738	0.00297356	0.00364311	0.00386443	0.00304894	0.00163633	0.000884867	0.000587936	0.000302498	0.000102499	3.85312e-05	1.48004e-05	6.36194e-06	3.8407e-06	2.60861e-06	1.94705e-06	1.35841e-06	8.67076e-07	5.21628e-07	3.09871e-07	4.2628e-08	1.297e-09	9.4e-11	5.1e-11	5e-11	4.6e-11	7e-11	3.7e-11	1.3e-11	1.7e-11	1e-11
HC_061_nl	Background	1222	Count	4.46946e-05	6.086e-05	0.00010549	6.1809e-08	1.89699e-07	8.07171e-07	3.89349e-06	1.09086e-05	1.50662e-05	9.59629e-06	3.72681e-06	4.44501e-07	6.7074e-08	3.02181e-07	3.02916e-06	1.45091e-05	1.89621e-05	1.46203e-05	6.32808e-06	1.29454e-06	4.52057e-07	2.27854e-07	2.70711e-07	3.11892e-07	1.22757e-07	1.77579e-07	1.59685e-07	1.7979e-08	2.571e-09	6.07e-10	4.74e-10	6.43e-10	8.37e-10	7.78e-10	9.87e-10
HC_061_nl	Background	1225	Count	0.011167	0.000298884	0.0090206	0.0024453	0.00150611	0.00131815	0.00145361	0.00151476	0.00127523	0.000794297	0.000525754	0.000333814	0.000140246	5.48833e-05	3.24317e-05	2.78691e-05	2.39261e-05	1.24707e-05	4.33732e-06	1.26427e-06	5.2131e-07	3.23926e-07	2.4003e-07	1.91019e-07	5.7421e-08	5.4558e-08	4.1138e-08	5.516e-09	2.648e-09	2.81e-09	4.238e-09	4.943e-09	3.024e-09	2.283e-09	1.369e-09
HC_061_nl	Background	1227	Count	0.0255509	0.000473152	0.0217012	0.00432278	0.00358277	0.00338275	0.00366576	0.00363209	0.00303758	0.00196598	0.00124062	0.000720529	0.000305916	0.000103693	3.48504e-05	1.22303e-05	5.16638e-06	2.91682e-06	2.08148e-06	1.65334e-06	1.29755e-06	1.12654e-06	9.54962e-07	8.18294e-07	3.04679e-07	5.9594e-08	2.4429e-08	1.9381e-08	1.4898e-08	9.918e-09	7.606e-09	3.224e-09	1.205e-09	9.01e-10	5.95e-10
HC_061_nl	Background	1228	Count	0.00122329	0.000253703	0.00110714	0.000369855	0.00024307	0.00014551	7.94975e-05	5.89694e-05	7.32156e-05	9.3024e-05	0.000103011	5.71391e-05	3.69963e-05	5.11236e-05	4.26423e-05	3.71011e-05	3.75886e-05	2.83108e-05	1.29284e-05	4.03013e-06	1.65738e-06	7.33227e-07	3.31942e-07	1.28561e-07	3.8952e-08	4.7756e-08	3.5797e-08	5.217e-09	7.27e-10	1.77e-10	2.41e-10	4.12e-10	3.26e-10	2.98e-10	4.03e-10
HC_061_nl	Background	1229	Count	0.0362014	0.000580521	0.026026	0.0107558	0.00789834	0.00595049	0.0041579	0.00280415	0.00184975	0.00137803	0.000982464	0.000424498	0.000195609	0.00012056	7.67444e-05	7.31307e-05	5.72349e-05	2.62163e-05	1.2402e-05	6.3991e-06	3.71395e-06	2.60805e-06	1.85774e-06	1.14824e-06	6.93395e-07	6.65943e-07	5.46187e-07	3.09088e-07	2.2451e-07	1.78624e-07	1.2927e-07	8.433e-08	3.7733e-08	1.5216e-08	1.2899e-08
HC_061_nl	Background	1231	Count	0.0279488	0.000550714	0.0246971	0.00380242	0.00367512	0.0041268	0.00485843	0.00477439	0.00327864	0.0017164	0.00103464	0.000681993	0.000328895	0.000129219	5.4403e-05	1.97683e-05	7.63429e-06	3.74848e-06	2.28044e-06	1.66398e-06	1.19997e-06	8.64371e-07	5.78229e-07	3.6931e-07	7.5079e-08	4.72e-09	7.19e-10	4.65e-10	5.21e-10	8.46e-10	1.724e-09	1.64e-09	1.209e-09	1.694e-09	8.15e-10
HC_061_nl	Background	1232	Count	0.00172756	0.000149331	0.000697868	0.00117902	0.000234927	2.56509e-05	2.86101e-05	8.61584e-05	9.73956e-05	4.41137e-05	1.91449e-05	1.25417e-05	1.39302e-05	1.71042e-05	1.81839e-05	3.04491e-05	3.95686e-05	2.34017e-05	5.5545e-06	8.19316e-07	1.2502e-07	4.3499e-08	4.1749e-08	3.2629e-08	1.3697e-08	3.088e-08	2.3628e-08	2.733e-09	4.23e-10	1.12e-10	2.76e-10	1.236e-09	1.295e-09	1.191e-09	1.552e-09
HC_061_nl	Background	1233	Count	0.00253427	0.000209524	0.00189107	0.000852714	0.000587521	0.000376812	0.000218353	0.000136093	0.000114178	0.000123249	9.34495e-05	3.1895e-05	2.11096e-05	3.15613e-05	3.69093e-05	4.99468e-05	4.09753e-05	1.92925e-05	6.68093e-06	1.88857e-06	6.53319e-07	2.96037e-07	1.25456e-07	5.2449e-08	1.0994e-08	1.0391e-08	7.512e-09	5.1e-10	8e-11	2e-11	4.8e-11	3.51e-10	1.91e-10	5.06e-10	1.333e-09
HC_061_nl	Background	1235	Count	0.00452372	0.000126107	0.00202714	0.00262269	0.00122769	0.000440359	0.000109671	3.27731e-05	2.0254e-05	2.70799e-05	2.93795e-05	1.38254e-05	8.80487e-06	1.15407e-05	1.10635e-05	2.6388e-05	4.45557e-05	1.84117e-05	4.30881e-06	6.67385e-07	9.8418e-08	5.3323e-08	6.6768e-08	6.8003e-08	2.2127e-08	3.1533e-08	2.1077e-08	1.45e-09	1.33e-10	3.3e-11	9.5e-11	5.31e-10	5.33e-10	7.81e-10	1.944e-09
HC_061_nl	Background	1236	Count	0.0120612	0.000355208	0.0106214	0.00179493	0.00125708	0.00140782	0.00187379	0.00208041	0.00167246	0.000986046	0.000589614	0.000399029	0.00020646	7.38535e-05	2.79528e-05	1.48853e-05	1.4311e-05	9.36798e-06	3.51057e-06	1.49632e-06	1.08227e-06	9.08063e-07	7.36916e-07	4.77985e-07	1.06515e-07	2.9663e-08	1.4276e-08	1.555e-09	1.045e-09	1.898e-09	4.131e-09	3.037e-09	1.436e-09	1.263e-09	8.31e-10
HC_061_nl	Background	1237	Count	0.0118507	0.000319338	0.00987175	0.00229824	0.00102257	0.000926841	0.00149362	0.00203878	0.00198268	0.00116252	0.000595212	0.000330179	0.000160845	6.67502e-05	2.90708e-05	2.04955e-05	2.14205e-05	1.28577e-05	4.55916e-06	1.3741e-06	6.99124e-07	4.98567e-07	3.83497e-07	2.70669e-07	6.2168e-08	3.0647e-08	1.2464e-08	1.192e-09	5.21e-10	8.78e-10	1.614e-09	1.329e-09	8.75e-10	8.14e-10	4.92e-10
HC_061_nl	Background	1240	Count	0.0173601	0.000604602	0.0135152	0.00444947	0.00308959	0.00237377	0.00209933	0.00178008	0.00140077	0.000937112	0.000687372	0.000542599	0.000315812	0.00015987	7.61205e-05	2.76153e-05	1.11067e-05	5.48057e-06	3.38208e-06	2.26784e-06	1.3481e-06	7.80631e-07	4.52979e-07	3.04753e-07	5.6566e-08	2.181e-09	2.16e-10	1.17e-10	1.08e-10	1.56e-10	2.98e-10	1.62e-10	7.9e-11	1.53e-10	1.28e-10
HC_061_nl	Background	1241	Count	0.0123313	0.000413562	0.0115965	0.00114832	0.00104479	0.00127247	0.00198635	0.00252555	0.0020974	0.00116564	0.000669027	0.000421722	0.000210543	8.60624e-05	4.21386e-05	2.83674e-05	2.08251e-05	1.21194e-05	5.63283e-06	2.59115e-06	1.59072e-06	1.20543e-06	1.07748e-06	7.96357e-07	2.89445e-07	1.79406e-07	8.6263e-08	1.9696e-08	1.0759e-08	8.788e-09	8.335e-09	5.015e-09	2.393e-09	1.593e-09	7.57e-10
HC_061_nl	Background	1242	Count	0.00442739	0.000193011	0.00173325	0.00288714	0.000840084	0.000262523	9.96114e-05	5.92744e-05	6.25644e-05	8.88416e-05	9.00289e-05	3.73144e-05	2.0441e-05	1.96745e-05	1.97817e-05	3.59856e-05	4.61686e-05	2.98851e-05	1.35351e-05	4.04038e-06	1.41246e-06	8.27026e-07	5.67916e-07	3.22733e-07	1.37716e-07	1.29172e-07	7.7254e-08	1.4963e-08	4.026e-09	1.133e-09	7.18e-10	9.11e-10	7.9e-10	8.39e-10	1.263e-09
HC_061_nl	Background	1244	Count	0.0192827	0.000549492	0.0172981	0.00253409	0.00208471	0.00207276	0.00268954	0.00320462	0.00298164	0.00186611	0.00113309	0.000716135	0.000346445	0.000131487	4.56923e-05	1.33464e-05	4.77184e-06	2.49535e-06	1.64303e-06	1.1935e-06	8.56772e-07	6.45851e-07	4.83692e-07	3.36329e-07	7.3871e-08	6.297e-09	1.377e-09	1.128e-09	1.422e-09	2.464e-09	4.171e-09	2.31e-09	9.77e-10	8.52e-10	4.88e-10
HC_061_nl	Background	1245	Count	0.00243433	7.17524e-05	0.000299257	0.00220682	0.000221918	5.57447e-06	1.4513e-08	2e-11	2e-12	1.8e-10	3.304e-09	5.524e-09	5.1982e-08	7.92784e-07	3.74229e-06	1.46824e-05	2.64958e-05	1.95715e-05	5.31483e-06	7.17625e-07	1.36077e-07	5.4808e-08	6.5597e-08	5.0716e-08	1.3421e-08	2.5262e-08	2.2468e-08	1.954e-09	3.53e-10	1.8e-10	5.45e-10	3.196e-09	3.604e-09	2.779e-09	2.207e-09
HC_061_nl	Background	1246	Count	0.0173049	0.000403327	0.0149346	0.00277372	0.0022336	0.002075	0.00233675	0.00245702	0.00230764	0.00158148	0.000979161	0.000560593	0.000241974	9.65907e-05	3.82896e-05	1.22583e-05	5.08304e-06	2.70246e-06	1.90021e-06	1.59823e-06	1.14174e-06	7.96075e-07	5.29573e-07	3.69776e-07	7.8713e-08	5.488e-09	1.123e-09	8.98e-10	1.137e-09	1.646e-09	2.33e-09	9.39e-10	3.2e-10	3.46e-10	2.75e-10
HC_061_nl	Background	1247	Count	0.00217057	8.41254e-05	0.000625047	0.00162964	0.000453781	7.85255e-05	7.10134e-06	7.91165e-07	2.23378e-07	2.67275e-07	2.00184e-07	3.5067e-08	5.6202e-08	5.43386e-07	3.18451e-06	1.51024e-05	2.55959e-05	2.32095e-05	1.20016e-05	2.84143e-06	6.89672e-07	2.69095e-07	2.13587e-07	2.03236e-07	5.9842e-08	7.7432e-08	6.7443e-08	5.542e-09	8.46e-10	2.17e-10	2.51e-10	6.51e-10	6.34e-10	7.46e-10	1.187e-09
HC_061_nl	Background	1248	Count	0.0234062	0.000678913	0.0214032	0.00268187	0.00262621	0.00311664	0.00396203	0.00414624	0.00304659	0.0017517	0.0011891	0.00088582	0.000439637	0.000156512	5.36694e-05	1.56276e-05	5.28917e-06	2.60495e-06	1.67358e-06	1.27653e-06	9.43192e-07	7.02686e-07	5.0607e-07	3.68986e-07	8.3035e-08	6.898e-09	1.383e-09	8.55e-10	8.85e-10	1.492e-09	2.468e-09	1.652e-09	7.91e-10	8.31e-10	5.66e-10
HC_061_nl	Background	1249	Count	0.0131018	0.000284181	0.0101426	0.00324337	0.00146316	0.00135753	0.00168337	0.00185552	0.00153661	0.000935414	0.000634247	0.000392617	0.000154195	5.55989e-05	2.53802e-05	1.62638e-05	1.44132e-05	9.56151e-06	4.34154e-06	1.61892e-06	1.00175e-06	7.60449e-07	5.83973e-07	3.45862e-07	7.4731e-08	2.8526e-08	8.38e-09	6.33e-10	1.13e-10	9e-11	2.44e-10	4.55e-10	3.83e-10	6.88e-10	1.006e-09
HC_061_nl	Background	1251	Count	0.0052333	0.000355654	0.00330919	0.00227974	0.000262141	8.30809e-05	0.000214039	0.000444945	0.000670708	0.000633357	0.000450208	0.000195081	0.000103927	7.37579e-05	4.25577e-05	4.03395e-05	3.78666e-05	2.38811e-05	1.2473e-05	6.37815e-06	4.47927e-06	3.42532e-06	2.69105e-06	1.48012e-06	7.81755e-07	7.12418e-07	5.1716e-07	2.07375e-07	9.1844e-08	3.8684e-08	1.9608e-08	1.1696e-08	7.458e-09	5.537e-09	4.254e-09
HC_061_nl	Background	1252	Count	0.0134573	0.000361112	0.0126709	0.00114747	0.00091087	0.000925406	0.00148724	0.00218175	0.00279862	0.00211181	0.00122559	0.000668541	0.000261978	6.98856e-05	1.91824e-05	4.80403e-06	1.50232e-06	8.28516e-07	6.85099e-07	6.56608e-07	5.74923e-07	4.54088e-07	3.07674e-07	2.0254e-07	3.8107e-08	2.339e-09	4.25e-10	3.93e-10	6.5e-10	1.327e-09	2.727e-09	1.555e-09	6.89e-10	8.88e-10	5.39e-10
HC_061_nl	Background	1253	Count	0.0054057	0.000993648	0.00585891	0.000540373	0.000360107	0.000310894	0.00044535	0.000667782	0.000753926	0.000741247	0.000878368	0.000707653	0.000425714	0.000246774	0.000110833	7.32243e-05	6.42955e-05	3.55317e-05	1.78714e-05	7.79508e-06	4.02326e-06	2.85004e-06	2.00321e-06	9.93464e-07	5.11503e-07	4.8922e-07	3.26222e-07	1.45821e-07	8.9213e-08	6.5456e-08	4.5172e-08	3.27e-08	2.015e-08	9.114e-09	4.803e-09
HC_061_nl	Background	1255	Count	0.0026723	0.000149213	0.00199232	0.000829182	0.000555207	0.000349465	0.000217577	0.000152304	0.000160645	0.000208055	0.000160431	3.94339e-05	1.40858e-05	1.15444e-05	1.33686e-05	3.20264e-05	4.36742e-05	2.45122e-05	7.27684e-06	1.54367e-06	4.00032e-07	2.05806e-07	1.75658e-07	1.21454e-07	5.9459e-08	1.08876e-07	8.3773e-08	9.989e-09	2.217e-09	8.93e-10	9.8e-10	2.179e-09	2.883e-09	3.428e-09	3.351e-09
HC_061_nl	Background	1256	Count	0.00208223	6.9163e-05	0.000840974	0.00131042	0.000549456	0.000167974	3.39899e-05	8.28378e-06	4.24271e-06	4.66786e-06	2.70685e-06	4.92693e-07	3.37805e-07	1.0295e-06	3.46299e-06	1.52645e-05	2.42145e-05	1.64381e-05	6.102e-06	1.26212e-06	3.60719e-07	1.73085e-07	2.14674e-07	1.78462e-07	3.483e-08	4.2881e-08	4.3206e-08	1.048e-09	6.7e-11	2.7e-11	6.2e-11	6.53e-10	1.105e-09	4.52e-10	2.24e-10
HC_061_nl	Background	1257	Count	0.0016579	0.000114314	0.000333731	0.00143848	0.000195271	8.98123e-06	1.10871e-07	1.58043e-07	9.03208e-07	2.40898e-06	5.50786e-06	6.08096e-06	5.22258e-06	9.79425e-06	1.75822e-05	2.9647e-05	3.16677e-05	1.54964e-05	3.73875e-06	6.43798e-07	1.46245e-07	6.8446e-08	7.9414e-08	7.6292e-08	2.669e-08	5.7472e-08	5.5422e-08	4.962e-09	6.64e-10	1.23e-10	1.23e-10	7.97e-10	1.624e-09	1.645e-09	9.95e-10
HC_061_nl	Background	1258	Count	0.0639605	0.00265874	0.0540153	0.0126039	0.00983198	0.00851324	0.00847605	0.00805561	0.006682	0.00449438	0.00313916	0.00216413	0.00125466	0.000629485	0.00031928	0.00017687	0.000108476	6.98116e-05	4.39345e-05	2.57816e-05	1.46814e-05	8.12308e-06	4.21838e-06	2.09254e-06	8.25354e-07	2.89629e-07	1.09629e-07	4.9187e-08	2.2553e-08	1.0991e-08	5.861e-09	2.933e-09	1.502e-09	1.174e-09	8.76e-10
HC_061_nl	Background	1259	Count	0.0173302	0.000352807	0.015448	0.002235	0.00194297	0.00208953	0.00270998	0.00299708	0.0024997	0.00145869	0.000858047	0.000539185	0.000232684	7.4176e-05	2.70992e-05	8.49479e-06	3.04049e-06	1.65654e-06	1.22481e-06	1.10226e-06	9.71575e-07	8.64775e-07	6.85741e-07	5.46525e-07	1.74366e-07	2.0185e-08	6.085e-09	7.783e-09	1.1119e-08	1.257e-08	1.5484e-08	6.603e-09	2.186e-09	2.432e-09	1.734e-09
HC_061_nl	Background	1261	Count	0.00339326	0.000253977	0.00181886	0.00182836	0.000525969	0.000190197	0.000163954	0.000171815	0.000170218	0.000154442	0.000123988	6.43134e-05	5.42971e-05	5.78853e-05	4.07319e-05	4.37594e-05	3.28724e-05	1.55016e-05	5.8486e-06	1.54557e-06	4.98222e-07	2.61034e-07	1.97555e-07	1.62545e-07	7.4525e-08	1.33121e-07	1.35037e-07	3.1779e-08	1.4528e-08	6.39e-09	3.701e-09	4.595e-09	4.236e-09	4.039e-09	3.666e-09
HC_061_nl	Background	1262	Count	0.0089448	0.000154827	0.00676403	0.0023356	0.00141471	0.00114976	0.00112058	0.00104291	0.000863806	0.000542809	0.000303815	0.000170817	6.64088e-05	2.22135e-05	1.15529e-05	1.58577e-05	2.01217e-05	1.13213e-05	4.34029e-06	1.30048e-06	6.72775e-07	4.45966e-07	3.04176e-07	2.04614e-07	4.1493e-08	2.0645e-08	1.5209e-08	1.488e-09	3.13e-10	1.23e-10	2.14e-10	5.14e-10	1.223e-09	1.143e-09	6.94e-10
HC_061_nl	Background	1263	Count	0.018748	0.000477337	0.0167149	0.00251045	0.00231662	0.00251948	0.00307837	0.00320908	0.00241798	0.00129683	0.000793628	0.000605583	0.000318647	0.000105471	3.53857e-05	9.29426e-06	2.73593e-06	1.33241e-06	9.36462e-07	8.79675e-07	8.27114e-07	7.52627e-07	5.81603e-07	3.95373e-07	8.7951e-08	6.017e-09	7.11e-10	3.5e-10	3.34e-10	3.87e-10	7.01e-10	4.68e-10	2.99e-10	5.86e-10	3.9e-10
HC_061_nl	Background	1265	Count	0.0119082	0.000357326	0.0102134	0.0020521	0.00163387	0.00172766	0.00191523	0.00179637	0.00117486	0.00066463	0.000524113	0.000419321	0.000195875	7.26752e-05	3.21812e-05	2.12059e-05	1.8468e-05	9.1146e-06	3.08593e-06	1.14532e-06	7.95452e-07	8.07203e-07	8.10829e-07	6.72718e-07	2.63044e-07	8.887e-08	6.5411e-08	3.9757e-08	1.5823e-08	6.003e-09	3.978e-09	1.943e-09	1.555e-09	1.538e-09	5.83e-10
HC_061_nl	Background	1266	Count	0.000921096	0.000165423	0.0004403	0.000646217	0.000203725	4.10097e-05	8.91484e-06	1.04815e-05	7.02815e-06	2.23789e-06	1.05941e-06	4.21839e-07	7.37246e-07	3.98816e-06	1.4358e-05	4.58676e-05	5.4738e-05	3.09108e-05	1.08474e-05	2.24748e-06	5.99082e-07	2.63987e-07	2.34771e-07	1.74603e-07	9.3814e-08	1.92478e-07	1.49821e-07	1.5753e-08	2.053e-09	2.65e-10	1.01e-10	2.34e-10	5.03e-10	5.74e-10	4.45e-10
HC_061_nl	Background	1267	Count	0.0158127	0.000376541	0.0146706	0.00151871	0.00129906	0.00149608	0.00243846	0.00327011	0.00300546	0.00159433	0.000742428	0.00044808	0.000243386	9.14928e-05	2.89367e-05	7.06744e-06	2.00586e-06	9.06851e-07	6.53499e-07	6.21991e-07	5.34379e-07	4.39153e-07	2.94778e-07	1.73171e-07	2.6605e-08	1.046e-09	7.7e-11	3.8e-11	4.4e-11	5.5e-11	1.25e-10	9.7e-11	5.5e-11	9.4e-11	3.7e-11
HC_061_nl	Background	1268	Count	0.000228037	0.000238222	0.000466245	1.2001e-08	6.3592e-08	5.27357e-07	6.02121e-06	3.15866e-05	7.22485e-05	6.03488e-05	3.55436e-05	2.16852e-05	3.68938e-05	5.2008e-05	3.51233e-05	4.03267e-05	4.57491e-05	1.90213e-05	6.50369e-06	1.75657e-06	4.69603e-07	1.92442e-07	1.16964e-07	3.4539e-08	7.786e-09	9.472e-09	5.525e-09	7.33e-10	2.29e-10	5.6e-11	2.5e-11	1.12e-10	8.03e-10	9.62e-10	2.34e-10
HC_061_nl	Background	1269	Count	0.0183719	0.000525893	0.0168092	0.00208858	0.00197737	0.00220586	0.00286256	0.00331129	0.00278752	0.00154593	0.000927025	0.000665742	0.000329373	0.000120815	4.8132e-05	1.51057e-05	4.99131e-06	2.54884e-06	1.59775e-06	1.17898e-06	8.97994e-07	6.63463e-07	3.78563e-07	1.85243e-07	2.3193e-08	8.67e-10	8.2e-11	4.6e-11	4.2e-11	5.7e-11	1.47e-10	1.31e-10	1.21e-10	2.86e-10	2.02e-10
HC_061_nl	Background	1270	Count	0.00213744	0.000204372	0.00178297	0.000558839	0.000271236	0.000207407	0.000251724	0.00028735	0.000234518	0.000163179	0.000113449	4.97404e-05	3.00722e-05	2.72198e-05	3.10046e-05	4.76898e-05	3.87439e-05	1.94599e-05	7.10326e-06	1.75515e-06	4.95675e-07	2.29254e-07	1.63626e-07	1.10514e-07	6.3014e-08	1.14481e-07	1.0972e-07	2.2231e-08	8.058e-09	2.291e-09	7.2e-10	5.62e-10	1.278e-09	1.589e-09	7.75e-10
HC_061_nl	Background	1271	Count	0.00666876	0.000178697	0.00472997	0.00211749	0.000744528	0.00064179	0.000879787	0.00100742	0.000688468	0.000322503	0.000166507	0.000100275	5.86665e-05	2.86129e-05	1.82053e-05	2.27885e-05	2.37224e-05	1.5902e-05	6.58338e-06	1.84704e-06	8.70531e-07	5.75374e-07	3.88727e-07	2.25421e-07	6.7163e-08	8.8174e-08	1.10095e-07	2.4435e-08	8.959e-09	3.448e-09	1.484e-09	1.177e-09	1.728e-09	1.604e-09	8.44e-10
HC_061_nl	Background	1272	Count	0.00470372	0.00017613	0.00201874	0.0028611	0.000753751	0.000303188	0.00021084	0.000171344	0.000171828	0.000130493	6.77154e-05	3.34574e-05	2.40639e-05	2.54765e-05	2.74252e-05	3.45072e-05	3.41942e-05	1.95927e-05	7.35399e-06	2.05272e-06	6.70551e-07	2.90011e-07	1.6082e-07	9.144e-08	4.6782e-08	8.0711e-08	8.4782e-08	2.1585e-08	8.36e-09	2.207e-09	5.23e-10	5.24e-10	1.625e-09	2.507e-09	1.46e-09
HC_061_nl	Background	1273	Count	0.00155998	0.000200789	0.00139594	0.000364819	0.000210999	0.000198617	0.000207844	0.000188899	0.00013656	0.000111234	9.384e-05	4.71708e-05	2.95537e-05	3.08515e-05	2.99113e-05	4.2313e-05	3.90382e-05	1.91763e-05	6.53624e-06	1.73504e-06	6.47176e-07	3.50792e-07	2.5409e-07	1.40515e-07	6.4892e-08	8.7355e-08	7.6398e-08	2.0241e-08	9.863e-09	5.811e-09	3.526e-09	3.588e-09	4.579e-09	3.178e-09	1.275e-09
HC_061_nl	Background	1274	Count	0.00387187	0.000184491	0.00237467	0.00168169	0.000572856	0.000247317	0.000176194	0.000232507	0.000355913	0.000316829	0.000201895	8.66681e-05	3.72062e-05	2.38997e-05	2.48218e-05	3.57806e-05	3.52379e-05	1.78561e-05	6.13091e-06	1.84641e-06	6.78107e-07	3.57922e-07	2.41996e-07	1.32889e-07	5.8611e-08	1.00614e-07	1.06511e-07	1.9995e-08	7.465e-09	2.295e-09	5.6e-10	5.08e-10	1.253e-09	1.577e-09	1.026e-09
HC_061_nl	Background	1278	Count	0.020767	0.000493907	0.0187921	0.00246873	0.00242958	0.0027435	0.00325977	0.00349425	0.00293713	0.00174147	0.0010404	0.000652145	0.00030357	0.000109961	4.27306e-05	1.64005e-05	7.32627e-06	4.04485e-06	2.58714e-06	1.94907e-06	1.61539e-06	1.41103e-06	1.12906e-06	7.6819e-07	2.53752e-07	5.513e-08	1.8483e-08	1.1306e-08	1.29e-08	2.0981e-08	2.5766e-08	1.0355e-08	2.812e-09	1.432e-09	5.7e-10
HC_061_nl	Background	1279	Count	0.00680566	0.000175832	0.00151353	0.00546795	0.000610155	0.000223401	0.000158474	0.000110172	7.37712e-05	6.62503e-05	6.23034e-05	3.31827e-05	2.1359e-05	2.84807e-05	3.18425e-05	3.74073e-05	2.99016e-05	1.58805e-05	6.38217e-06	2.10105e-06	9.88071e-07	6.49356e-07	3.58708e-07	1.72166e-07	7.9726e-08	9.0678e-08	9.0679e-08	2.5584e-08	1.1142e-08	3.991e-09	1.05e-09	8.35e-10	1.749e-09	2.259e-09	1.691e-09
HC_061_nl	Background	1280	Count	0.00204905	0.000222264	0.0011694	0.00110191	0.00027275	8.8811e-05	8.92832e-05	0.000110242	0.000127948	0.000123173	9.05662e-05	4.43693e-05	3.72533e-05	4.40158e-05	3.59139e-05	4.10073e-05	3.5313e-05	1.86557e-05	6.37672e-06	1.75044e-06	6.40112e-07	3.71045e-07	3.14899e-07	2.04731e-07	1.29693e-07	1.63906e-07	1.22191e-07	2.2483e-08	5.849e-09	1.108e-09	1.91e-10	1.91e-10	4.85e-10	5.41e-10	4.06e-10
HC_061_nl	Background	1281	Count	0.0144375	0.000544335	0.0137973	0.00118447	0.00101618	0.00121861	0.00199419	0.00270598	0.00275936	0.00182312	0.00107895	0.000656626	0.000312546	0.000134543	5.55578e-05	1.89198e-05	8.18122e-06	4.72015e-06	2.97407e-06	2.12771e-06	1.72334e-06	1.42182e-06	9.67253e-07	5.33782e-07	1.02527e-07	9.702e-09	1.658e-09	6.8e-10	4.62e-10	4.84e-10	7.51e-10	8.01e-10	7.25e-10	8.39e-10	6.87e-10
HC_061_nl	Background	1284	Count	0.0199881	0.000348963	0.0174999	0.00283713	0.00265943	0.00288874	0.0033081	0.00331227	0.00244581	0.00132373	0.00074582	0.000467054	0.000209655	8.22578e-05	3.47572e-05	1.09373e-05	3.85948e-06	1.92091e-06	1.2764e-06	1.08768e-06	9.49629e-07	9.04404e-07	7.55097e-07	4.78163e-07	9.6763e-08	9.73e-09	2.153e-09	1.445e-09	1.786e-09	2.77e-09	4.868e-09	2.936e-09	7.91e-10	3.86e-10	1.93e-10
HC_061_nl	Background	1285	Count	0.0542738	0.00100612	0.0524719	0.00280787	0.00423672	0.00743482	0.0112709	0.0127324	0.00832224	0.00394093	0.00224428	0.00128361	0.000580193	0.000241907	9.31017e-05	3.57871e-05	1.69608e-05	9.65893e-06	6.30736e-06	4.81344e-06	4.14132e-06	3.71612e-06	3.31756e-06	2.48092e-06	1.4016e-06	6.98654e-07	4.51813e-07	3.44431e-07	2.6839e-07	2.15765e-07	1.7615e-07	9.731e-08	4.4471e-08	2.2663e-08	9.324e-09
HC_061_nl	Background	1286	Count	0.00281759	0.000262755	0.00228824	0.000792092	0.000548257	0.000324099	0.000137271	0.00010682	0.00022392	0.000285602	0.000276625	0.000122904	4.3662e-05	4.2821e-05	5.29707e-05	5.58223e-05	4.08862e-05	1.49638e-05	4.94189e-06	1.86531e-06	1.01997e-06	8.11563e-07	6.92558e-07	4.69337e-07	3.65076e-07	6.03394e-07	5.5302e-07	1.60584e-07	8.0949e-08	3.9955e-08	1.2363e-08	6.308e-09	3.962e-09	1.443e-09	1.131e-09
HC_061_nl	Background	1287	Count	0.00526507	0.000186619	0.0020829	0.00336878	0.000731553	0.000245305	0.000275755	0.000326454	0.000179624	8.63491e-05	2.81236e-05	2.31249e-05	2.56372e-05	3.49504e-05	3.64361e-05	3.38713e-05	2.97056e-05	1.55077e-05	6.14813e-06	2.04426e-06	7.58443e-07	4.5514e-07	3.26266e-07	1.90483e-07	1.17129e-07	1.95e-07	1.75402e-07	4.5908e-08	2.5316e-08	1.1927e-08	4.306e-09	3.666e-09	4.54e-09	2.995e-09	2.005e-09
HC_061_nl	Background	1288	Count	0.0143689	0.000368047	0.012002	0.00273493	0.00208062	0.00180728	0.00190281	0.00190797	0.00170275	0.00110493	0.000678067	0.000449564	0.000229114	9.05149e-05	3.49288e-05	8.85769e-06	2.25266e-06	8.66771e-07	4.56145e-07	3.24152e-07	2.46011e-07	2.09952e-07	1.55445e-07	1.04545e-07	1.4375e-08	7.3e-10	5.9e-11	1.9e-11	2.4e-11	4.2e-11	1.35e-10	1.51e-10	1.69e-10	4.92e-10	3.3e-10
HC_061_nl	Background	1289	Count	0.00126915	0.000112613	0.000501024	0.00088073	0.000119175	1.98923e-05	7.76553e-06	6.22256e-06	2.04604e-05	5.10274e-05	9.38064e-05	7.00672e-05	2.6877e-05	1.23e-05	1.10891e-05	1.75454e-05	1.98375e-05	1.5921e-05	6.92752e-06	1.62802e-06	3.52436e-07	7.9407e-08	2.4492e-08	7.793e-09	2.537e-09	5.657e-09	7.613e-09	1.36e-09	5.34e-10	1.62e-10	4.3e-11	1.66e-10	8.53e-10	1.793e-09	2.184e-09
HC_061_nl	Background	1290	Count	0.00367439	6.67034e-05	0.000459856	0.00328123	0.000265747	7.54904e-05	3.25619e-05	1.3188e-05	4.27931e-06	1.43556e-06	3.45024e-07	1.12736e-07	3.2426e-07	2.38398e-06	6.17677e-06	1.42604e-05	1.85235e-05	1.4354e-05	7.26243e-06	2.23008e-06	6.60901e-07	2.3406e-07	9.1923e-08	2.871e-08	1.4367e-08	5.2058e-08	7.1906e-08	1.467e-08	7.446e-09	3.568e-09	8.8e-10	1.074e-09	2.327e-09	2.43e-09	1.644e-09
HC_061_nl	Background	1292	Count	0.00954626	0.000213868	0.00847753	0.00128259	0.000429868	0.000540999	0.0012452	0.00220276	0.00209937	0.00104169	0.000468558	0.000235227	0.000109727	3.96981e-05	1.8363e-05	1.21741e-05	1.19507e-05	9.85948e-06	5.43119e-06	2.32068e-06	1.24623e-06	8.61798e-07	6.56587e-07	3.84577e-07	3.18981e-07	4.37301e-07	3.1022e-07	7.8963e-08	2.933e-08	1.2565e-08	3.608e-09	1.689e-09	1.119e-09	5.77e-10	5.59e-10
HC_061_nl	Background	1294	Count	0.00534762	3.26544e-05	0.000493261	0.00488701	0.000440385	1.90956e-05	9.23393e-07	8.3362e-08	5.7529e-08	4.4632e-08	7.498e-09	1.1358e-08	1.68471e-07	1.37447e-06	4.17169e-06	7.83207e-06	8.87527e-06	4.99075e-06	2.71902e-06	1.583e-06	8.04912e-07	1.08197e-07	1.3123e-08	4.607e-09	1.183e-09	1.808e-09	3.346e-09	5.05e-10	2.71e-10	1.62e-10	6.6e-11	1.36e-10	3.94e-10	3.84e-10	5.41e-10
HC_061_nl	Background	1295	Count	0.0345111	0.00148294	0.0314271	0.00456692	0.00442377	0.00489899	0.00542137	0.00523845	0.00404206	0.00263016	0.00192632	0.00136311	0.000742624	0.000358146	0.000168895	8.21802e-05	4.68325e-05	3.01937e-05	1.92744e-05	1.20673e-05	8.18691e-06	5.51114e-06	3.63576e-06	2.1664e-06	1.22847e-06	7.03897e-07	4.4463e-07	2.96398e-07	2.06217e-07	1.43281e-07	9.9087e-08	5.7335e-08	2.6207e-08	1.4437e-08	9.035e-09
HC_061_nl	Background	1296	Count	0.0101699	0.00027836	0.00649971	0.00394854	0.00115863	0.000815501	0.0010548	0.00118946	0.00091726	0.000501744	0.000321886	0.000262079	0.000147747	5.39997e-05	2.58034e-05	1.77422e-05	1.4444e-05	9.69692e-06	4.46246e-06	1.77595e-06	8.95605e-07	5.9817e-07	5.0869e-07	4.0316e-07	1.23069e-07	5.7902e-08	4.6694e-08	1.6732e-08	1.2344e-08	9.775e-09	8.35e-09	4.391e-09	1.788e-09	1.062e-09	1.164e-09
HC_061_nl	Background	1297	Count	0.00913366	0.000177731	0.00738877	0.00192258	0.00169405	0.00194422	0.00172642	0.00117147	0.000424773	0.000145331	6.84839e-05	3.63342e-05	2.95707e-05	3.92667e-05	3.44074e-05	2.66737e-05	1.92392e-05	1.46096e-05	8.7924e-06	3.2393e-06	1.13248e-06	3.74596e-07	1.40047e-07	3.9433e-08	2.1336e-08	4.6718e-08	4.4572e-08	1.8743e-08	2.0099e-08	2.4317e-08	1.9776e-08	1.8421e-08	1.859e-08	9.231e-09	4.19e-09
HC_061_nl	Background	1301	Count	0.00778989	0.000176529	0.00545193	0.00251448	0.000438661	0.000278455	0.00048362	0.000814473	0.00127497	0.00109505	0.000628609	0.000261566	9.62408e-05	3.43132e-05	1.64097e-05	1.22034e-05	8.47158e-06	4.00547e-06	1.90076e-06	1.06535e-06	6.8684e-07	5.33704e-07	3.71103e-07	2.09907e-07	5.8336e-08	4.0148e-08	1.4186e-08	1.428e-09	5.39e-10	3.85e-10	1.91e-10	2.7e-10	4.6e-10	5.08e-10	7.29e-10
HC_061_nl	Background	1302	Count	0.0127109	0.000561795	0.011848	0.00142467	0.00109085	0.00160113	0.00254865	0.00289181	0.00159918	0.000726578	0.000500856	0.000327199	0.000177371	0.00011553	7.96596e-05	6.2559e-05	4.49598e-05	2.80037e-05	1.77179e-05	1.15779e-05	9.07184e-06	6.36323e-06	4.3238e-06	2.06633e-06	1.10398e-06	7.1099e-07	4.58251e-07	1.66985e-07	7.1668e-08	3.7272e-08	2.1025e-08	1.2563e-08	5.568e-09	1.626e-09	8.22e-10
HC_061_nl	Background	1303	Count	0.0160508	0.000298498	0.0127912	0.00355809	0.00263429	0.00219089	0.00215674	0.00203588	0.00154605	0.000875992	0.000598631	0.000454249	0.000202012	6.64998e-05	2.08484e-05	4.19475e-06	1.17062e-06	5.78009e-07	4.7863e-07	5.33525e-07	6.01938e-07	6.22061e-07	5.30321e-07	3.80049e-07	4.6342e-08	1.736e-09	7.5e-11	1e-11	7e-12	1e-11	2.2e-11	1e-11	5e-12	1.8e-11	9e-12
HC_061_nl	Background	1304	Count	0.0204253	0.000343938	0.01765	0.00311921	0.00290167	0.00309276	0.00337401	0.00324715	0.00222708	0.00118152	0.000754379	0.000527499	0.000232189	7.21917e-05	2.52129e-05	7.4325e-06	2.24655e-06	9.83723e-07	6.23448e-07	5.86433e-07	6.44005e-07	7.05529e-07	6.32923e-07	4.11117e-07	6.8878e-08	5.46e-09	7.85e-10	3.8e-10	4.33e-10	6e-10	1.203e-09	5.76e-10	1.5e-10	1.31e-10	5.7e-11
HC_061_nl	Background	1305	Count	0.00425126	9.66878e-05	0.00261615	0.00173179	0.00127175	0.00084642	0.000299146	8.35571e-05	1.30127e-05	3.01708e-06	1.74165e-06	8.2224e-07	1.80319e-06	7.95652e-06	1.92126e-05	3.16968e-05	1.95082e-05	8.78757e-06	3.72578e-06	1.4227e-06	7.66002e-07	5.29744e-07	4.40525e-07	2.00891e-07	1.25754e-07	2.59145e-07	1.86501e-07	3.0138e-08	1.5855e-08	1.1164e-08	4.237e-09	2.104e-09	1.03e-09	5.58e-10	8.23e-10
HC_061_nl	Background	1306	Count	0.00814117	9.68927e-05	0.0036033	0.00463475	0.00111554	0.000792276	0.000544813	0.000341653	0.000192669	0.000168951	0.000214782	0.000135739	4.63077e-05	1.71699e-05	7.59284e-06	6.37432e-06	6.45797e-06	6.17915e-06	4.49008e-06	1.61211e-06	4.58396e-07	1.38956e-07	4.0058e-08	8.33e-09	2.806e-09	1.2607e-08	2.2669e-08	4.014e-09	2.764e-09	3.803e-09	2.817e-09	4.084e-09	3.82e-09	1.85e-09	1.579e-09
HC_061_nl	Background	1307	Count	0.0139988	0.000337322	0.0130925	0.00124363	0.00114627	0.00138412	0.00214124	0.00272993	0.00256761	0.00153322	0.000793583	0.000459151	0.00021181	8.00758e-05	3.13755e-05	8.63564e-06	2.54438e-06	1.03411e-06	5.16391e-07	3.62085e-07	2.97931e-07	2.74713e-07	2.2466e-07	1.47162e-07	2.1477e-08	1.743e-09	2.71e-10	8.4e-11	4.7e-11	5.6e-11	1.23e-10	6.5e-11	3.2e-11	6.4e-11	3.2e-11
HC_061_nl	Background	1308	Count	0.00214181	7.52231e-05	0.000952086	0.00126493	0.00040469	0.000104069	7.56452e-05	0.000132258	9.03199e-05	3.70637e-05	2.62021e-05	6.63955e-06	3.57019e-06	4.52168e-06	6.84398e-06	2.07015e-05	2.32371e-05	1.00367e-05	4.50955e-06	1.34018e-06	2.70429e-07	6.5991e-08	1.7834e-08	2.006e-09	8.71e-10	7.176e-09	1.7607e-08	5.978e-09	9.578e-09	2.1128e-08	2.0034e-08	1.4533e-08	5.852e-09	1.805e-09	1.4e-09
HC_061_nl	Background	1309	Count	0.013407	0.000122007	0.00339762	0.0101314	0.00210593	0.000506723	0.000222842	0.000134444	0.000148616	0.000111447	3.09201e-05	1.47016e-05	1.57889e-05	1.64999e-05	1.88561e-05	2.33263e-05	2.05321e-05	1.43338e-05	8.45863e-06	2.92291e-06	7.69665e-07	2.61723e-07	8.1471e-08	4.1472e-08	1.5112e-08	3.3321e-08	3.7891e-08	1.0076e-08	7.763e-09	7.844e-09	5.979e-09	6.555e-09	5.795e-09	2.217e-09	9.8e-10
HC_061_nl	Background	1311	Count	0.0175986	0.000299286	0.0147251	0.00317281	0.00274014	0.00264711	0.00268726	0.00248699	0.00177137	0.000955426	0.000638524	0.000498968	0.000209551	5.64705e-05	2.05175e-05	6.89813e-06	2.17337e-06	9.15651e-07	5.51408e-07	4.81946e-07	4.4086e-07	4.91058e-07	4.43079e-07	3.01111e-07	4.4496e-08	2.803e-09	2.38e-10	6.1e-11	6.3e-11	9.2e-11	2.64e-10	2.47e-10	2.15e-10	6.36e-10	4.57e-10
HC_061_nl	Background	1312	Count	0.00364554	0.000106177	0.00177803	0.00197367	0.000667473	0.000305353	0.000141647	0.00010007	0.000111391	0.000145216	0.000137918	6.27957e-05	3.77367e-05	2.3638e-05	1.02638e-05	1.04013e-05	9.75413e-06	6.74989e-06	4.62336e-06	2.00357e-06	6.79254e-07	1.70922e-07	5.8768e-08	1.8032e-08	6.117e-09	2.0629e-08	3.43e-08	5.443e-09	2.79e-09	3.158e-09	1.929e-09	1.906e-09	1.386e-09	9.86e-10	1.024e-09
HC_061_nl	Background	1314	Count	0.0142158	0.000369293	0.0131239	0.00146123	0.00135968	0.00152351	0.00202459	0.0023648	0.00228231	0.0015516	0.00099621	0.000651893	0.000264932	7.36552e-05	2.2548e-05	5.36124e-06	1.30551e-06	4.987e-07	2.61298e-07	1.9034e-07	1.64565e-07	1.70187e-07	1.25196e-07	6.9748e-08	8.323e-09	4.38e-10	4e-11	1.6e-11	2.2e-11	3.1e-11	1.05e-10	1.6e-10	2.17e-10	7.75e-10	6.04e-10
HC_061_nl	Background	1316	Count	0.00468612	6.69251e-05	0.000968179	0.00378486	0.000579151	0.000168518	7.73289e-05	3.83947e-05	1.48082e-05	1.23631e-05	8.27929e-06	2.41373e-06	2.16825e-06	4.29019e-06	7.08816e-06	1.6563e-05	1.82716e-05	1.02445e-05	5.48943e-06	1.86005e-06	5.80196e-07	1.90285e-07	6.3841e-08	2.095e-08	6.741e-09	2.1667e-08	4.5112e-08	7.359e-09	4.476e-09	4.573e-09	1.725e-09	9.25e-10	5.63e-10	6.09e-10	9.03e-10
HC_061_nl	Background	1317	Count	0.0155824	0.000317599	0.0139692	0.00193077	0.00161752	0.00165724	0.00226647	0.00283352	0.00252809	0.00141473	0.000825782	0.000508271	0.000217791	6.51917e-05	2.16001e-05	6.59083e-06	2.01157e-06	9.02967e-07	5.60923e-07	4.94671e-07	5.27001e-07	6.30677e-07	6.39386e-07	5.12979e-07	1.1541e-07	1.5236e-08	3.145e-09	1.322e-09	1.428e-09	1.905e-09	3.278e-09	2.036e-09	8.13e-10	4.79e-10	1.46e-10
HC_061_nl	Background	1318	Count	0.0141784	0.000338912	0.0126434	0.00187392	0.00166085	0.00174137	0.00200115	0.00209794	0.00197715	0.00141252	0.000872271	0.000541267	0.000229252	7.36747e-05	2.49599e-05	6.701e-06	1.94317e-06	7.69437e-07	4.09831e-07	2.95279e-07	2.49551e-07	2.57439e-07	2.14807e-07	1.55303e-07	2.6006e-08	1.881e-09	2.27e-10	8.9e-11	1.22e-10	2.55e-10	6.14e-10	3.4e-10	1.41e-10	1.58e-10	9.6e-11
HC_061_nl	Background	1319	Count	0.00596777	0.000183727	0.00425965	0.00189183	0.000597779	0.000537557	0.000761768	0.000893201	0.000586903	0.00031564	0.000232296	0.000150797	7.88526e-05	4.07867e-05	2.04513e-05	1.45072e-05	1.22126e-05	9.23798e-06	5.15511e-06	1.61794e-06	4.6618e-07	1.71385e-07	8.4469e-08	3.3808e-08	1.6665e-08	2.9155e-08	3.4768e-08	1.2315e-08	1.1105e-08	1.4831e-08	1.5352e-08	9.962e-09	3.623e-09	1.013e-09	9.05e-10
HC_061_nl	Background	1322	Count	0.010365	0.000203954	0.0076351	0.00293382	0.00133336	0.00101388	0.00109833	0.00119334	0.00119754	0.000817209	0.000483315	0.000294174	0.000125467	4.237e-05	1.80823e-05	8.64128e-06	4.06216e-06	2.07822e-06	1.17234e-06	5.58543e-07	4.28039e-07	4.67887e-07	3.67614e-07	2.04911e-07	2.1759e-08	7.843e-09	1.5157e-08	2.562e-09	1.71e-09	1.721e-09	9.44e-10	6.7e-10	4.42e-10	5.38e-10	5.6e-10
HC_061_nl	Background	1323	Count	0.00381941	6.1222e-05	0.00174077	0.00213985	0.00109435	0.000466243	9.1936e-05	1.57293e-05	2.6919e-06	3.19476e-06	4.19737e-06	1.22248e-06	9.14324e-07	2.61352e-06	6.22763e-06	1.38019e-05	1.95132e-05	1.06504e-05	4.70413e-06	1.63956e-06	5.29094e-07	1.74939e-07	8.9165e-08	3.3375e-08	3.2716e-08	1.14826e-07	1.24249e-07	2.8268e-08	1.3446e-08	6.44e-09	2.347e-09	1.273e-09	1.044e-09	2.071e-09	4.105e-09
HC_061_nl	Background	1324	Count	0.017366	0.000310397	0.0136477	0.00402868	0.00289525	0.00237055	0.00237062	0.00236614	0.00170912	0.000817837	0.000459972	0.000347873	0.000193945	7.62717e-05	2.76985e-05	7.36327e-06	2.20093e-06	9.30613e-07	5.61912e-07	4.08302e-07	3.2749e-07	3.2832e-07	2.29631e-07	1.17992e-07	1.2613e-08	5.11e-10	3e-11	8e-12	6e-12	6e-12	1.2e-11	9e-12	7e-12	1.7e-11	1.1e-11
HC_061_nl	Background	1326	Count	0.0058233	0.000146899	0.000365537	0.00560465	0.000196712	2.51169e-06	1.13893e-07	2.8264e-08	3.10815e-07	3.10143e-06	5.65917e-06	1.02063e-05	2.13726e-05	2.40598e-05	2.51293e-05	2.62935e-05	2.36859e-05	1.61544e-05	7.03989e-06	1.86645e-06	5.67572e-07	2.53407e-07	1.13324e-07	6.6187e-08	3.6554e-08	9.1727e-08	1.06523e-07	2.9919e-08	1.3013e-08	8.018e-09	4.989e-09	2.861e-09	1.223e-09	8.9e-10	1.147e-09
HC_061_nl	Background	1327	Count	0.00261072	5.21874e-05	0.000783411	0.00187948	0.000610497	0.000112572	5.92291e-06	3.21057e-07	1.55259e-07	5.53283e-07	9.03941e-07	3.1321e-07	3.80519e-07	2.12032e-06	7.55767e-06	1.56069e-05	1.11721e-05	6.74734e-06	4.04507e-06	2.19289e-06	1.31141e-06	5.76122e-07	2.29684e-07	4.951e-08	1.8547e-08	3.093e-08	4.2231e-08	1.8886e-08	2.4658e-08	3.7191e-08	1.0274e-08	4.232e-09	1.899e-09	3.296e-09	5.647e-09
HC_061_nl	Background	1328	Count	0.00960373	0.000220777	0.00887122	0.000953285	0.000964082	0.00124534	0.00139211	0.00140336	0.00147069	0.00113831	0.000664418	0.000372142	0.000149687	4.93397e-05	1.46994e-05	2.9724e-06	9.8236e-07	5.30594e-07	3.95454e-07	3.95639e-07	4.39484e-07	5.27226e-07	4.64078e-07	2.88204e-07	4.2463e-08	3.407e-09	5.95e-10	3.43e-10	4.67e-10	8.63e-10	2.567e-09	2.289e-09	1.146e-09	1.087e-09	2.73e-10
HC_061_nl	Background	1331	Count	0.0101098	0.00027958	0.00841542	0.00197391	0.00128201	0.00103664	0.00126645	0.00145005	0.00146981	0.000895648	0.000432667	0.000302558	0.000179858	6.75441e-05	2.36399e-05	5.19396e-06	1.13954e-06	3.8865e-07	2.30867e-07	2.42365e-07	3.09598e-07	4.40723e-07	3.59154e-07	2.05783e-07	2.5467e-08	1.087e-09	4.4e-11	9e-12	1e-11	1.1e-11	2.8e-11	2.3e-11	1.9e-11	5e-11	2.7e-11
HC_061_nl	Background	1332	Count	0.00354222	0.000100619	0.000442795	0.0032	0.000304815	1.36852e-05	1.68146e-06	6.39399e-07	2.00834e-06	5.60214e-06	5.86958e-06	7.92188e-06	1.60284e-05	1.81856e-05	1.51234e-05	1.70122e-05	1.58385e-05	9.3696e-06	4.46989e-06	1.76373e-06	8.62426e-07	5.33744e-07	4.0566e-07	1.97684e-07	1.03888e-07	1.75522e-07	2.00151e-07	8.7682e-08	7.0065e-08	7.6429e-08	6.6719e-08	3.2163e-08	9.621e-09	3.238e-09	2.3e-09
HC_061_nl	Background	1333	Count	0.0108693	0.000165399	0.0084321	0.00260254	0.00162029	0.00139866	0.0013658	0.00130336	0.00112508	0.00077943	0.000456404	0.000217707	8.83578e-05	3.44784e-05	1.27077e-05	6.44685e-06	6.5101e-06	5.74548e-06	4.42772e-06	2.34231e-06	1.26711e-06	9.48583e-07	8.42524e-07	6.30593e-07	2.73276e-07	1.64819e-07	1.25781e-07	3.219e-08	2.1005e-08	1.9433e-08	2.2524e-08	2.1208e-08	7.885e-09	3.965e-09	1.864e-09
HC_061_nl	Background	1334	Count	0.00752385	0.000142477	0.00391639	0.00374993	0.000561233	0.00045236	0.000581747	0.000690516	0.000644748	0.000417442	0.000254012	0.000171861	8.29807e-05	2.68257e-05	9.58585e-06	5.43679e-06	5.77149e-06	5.26751e-06	3.13088e-06	1.20179e-06	6.48535e-07	6.21915e-07	4.95939e-07	2.9719e-07	5.852e-08	6.4154e-08	6.4297e-08	1.2918e-08	4.981e-09	2.707e-09	1.864e-09	9.59e-10	3.74e-10	5.06e-10	1.095e-09
HC_061_nl	Background	1337	Count	0.0167975	0.000169475	0.0120764	0.0048906	0.00355452	0.00276236	0.00202704	0.00146403	0.00105081	0.000568214	0.000272929	0.000206999	0.000109943	3.96633e-05	1.29078e-05	2.42017e-06	6.0377e-07	3.41148e-07	3.65433e-07	5.53005e-07	7.71972e-07	9.09134e-07	6.23712e-07	3.31021e-07	3.8334e-08	1.516e-09	8.7e-11	3.1e-11	4.1e-11	5.4e-11	1.5e-10	1.63e-10	1.86e-10	6.4e-10	4.84e-10
HC_061_nl	Background	1338	Count	0.00785156	4.14896e-05	0.000401379	0.00749166	0.000351389	8.28197e-06	1.68838e-07	6.561e-09	3.565e-09	7.282e-09	9.992e-09	2.8527e-08	6.1004e-08	2.4783e-07	1.832e-06	6.50408e-06	1.29861e-05	1.20633e-05	5.81203e-06	1.36757e-06	2.47758e-07	9.0153e-08	5.5471e-08	4.1878e-08	2.2459e-08	5.5001e-08	6.6081e-08	1.5877e-08	8.122e-09	4.433e-09	2.182e-09	1.558e-09	8.71e-10	1.31e-09	2.518e-09
HC_061_nl	Background	1339	Count	0.0142224	0.000595832	0.0131822	0.00163597	0.00162186	0.00187418	0.00229713	0.00239573	0.00183197	0.0010814	0.000796055	0.000688101	0.000370311	0.000138384	5.62902e-05	1.58545e-05	4.72097e-06	2.30194e-06	1.48844e-06	1.29405e-06	1.31064e-06	1.38842e-06	1.26366e-06	9.15908e-07	2.45905e-07	3.3127e-08	6.364e-09	2.64e-09	1.939e-09	2.492e-09	3.933e-09	3.611e-09	2.846e-09	3.291e-09	2.595e-09
HC_061_nl	Background	1340	Count	0.00464016	5.85911e-05	0.000262955	0.00443578	0.00019432	7.19671e-06	2.58614e-07	1.7601e-08	2.2384e-08	2.78399e-07	1.30827e-06	9.7298e-07	1.4647e-06	3.61352e-06	7.37991e-06	1.66687e-05	1.58129e-05	7.30882e-06	2.96778e-06	1.03546e-06	3.85761e-07	3.16063e-07	3.50157e-07	2.82128e-07	2.02766e-07	4.23938e-07	2.97056e-07	4.9753e-08	1.0797e-08	5.465e-09	5.216e-09	4.243e-09	1.938e-09	1.768e-09	2.311e-09
HC_061_nl	Background	1341	Count	0.00574018	0.000226362	0.00393909	0.00202745	0.000955027	0.000588827	0.000527398	0.000492581	0.000465953	0.000315349	0.00021148	0.000156117	9.02206e-05	6.5874e-05	3.71084e-05	1.51529e-05	7.87278e-06	3.62666e-06	1.52526e-06	7.9775e-07	9.72188e-07	1.30062e-06	1.10607e-06	6.35595e-07	1.18585e-07	1.934e-08	9.169e-09	3.126e-09	2.546e-09	3.416e-09	5.011e-09	3.283e-09	1.422e-09	1.277e-09	1.622e-09
HC_061_nl	Background	1344	Count	0.0119425	0.000306429	0.00825648	0.00399242	0.0022933	0.00145186	0.00121566	0.00109965	0.000881776	0.000474143	0.000266958	0.000266705	0.000173977	7.88704e-05	3.49163e-05	9.62429e-06	2.75049e-06	1.1922e-06	8.49478e-07	8.42558e-07	9.63448e-07	1.19671e-06	8.44628e-07	3.62569e-07	3.6835e-08	1.341e-09	7.2e-11	2e-11	2.1e-11	2.2e-11	4.6e-11	4.7e-11	5.4e-11	1.77e-10	1.74e-10
HC_061_nl	Background	1346	Count	0.00498065	0.000122173	0.00301886	0.00208396	0.000827946	0.000473232	0.000420809	0.000386539	0.000375745	0.000235016	0.000104641	7.27637e-05	5.36022e-05	2.98456e-05	1.40898e-05	7.07266e-06	7.22638e-06	4.54333e-06	2.3815e-06	9.37889e-07	6.30925e-07	7.47462e-07	4.85512e-07	2.1125e-07	1.06906e-07	1.79564e-07	8.9581e-08	1.118e-08	3.358e-09	1.912e-09	1.603e-09	1.396e-09	8.12e-10	1.115e-09	1.368e-09
HC_061_nl	Background	1347	Count	0.00311517	0.000107026	0.000738602	0.00248357	0.000445068	0.000100863	2.84921e-05	1.10785e-05	1.02015e-05	1.27275e-05	1.21148e-05	1.10537e-05	1.35092e-05	2.18079e-05	2.25162e-05	2.21884e-05	1.47983e-05	7.33685e-06	2.8969e-06	7.9891e-07	2.71663e-07	1.7955e-07	1.58846e-07	1.18946e-07	7.5425e-08	1.29504e-07	1.31443e-07	4.2626e-08	2.1186e-08	1.2087e-08	8.67e-09	7.149e-09	4.323e-09	5.016e-09	6.623e-09
HC_061_nl	Background	1348	Count	0.00437658	0.000119973	0.00198341	0.00251314	0.00067159	0.00033602	0.00018928	0.000165043	0.000177724	0.000151693	0.000111323	6.07713e-05	2.79454e-05	1.94982e-05	1.79383e-05	2.02212e-05	1.90989e-05	9.47315e-06	3.36863e-06	9.28598e-07	3.72312e-07	2.98836e-07	2.99647e-07	2.2767e-07	1.02133e-07	1.10542e-07	6.4968e-08	9.197e-09	2.351e-09	1.222e-09	1.482e-09	2.318e-09	2.153e-09	2.792e-09	3.371e-09
HC_061_nl	Background	1349	Count	0.00546735	0.000149399	0.0031528	0.00246395	0.000704276	0.000490152	0.000488031	0.000463816	0.000383156	0.000251418	0.00014136	8.11926e-05	4.5775e-05	2.87309e-05	2.21369e-05	2.14721e-05	1.74353e-05	8.51212e-06	3.08845e-06	9.13663e-07	3.85402e-07	2.70437e-07	2.10597e-07	1.48316e-07	7.6902e-08	1.07225e-07	8.8646e-08	2.9873e-08	8.487e-09	2.34e-09	1.228e-09	9.57e-10	6.9e-10	1.144e-09	1.916e-09
HC_061_nl	Background	1350	Count	0.00500511	0.000129206	0.00208689	0.00304741	0.000763185	0.000407442	0.000278521	0.000212246	0.000129714	7.98154e-05	5.68546e-05	2.99213e-05	1.81421e-05	1.84541e-05	2.26708e-05	2.79863e-05	2.32241e-05	1.11335e-05	4.35238e-06	1.40827e-06	5.60107e-07	3.53839e-07	2.63205e-07	1.84555e-07	9.7972e-08	1.48004e-07	1.31845e-07	4.4334e-08	1.9425e-08	1.0124e-08	7.098e-09	5.589e-09	3.368e-09	2.427e-09	2.591e-09

## Sheet: Readme
LISST Particle Count, Background Cast HC_061, Discharge Depth Range 1151-1350m, Tables S4
Dowd M.H., Assad V.E., Cazares-Nuesser A.E., Drazen J.C., Goetze E., White A.E., and Popp B.N. (2025) Deep-sea mining discharge can disrupt midwater food webs. Nature Communications
Description	Units
Cast ID	text, #
Background or Plume Cast Type	text
Depth	#
Particle Count Parameter	#
Small 1.25-6 µm Size Fraction Count	text
Large 6 - 250 µm Size Fraction Count	text
Total Particle Count	#
1.35-1.6 µm Size Fraction Count	#
1.6-1.89 µm Size Fraction Count	#
1.89-2.23 µm Size Fraction Count	#
2.23-2.63 µm Size Fraction Count	#
2.63-3.11 µm Size Fraction Count	#
3.11-3.67 µm Size Fraction Count	#
3.67-4.33 µm Size Fraction Count	#
4.33-5.11 µm Size Fraction Count	#
5.11-6.03 µm Size Fraction Count	#
6.03-7.11 µm Size Fraction Count	#
7.11-8.39 µm Size Fraction Count	#
8.39-9.9 µm Size Fraction Count	#
9.9-11.69 µm Size Fraction Count	#
11.69-13.79 µm Size Fraction Count	#
13.79-16.27 µm Size Fraction Count	#
16.27-19.2 µm Size Fraction Count	#
19.2-22.66 µm Size Fraction Count	#
22.66-26.74 µm Size Fraction Count	#
26.74-31.56 µm Size Fraction Count	#
31.56-37.24 µm Size Fraction Count	#
37.24-43.95 µm Size Fraction Count	#
43.95-51.86 µm Size Fraction Count	#
51.86-61.20 µm Size Fraction Count	#
61.20-72.21 µm Size Fraction Count	#
72.21-85.22 µm Size Fraction Count	#
85.22-100.57 µm Size Fraction Count	#
100.57-118.68 µm Size Fraction Count	#
118.68-140.04 µm Size Fraction Count	#
140.04-165.26 µm Size Fraction Count	#
165.26-195.02 µm Size Fraction Count	#
195.02-230.14 µm Size Fraction Count	#
>230.14 µm Size Fraction Count	#
